# Supplementary material for: Hybrid breeding of rice via genomic selection
Source: Plant Biotechnol J. 2019 Jun 26;18(1):57–67. doi: 10.1111/pbi.13170 (PMC6920338; doi:10.1111/pbi.13170)
Supplement: Supplementary file 1 — Data S1 The kinship matrix of K11. [file PBI-18-57-s007.xlsx]

## Sheet: Data S1
Supplementary Data S1.The kinship matrix of K11
174008	147807	140972	144604	148267	144534	141984	147436	147040	147692	148573	129631	146097	141008	153282	150142	145823	148426	144733	142042	150072	158185	152619	145157	143797	142138	143266	142743	149644	142923	150505	133275	139978	144666	148617	131047	133188	132354	139778	138041	134235	144321	137402	136816	141645	137275	133527	128212	135247	148890
147807	172097	140533	147731	148186	143823	145717	147718	150426	145762	148082	132117	154856	150472	146369	153466	147808	143468	153626	138956	146550	147825	146502	146647	149178	150816	148270	143517	141510	145573	151045	133914	139027	144815	146211	134640	133196	132231	140089	138439	135357	149783	134738	136808	136793	133781	134234	129297	135925	141464
140972	140533	170236	151593	139727	136409	131704	137939	138249	137471	145328	130821	140400	133721	139382	138871	139360	136610	137775	137181	139458	141963	139621	139896	136995	136427	134572	132863	138242	135499	140978	130923	138411	142425	139762	130317	134804	131133	134304	133892	134164	138472	130879	133783	136586	129948	133704	129631	135350	137744
144604	147731	151593	171997	143783	141007	136699	141668	141708	141569	149032	133676	146420	142100	141930	143222	143378	140376	146266	140690	143353	145014	141958	144785	140778	139913	139222	136229	139900	139279	147586	132815	139529	144194	142675	135396	134635	131929	137918	137016	136312	144242	133415	136830	139280	132385	135282	129456	136121	141526
148267	148186	139727	143783	173736	146376	139962	148134	146769	147146	145924	131112	147138	140962	145857	147916	149256	142326	145372	140062	144596	147908	145085	144410	145041	142217	142578	143971	141463	143780	146609	137478	137312	141883	143623	131932	133171	132196	138921	137116	135239	143655	134259	136079	135437	144330	132097	127230	134079	143290
144534	143823	136409	141007	146376	170184	137184	144074	142164	148444	144388	127753	142363	136732	140633	142542	143075	140754	140513	139131	141111	144499	140960	140328	139936	137664	139238	138541	137218	140413	142946	131874	133467	140037	141491	129276	130142	129613	134863	134362	131906	140004	130822	133139	135150	131432	130160	125751	132493	148079
141984	145717	131704	136699	139962	137184	167115	141993	145279	137786	139858	121739	145732	138563	137763	145971	140250	135354	141425	135097	143365	141624	137071	136419	140244	142647	144917	138606	134858	139172	138626	124649	129852	133762	138932	122901	124694	123531	129987	129911	126448	140956	130612	127442	135957	133086	124844	119444	126066	136073
147436	147718	137939	141668	148134	144074	141993	172430	146250	143986	144473	128768	146264	140320	145736	147812	146784	140549	143493	139113	145118	148032	144939	143416	146088	142823	143707	143858	139976	145385	145617	133415	136568	141201	142801	129633	132299	130936	136061	134957	133215	141437	133327	132531	136550	137154	130371	126597	133158	141898
147040	150426	138249	141708	146769	142164	145279	146250	169923	143533	145286	128521	150149	143386	145068	151842	144350	142444	146540	137814	143502	147327	144581	141315	145748	147474	146359	151010	141490	144584	144624	130282	137623	141009	143487	129607	131840	130268	136592	136062	132846	145855	133164	134493	137444	133593	131128	126725	133086	141412
147692	145762	137471	141569	147146	148444	137786	143986	143533	173006	145511	129149	142861	139044	143002	144210	144242	143249	142745	141005	142762	145870	142666	141490	142116	139103	140409	140115	139460	143133	144150	134424	135335	143169	144680	130972	131786	131680	137661	135178	133636	140852	133273	136022	135863	133433	132685	128264	134201	140419
148573	148082	145328	149032	145924	144388	139858	144473	145286	145511	175145	132126	147048	141597	146377	146883	146717	145746	145682	144305	148029	149045	146195	144821	144140	142831	141263	139863	144175	143258	148949	134360	142174	146018	147990	133907	136519	134127	140434	138078	137853	144777	136277	141145	149398	133432	135625	131580	137339	143643
129631	132117	130821	133676	131112	127753	121739	128768	128521	129149	132126	159995	135999	126361	128730	129341	129156	126333	129964	125021	128346	130094	128634	135044	127737	126356	127225	124402	126096	128026	131993	139034	128332	131422	126710	141052	140161	137954	128437	125838	140911	129793	121716	124573	124251	120306	139133	135475	140384	127932
146097	154856	140400	146420	147138	142363	145732	146264	150149	142861	147048	135999	172933	149012	144473	152326	146318	142626	151858	137024	145376	146560	145020	151799	148052	149913	147089	143604	139547	145616	149526	130737	138102	142114	144360	132176	131935	129913	138168	137917	134776	149726	132563	134640	135133	132284	131916	126274	133095	139873
141008	150472	133721	142100	140962	136732	138563	140320	143386	139044	141597	126361	149012	167060	140865	146505	140204	139635	153499	133378	139661	141159	140746	142169	142298	144007	140567	137505	136804	139365	146604	126057	133921	138937	141050	129765	126082	125342	134971	132227	128607	145451	130065	132671	131693	127451	128133	122254	128430	134858
153282	146369	139382	141930	145857	140633	137763	145736	145068	143002	146377	128730	144473	140865	172096	152038	143263	147275	143646	137181	150581	155783	156253	146027	146380	144970	139406	141325	145224	140077	152476	131435	138908	144541	145493	129915	132035	131504	138080	136075	133025	141761	134321	135422	136442	132623	132129	127829	134134	143388
150142	153466	138871	143222	147916	142542	145971	147812	151842	144210	146883	129341	152326	146505	152038	171722	145459	142299	149529	138115	144933	150078	149183	143330	150454	152280	147185	145332	144468	144919	146914	131565	137894	144694	145198	130787	132007	130897	138238	137019	133751	147532	134065	135346	136995	134001	132356	127392	134666	144033
145823	147808	139360	143378	149256	143075	140250	146784	144350	144242	146717	129156	146318	140204	143263	145459	170891	142442	144451	139531	145430	145754	143175	142624	146085	143188	142533	141456	139221	144320	146543	135140	137372	141721	144324	130854	132604	130947	137792	136351	134923	142831	134268	137295	136302	137584	132694	127109	133878	139319
148426	143468	136610	140376	142326	140754	135354	140549	142444	143249	145746	126333	142626	139635	147275	142299	142442	170447	142423	136424	147270	148713	147134	142317	140746	139290	137699	138629	139851	138757	149007	128774	136898	141247	145003	127803	128941	128599	136676	134440	131127	140478	133426	135232	136523	129185	129554	126151	129647	138352
144733	153626	137775	146266	145372	140513	141425	143493	146540	142745	145682	129964	151858	153499	143646	149529	144451	142423	171622	136772	143252	144370	143644	145201	145762	146767	143704	140852	139907	142413	149485	129569	137346	142373	144481	132859	129887	128625	138806	135827	132262	149012	133341	136063	134932	131218	131009	125304	131914	138209
142042	138956	137181	140690	140062	139131	135097	139113	137814	141005	144305	125021	137024	133378	137181	138115	139531	136424	136772	168388	139820	140797	136081	135406	135547	134965	136397	132615	136591	136168	139027	129222	134708	138435	140901	127511	129775	127375	132085	130740	130821	135154	132377	132735	139864	133534	128616	124925	129866	138496
150072	146550	139458	143353	144596	141111	143365	145118	143502	142762	148029	128346	145376	139661	150581	144933	145430	147270	143252	139820	173105	152675	149548	146268	143205	141553	142012	139146	140995	141890	152444	131802	138167	141812	147220	129818	132736	130977	137994	136508	134397	143227	135949	135485	139032	134095	131973	127481	132932	139882
158185	147825	141963	145014	147908	144499	141624	148032	147327	145870	149045	130094	146560	141159	155783	150078	145754	148713	144370	140797	152675	173569	155070	147638	143982	142194	142914	143104	150043	143234	153063	133191	140739	144568	147844	131028	133383	133090	139343	138610	134821	144526	136736	136855	140733	136394	133245	128828	135385	149523
152619	146502	139621	141958	145085	140960	137071	144939	144581	142666	146195	128634	145020	140746	156253	149183	143175	147134	143644	136081	149548	155070	172120	146335	144373	142864	139193	140686	144395	140360	152667	130884	139596	142866	145841	129849	132189	131799	137620	137360	132749	142310	133921	135256	135620	131263	132086	127430	133746	142477
145157	146647	139896	144785	144410	140328	136419	143416	141315	141490	144821	135044	151799	142169	146027	143330	142624	142317	145201	135406	146268	147638	146335	170983	142475	140276	138110	137708	137374	139673	150984	130477	136216	139890	141796	130539	130311	128740	136323	134972	132418	143132	130290	133800	132331	130360	129656	125179	131106	137450
143797	149178	136995	140778	145041	139936	140244	146088	145748	142116	144140	127737	148052	142298	146380	150454	146085	140746	145762	135547	143205	143982	144373	142475	170092	152975	142084	145317	138276	145224	144989	130929	135213	144603	143319	128435	130206	128298	137174	135062	131891	142537	132019	134816	134356	132904	131769	127798	132095	136967
142138	150816	136427	139913	142217	137664	142647	142823	147474	139103	142831	126356	149913	144007	144970	152280	143188	139290	146767	134965	141553	142194	142864	140276	152975	168575	144053	141062	137090	141410	143454	128266	134378	143729	141770	127306	128775	127076	134866	133638	130404	144505	131117	132386	133701	130441	130658	126449	131129	135974
143266	148270	134572	139222	142578	139238	144917	143707	146359	140409	141263	127225	147089	140567	139406	147185	142533	137699	143704	136397	142012	142914	139193	138110	142084	144053	167679	139454	136784	141341	141511	130770	134020	136886	141650	129015	130688	128921	132341	132113	132633	142660	140423	130349	135878	134074	130012	125609	131455	137717
142743	143517	132863	136229	143971	138541	138606	143858	151010	140115	139863	124402	143604	137505	141325	145332	141456	138629	140852	132615	139146	143104	140686	137708	145317	141062	139454	165809	137281	144423	140235	127215	132590	136119	138671	125298	127356	125925	133669	132580	128048	138727	128764	131851	132929	131860	126458	122996	128046	136846
149644	141510	138242	139900	141463	137218	134858	139976	141490	139460	144175	126096	139547	136804	145224	144468	139221	139851	139907	136591	140995	150043	144395	137374	138276	137090	136784	137281	169444	137031	141679	128856	137225	140699	154250	127679	129981	130211	143305	133786	130630	138746	141861	141832	138499	131259	129949	127294	133925	143489
142923	145573	135499	139279	143780	140413	139172	145385	144584	143133	143258	128026	145616	139365	140077	144919	144320	138757	142413	136168	141890	143234	140360	139673	145224	141410	141341	144423	137031	168280	142159	131697	134321	138624	140388	128895	131123	129565	134718	133456	132298	139955	130306	133296	135146	132508	130313	126378	132313	136496
150505	151045	140978	147586	146609	142946	138626	145617	144624	144150	148949	131993	149526	146604	152476	146914	146543	149007	149485	139027	152444	153063	152667	150984	144989	143454	141511	140235	141679	142159	173700	132929	141616	144256	146694	138046	133690	132789	140239	138399	134973	146421	135164	137204	136923	132847	133246	128843	134627	140606
133275	133914	130923	132815	137478	131874	124649	133415	130282	134424	134360	139034	130737	126057	131435	131565	135140	128774	129569	129222	131802	133191	130884	130477	130929	128266	130770	127215	128856	131697	132929	164291	129845	133610	131030	139909	140712	139577	130531	125932	141070	129755	125733	127642	127997	129229	139974	137065	141954	130161
139978	139027	138411	139529	137312	133467	129852	136568	137623	135335	142174	128332	138102	133921	138908	137894	137372	136898	137346	134708	138167	140739	139596	136216	135213	134378	134020	132590	137225	134321	141616	129845	168948	139916	137639	130980	135513	132495	133648	136229	135315	137760	130625	132042	135230	127030	130866	129648	134034	135394
144666	144815	142425	144194	141883	140037	133762	141201	141009	143169	146018	131422	142114	138937	144541	144694	141721	141247	142373	138435	141812	144568	142866	139890	144603	143729	136886	136119	140699	138624	144256	133610	139916	170087	142495	132923	134536	133550	137318	136653	135702	141181	132711	136347	137768	130293	136296	133062	136953	140689
148617	146211	139762	142675	143623	141491	138932	142801	143487	144680	147990	126710	144360	141050	145493	145198	144324	145003	144481	140901	147220	147844	145841	141796	143319	141770	141650	138671	154250	140388	146694	131030	137639	142495	176931	128815	130745	130916	149526	134506	132364	141760	149688	148643	139611	131997	132031	128314	134392	139374
131047	134640	130317	135396	131932	129276	122901	129633	129607	130972	133907	141052	132176	129765	129915	130787	130854	127803	132859	127511	129818	131028	129849	130539	128435	127306	129015	125298	127679	128895	138046	139909	130980	132923	128815	160689	140867	139446	130663	126760	140601	131128	123879	126593	126185	121831	139590	137005	141581	128801
133188	133196	134804	134635	133171	130142	124694	132299	131840	131786	136519	140161	131935	126082	132035	132007	132604	128941	129887	129775	132736	133383	132189	130311	130206	128775	130688	127356	129981	131123	133690	140712	135513	134536	130745	140867	163514	141465	131025	126917	144966	131086	126077	127741	129700	124216	140804	138816	143028	130457
132354	132231	131133	131929	132196	129613	123531	130936	130268	131680	134127	137954	129913	125342	131504	130897	130947	128599	128625	127375	130977	133090	131799	128740	128298	127076	128921	125925	130211	129565	132789	139577	132495	133550	130916	139446	141465	161189	130320	127257	141417	129670	124832	126603	127886	122452	138728	136532	141629	129399
139778	140089	134304	137918	138921	134863	129987	136061	136592	137661	140434	128437	138168	134971	138080	138238	137792	136676	138806	132085	137994	139343	137620	136323	137174	134866	132341	133669	143305	134718	140239	130531	133648	137318	149526	130663	131025	130320	165261	135456	131891	140397	136653	140562	131889	126844	130440	127371	133686	133740
138041	138439	133892	137016	137116	134362	129911	134957	136062	135178	138078	125838	137917	132227	136075	137019	136351	134440	135827	130740	136508	138610	137360	134972	135062	133638	132113	132580	133786	133456	138399	125932	136229	136653	134506	126760	126917	127257	135456	168193	128809	141271	126234	129123	129505	125166	127247	122891	129750	135095
134235	135357	134164	136312	135239	131906	126448	133215	132846	133636	137853	140911	134776	128607	133025	133751	134923	131127	132262	130821	134397	134821	132749	132418	131891	130404	132633	128048	130630	132298	134973	141070	135315	135702	132364	140601	144966	141417	131891	128809	163337	132771	127007	128601	130712	125156	141019	137920	142121	131588
144321	149783	138472	144242	143655	140004	140956	141437	145855	140852	144777	129793	149726	145451	141761	147532	142831	140478	149012	135154	143227	144526	142310	143132	142537	144505	142660	138727	138746	139955	146421	129755	137760	141181	141760	131128	131086	129670	140397	141271	132771	170668	131740	133587	134409	130778	130691	125609	132429	139724
137402	134738	130879	133415	134259	130822	130612	133327	133164	133273	136277	121716	132563	130065	134321	134065	134268	133426	133341	132377	135949	136736	133921	130290	132019	131117	140423	128764	141861	130306	135164	125733	130625	132711	149688	123879	126077	124832	136653	126234	127007	131740	162143	136763	133510	128468	125473	122728	127950	131375
136816	136808	133783	136830	136079	133139	127442	132531	134493	136022	141145	124573	134640	132671	135422	135346	137295	135232	136063	132735	135485	136855	135256	133800	134816	132386	130349	131851	141832	133296	137204	127642	132042	136347	148643	126593	127741	126603	140562	129123	128601	133587	136763	162345	131391	124830	127430	124384	130350	132046
141645	136793	136586	139280	135437	135150	135957	136550	137444	135863	149398	124251	135133	131693	136442	136995	136302	136523	134932	139864	139032	140733	135620	132331	134356	133701	135878	132929	138499	135146	136923	127997	135230	137768	139611	126185	129700	127886	131889	129505	130712	134409	133510	131391	169067	139125	128157	125126	130674	138441
137275	133781	129948	132385	144330	131432	133086	137154	133593	133433	133432	120306	132284	127451	132623	134001	137584	129185	131218	133534	134095	136394	131263	130360	132904	130441	134074	131860	131259	132508	132847	129229	127030	130293	131997	121831	124216	122452	126844	125166	125156	130778	128468	124830	139125	158935	121793	118413	123854	132893
133527	134234	133704	135282	132097	130160	124844	130371	131128	132685	135625	139133	131916	128133	132129	132356	132694	129554	131009	128616	131973	133245	132086	129656	131769	130658	130012	126458	129949	130313	133246	139974	130866	136296	132031	139590	140804	138728	130440	127247	141019	130691	125473	127430	128157	121793	162346	138061	141839	129632
128212	129297	129631	129456	127230	125751	119444	126597	126725	128264	131580	135475	126274	122254	127829	127392	127109	126151	125304	124925	127481	128828	127430	125179	127798	126449	125609	122996	127294	126378	128843	137065	129648	133062	128314	137005	138816	136532	127371	122891	137920	125609	122728	124384	125126	118413	138061	158131	139799	125596
135247	135925	135350	136121	134079	132493	126066	133158	133086	134201	137339	140384	133095	128430	134134	134666	133878	129647	131914	129866	132932	135385	133746	131106	132095	131129	131455	128046	133925	132313	134627	141954	134034	136953	134392	141581	143028	141629	133686	129750	142121	132429	127950	130350	130674	123854	141839	139799	164027	132941
148890	141464	137744	141526	143290	148079	136073	141898	141412	140419	143643	127932	139873	134858	143388	144033	139319	138352	138209	138496	139882	149523	142477	137450	136967	135974	137717	136846	143489	136496	140606	130161	135394	140689	139374	128801	130457	129399	133740	135095	131588	139724	131375	132046	138441	132893	129632	125596	132941	169866
142149	145677	145689	148638	143726	139003	134987	140732	141827	141347	149680	134842	145558	139310	140842	141859	144050	139837	143942	140821	144198	142681	140514	143741	141564	140502	139079	136698	139753	141097	146045	134083	142968	144384	143241	135456	137535	134469	140164	142719	138520	145807	135241	138738	140037	132425	136276	132176	138567	138857
143833	141208	131630	134258	143257	139616	137570	143281	149473	140889	138498	122630	141433	136102	141604	143721	140504	139086	138797	133064	139235	143634	140726	137411	142950	139140	137994	150589	137180	142131	139249	126548	131230	135453	138727	123080	125328	125048	132911	132275	126424	137977	128442	130663	132201	131158	125686	121632	126908	137341
138455	135479	133352	136468	138147	144807	131953	136547	135531	135239	137847	123023	133719	129555	134736	134955	134858	133745	132563	135956	135386	139126	134386	132000	131957	130967	134213	131722	132944	131585	135679	125751	130946	134503	133495	124600	125460	124867	128034	129384	126687	133431	128715	126764	136526	131748	124561	120869	127346	147155
140829	137602	135319	138088	141148	145882	132357	138414	144562	137553	140546	126174	136676	132230	139265	139488	136679	137708	135418	135406	136117	141625	138210	134537	135345	134079	134085	141668	136267	133998	138057	127643	133389	137214	135579	127466	128884	127378	131154	132456	129305	136638	128386	130479	135208	129270	127400	123919	130261	148511
144447	143741	135614	138795	148965	140134	138011	144719	149399	141864	141583	127793	143098	136908	142948	144939	147281	140670	141218	135814	141146	144621	141703	138684	144652	141306	139969	148871	139195	142020	142329	132464	135057	139338	140207	128783	130502	129131	135735	134805	131686	140235	132204	133920	134664	137966	129364	125774	131383	139178
147833	141926	139849	143111	142402	139046	137891	142855	143023	140660	145160	132103	140661	134731	143497	143824	140587	138100	138913	141115	142080	148400	142622	138171	138711	137589	140552	137757	143442	138153	141767	134166	148785	141628	141465	133085	136107	133933	135754	138153	136906	140803	135488	133668	141661	135656	133492	129790	136913	145419
148865	141700	136146	138953	151708	137686	135156	143285	141021	139952	139421	127021	140291	134615	144019	144994	142941	135753	138438	134700	138240	148948	142764	138313	139140	136724	137055	138467	144099	137350	140305	133514	133694	138475	138430	127843	129233	128152	134295	133129	130487	138643	130919	131391	133232	143777	127761	123812	130970	144343
139961	140072	138248	140898	136974	134411	130616	136351	137257	135897	143155	128698	138535	134040	138769	138861	137847	135472	137660	134894	138264	140795	139794	136738	135813	135110	135310	131969	137459	134253	140092	131078	149356	139322	139401	130349	133179	131023	134578	138742	133743	139621	131911	133183	135974	126622	132059	128304	135906	137120
140995	135505	135290	135693	138970	136271	130954	136498	143060	136827	140185	122735	134965	130955	138676	137754	135510	138584	133446	134643	136968	142421	138341	132968	133360	131933	132922	140406	138291	136049	136936	125955	132986	135469	139455	123897	127343	126222	131932	131541	128301	134628	129240	131622	134113	127934	125645	122600	127897	137999
147427	145225	139633	142547	153930	142569	138396	146522	150175	145008	144336	130863	143522	138169	145666	146405	146710	141802	142405	139162	142768	147378	144264	141362	143613	140804	140932	147967	142206	141429	144513	136795	137845	141886	142697	132198	134384	132488	137620	135948	134828	141918	134326	135736	136968	143077	132459	128554	134899	142425
145989	144018	138825	141427	153468	141874	136820	144780	147721	144175	143720	129876	142643	137148	143694	144843	145949	141803	141312	138100	141457	146257	142545	140423	141666	139081	139367	145375	140509	141138	143236	135799	136809	140657	140926	130939	132815	131482	136580	135872	134082	141153	132262	135265	135602	142019	130996	127067	133154	141748
144562	141175	136171	138948	152908	137878	134372	143514	142148	140008	139888	127642	140587	134811	142349	142914	143228	136748	139029	135045	138494	143892	141393	139095	138987	136173	135928	140312	138349	137549	140756	132909	133546	137880	137510	127897	129209	127700	133991	133916	130429	138224	129424	131986	131426	141659	127719	123162	130084	139321
142268	140378	135286	138105	149963	138236	135471	142313	139202	139808	138260	125745	138119	133060	138690	139593	142901	135392	137235	137145	139390	141997	138050	136631	138203	135366	138297	137041	136458	136910	139637	133221	133110	136548	137906	127290	128370	127809	132739	131022	129790	136261	132431	130456	135295	144871	127066	123186	129368	137921
146488	144499	139294	141786	153933	142279	137340	145421	148199	144646	144334	130276	143200	137534	144063	145198	146584	142308	141726	138587	142006	146613	142941	141017	142147	139499	140017	145615	140825	141742	143698	136297	137268	141205	141502	131346	133222	131901	136917	136219	134554	141407	132775	135651	136121	142217	131513	127573	133551	141995
149446	142620	136601	139539	151149	139928	136795	143397	142141	141914	140793	128011	141454	136094	143687	145331	144564	137679	140310	136131	139799	148929	142978	138777	139839	137547	138637	139409	144496	138961	141168	133907	133707	139500	139799	128911	130008	129033	135149	134269	131263	139625	132260	133048	133999	141838	129646	125012	132396	144484
144827	143255	137401	140167	154232	139283	135589	144442	143629	141985	140720	128542	142109	136863	142915	143775	144389	139153	140842	135769	140537	144460	142144	140246	140498	137905	138336	141335	138828	139024	142423	134554	134793	139045	139522	129287	130482	129691	135157	134754	132160	140329	131663	132360	132330	142374	129039	125350	131430	139273
143199	142081	137122	140059	150720	139311	137700	144371	140375	140621	142518	127189	140411	134908	139833	141660	145173	137010	139502	145402	141320	142750	138725	137909	140399	138054	139466	137255	136990	139262	140887	134632	134466	138342	140020	128675	131396	128561	133848	131887	132580	137454	133072	132286	137984	144893	128815	124999	130772	138855
147808	147958	139912	143313	150748	142880	142821	146657	149127	144035	147057	129054	147577	141113	144566	148966	147565	142275	145776	139939	144788	147029	143628	141027	145026	144362	144743	144555	141484	143017	144317	132851	138382	142266	144574	129843	132626	130235	137205	137458	134467	146101	135508	135050	139114	137886	132199	126783	133206	142839
147960	149310	139004	142864	162142	143969	139987	150053	144629	147488	143993	130907	148324	141148	146303	147900	152722	141357	145819	137843	145418	147596	146061	147065	147766	143710	142779	143194	140508	143999	148144	140590	135407	141311	144993	131619	132420	131371	139506	135296	134145	143788	134126	135509	132143	150588	131644	126601	133259	139887
145942	144224	138805	141984	152452	141798	138914	145691	142951	143805	142773	128813	141889	136413	142164	143264	146293	139031	140747	140328	143177	145833	141728	140013	141554	138729	141535	140003	139894	140303	143227	135901	136479	140210	141870	130570	131826	130997	135978	134301	133341	139924	135153	133375	138353	145714	130635	126470	132893	141474
145347	144727	139371	141990	152122	141608	135680	145720	141628	145600	144180	131254	142827	137589	143396	143831	147119	140110	142014	138660	142627	144818	142232	142030	141895	138918	139197	138481	139264	142853	144434	138492	136349	142338	142645	132364	133890	132647	137361	133901	135589	139792	133131	135935	134049	140932	132459	127996	135167	138578
140380	143684	133661	137795	138556	137519	137386	137549	143535	138371	141701	124158	143827	141154	138580	143368	139189	147731	143922	132952	139769	141212	138896	136932	138560	140587	139066	136602	136413	137017	140500	125106	133920	138076	140300	125216	126723	125963	133269	132366	129033	146799	129639	131450	133523	126323	126907	122882	127299	136003
142924	146367	136929	140259	142445	139424	140457	141963	145556	141407	143881	127663	146130	140634	139617	145719	141997	138550	145301	137419	141629	143036	140148	138242	140751	142229	142180	139287	137892	149608	141524	129618	135476	139399	140980	128604	131272	129749	134194	133538	132220	145322	131238	133037	135850	131019	130260	125864	132288	137609
145324	154563	138671	147284	146098	140028	142243	143579	147270	141589	145883	129742	153171	151791	144120	150493	144941	141454	156430	136307	143924	145029	144509	145577	146074	147882	144177	140782	140269	142403	150558	129451	138639	142649	144383	133138	130659	129036	138864	136461	132498	152367	132928	135364	134581	131489	131311	125779	132248	138639
146758	146467	142981	145829	143881	141291	136720	141925	143636	143660	149033	129936	145440	141277	144675	144469	144063	144643	144840	139673	146032	146955	145365	142813	142709	141210	139501	138965	150097	140797	147339	133054	141126	144289	159025	131604	133309	133188	147280	137965	135316	143851	143929	145473	140121	131346	134390	130326	136966	140276
143665	147812	139431	146524	142346	137634	133721	139187	140626	140293	145898	129099	145280	145946	142804	143342	141582	141794	149010	136012	142177	143518	143017	143202	141613	140600	136512	136109	148383	137828	149088	129177	138189	142540	155802	132775	129815	129152	146531	135025	131239	143393	141411	144489	135896	128707	131369	127380	133596	136714
144857	142852	139736	142034	141853	139757	135239	140927	141977	142871	146856	129114	141323	137810	141748	142003	141903	141650	141004	139905	143055	144881	141999	138445	139137	137898	138041	137275	148186	146900	142852	132271	138188	141944	154365	130656	133299	132543	143537	134385	134004	139534	141722	143547	139783	130970	133067	129481	136185	138491
148828	146985	140164	142421	143966	140045	137427	144496	143489	141987	146475	128650	144815	140755	154782	147938	144848	147446	143843	137804	150760	151558	152400	146283	151572	149975	139718	139594	140851	139632	152659	131571	138538	146800	145922	129689	131868	130737	137633	135922	133112	141959	134849	136017	136392	132125	133429	129393	133784	139094
142898	142663	132875	135843	146215	137762	135583	141922	144057	138542	140060	125411	141851	135807	140721	143783	145789	139097	139397	132543	138568	142534	140534	136337	141892	139371	137664	142574	138005	139811	140158	129961	133569	136519	137759	126722	128214	127219	133711	133542	129686	138612	129425	132180	132060	135300	127314	123181	129170	138008
141042	142227	134293	137929	148270	136757	131927	140299	140112	139130	139752	126350	138810	135393	140112	141614	142491	137042	139173	134576	137175	140556	139091	136319	139592	137688	135612	137157	136036	135705	140449	133319	133758	138314	137800	129005	130053	128074	133700	130710	131157	137396	129489	131899	132326	138875	128672	124873	130251	136614
135540	139548	133880	139554	136502	132477	126967	134312	133916	134958	137571	142329	136044	134900	134273	135721	134689	131376	138274	130200	133731	135317	133852	134169	133037	131921	132913	129060	132286	132653	138733	142033	133620	136911	133195	144954	142220	140778	133729	129390	142679	135560	127436	129666	129681	125211	142035	138301	143669	132285
149252	154393	142385	149884	149229	144690	140436	147681	147224	148254	149028	133993	151752	150171	147782	150270	148316	145458	153853	140046	146931	149016	147891	148895	149708	146727	143443	144397	143469	146129	152878	135345	141062	146935	147441	136858	134384	133662	142396	139933	136856	148487	135350	139478	137762	134128	136151	130548	136807	142395
145072	147174	141937	146328	143801	140216	135704	141351	142696	141770	147651	134610	149951	142621	143877	144121	143562	143559	146069	138235	144339	145713	144453	147969	142520	141149	138344	137980	148408	139564	147848	130876	139405	143306	155715	132176	132828	131474	146514	137203	134892	144260	141673	144387	136936	129911	132446	128442	134966	139389
147272	145971	142624	145027	144628	142885	136511	145902	143692	144293	146818	133742	145148	139452	145279	145214	143302	142075	143294	140741	144067	148081	145353	143322	140821	139701	139285	138378	141937	140611	146635	134347	143879	150234	143089	134674	138523	136607	138976	138118	140179	143330	133184	135390	139381	133234	135142	131147	137436	143921
143369	146409	141932	146422	142970	139109	133827	141319	140041	140520	147479	134856	145147	141035	142451	143017	142117	139382	145116	138295	141787	143851	141566	143540	141006	140196	138076	134920	140066	137680	146163	135158	138648	145905	141409	135303	134769	133169	137134	137730	136815	142186	133582	136435	138710	131865	134450	130554	137199	140690
149728	151892	143456	148970	147433	143717	139576	145726	146086	146372	151326	132689	149264	148000	148493	149187	147299	147027	151619	140903	148028	149662	148081	146816	146561	145278	142180	140887	151227	143302	151500	134448	142180	146968	158181	135062	134616	134034	148149	139282	136575	147044	143857	146886	140448	133264	135230	131319	138278	142575
134291	134206	132838	134139	135252	133427	126687	133740	132202	135117	135326	137592	132360	126868	131797	132591	134182	130034	130870	129596	132343	134780	132124	131350	130440	128258	130613	128091	130053	131965	133519	140339	132046	133722	131589	137900	139343	139226	130915	127517	140321	131455	124116	127161	127966	124874	138798	134754	139820	131377
147070	146701	140292	143319	154153	142680	138090	147122	148103	144544	145349	132061	145738	139731	145561	146659	147476	141255	144155	138962	143444	147281	144927	143657	143591	140871	140789	145266	141709	141637	146189	136524	138845	142232	142976	132783	134376	132724	138185	137076	135526	142636	134132	136207	136073	141471	132742	127819	135421	141798
145993	144824	138459	141015	153781	141013	136074	144857	146376	143799	143598	130347	142704	137895	145056	145902	145176	140373	142204	137454	141356	145758	143419	140773	142510	140045	139102	143964	140931	140564	143893	136395	137767	142199	141361	131903	133239	132246	137679	134705	134269	140684	132885	135714	134717	141273	131901	127636	134634	140693
145981	144641	137329	141399	145807	142453	139205	144581	142447	145640	144381	128412	142417	137293	142176	143183	144666	141056	141967	138591	144011	145505	141354	141748	142089	139272	144079	138961	138389	141476	144182	134224	135255	139288	143862	130353	131538	130752	135544	132716	133663	140436	137387	134313	136763	135758	131248	127211	132667	138868
134658	134575	134048	135998	134857	133132	126367	132694	132219	134954	139064	132924	133335	129066	132787	132935	136178	132565	132016	132583	134275	135235	132166	131888	131441	129845	130715	127789	130785	132777	134531	136879	132443	136780	132560	133293	136159	134655	131165	130486	137985	132329	125776	130460	132109	125175	134968	130960	136589	132908
134824	135192	135724	135879	134843	131959	125852	133743	133398	134095	138147	141453	133531	127708	133687	133986	134209	130762	131856	130794	133962	135165	133658	131832	131939	130413	132114	128720	131377	132335	134982	141641	136186	136214	132352	141538	148724	142237	132348	128409	146183	132666	127035	129167	130641	125010	142027	139226	143734	131934
135908	136220	134836	136360	136740	134037	127307	134740	133488	136057	137112	140060	134255	128543	133921	134060	135293	131971	132310	131058	134504	136287	133692	132947	131470	130098	132338	128622	131931	133358	135781	141666	132542	135682	134269	140515	141444	144068	132818	130578	142418	132691	127247	128931	129604	125526	140380	137036	142444	132209
134564	134098	132258	134704	135363	133747	126805	132556	133581	133702	138591	122987	132625	128829	132561	132923	135012	133199	131724	131621	134460	136023	133358	131533	131810	129536	130535	130623	130844	133396	135778	127981	129005	133053	134615	125278	127373	125662	129694	127743	128610	131524	125335	132914	128683	124202	125665	122609	127762	131439
147108	145220	143332	145756	145474	142888	136872	143808	142741	145323	147843	133483	144102	139041	144763	144783	145551	142099	142705	141240	144647	147511	144312	142093	141188	139880	139490	137410	141510	141250	145538	137666	141178	152189	143833	134155	136920	136022	138489	138851	139173	142860	134222	136864	140124	134347	136310	131378	138427	143754
144855	145369	140980	142820	145410	142004	135428	143988	141909	144296	144494	129405	142742	138760	142774	144008	142073	139628	142552	137684	140718	144865	143290	141346	141202	139366	138052	137573	140659	138808	143995	132668	140661	145350	142741	131550	134597	133188	137442	136003	135439	141075	132242	134189	136173	133547	133730	129927	134306	141106
137815	140986	135688	141091	138615	134828	129516	136876	135889	137244	139463	142872	137940	135414	136114	137495	137356	133681	139130	132453	136104	137729	135707	135980	134764	133356	134993	131071	133870	134875	139861	143508	135147	138133	135310	144935	143029	141592	134845	131359	143823	136971	128959	131140	131305	127309	142272	138864	144656	134462
144425	142905	136873	139982	152022	138537	133483	143461	142986	140468	141360	128027	140911	136584	144494	144898	143462	138461	140362	134457	139986	143898	142493	139294	142577	139634	136737	141267	139504	137677	142958	134304	135302	140447	139338	130091	131230	130094	136198	134107	131766	139728	130952	132956	132863	141156	129882	126326	132025	139369
146838	146160	141553	143286	153466	142795	138090	145543	143931	146395	146187	131679	143972	138602	145943	146407	148111	141405	143005	139576	144200	146522	144672	142791	145491	143008	140930	140427	140380	140983	145537	138552	138887	143647	143658	133022	135046	133498	138652	136957	136478	142242	134788	138288	136308	142346	133721	130167	135992	140929
143127	142170	137733	140691	142376	139105	131530	139818	139007	143093	141992	128051	140177	137778	142017	140086	140360	139416	140928	134549	141195	144392	142940	140599	137923	135169	134784	136306	139800	137963	144170	130691	136039	139332	141902	129918	131430	130795	136706	133978	131395	139607	131161	133966	132463	130270	131104	126553	132581	138371
141387	138270	137030	137524	137454	133916	131011	135621	137154	135654	141990	124801	137943	134701	140519	139461	137374	140519	137184	133511	139341	141552	140128	135887	137034	136388	133157	132703	147230	134152	139661	126424	135219	138615	152875	125500	129582	127325	141620	129806	130151	136107	140073	140796	136008	127189	128384	125754	131317	135411
150194	150757	143080	149772	148796	147556	140143	148153	146348	153287	150694	133564	148973	145513	147468	148228	147739	146468	149314	142905	147239	149771	147427	148339	146531	143816	142469	142288	143627	143902	150814	136380	142312	147099	148373	135632	136086	135428	142273	138829	138518	147246	135669	139590	138855	134052	137210	131647	137591	142924
142396	140272	135193	137937	141850	140527	136055	141763	138999	142327	141812	125472	138220	133278	138509	139621	141134	138342	137497	141350	140481	141407	138369	137858	139136	136181	137014	136202	134984	138937	140004	131231	132495	136068	140759	127665	130287	128141	133082	129050	131357	134908	130700	130887	135693	132686	128314	125815	129913	135950
146483	147689	139628	142758	145170	142717	142472	145004	148172	145596	147385	128499	146595	144388	144373	147855	145721	142579	146888	140411	144811	146836	144342	141425	144299	144337	144000	142665	141096	142862	144602	131127	138876	142614	145685	129617	132458	130807	137131	136276	133909	145081	135561	139787	137917	132570	131971	127195	133629	140839
144469	146155	137486	140141	147400	141184	139813	145274	144822	143157	144207	127841	144483	138738	143698	145990	149090	140101	142106	137654	143952	145306	142908	140494	146603	143753	141457	142544	138362	142841	143725	133337	136017	142091	141733	128652	131156	129760	135344	135324	132899	141105	132941	138099	134771	136019	131141	126866	132740	139105
146815	142952	144816	146196	145085	141941	138040	141499	145692	145085	149826	133159	141147	136637	144999	144210	145426	142093	140725	144432	144288	147361	144479	139599	141220	140482	140591	140339	142564	139466	143634	134958	144022	145855	143157	134219	138453	135585	137153	138401	138784	142413	137555	144685	142223	134927	135650	131979	138717	144045
144826	146865	136420	140274	148441	141000	139072	146246	144996	142952	143046	127955	145630	139351	143821	146355	148730	140418	142923	136314	143334	145278	143282	141256	145340	142539	141035	142709	137943	144493	145166	132315	136310	140529	140992	129378	130729	129474	136042	135992	132201	142295	131252	135755	132297	135541	129470	125295	131867	138105
146834	152890	140904	145214	145597	141346	141742	144371	147329	144142	146764	129674	150763	148307	145366	150258	146312	142643	152301	137576	144492	146593	145277	144239	147537	148119	144139	141314	142130	143239	147788	132025	139004	145216	146986	131457	132726	131247	139493	137227	134583	148516	134432	137296	136179	131904	135266	128978	134836	139530
149264	144845	138063	141489	144009	141248	139867	144882	142719	142880	144743	129460	142640	137990	148700	143529	144053	145094	141394	139010	150594	151445	148030	143531	141237	139669	149207	137986	139954	139913	150079	134000	137801	140069	144968	131369	133818	132240	134770	134099	135249	140660	143266	133260	138358	135361	132713	128621	133954	140343
147351	145247	142119	144344	145365	144306	139273	143727	144689	148982	148412	129162	143366	139053	144364	145061	145166	142014	142575	143418	144837	146422	143915	141682	142479	141332	140982	139681	141015	140546	144064	132820	138335	143960	146184	130235	133574	131414	136458	135214	134966	142541	135707	140434	138484	132692	133558	128798	134967	141388
145484	149095	137906	140921	142769	140337	140418	144051	145513	143216	144753	125651	147888	146126	144647	147523	143026	142628	147925	135646	143925	146365	144997	143364	143869	144261	141481	139954	141172	141537	146899	127489	136533	141408	146620	127494	128134	128166	137916	134910	129618	144653	133378	134755	134731	128719	129645	125463	130717	137135
142822	140647	136867	138408	140137	136990	135983	139418	147877	139106	142251	125608	139824	135750	141077	142784	138023	138620	138698	135911	139395	143545	140020	136070	137328	137977	137559	142958	139584	136979	139158	128442	135467	137944	140146	126778	129799	128308	132629	131398	130317	141828	130735	132401	136330	129839	128896	125624	130943	138497
144282	143318	136887	139806	144466	141682	135476	142495	142525	143248	144543	126756	142460	138722	143720	142391	142935	150738	141946	135850	143444	145890	142980	140559	140324	138980	138038	138301	139993	138675	144990	130112	135998	140615	143669	127915	129592	128912	136101	134548	131770	139922	132529	133590	135703	131560	129148	125882	130836	139247
124343	124177	125970	126668	123417	123601	117534	124169	122619	125184	129551	132614	121861	117411	122900	123273	123856	120085	120336	121569	123105	124236	123030	120312	120747	119298	121970	118864	121225	123187	123030	134995	120865	124605	122801	133001	135014	132620	121023	117969	133589	120439	117272	119774	121759	114477	134030	130954	135759	122475
142095	141842	136062	141991	142171	139536	131957	139195	137093	146178	140685	124932	140385	137088	139293	139170	140036	137569	140747	135737	139673	141145	139179	140809	137196	134382	134752	134296	135341	135781	143639	128268	133837	136135	140415	127863	126956	125964	135064	131610	128783	138711	129694	131838	130496	129277	127277	121876	129716	134942
145641	150096	132181	137290	144382	143003	145273	146109	148248	144121	143271	121477	149877	149908	143378	149095	144891	143015	150659	135366	144910	146322	144177	142493	145259	145856	144969	143202	138986	144506	145140	125702	131618	137552	147050	122610	123730	124145	135994	133372	126439	146094	132393	132803	133078	130655	126107	120506	126399	136818
146643	148466	140324	143786	144481	142029	143059	143346	148141	144045	147457	129395	147285	142884	144305	148813	145090	141860	146227	139835	145024	146918	144155	141061	143504	145145	144212	140678	141172	141224	144213	131614	139048	143638	144821	130170	133375	131849	136850	136213	134877	150372	134850	138771	138055	132156	133013	127987	134673	141884
143998	143115	140069	143147	143653	141288	134755	141364	142069	143068	147239	130406	140939	136858	141762	141921	143766	140033	140464	139465	142465	145148	141996	140121	140284	137889	138530	138518	139492	140977	143311	134658	137080	141790	143345	131965	134312	132268	137268	135041	135801	139654	133389	143647	136282	131447	133190	128709	135441	140368
144961	142959	137470	140626	141880	138979	134126	140684	140236	141833	144229	130044	141475	136760	146260	141455	142689	143174	140192	135561	146607	147532	145998	142894	140192	137788	138200	136527	136587	138675	147827	133677	135306	139777	140932	131336	132852	131479	134748	132826	134387	138434	131382	137209	132646	128638	132574	128640	133813	136650
144244	139532	137734	139010	141880	138924	134265	140482	147531	139672	143144	126025	138332	133951	142525	141461	138711	140016	137177	137130	140584	145568	142264	136610	137765	136060	136525	144573	141318	138118	140873	129067	135958	138856	143066	127418	130632	129167	135146	133602	131068	137667	132900	134089	136918	130866	129141	125761	131671	140291
145703	143035	138723	140653	143664	140497	137679	143198	150232	141138	145056	127430	141758	136960	143297	144731	141088	140493	140066	138686	142143	146584	143296	138663	140664	139637	139759	146395	141832	140178	141877	130628	137441	140415	143440	128645	131836	130150	135812	135289	132567	141824	133475	135010	138106	132216	130681	127024	133025	141663
145375	147271	138902	141246	141834	138570	140550	141842	144486	141142	146647	125923	146527	141503	142785	147091	142037	140392	144591	136025	143968	145273	143172	140618	141207	143073	141166	137148	139615	140464	143329	129166	136574	140110	143431	126802	130946	129543	135728	133540	131482	149007	131264	132814	135472	129707	130578	125759	131917	137903
148009	149724	141268	143867	144614	141403	142590	144852	146962	143987	149409	128343	148598	143395	145231	149247	144692	142821	146739	138790	146431	147974	145477	142924	143581	144848	143468	139580	141968	142924	145954	131762	139129	142659	145949	129323	133360	131906	138042	135939	134070	150595	133587	135062	138101	131898	132943	127816	134482	140612
145541	148413	138828	147933	145511	142567	135908	143134	141751	150238	145079	130305	146604	144423	142675	144301	143640	140804	147793	138247	142593	144410	142930	146131	143647	140687	138447	138641	138897	140433	148021	131735	136054	141799	144031	132688	130227	129238	138617	134794	132626	144010	131846	135405	133123	131122	131923	126921	132953	137842
147366	143991	137255	140412	142192	140579	135754	141673	142781	142035	144982	126455	143158	140098	149242	142589	142807	156147	142308	135605	149384	150593	148826	144147	141034	139614	138234	138690	139614	139296	151086	128993	137000	140854	144126	127748	129270	128863	135913	134495	131479	140134	132763	134674	135444	129132	129485	126017	129729	138254
150491	143584	138671	140884	145162	141426	137639	144407	149873	142909	144878	127536	142289	137690	151968	145012	142620	147660	140960	137529	149132	153169	150952	143883	141825	139784	139369	147288	142211	140196	150280	130194	138190	140780	143972	128770	131454	130702	136172	135265	132062	140581	134019	134844	137338	133079	130418	126766	132157	141231
151765	147001	141293	144560	146249	143910	142445	147842	145606	144791	149465	129139	145259	140067	151067	146179	146830	148182	143828	148189	153246	154057	150308	145695	144065	142553	143747	140943	142331	143417	152085	133453	140148	142985	147271	130752	134087	132226	137474	136131	135549	141929	137582	136235	143381	137514	132855	128674	134138	143068
143084	143551	135147	138630	140519	138708	142847	140900	143119	139869	143234	123548	142850	138161	139720	144880	140290	137436	141539	137983	142943	142940	138731	136477	138803	140689	141772	135447	137025	137095	139270	127300	132821	137058	141640	124328	127695	126683	132413	130376	129955	145730	131754	129945	137718	132441	127510	122268	128188	138116
150529	141631	138156	140293	141523	137970	135608	140117	141206	139970	144378	125869	139824	136044	144360	144286	139268	139915	139510	137798	141353	150090	144048	137664	137738	136315	136376	136956	154440	137380	141114	128329	136424	140834	154777	126923	129482	129288	143276	133756	130239	138758	141473	142104	139057	131714	129542	126147	132819	144667
140364	135805	133798	135012	137267	133435	129947	134870	143861	135527	139237	122134	134588	131856	138828	137652	134612	137915	135174	132719	136102	140256	138188	132464	134582	133149	131145	141483	146134	133035	136958	124038	133109	135732	150725	123620	125955	125653	140364	129794	125932	134041	138256	140746	134163	126372	125466	123032	128573	134627
145892	153408	139255	146157	145012	141810	143236	144309	148622	143600	146798	131445	151585	148904	144165	150382	144476	142004	151884	137841	145255	146310	144169	144393	144773	146828	144833	141100	140361	143241	148184	131531	138597	142937	143755	133558	133055	132004	139026	137685	135258	152629	132959	136824	136457	131273	133488	128100	135177	140186
141563	137246	135069	136447	138798	135623	131091	135610	142999	137670	141246	123065	136240	133459	139053	138636	136381	140537	136334	134446	137279	141534	138414	133549	134756	133495	132424	139795	146627	135095	137845	125335	134106	136647	151206	124369	126759	126641	140746	131553	127643	135486	137987	141429	135176	126932	126527	123661	129300	136344
143088	145306	133372	137973	143534	139063	141142	145178	143117	141188	140356	126866	144023	137975	139706	144336	143937	137355	141803	135167	141927	142703	139280	138491	144929	141092	150182	142081	136079	143790	141543	131711	133068	136365	141015	128388	130267	128093	132944	132002	131989	139303	140636	130993	134933	135402	129462	125268	130556	136553
147913	147431	138666	142807	147531	144479	142950	147635	146337	147129	147583	128804	145970	140714	145027	146903	146211	143456	144344	141778	147385	148020	144286	143024	145558	143243	145265	142959	140233	144607	145898	134238	137378	141590	144557	130113	132528	130704	137289	136380	135141	142091	135796	134893	141009	137170	133060	128082	133378	140906
146798	143792	137964	141419	145279	141115	141435	145095	142794	143651	144830	126235	142183	136608	141699	142954	145315	140614	141073	140711	145164	146441	140603	140942	142051	138758	141550	140097	140624	142073	142948	131619	135377	138427	144234	127786	130416	128953	136390	132491	132192	140244	135642	135395	139896	138332	129415	125447	131051	140155
150515	143250	138681	141234	142930	140803	141277	144520	142518	142231	146271	125942	141787	136849	149114	142698	143375	145911	140050	141083	151679	152822	148277	143217	139848	138452	141541	138017	140823	140153	149430	130381	137362	139241	144675	127110	130719	129346	134831	133419	132120	139669	136273	134352	141901	136617	129752	125241	131176	141291
149574	148769	140549	145864	146410	143009	137998	145383	143848	144274	147333	136380	153471	143819	150340	145884	145633	147652	147061	137305	150364	151553	150880	155312	145839	142860	140207	141076	139821	142830	154787	132671	138442	142592	145539	132543	132579	131045	139500	137254	134984	145019	133132	136328	134949	131695	132951	127147	133191	139608
148130	141933	136838	139492	142298	139726	139360	143632	141455	141175	143912	124817	139940	135454	148347	141735	142071	144564	138669	139890	150396	150818	147739	141166	140128	138672	140844	137466	138555	139378	148015	129817	136229	138558	142980	126392	129668	128576	133028	131858	130937	137804	135391	131618	140756	136848	128728	125145	130432	139455
145188	138766	135713	138015	138781	137110	134905	139248	137950	137969	142701	122121	138418	134713	145248	138123	138514	143916	137223	134176	147130	148257	145151	140822	136113	134544	134878	134324	137365	136903	146257	125575	132414	135327	141875	122855	124934	124524	131189	129768	126364	135349	130579	131231	134756	129393	125865	121402	126234	134972
148847	140604	135951	138837	140978	139417	135860	140806	139247	141425	144544	124389	140175	135246	144578	139961	140249	144089	138512	135592	145328	147721	144562	141188	138455	135823	138432	136422	139219	138115	145755	128679	133650	136311	144052	125302	126517	126774	135025	131275	128986	137624	134471	132291	139017	132071	128085	123313	129222	137002
144379	147236	135724	139962	145357	141932	141798	146068	145366	145069	143675	125744	146486	139959	140527	145637	146533	140832	143770	137183	143515	143776	140842	140573	147480	143499	143609	144233	137787	147010	143168	130756	134204	138741	144499	126873	128825	127765	135645	134102	130959	139807	132862	133964	135585	133725	129501	124510	130558	136603
147252	148053	137328	141798	146980	143444	145529	149140	148072	144939	145896	127964	147372	141149	143581	148397	147761	141633	144842	142078	146104	147226	143060	141458	148949	145296	146677	146472	140144	148548	144224	132817	136754	140695	144546	129338	131820	129616	136806	135322	133971	142735	135758	134881	141394	139093	131154	126981	132428	140919
141738	140783	134975	139108	141206	138477	137199	141398	140788	140975	143617	124461	139176	135033	138529	140730	140197	137838	138694	138027	140634	141681	137818	135322	137997	136925	140018	136243	135933	137876	139612	128875	135028	137760	139041	126393	128685	126465	132234	132571	131333	136646	133036	130761	140455	134724	127793	123371	129400	138022
151384	145470	140084	143139	145511	142926	142331	147203	145282	144324	147722	128576	143988	139527	150990	145563	146119	147678	142536	143704	152668	153700	150139	144511	143722	142135	143937	140662	142055	142910	150903	133108	139259	142474	146303	130060	133105	131639	136831	135784	134907	141917	137852	135719	142977	138133	132407	128169	133547	142281
148683	151075	139330	144485	149564	145091	146418	150441	150182	147465	148953	130343	150237	143857	145290	150487	149420	144637	148037	141610	148051	148564	144532	143980	150756	146897	148869	148741	141250	150167	147077	134761	138525	142534	145686	131789	133702	131527	139129	137651	136420	144551	136890	136815	141957	139170	133409	128725	134238	142389
145394	140571	135562	138325	142508	142067	137970	142520	141672	146897	143374	123730	138657	133930	140042	140968	141598	137912	137496	141267	141330	143738	139017	137841	138662	136011	139447	138379	138619	138618	139529	129383	132455	136864	144257	125273	128049	126960	133322	130145	130272	136770	134225	132404	138331	134364	128292	123707	129851	138065
147271	147612	136536	141161	146098	142618	144527	148037	146530	144584	144311	128645	146472	139735	142852	147498	146743	140091	143699	140058	144945	146990	142372	140652	147466	143748	149529	144821	140513	146489	143512	133686	136328	139308	144857	129668	132220	130584	136095	133842	134417	141736	139636	133444	140158	138835	131940	127562	133397	140877
149366	151805	139717	144780	150015	145677	147038	150741	150773	148011	149456	130932	150862	144389	145866	151304	150006	145010	148527	141915	148802	149357	145046	144413	151190	147489	149354	149124	142001	150759	147497	135248	138848	142993	146468	132293	134374	131965	139665	138047	136989	145159	137275	137302	142126	139481	133964	129087	134966	142980
146513	144874	139315	143599	146711	144574	140322	145345	144125	145769	147100	128947	143371	139521	143027	143890	144576	143360	143469	142484	145562	146477	142358	141184	141123	139879	143199	139383	139727	141511	145529	132928	137836	141443	143977	131344	132557	130749	136509	134985	134498	141131	136486	134711	141599	137422	132045	127626	133355	142290
144082	145710	136002	139630	146949	140761	138422	146631	143101	141954	143299	126647	144442	139017	142450	144946	147873	141510	142325	136243	143519	145076	142088	140359	144727	141727	140125	140860	137819	144005	144180	132405	135804	140115	140581	128027	129347	129171	135693	136014	130987	141021	130558	133989	133850	135015	129324	125028	131084	138160
143506	142319	133320	135757	145040	138940	139509	144005	142693	139998	140587	123172	140806	134713	140269	142877	145852	136808	137932	136866	141462	143331	139013	136973	142438	139512	141227	140381	136791	140974	140104	129811	131490	136341	141039	124305	126414	125762	132073	131121	129042	136530	133058	130487	136208	138286	126951	122567	128251	136724
143060	140413	137960	140154	142629	139704	138611	143341	140828	142411	142989	128447	139422	133467	139517	140315	142736	137227	136813	142861	142370	143742	138416	136923	137960	136967	144098	135579	138564	138511	140080	133328	135401	138348	142522	129223	131992	130398	132850	132402	134329	136622	138457	131897	140271	137879	131454	126998	132706	138971
150004	147357	138997	143289	145719	142232	140108	146978	144388	143578	147174	129034	145308	140743	151026	146348	145973	147289	144316	140108	151033	152606	150427	145621	143984	142431	142812	140069	141712	142292	152136	132231	139748	142268	145306	130808	132957	132106	137263	135674	134427	142683	136734	135969	138345	134936	131737	127443	133187	141547
142949	140183	134569	138257	139698	138420	137359	141307	138384	139231	141649	123670	138157	135566	141809	139378	139780	138684	137981	138426	144581	144780	140790	144316	138696	136641	138511	134901	135290	137832	143411	128734	133350	136406	138981	126064	127117	125737	131454	130614	128347	136749	131788	132241	136357	133265	126200	123647	127922	136450
138125	135228	134778	137233	137008	135183	133271	137623	135098	134028	138005	123449	134256	128402	133901	135095	137892	131946	131830	137276	136918	138495	132749	130567	133002	131767	139284	130436	134094	134198	134946	126677	131462	133288	136439	124708	128024	125909	127801	128066	129745	132374	134364	127887	136334	133350	125741	122185	128035	136379
147283	146458	139593	142837	145372	142582	143133	147540	145914	145035	144882	128013	144903	138695	143153	146091	145513	140257	142618	142713	145613	147539	142355	140637	143989	142075	148556	141767	141287	144433	144359	132906	137298	140043	145367	130051	132172	131367	135576	134952	134360	141730	139561	133376	140812	138613	131686	127424	133667	141278
148597	144890	139598	142882	145724	143384	142289	147642	144476	144905	146602	128696	143212	139044	147058	145010	145328	143131	142073	143329	149152	150251	146052	147375	143598	141284	143449	140365	140708	142570	147039	134333	137616	141361	144835	130162	132711	131604	136624	134196	134556	141302	136337	135626	141879	138542	132083	128305	133600	141322
137453	134050	134423	136354	135824	133477	132099	136274	134425	133532	137073	123935	133723	127022	133429	134091	136858	131032	130807	136142	135588	137683	132541	130215	131913	130737	139082	129833	133666	132981	133996	126367	132152	132308	135806	124464	128032	126069	126802	126533	129880	130910	135086	126924	135146	132027	126052	122494	128177	135049
143467	140280	136029	138962	141444	140647	137173	142267	139825	144978	141711	128054	138001	133264	138810	139622	141493	136825	136810	140656	140232	143013	138075	136497	138291	136104	142639	135340	138148	137307	139270	133146	134851	137941	141168	129347	131591	130686	132193	129983	133456	136599	137617	131052	139039	136602	131536	127734	133445	140320
148229	146528	135121	139271	146020	144453	141016	148543	142689	144824	143862	124919	146220	141814	150361	145874	145637	144245	144125	135716	150732	152087	150266	157291	146024	142265	141092	141248	137935	142894	151490	130817	133204	137104	144884	125580	126982	127371	135960	131971	128767	142289	130815	133923	131748	133479	128094	123892	128593	137897
145989	148225	136844	141325	146051	142784	144376	148019	147220	145537	144958	128678	147044	141157	142308	147285	147014	141807	144769	139951	144571	145852	141703	141017	148338	144503	146516	146191	138461	148400	143911	133550	136250	140255	142608	129925	131764	130529	136253	134750	134386	141276	134825	134188	140420	137849	132091	127321	132526	140066
145334	142625	138716	141605	143936	142798	139485	145167	142454	146817	145168	129348	140715	136343	141141	142154	144028	139750	139476	143657	143178	145016	140435	138874	140843	138849	141205	137631	139163	140408	141979	133894	136703	141069	142244	130858	133023	131594	134478	132952	134976	139478	134818	133873	141607	137855	132558	128557	134061	141953
146794	146338	139485	144040	146170	143348	141427	146198	145798	146027	148618	129059	144405	139548	143466	145810	145283	142330	143550	142154	145580	146924	142646	140206	142755	141520	144572	140448	140725	142485	144683	133706	139359	142461	144272	131111	133460	131224	137056	136853	136225	141708	136963	135107	143564	137478	132548	127764	134221	142588
145977	147755	136026	141145	145608	142294	143226	147987	146707	144434	144061	128853	146097	140563	142715	147404	146404	140480	144250	139335	144271	145818	142409	140310	148163	144523	149540	144994	139487	146132	143998	134064	136693	140142	143874	130860	132178	130667	135832	134542	134672	141549	139544	134070	138994	137238	132320	128272	133460	140322
144406	140579	131761	135853	138458	136835	134683	139894	138693	137477	140625	124785	138770	133676	144723	139973	138417	140686	136520	133006	144818	146871	143505	138935	136773	135516	137950	133710	134881	134226	145072	127977	132747	134864	139301	125992	127693	127481	130108	129720	129857	135588	130711	128387	133211	128746	128003	123729	128721	135703
148218	141315	135549	138747	141558	138933	138652	142349	141296	140015	143506	124885	139506	134499	146749	141108	141448	142426	137763	138330	148656	150306	145413	140618	138389	136959	140107	136907	138443	137693	146961	129540	134540	137400	142464	126245	129179	128112	132403	131321	130893	137479	134219	131385	139974	135889	128666	124807	129759	139040
146681	148910	135518	140642	145917	141206	144054	147409	147510	143630	143745	126890	147646	141560	144419	148852	146020	140898	145531	137374	145007	146340	143722	141709	149427	145506	145506	146828	140004	147116	144828	130648	136408	139783	143847	128322	129704	128864	136679	135422	131474	142627	134439	133573	137325	136202	130173	125879	131106	139497
147894	141020	134233	137889	142168	140227	138734	142734	141602	141546	143166	124863	139292	134365	144817	141315	141797	141682	137590	138415	146991	148623	143604	139709	139181	136611	140030	138266	137762	138485	144686	130654	133390	136938	142298	126347	129200	128167	133176	130548	131042	137402	133775	131807	139955	136233	128979	124980	130048	138893
148014	141691	135874	139025	142025	139604	138953	142609	141759	140969	144025	125324	139878	134790	146600	141714	141822	142360	138124	138895	148716	150203	145232	140395	138957	137297	140283	137315	138433	138183	146643	130286	134870	137810	142877	126691	129755	128780	132853	131738	131499	137986	133907	131359	139654	135475	129433	125202	130535	139280
141399	138285	135479	138177	139678	139213	134839	140055	137998	139805	141134	125546	135658	131403	137407	137764	138592	134796	134219	142183	140405	141352	136659	133773	136184	134832	140485	133444	135959	136438	137867	130557	132966	138462	139588	127197	130125	128053	130035	131225	131135	134492	135499	130412	139308	134915	129780	125849	130796	138896
143674	141151	137095	139906	143275	139125	136643	142311	141142	141938	142171	126047	139691	134029	140557	141223	142504	138383	138367	136721	141678	143590	139239	139296	140732	137234	137492	138862	138154	140514	140969	130218	133150	137477	141305	127727	129244	127886	135319	132345	130871	138209	131746	133541	134596	133514	128984	124838	130780	137650
145188	141206	139492	142451	143297	142415	140522	142549	142166	143159	145940	128154	138665	134172	140635	141545	142752	137985	137962	148110	143783	144570	139064	136634	139060	138069	141592	136865	139745	138175	140564	133212	136524	141434	143010	130147	132662	130747	133505	133534	134312	137622	137013	133295	145078	139626	132075	127331	133488	142689
143820	141995	138756	142298	143321	141477	137014	141521	140240	143042	144374	130285	139212	135063	139837	140514	142425	138171	138984	143790	142624	143103	139013	137770	138124	136971	146403	134769	138171	137318	141694	135158	136748	141256	142529	132423	134456	132334	133234	133720	135827	138206	142700	133495	139926	136100	133593	129080	134898	140365
145137	142915	140492	143555	144859	141050	137624	143369	142660	143946	145572	128843	141197	135560	142776	142739	143703	140043	140040	139692	143635	145675	141501	142546	140588	138296	139387	138675	139635	140901	143316	132124	135894	140011	142837	130377	131939	130491	136609	134408	133798	140024	133726	135217	137197	134527	131111	127458	133459	139652
149341	144674	137907	141316	143939	140974	139952	145036	142706	142696	144606	129171	142598	138004	148477	143446	144037	145163	141521	138947	150443	151339	147940	143458	141143	139608	149153	137946	139838	139776	149923	133519	137513	139813	144987	130994	133360	131800	134694	133957	134785	140442	143330	133287	138284	135259	132422	128115	133609	140117
150220	146167	139140	142815	144980	142356	141016	145981	143988	143905	146076	130468	143963	139066	149444	144706	145179	145874	142702	139971	151262	152201	148811	144420	142529	140912	149990	138831	140960	140894	150623	134751	138695	141168	146024	132056	134801	133071	135805	135149	136166	141669	143959	134192	139374	135993	133842	129256	135039	141365
141374	143529	131520	136163	141609	137640	139828	143359	141667	139145	138479	125619	142390	136531	137617	142670	142089	135682	140250	133513	140106	140806	137377	136699	143113	139682	149657	140665	134324	142238	139556	130225	131402	134589	139477	127045	128806	126921	131334	130380	130509	137615	139213	129534	133456	133904	128158	124190	129216	135109
145925	143027	137907	141083	143555	141354	139813	145322	141592	142142	145023	126286	141487	136851	144209	142351	143034	140849	140430	145625	146793	147458	143318	145917	141113	138774	140452	138108	138109	140505	145337	131558	135707	138780	142805	127730	130800	128995	134445	131866	132001	138463	133418	133608	139635	135916	129298	126051	130948	139106
146961	147477	136661	141255	145806	142683	144619	148075	146713	144344	144095	128682	146254	139731	142719	147385	146564	139886	143770	139922	144901	146678	142186	140360	147323	143844	149767	144868	140371	146620	143418	133684	136507	139494	144855	129806	132343	130692	136010	134003	134416	141719	139727	133300	140126	138750	132070	127630	133459	140861
146982	147619	136469	141166	146274	143250	145061	148692	146538	144047	144004	127579	145912	139921	142426	147510	146649	139729	143741	140263	145365	146792	141760	139857	147404	143953	149201	144474	140138	146963	143292	133323	135062	139634	144352	129292	131610	129798	136027	134578	133537	142173	138440	133452	140690	139854	131177	126718	132830	141673
146341	148882	136951	141867	147319	142613	144860	148149	148086	144956	146469	128225	148323	142152	143038	148558	147474	142469	146050	139121	146096	146182	142171	141814	149241	145311	146887	147491	139325	148957	144728	132468	136293	139886	143464	129688	131664	129180	137339	135566	134121	142336	134839	134941	139866	137892	131255	126885	131963	139915
147600	143866	139451	142834	145865	143410	146608	146127	142991	144406	147001	127749	142105	137255	143996	143384	144887	141194	140975	141618	149240	148159	143141	141812	140411	139136	142517	137388	140872	138821	145008	133272	136159	140709	144937	129117	132095	130166	135399	134284	133190	140854	136575	133661	141200	138051	131454	126235	133145	142179
146718	143062	137994	140203	143851	141097	140163	144584	142563	143411	143316	127088	141374	136370	144396	143010	143945	140763	139773	139439	146596	148312	143120	142598	141232	138712	141562	138943	139974	140410	144747	132491	135392	138583	144103	128663	130812	130580	135646	133393	133017	138977	135266	133646	138342	135953	131010	126238	132205	139667
141969	141911	137154	140203	140670	137796	136546	141777	139317	139682	142198	126751	138822	134781	139683	140564	140626	137007	138035	139112	142930	142113	138834	137883	139278	138347	138518	133834	135401	136055	141402	131148	134624	140389	139985	128742	130555	129062	132379	131930	132719	137526	131619	130490	135421	131767	130495	127394	131713	136504
148067	142628	136719	139547	142356	139628	138938	143560	142479	141593	144936	125580	141060	137282	148579	142696	142410	145878	140035	138828	149632	150324	147441	141823	140805	139282	140891	138598	138806	139821	148444	129629	136637	138975	142634	127095	129771	128353	134201	133001	131739	138078	134615	132605	139327	134149	129505	125404	130177	138832
148983	144565	141583	144306	145039	142498	141898	144522	144779	144599	148166	128474	142754	138084	143818	144759	144771	142188	141576	144681	146825	147869	143136	140545	142771	141476	143182	139737	142512	141449	144624	133217	139237	143640	146857	130483	133350	131920	136290	135230	135270	141724	138326	135632	144620	138748	133586	129161	134453	142945
145996	143156	135854	138642	143909	142093	140649	145127	142777	144097	142551	125795	141659	136317	141852	143117	143147	138827	139708	140090	144257	145852	141425	139149	141747	139819	145486	139009	138970	141182	141798	132129	133934	138324	143720	126933	129593	128522	133710	132911	131691	138838	137395	131775	138898	136814	130462	125966	131480	139098
140567	137322	137017	138933	139180	137120	134427	139528	137562	137164	140762	125659	136954	130407	136102	137030	139831	134553	134219	139016	138779	140757	135333	133571	134796	133598	141307	132731	135804	136405	137324	128562	133979	135421	138934	126396	129489	127785	129434	129812	131695	134207	135833	129836	137293	133723	127886	124405	130016	137576
144318	140188	136141	138725	143314	140664	137529	143223	139130	140834	141872	125135	137763	134029	140702	139984	142072	137303	137219	140412	143886	144782	139661	136614	138093	136895	143446	134147	138749	137247	141191	131932	133670	137958	142716	127322	130223	127975	132486	131507	131438	137413	138727	131137	139694	139030	129309	125449	131251	140451
148211	145779	139506	143335	146604	142970	141574	146796	144662	145462	147467	128878	144267	139764	146793	145083	145217	144312	143350	140899	149294	149698	145693	148477	143467	140944	143655	141401	140020	143116	148056	133684	137474	140572	144054	130419	132820	130839	136969	134396	134691	140912	135520	135608	140351	137485	131869	127924	133120	140631
146582	147260	135979	140689	145921	143034	144687	148161	146222	143670	143606	127085	145619	139722	141927	147015	146501	139410	143502	140131	144807	146130	141290	139667	147170	143802	148801	144345	139619	146685	143041	132835	134541	139171	144056	128786	130874	129187	135736	134179	132858	141769	138138	133003	140143	139412	130595	126184	132263	141204
146875	144423	140756	143284	146979	143912	139783	146667	142815	144099	148026	128695	142711	138132	143907	143555	145778	141823	141922	148573	147185	147417	143120	141462	141793	140463	142377	137760	140713	141082	145353	134515	138231	142319	145432	130420	134054	130770	135961	134696	135340	140517	136945	135082	142501	139137	132349	128257	134027	142621
145477	141940	135566	138933	143919	141648	139161	144778	142522	142412	141153	125242	139791	135188	143847	142775	142871	139338	138450	138878	144542	147244	142863	141396	140990	138389	139858	139669	138547	138909	143083	130363	133994	137668	141486	127031	129133	128055	134144	132176	130336	137848	133341	131422	136598	136483	128682	124497	130607	139824
140708	139351	137288	140714	140912	140200	134731	138669	137394	139720	143146	126666	136538	131854	137113	137835	139234	135548	136475	146169	140657	140038	136037	134815	135513	134650	140292	132468	135663	134925	139039	131658	133567	138652	140678	128963	131045	128817	131836	132123	132722	135747	136522	131996	138474	134528	129272	125347	131434	138755
143211	143072	139218	142495	142476	140746	135412	140485	140319	142112	151287	126474	141874	136450	141365	141419	142734	139612	139603	141895	144036	144152	141320	140403	140234	138117	137309	136647	136978	140641	143766	129550	134286	140021	141779	127678	130540	127843	133268	134266	131495	138899	130839	135511	134861	129613	130719	125458	130146	138106
149192	147281	140695	144410	147880	147019	141338	147117	145923	154033	148303	129836	145504	141287	144788	145801	147102	144698	144850	143202	146071	148428	145310	144745	144184	141371	143050	141869	143016	143361	146888	134916	138754	143081	148640	131882	133303	131877	139501	136961	135269	143758	137243	138443	139590	135918	133717	129765	135404	141859
147027	147852	136514	141286	146299	143517	144917	148412	146728	144212	144113	127487	146000	140103	142502	147516	146878	139953	143878	140489	145361	146755	141831	140074	147742	144037	149243	144837	140078	147143	143568	133279	135109	139630	144521	129177	131427	129676	136091	134768	133326	142314	138459	133533	140349	139537	131009	126776	132510	141716
152118	145951	140009	143078	145597	143697	142140	147346	145424	145156	147182	129032	144221	139420	150494	145585	145927	146746	142699	142667	152422	154116	149829	144612	143313	141633	147592	140521	142901	142790	150937	133943	139133	141975	147680	130533	133256	132288	136743	135964	135110	142060	141312	135116	142357	138469	133058	128712	134696	143054
146393	144025	137881	142044	145086	142079	140541	144219	143950	143240	143808	126340	141466	136945	142466	144460	142788	138954	141337	141354	142642	145600	141569	139786	140733	139687	141203	139248	139339	138490	142181	129974	135743	139134	142236	128519	130457	128263	134691	133567	131912	140273	134464	131980	138639	137249	129033	125133	131421	141400
144818	142203	136751	140327	143795	141158	138670	144741	141240	141844	143939	125313	140726	135849	142992	141820	144111	140676	139493	144808	145595	146731	142092	142089	141130	138445	140089	138031	138093	140240	144151	130678	135271	138276	142331	126935	130289	128023	134212	132364	131750	137608	133584	133398	138561	135684	128994	125079	129911	138985
129764	127562	121232	124092	127883	125164	129743	130708	129580	127758	128357	113384	125722	120979	126095	129009	128504	123184	124525	126358	128577	130408	124186	121447	127508	125204	128896	126465	124219	126766	124703	118838	121460	123653	127104	114815	118035	116602	120128	118754	120157	125064	121126	118434	127711	124423	117495	113982	118394	125562
147050	148115	139971	144487	147970	146847	139258	147257	144343	150980	147688	129247	145537	141561	144400	145687	147539	144957	144797	141296	145870	147320	144554	144570	145406	142209	142553	141119	140304	144184	147247	135526	137360	142755	145533	131214	132225	131052	137691	137218	134204	142034	134362	137704	137160	134533	132684	127940	133870	141163
148958	149014	140008	144430	147856	146007	140956	146910	146035	148980	148649	129112	146919	143589	146446	147362	148131	147699	146619	141129	148386	149170	146652	145143	146511	143492	143854	142953	141602	145977	149042	135426	138418	142853	147238	131694	132749	131747	138989	137167	134759	143530	135286	138972	138189	134088	133442	128265	134031	140790
133869	133781	132761	134553	134211	132253	126360	132814	131656	134162	142546	137695	131620	126480	131886	132259	133566	130542	130471	130619	133408	134323	131716	130225	129793	128271	130712	127117	130025	131655	132980	139108	129541	132400	132544	138009	139607	137670	130351	126265	139837	130468	125678	129978	127990	123436	138551	135464	139808	130904
145853	144632	139425	143314	144406	142875	140620	145666	144025	143941	147791	127553	142636	137761	142143	144327	144040	140483	141615	147083	144486	146133	141825	138951	141221	140179	141981	138285	139980	140944	143341	132301	138651	141919	144101	129554	132833	130247	135452	135329	134810	140278	135315	134047	143638	136732	131244	126739	133331	142189
143283	141922	136825	140459	142085	140547	138594	143502	141441	141396	145116	125133	140076	135353	139668	141709	141830	137930	139207	145661	142058	143417	139271	136535	138872	137973	139663	136038	137426	138771	140651	129928	136216	139407	141490	126974	130344	127849	133092	133194	132221	137642	133273	131761	141890	135434	128708	124274	130707	140098
150636	145871	139387	143106	146073	142686	141220	145629	143801	144784	146242	130439	143722	138903	148288	144567	145605	146150	143034	140648	150364	151161	147585	144214	142292	140739	149907	138824	141396	140846	149759	135158	139183	141651	146453	132269	134423	133111	136339	135379	136105	142167	144842	134701	140046	137515	133634	129294	134989	141685
142599	141822	137966	140409	140858	138603	136866	141813	140644	140872	144721	129668	139778	134536	140161	141300	140559	138918	139194	140865	142310	143076	139078	137498	138382	137341	139305	135334	138120	138423	140753	132424	138827	139691	140698	131155	133420	132429	134206	134180	135279	138470	133292	131651	139097	131387	132352	129253	134586	138090
143015	137946	131550	133478	139185	136055	135380	139813	138504	139014	139015	121768	136070	130982	141160	138178	138990	137704	134009	135107	142276	143769	139439	135876	136649	134106	136719	135385	134530	136306	140209	127061	129273	133631	139704	122838	125353	124791	129923	126913	127714	132363	130724	129193	134393	132054	125961	121565	126974	133890
145602	141477	138479	140826	144429	142145	140094	143943	142266	148318	145442	126782	139483	134098	140856	141471	143302	139393	138278	143625	144060	145618	140311	138410	139545	136835	140663	138347	140409	140077	141258	132543	135175	138311	144610	128497	131207	130098	134970	131453	133216	138021	135655	133348	141602	138114	130923	126715	132715	139455
145718	144939	141578	145210	146458	143112	136309	143576	142930	150051	149480	132636	142329	138456	143363	143142	146429	141869	142348	142318	144744	145862	142909	143122	142277	138788	139231	139669	139080	141915	145313	137510	138559	143503	143356	134197	136287	133898	137903	135330	137618	141121	133355	144825	137175	133890	135769	130930	137136	140094
147358	143262	139736	143055	145589	143129	139140	144836	143496	150088	147511	128797	141416	136024	143342	143495	144229	140926	140106	142596	144577	146934	142102	140976	141341	138359	140015	139637	141761	140922	142950	134052	137184	140621	145228	129864	132252	131147	136595	134290	134057	140255	135075	136487	139408	134961	132677	128222	134823	141048
149898	144693	138257	142344	145862	141065	138807	144593	143213	144606	146634	129083	142814	138896	147791	144167	145945	147166	142674	140292	149658	149413	146380	143104	143411	140632	141485	140303	139744	142244	149100	134418	137640	141340	144079	131408	132849	131418	137513	134554	134657	140700	135002	136992	137785	135899	132351	127975	132759	139558
152093	146061	141291	144842	146765	144254	141359	146626	144880	146580	149758	129515	144939	140429	149408	145271	146212	148297	143493	140930	151139	153457	148976	146164	143317	140636	142115	141217	143964	143474	150533	134036	138492	142167	148157	130452	132567	131902	138590	135941	134385	141898	136817	137846	141146	136143	133217	128341	133981	141981
145841	141921	133150	135674	142739	140243	140075	143235	143067	142467	141199	122064	140441	135329	141284	142702	142091	138230	138101	137860	143313	144533	140484	138212	140878	138147	140991	140906	137655	141075	140815	128598	131249	135469	143344	123692	126014	125835	132671	130057	128466	136780	133276	130684	136762	134906	127445	122130	128087	136813
154822	149568	142929	146118	149262	145429	144687	149455	148606	148301	152206	131595	147541	142880	153566	149910	149517	150789	146857	143978	154337	155122	152513	147380	147888	146077	146740	143884	145883	145020	153530	136258	142580	145931	150189	133594	136650	134683	140672	137838	137868	145258	140542	138102	144192	138874	136502	131864	137227	144645
145363	144668	141300	144927	146175	142747	136212	143426	142623	149823	149145	132584	142074	138109	143134	142839	146274	141582	141985	141969	144526	145670	142745	142891	142120	138770	139046	139430	138873	141894	145061	137377	138392	143423	143054	134052	136167	133768	137762	135321	137596	140968	133296	145095	136891	133756	135738	130841	136903	139716
142757	144524	137465	140392	141776	139799	137021	142616	142075	141809	144288	128981	142732	137528	142003	143245	142324	139878	141398	136051	143707	144539	141521	140619	141343	140318	140084	137100	138045	139665	143343	132087	137158	140567	141813	130408	131569	131271	134321	134815	133441	140111	131959	132893	134636	129312	132329	128534	133688	137556
148529	146151	136223	139280	146218	143726	143677	147710	147054	145561	144811	125328	144831	139221	143841	146880	145961	140740	142213	140315	145304	147714	143120	140965	145479	142352	144927	144859	140925	145447	143340	131122	134393	139430	146198	126490	129245	128801	135660	133517	131663	140728	135838	133338	139592	137207	130400	125145	131229	140731
148421	147931	139318	143032	147125	145839	143529	148335	147005	146884	147682	127657	147467	142429	144378	147487	147142	143842	145369	139845	146336	148797	144505	144084	146956	143783	144150	144234	142542	146976	145455	132470	136348	141441	147730	128185	130540	129827	137806	135913	132739	143148	135325	136465	138871	134962	131918	126650	132633	141414
143089	145435	133528	138231	143685	139378	141369	145412	143302	141355	140615	127121	144365	138077	139719	144398	144121	137541	141973	135290	142166	142803	139402	138811	145003	141238	150230	142106	136143	143919	141677	131952	133441	136526	141185	128559	130477	128513	133171	132226	132337	139571	140814	131275	135148	135416	129692	125432	130803	136664
150124	145651	138221	142519	144263	141483	141576	145205	144130	142528	147050	128346	144095	139118	149826	145400	144168	145563	142464	140123	151988	152523	148776	144258	142721	141060	144884	139667	140587	140808	150714	132199	138270	140417	144510	129994	132331	130677	135040	134293	134337	140889	137536	133316	140860	136300	131424	127410	132400	140853
148232	142858	138486	141470	145352	143454	141429	144954	143707	150616	146069	126571	140903	136210	142911	143786	143757	140346	139877	143575	144804	146962	141776	139429	141106	138396	142402	139926	141502	141348	142062	132251	135649	139578	146276	128138	131139	129962	135662	132190	133190	139212	136810	134068	141757	137959	131208	126568	132526	140754
143548	145547	134051	138797	144085	139930	141499	145427	143563	141989	141205	127276	144439	138110	139971	144608	144401	137925	142217	135917	142552	143290	139570	139117	145092	141372	150513	142417	136524	144244	141835	132079	133466	136928	141719	128657	130536	128563	133427	132398	132470	139589	140713	131510	135547	135621	129843	125726	130944	137268
143010	138568	134110	136412	140890	140188	135261	140543	138583	148124	141587	122392	136871	132396	138913	138652	138893	137624	135883	139888	140414	142571	138603	137274	136187	133439	135838	135785	136504	137674	138863	128188	131415	134520	141680	124027	126701	125720	132698	127429	128134	135342	131059	132122	134510	131004	126707	122026	128070	135228
148186	146168	137945	141265	146919	144769	144690	147662	146633	145964	146219	126653	144661	139137	144159	146242	146526	142224	142465	142879	147895	148500	144017	141644	145112	142626	144949	143499	140613	144557	144951	133212	136114	139411	145968	128401	131151	130430	136418	134343	133369	141707	136257	133444	142265	139703	131795	126258	132515	141323
146443	144482	135033	138271	145207	143518	141131	146329	143920	145260	143939	124813	142754	137793	143246	144225	144764	141506	140699	140332	146147	146513	142867	141715	143222	139589	141678	142039	138315	143845	144154	132272	133797	137359	144352	126914	129130	128513	135798	131628	131267	139561	133340	133829	137192	135019	130018	124212	130589	137914
146068	147169	137129	140603	146278	142135	142105	147621	145518	144338	144286	128407	146699	140756	143128	146840	146715	141800	144489	137668	143959	146043	142659	141794	147062	143678	147731	143556	139542	145732	144169	133204	136696	140367	144330	129083	131830	130147	136625	134610	133790	142059	138404	134246	136730	135391	131891	126379	132540	138714
147927	147565	138701	142450	146689	145209	143182	147908	146624	146516	147081	127294	147031	142017	143786	147127	146747	143554	145128	139247	145945	148297	144014	143557	146517	143344	143662	144121	142225	146754	145111	132396	136022	140969	147449	127869	130178	129541	137630	135548	132428	142813	135017	136250	138352	134660	131567	126476	132334	140986
147737	149102	137687	142690	146579	143958	146149	149120	147599	145416	146379	128449	148296	142142	143247	148441	148161	141925	145871	141395	147034	147743	142776	141964	149717	146030	148082	145967	141136	148296	144965	133448	136508	142166	146272	129548	131880	130221	137274	135278	134209	143371	137019	135872	141015	138893	131988	127464	132885	141824
147304	147229	137003	141353	146632	143120	146467	148686	147681	144118	145296	126751	146177	139418	142784	147903	146794	140006	143354	141687	145905	147325	141948	139962	147703	144136	146969	146060	140597	147388	143085	132082	135888	139264	144706	128196	130824	129092	135779	134152	133014	141531	136252	133327	142675	140943	130466	126079	131978	141762
146316	147786	143201	147017	145841	144047	137248	144645	142957	145428	150485	132038	144810	140012	144631	145444	145260	140802	143210	143346	145791	146484	144975	142931	143969	142349	140951	137874	140747	140847	146901	135381	138947	146503	145442	133753	135656	133317	138143	138661	136769	142656	135366	138889	139898	133455	136564	130840	136979	142586
147747	149957	139216	143562	148693	144605	144658	150064	148158	146558	147018	130846	148968	142208	144860	149100	148927	142675	146318	140400	147173	147978	144619	143587	149092	145433	150199	146361	140364	149006	146511	134954	137217	141904	145482	131807	134292	132355	137967	136516	136208	144316	139568	136221	139253	137957	133163	128236	134732	141697
152903	147335	141482	144242	147902	144091	140646	147639	152666	145823	148643	130654	145701	140914	154054	148025	145997	149965	144275	140118	151931	155547	153042	146601	144932	142860	142529	149362	144422	143168	153120	133453	141059	143921	146983	131945	134532	133536	139101	138045	135228	143846	136345	137651	139947	135061	133766	129624	135258	143853
145539	144447	139702	143575	142877	142404	140112	144106	143243	144241	148133	127609	142833	137155	142456	144395	143419	139568	140774	140690	143864	145934	142278	139919	140673	139540	140904	137520	139935	140292	143355	131395	137996	140846	143373	129368	132061	130212	135052	135568	134003	140543	133836	133400	141331	133418	131205	125759	133284	141753
150195	145326	139809	142909	144801	142179	141219	146331	143760	142963	147903	127678	143703	138879	149989	144534	145233	146884	142268	147278	152106	152557	149177	144294	142616	141076	142059	139354	140732	141845	150896	131886	138833	141555	145697	129260	132586	130650	136121	134873	133987	140487	136103	134953	142030	136355	131160	127042	132404	141506
142829	141514	135538	139694	141387	139084	137180	142072	140157	141183	142336	126716	139299	134807	139448	140788	141043	136910	138479	137320	141172	142910	139133	136460	137804	136663	146016	134828	136927	136936	140734	131514	135524	138074	141071	128937	131191	129052	132157	132840	133104	137960	140746	130659	138063	134367	129964	125399	131907	138610
148430	147971	145146	148709	145532	144212	139550	144294	144943	145214	163719	131936	146851	141306	145960	146498	146557	145616	145582	144259	147871	148689	145844	144567	143738	142566	141007	139425	143763	143144	148772	134062	141806	145817	147709	133526	136130	133803	140277	137781	137487	144538	136000	140996	149225	133038	135439	131300	137051	143404
147728	142858	136399	139717	142375	139315	138273	143186	140799	140992	142647	127850	140859	136352	147304	141631	142291	143830	139723	137395	149257	149757	146848	142030	139501	138092	148050	136246	138316	138035	148499	132188	136087	138109	143499	129499	131959	130486	133060	132530	133336	138843	142533	131893	136737	134294	130978	126802	132062	138477
143142	145251	133349	138112	143414	139664	141196	145027	143366	141200	140525	127067	144085	137854	139387	144378	143753	137599	141816	135515	141969	142817	139199	138480	144655	141089	150600	142050	135979	143685	141294	131779	133062	136325	141185	128326	130391	128424	132802	131955	132187	139259	140081	130874	135044	134895	129696	125636	130691	136916
151624	144676	139627	142583	145096	142565	143547	146702	144937	143678	146910	127208	142835	137772	150396	145193	145145	145713	141094	143623	152597	153938	149013	143364	142774	141207	144086	140353	142721	141596	149676	132119	138472	141020	146615	128761	131907	130866	135883	134298	133650	140594	138372	134179	144333	140170	131431	127172	132919	143211
154158	149492	142867	146471	148490	145624	144520	148967	147886	147238	151375	130037	147619	142739	153954	148601	148899	149423	145886	143600	156036	156014	153599	148380	146660	144941	145108	143286	143720	144514	154798	134407	140640	144170	149633	131548	134168	132813	138925	138048	136122	145159	138309	137478	142538	138028	134572	129233	135330	143615
148906	144798	139033	142538	143796	141624	141558	144515	143223	143116	147245	127045	143122	137607	148375	143470	144995	145463	140959	139731	151467	151612	147680	143813	141842	139906	141289	138725	140237	141409	149867	131615	137230	139957	145614	128648	131488	130546	135857	134135	133259	140375	135170	133910	140020	134874	130929	126465	132278	140011
139821	136331	134726	138308	136265	135908	140249	136542	136984	136391	142086	128213	134176	129280	135449	136553	135999	133626	133095	137687	139868	140091	134229	132140	131720	131371	137664	130980	135014	132498	135423	131164	133487	135509	135284	129558	132720	130171	129821	131335	132776	135044	131943	129050	137802	130512	130474	126917	132828	138255
93307	96447	89145	91916	95763	95936	94001	97497	95735	96872	94600	95211	93854	89487	92760	94980	95980	92170	92181	89866	95591	94573	92058	91965	94265	92213	96799	92422	87312	93940	93675	98701	93113	92825	90722	95619	97752	96540	91673	91184	99559	93300	87367	87841	88309	86027	98006	95570	96903	91130
141009	137284	135062	138571	137554	136889	140014	138630	138459	137872	143054	129808	135132	130148	136509	137842	137244	134761	133869	139294	141468	141185	135266	132746	132947	132486	138849	132382	136174	134199	136124	133341	135895	136699	136958	131111	134503	132345	130621	132387	135192	135730	133006	129903	139572	132147	132160	129239	134394	139035
139809	137488	136115	139191	137574	134540	141220	137789	136145	137795	140900	126883	135801	130733	136733	137114	136992	132867	134878	136765	141525	139478	134341	135412	135257	134218	134821	131447	134086	132816	136632	129860	132185	138453	136036	127243	130014	128018	131091	130529	131229	135095	129784	130342	136991	132325	129338	124962	130880	135571
145144	141137	134913	139252	142112	141581	145621	142777	140673	148377	143051	124121	139058	134345	140219	140913	140895	137975	138111	139829	145043	144513	139520	138573	138213	135576	139160	137004	137997	137520	140388	129419	132277	136471	143010	125871	128162	127168	133523	130289	129640	137837	132824	131565	137320	133609	128343	123352	129797	138091
148937	150682	140287	144027	147587	143645	145853	149152	149771	145023	148583	128606	150067	144075	146265	151141	148911	143889	147877	140376	148370	149242	145795	143784	152027	148651	145793	148096	143378	148678	146998	132709	139213	144176	147244	129829	132626	130692	138803	137353	134682	145410	135620	136785	140873	137005	133682	128727	133677	141654
144575	143322	138079	142319	144099	143993	139513	143639	141814	145113	145933	127103	141609	136201	139759	142093	142988	139847	140402	146684	143842	143614	138582	139252	141849	139319	140938	138652	138163	141079	141893	131827	136653	140364	142635	129191	131791	129749	135518	134314	133482	139570	134826	133822	141136	136047	130415	127114	132259	141753
147174	145915	139018	141324	144664	142219	141693	145592	145069	143862	146105	125927	144836	139868	145468	146450	145022	141958	143178	139601	147003	147756	144748	142110	146172	144189	141121	141618	141751	142250	144933	131208	137138	142612	145460	127187	130586	129026	136350	135060	132274	141760	133806	134459	139046	134451	132575	127272	132013	139332
146707	143433	136742	141393	143749	144425	147237	145384	142708	148503	145367	126198	141464	136203	141696	142978	143191	140075	140314	141796	146625	145937	141066	140642	140400	138019	141114	138521	139460	139357	142238	131242	134268	138395	144497	127733	130102	129046	135203	132870	131779	140257	134145	133143	138927	134290	129977	124809	131643	140126
145381	148262	142779	147075	145112	142154	134776	143475	141465	143146	145943	133023	144687	141601	143569	142486	143793	142508	145061	140839	143580	145716	143906	144524	140757	139890	138668	136163	140987	139024	149876	135764	141589	145151	143227	136687	135159	135630	138580	137642	136122	143699	134423	135498	138186	133508	134331	130539	137420	141532
145674	144388	136727	139906	144226	142972	142513	145241	143497	144649	144397	126531	142474	137524	142718	144004	144115	139865	140889	141273	145187	146086	142056	139978	143688	141586	142587	139976	138827	141321	142707	132597	134762	139760	143052	127923	130340	128807	134409	133401	132354	139556	134494	133077	140380	137652	130817	126474	131931	139914
140362	141057	132689	135792	141428	137075	136914	141102	138671	139015	139734	121967	139599	134387	140131	141584	139470	135340	137911	134479	141447	140540	140026	136675	141798	139683	137612	136515	133270	137390	139224	127693	130739	135495	138324	122980	125805	124165	131977	131276	128209	136374	129582	129912	133641	132928	126587	121851	126998	133247
146634	146262	138015	142556	144246	141654	149805	147162	145226	143747	144641	126222	144565	138040	142789	145518	144268	139607	142027	140588	147873	147197	142112	141264	142573	140620	143900	141207	140261	142361	144125	130291	135440	138540	143879	128005	130103	129469	134865	134137	132077	141255	134653	132094	139221	135961	129558	124379	131233	140207
147166	146402	139706	143169	145268	142273	144467	148687	146299	144166	145594	127199	144742	137844	143697	146385	145292	139898	142057	142997	146788	147772	142532	141092	143709	141933	144731	142243	141089	143700	144637	131766	137343	139484	144908	129370	132062	131072	135435	134164	134075	141102	135896	132755	141364	138192	130783	126398	132517	141268
146142	144719	137483	140739	145141	143005	141498	146467	143804	144641	145644	126423	143480	137913	142674	144373	144477	140348	141507	146206	145188	146089	142306	140702	143209	141139	142128	140285	138766	142819	143408	132245	135580	140025	143726	127764	130983	128960	135213	134015	132733	139535	133820	133467	140505	136283	130959	126076	131802	139761
144093	144224	137325	141071	144634	142041	139076	145129	141748	143479	144062	126445	141856	137148	140499	142653	144466	138307	140477	144579	143471	143602	139689	139449	142139	140241	140737	137864	137156	140701	142280	132557	135039	140096	141996	128411	130614	128757	134722	133575	132576	139522	133321	133194	138899	136445	130523	125806	131583	139382
146354	144535	138489	142001	147742	142858	140786	146695	143361	142830	146675	127307	142785	137766	143358	144138	147508	141509	142092	147218	144658	146557	142332	139482	142297	141468	141856	138357	139703	140387	144284	133042	137218	141748	143092	129120	131799	129979	135115	134879	133569	140547	135082	133679	141818	140479	130311	126419	132364	142336
144866	146978	136217	140784	145519	142277	143854	147612	145969	142999	145276	126523	146590	140271	141258	146620	146335	140085	144037	144865	144328	144811	140683	140172	147432	143769	144406	145085	137967	147672	142938	131318	135196	138923	142956	128100	130784	128367	135415	133935	132753	140798	133378	133615	140234	137312	129680	125602	130819	139419
148174	143381	138416	141641	144393	144688	140892	145339	142968	149105	146695	127277	141639	136291	142146	142812	143734	141146	140354	143666	144961	147225	141585	140435	140411	137653	141892	139081	140771	141337	142498	132753	136427	139515	145315	128604	132037	130517	135907	133213	133781	140280	135730	134770	141749	136192	131174	126604	133020	141741
143267	143015	135839	137528	141222	138396	138876	142853	141061	140409	141232	124799	141827	136917	140742	141913	141936	137835	139760	137533	142469	143379	140694	139337	144079	142119	140218	138028	137611	139231	141439	129689	134532	140213	141729	125578	128834	126641	132895	131805	129687	137856	132959	131110	137336	134189	130738	125808	130148	135586
147318	142631	137804	141312	144645	143553	140341	144801	142268	149814	145904	126455	140478	135554	141796	142663	143139	139720	139731	146518	144277	146362	140887	139078	140855	137933	141279	138751	140536	140659	142027	132241	135523	139331	145143	128506	131507	129838	135521	131629	133308	138901	135482	133761	141343	137037	130747	126745	132599	140826
150270	146074	140435	142739	144071	140277	141319	145582	144292	141962	146772	129014	144744	139901	151069	145566	145355	146640	143050	140423	151932	152598	150439	145484	145503	144023	143584	139925	142359	141350	151489	132330	140294	143760	146640	130077	133376	131181	136532	135032	134288	141559	138322	135235	140921	136357	133726	129000	133618	140400
147936	149257	136428	141666	147337	143945	149821	149711	148544	145262	146160	127049	148336	141047	143584	149095	148030	141721	145304	140323	147805	147682	143055	141966	149083	145189	146916	147363	140179	148026	144774	131266	135748	139516	144111	128406	130521	128741	136677	136273	132354	142737	134708	134069	139848	138025	130410	125165	131262	141349
145206	141324	134585	137243	142056	140320	140093	143162	141107	142073	142237	123679	140246	134571	140859	141411	140681	137936	137868	138462	143387	145304	140261	138242	139197	137022	140404	137932	137542	139516	140283	129484	132701	136165	141044	124306	127995	126656	132081	131233	129655	137333	132442	130513	138872	135049	128065	123341	128954	138343
148772	149330	135761	140113	149115	147879	141038	147881	143958	149922	146027	123413	146338	142376	146779	146582	147698	143866	145312	139201	147792	148337	147647	145314	144788	143371	141634	139797	140348	141093	149354	130966	134769	141581	149143	126208	126506	126929	138181	135068	128623	144008	134569	134458	133221	134847	127947	123526	129181	140482
144610	143469	141406	144115	143090	141146	139672	143558	142212	141910	147730	132320	141570	136459	141080	142137	143270	140263	140242	147461	143810	145098	140144	138785	138867	138483	141318	136112	139912	139802	142322	135747	137558	141696	143098	133319	136881	133674	135089	133884	138156	139298	135552	134656	143866	136078	135185	131148	136977	142077
143575	142578	136748	140647	142748	142108	139612	145061	141721	145148	144753	125856	140913	135465	139738	141959	143287	138231	139265	146038	142700	143407	139155	137961	141250	138176	140041	138547	137380	141605	140892	132000	135142	138708	142247	127643	131225	128830	134055	133345	132940	137809	132718	132954	140050	134848	129470	124956	131130	138596
146305	143922	138296	142142	144756	144834	140282	145862	142885	148703	146944	127229	142100	137226	141645	143105	144464	141083	141344	149276	144359	145364	141021	140316	142054	139498	141065	139357	139474	141782	142799	132472	136430	140263	145112	129050	132334	129979	136213	133354	133986	139897	134641	135039	141132	135453	131086	126871	132668	140546
142553	146088	134263	138974	143856	140501	139201	144277	143171	142431	143334	124500	145515	139849	140828	144998	144871	141132	142701	133386	142903	142983	140813	140474	146394	142831	140247	141753	135368	143987	143620	129421	132559	138040	141238	126011	127353	126305	135683	134949	129397	141452	129430	132696	131838	129959	127818	123958	128988	135024
147226	151152	138955	143630	147910	144049	144045	148888	147468	146275	147692	128230	150739	144093	145222	149392	148798	143042	147954	137348	147066	147565	145149	146028	151836	148151	144674	145925	140082	148106	147631	133031	135958	142693	146315	128894	130605	129665	138926	136784	133447	145592	133080	135546	136720	134254	131897	127998	132736	139273
146584	143370	137301	141257	143268	141656	142269	143822	142354	149971	145498	125149	140650	136281	142476	143265	142334	139594	140029	140909	144926	145694	141579	139810	141355	138721	140359	138469	140198	138878	142369	130824	135273	139899	145107	127357	129982	128781	135325	131515	131460	139279	134297	133252	138816	134243	130217	126155	131703	139066
145211	143631	135169	138556	142381	139953	143101	143953	142250	143032	142816	123274	141471	136450	142568	143635	141580	138255	139522	137644	144844	145154	141778	139547	142536	140615	140455	138832	138126	139011	142017	129243	133284	138521	142378	124729	127663	126479	133138	131747	129227	138469	132111	130583	136921	133426	128570	124174	129214	137482
146875	144665	137086	141382	145041	143806	141616	145284	142411	147884	145555	125200	141700	137636	143357	143743	144193	140584	141097	140678	145528	146420	142483	141336	141984	139731	140591	138240	140037	139016	144206	131445	135226	140691	145187	127586	129195	128355	135601	133090	130974	140498	134386	133172	137710	135358	129695	125593	131180	140554
145639	143733	135752	139669	143208	142117	147265	145256	142964	143451	143581	125280	142164	136426	142159	143275	142623	138785	139966	139114	146899	145958	141554	140377	141143	139197	141310	139013	138278	139907	142376	130433	133077	137831	142422	126270	128974	127719	133694	132970	130458	139472	132760	131214	138096	134293	129588	124102	130376	138956
138089	135539	134747	137726	136428	134991	140712	137880	135634	134382	139262	122522	135288	128490	134362	135034	137372	132272	132282	135638	139976	138773	133361	132986	132171	131007	134937	130943	133195	132839	135646	124425	130970	132720	135726	123104	126382	124685	127482	127943	127899	132610	129272	127431	134657	129824	124408	120013	126300	135259
144512	144156	136829	139771	143478	140754	138653	143102	142116	142939	144704	124509	140735	137982	144662	144292	143304	140312	141333	139360	145015	144214	143092	138463	143492	142518	139570	137948	138249	137850	143903	130387	136170	142113	143655	127428	129721	127998	134773	132832	130877	139381	134553	133053	138283	135100	130461	125636	130713	138221
147534	145722	138208	141878	145725	144480	142573	146539	145075	145747	146031	128858	143817	139134	143913	145260	145100	141681	142455	140766	146096	147699	143816	141421	143715	141466	143668	141505	139818	142110	145009	134562	136212	140947	143797	130698	133035	131403	135702	134867	134657	141083	134997	134350	140239	136620	133698	128447	133885	141446
148372	149655	138779	143877	147872	145261	146429	149525	148850	146191	147679	130625	148435	142351	144355	149069	148507	142971	146304	140926	147069	148430	144174	142752	149051	145267	147526	147287	140869	147817	146321	135168	137666	141826	145124	132354	134115	132120	137704	136545	136058	143861	136270	136089	141487	138691	134071	129038	134648	142900
145606	144927	135812	140722	144407	142532	149021	145693	144201	146017	144406	125063	143366	137244	141515	144372	143666	138742	141345	139257	146938	145699	140620	140821	142686	139549	142554	141550	138330	141866	142609	130533	133211	137150	143415	126614	128882	127437	134674	132551	130672	140409	133283	132717	138350	135778	128304	123367	130238	138672
148009	144774	139000	143338	145728	145198	141536	145573	144323	151517	147232	129684	142306	138364	142959	144188	144699	142086	142153	143066	145031	147162	142767	140891	142024	139185	142699	140568	140541	140956	144168	134774	137026	141029	145253	132014	134018	132269	136673	133583	135541	141188	135884	135690	140918	136674	134055	129059	134885	141897
146817	145655	136098	140530	145613	144593	143407	147256	145492	145241	145226	128101	144356	140105	142534	145493	145549	141216	143257	140087	144875	146749	142408	140814	144845	141612	143863	143171	139239	143507	143818	133185	135396	140319	143361	129688	131738	130277	135625	133943	133417	141088	134554	133949	139644	137082	131871	126830	132315	141912
141452	138928	138743	141717	140565	138816	136167	140448	139414	138082	143468	128217	138489	132662	137577	138479	141173	136879	136492	139086	140245	141989	137102	135293	136266	134711	138686	134822	136236	136680	139731	130354	135740	137426	138671	129745	132521	130154	131110	131365	134175	135965	132869	131994	138413	133429	130484	126324	131707	139401
144666	142252	136142	140305	142253	141914	146639	142992	141801	146470	144217	124752	140265	134825	139426	141667	141623	138332	139120	140653	144987	144163	138389	138441	139522	137026	140509	138107	138049	139007	140026	129734	132850	137489	142525	125971	128668	127852	134161	131838	130316	138533	133293	132122	139701	134925	128229	123750	130117	138996
145792	147248	135199	140685	144548	142372	144275	146663	145284	144192	144558	126821	145721	140850	141784	146385	146090	140522	144442	138728	144571	145701	141111	140410	147531	143664	144952	144237	138079	145954	144081	131472	135055	139660	141929	128956	130124	128463	135273	134378	132380	141390	133716	134118	138520	136386	129606	125833	130643	139710
144810	142646	137655	141840	142614	141908	139708	143643	142845	143061	145642	127842	140451	136500	140904	142603	142369	139181	140003	139987	142766	144854	140709	137333	139361	138180	141227	137716	138538	138406	141970	132566	136941	140277	141658	130172	132361	130420	133887	134174	134235	139303	134584	132869	141803	135903	131620	126665	133186	141637
142942	140361	136318	139752	141781	141738	138779	141115	140485	146022	143457	126401	138437	134209	137539	139735	140529	138058	138295	140481	140702	142266	137281	136121	138629	135668	139368	138065	136755	138302	139110	131471	133497	137257	140467	128504	130635	128998	133238	130814	132137	137215	132862	132642	139928	135534	129720	126249	131205	139021
142319	140101	134090	136551	141322	139100	138878	142595	139577	140396	140778	122176	138872	133420	139586	140457	140171	135634	136729	138527	142343	142566	138949	136672	139520	137608	137987	136636	135748	138435	138784	127978	130802	135667	140159	122961	126262	125114	131190	129397	127705	135738	130459	128901	136515	133905	127035	122789	127968	135891
147178	146058	139249	142662	145728	143932	141722	146198	144783	146044	147043	127431	144412	139067	144569	145576	145707	141708	142610	142556	146625	147667	144374	142372	143898	141796	142508	141114	140371	143601	144938	132695	135720	141425	145314	128586	131604	129952	136441	135156	133197	141304	134529	135765	138845	134941	131957	127428	133248	140758
144314	139314	134439	138130	142670	141713	138759	142654	139686	144722	141615	123384	137067	132831	139258	140047	141296	136577	136190	141704	141927	143922	137973	136363	137943	135553	139246	136074	137947	137124	138900	129724	132087	136311	142102	125160	127247	126212	132239	130058	129339	136145	134187	130578	139680	138717	127239	123345	128896	139806
143113	137733	135529	138048	139353	139069	135901	139807	138487	142903	141206	122715	135520	130138	138592	137876	137281	136417	134234	139778	139509	142012	137726	135510	135745	134272	136496	134349	136126	133947	137914	126573	131332	136148	139935	124071	126905	125008	130426	129128	127991	134627	132125	129640	137548	133142	125931	122048	128024	138517
145183	147075	136144	140514	145298	142561	145027	147156	146139	143711	144523	127298	145766	139785	141737	146688	146520	139851	143692	140161	144700	145443	141014	139980	148105	144330	145329	144912	138670	146572	142739	132063	134909	139504	143231	128533	130431	128641	135700	133889	132629	141087	134838	134051	140453	138859	130263	126243	131646	140012
145631	144607	139502	142657	145297	142541	143170	147895	144802	143568	145058	128697	143264	137136	141942	144491	145046	138714	140824	142126	145034	146191	141179	140175	143413	140614	143957	141739	139687	143340	142690	133310	136963	139611	142754	129901	132837	131299	135235	134765	134498	140071	135465	132749	142829	140169	131365	127412	133129	141787
137744	134110	129692	133003	137117	137480	133271	136708	133266	140936	136263	119926	131702	128651	134097	133992	136593	132480	131696	136984	136158	137397	132897	132090	133772	131270	133171	130575	131869	132002	134157	126016	127368	132265	135835	121916	122873	121807	127785	125947	124642	131276	129079	127564	133955	134301	122946	119996	124477	134176
139267	137592	136157	139212	138362	137766	135961	138427	136771	138177	141987	125396	136443	131097	135858	137000	140211	134472	134825	139498	138732	139715	134745	133312	135283	134354	137053	131777	134767	135061	137044	127943	133901	136143	137331	126387	129190	126846	129215	129244	131277	134183	131602	130173	137820	133574	127336	123851	129242	137361
139851	137002	136266	138898	138541	138362	136144	139027	137140	138843	142659	124954	135745	131425	136324	137235	140005	135246	134872	140268	138660	140418	135016	132758	135520	134663	136882	132109	135837	135041	136561	128377	134120	137039	137871	126043	129271	127354	129721	129224	131209	134104	131852	130748	139208	134314	127908	124347	129773	138201
143471	143536	132112	136812	142867	139512	142127	145178	143057	140958	140445	122676	142586	137396	139098	143974	142166	137825	141169	136010	141392	142888	138162	137181	143524	139919	142983	142285	137077	143488	139285	127677	131466	135157	141358	123860	125485	124915	133594	130811	127743	137893	132991	130862	137233	136182	125825	121285	127026	137708
138814	135500	133058	136210	137691	136226	134101	138374	135915	136316	139175	121531	134220	130264	134763	136223	136987	133849	133622	137365	136575	138837	133333	130864	132865	132110	135845	131015	134557	133534	134606	125792	131511	133774	136876	122851	126051	124657	128467	126929	127927	132400	130761	128048	136242	131861	125148	120897	126489	136350
143081	141772	140064	142343	143148	141773	139147	143876	141218	142671	145551	128558	140475	134514	139635	140898	144031	139174	138312	141965	142584	143728	138607	136804	139359	137698	140217	136671	138182	139740	140652	132139	136465	140094	141585	129520	132987	130832	133109	133298	134805	137563	133625	133141	139405	135420	131833	127613	133271	140384
144600	140477	138272	141918	142131	141642	139575	143299	141452	142197	144497	125755	138887	133277	139472	140606	141483	138209	137499	142546	142213	144176	138598	136056	137852	136558	140572	136558	138397	137416	140224	129201	135629	137894	141581	127542	130689	128534	132502	132635	132573	137021	134981	130841	141309	136124	129139	124975	130130	141319
141293	138133	137340	139679	141944	139368	136100	141224	139190	140021	142589	124953	136428	131142	137632	138240	141741	135997	134833	141712	140364	142080	136596	133652	135793	134680	138456	134287	136555	137188	138063	130056	134885	137700	139181	126404	130451	128315	129740	130673	132086	134874	133442	130755	139543	136841	128511	124629	130554	138952
143804	141028	138425	142383	141650	142358	138554	141850	140509	142800	144948	126950	139439	134267	139661	140495	141997	139440	138508	141910	141953	143728	138881	137002	138674	137256	139800	135582	138224	137138	140933	130011	136113	139267	141338	128886	131064	128870	133431	133230	133168	137753	134433	132706	140732	135260	129895	126279	131305	141251
144436	140830	139356	142625	142633	142420	137580	143227	140646	142816	145215	127381	139571	133954	140344	140439	141949	139440	138127	142007	142455	144477	139765	137930	138023	136637	139849	135608	138608	137859	141460	130434	136747	139262	142051	128798	131610	129663	133576	133656	133521	138034	134703	132613	139578	134252	130387	126479	131681	141373
148311	145337	139864	143994	145673	146429	142017	146867	144397	150448	148380	127725	143309	138455	143214	144612	145843	142660	142677	148053	145976	147322	142285	141760	143178	140579	142559	140411	141013	142548	144482	133228	137389	141494	146430	129796	132646	130290	136767	134031	134198	141380	135944	136253	142252	136546	132193	127691	133661	142215
145170	144077	139148	143134	143869	142148	140332	145318	143394	143279	147430	126913	142052	137553	141480	143797	143717	139580	141392	144863	143772	145578	141371	138633	140826	139804	141924	137784	139521	140778	142419	131735	137684	141198	143152	128777	132156	129505	134471	134261	134193	139664	135109	133657	143108	136487	130901	126497	132762	141883
133421	132892	127510	130573	133977	130664	130105	134352	132135	130577	133545	115670	130765	127295	130539	133042	133195	127773	130363	134714	131944	133657	130291	126817	131186	130512	131455	128220	128304	130073	130496	121883	125441	130075	131161	117536	120952	118227	123376	122784	122294	128964	124819	123817	130951	129010	119996	116516	121227	131340
144825	145914	134046	139370	143871	141092	150347	146822	145151	142377	143035	124810	145329	138594	140743	145659	144337	138367	142508	137161	146121	144837	140217	140273	145168	141653	143612	143824	137381	144396	141851	129142	132441	136633	141840	125736	127723	126407	134047	132768	129641	140530	132053	131399	137204	135115	127781	122659	128932	138377
143788	144135	136493	139825	142804	141463	136646	142489	140101	142815	143773	126638	141380	137947	141938	142109	142717	139633	141503	137581	142791	144185	141838	139917	140638	139584	142682	134955	137869	137464	143722	131640	135578	140425	142523	128767	130366	128758	133635	132790	131629	140071	137209	131790	135330	132241	130952	127142	132036	138418
144049	142805	133909	137989	144174	142387	142652	144687	141668	143957	142308	123309	141130	135847	140570	142581	142840	138097	139441	140300	143168	143697	139980	139083	141923	138877	139303	139309	135667	140583	140900	129825	131263	136680	140037	124425	127440	125758	132677	131168	128972	137438	129434	130528	135970	134015	128492	123062	128406	136941
140962	139208	132448	135321	139823	139456	138247	140628	137797	139944	140509	120986	137245	132757	138613	138466	139986	135297	136391	137534	140310	141564	138537	135998	136841	136000	136868	133187	134950	134207	139338	126875	130701	135194	140245	122832	124807	123608	130032	129028	126241	135816	131388	128335	134717	132486	124881	120478	126394	136827
145564	141605	135747	139098	143530	140862	146129	144107	141116	142004	143205	124571	139977	134419	142484	141579	141598	138917	138738	137936	146476	146272	141307	139161	137991	136712	139817	136237	139096	136850	142279	129449	133200	137166	142433	125701	128237	127492	133253	132344	129678	138289	133594	130324	138214	135701	127709	122816	130096	139893
143273	140198	134524	136169	140459	138589	137509	140310	138857	141061	140370	123148	137637	133913	139180	139551	139810	135854	137069	137676	140965	142659	138453	135636	136460	135616	138321	134168	136986	135552	139719	128701	132647	136266	141134	125120	126503	126360	132053	130762	128459	136619	133018	129542	136296	134366	126728	122420	128436	137685
143729	144791	133044	137982	142647	139857	150011	145792	144226	140969	141572	123553	144277	137408	139578	144774	143383	137030	141258	135898	145348	143706	139048	139019	144341	140743	142801	142977	136281	143514	140779	127924	131074	135417	140598	124498	126540	125353	132923	131695	128291	139525	131351	130321	136306	134514	126558	121532	127762	137109
144524	139116	134881	137993	140573	140829	137456	141610	139037	145266	142564	123728	137587	132372	138575	139041	139660	137308	136283	140708	141387	143662	137918	136912	136694	133953	138140	135766	137662	137545	138468	129116	132834	135653	141788	124762	128182	126833	132571	129907	129884	136511	132733	131768	138589	133747	127516	123131	129253	138243
145931	147054	135164	140431	144870	142204	150892	147961	146228	143544	144237	125857	146285	139495	141828	146744	145506	139355	143432	137949	147202	146004	141363	141255	146130	142673	144506	144632	138569	145201	143055	130287	133581	137949	143018	126898	128952	127553	135106	133986	130719	141679	133120	132485	138160	135879	128910	123813	130154	139330
148761	144882	140287	142183	146673	143035	141733	146327	144407	145602	146173	129412	142988	137619	145230	145043	144770	141580	141880	141469	146352	149094	143806	140817	141389	140066	143415	139370	142748	141025	145074	134381	137774	141153	145938	130789	133191	132602	136932	135711	135158	141331	137029	133704	141345	138614	132725	127755	135195	142964
144584	141464	136780	139320	144365	140775	138147	144116	140774	141485	144295	125173	140065	134736	141939	141281	142078	139382	139031	145493	143673	145127	140876	138137	138962	137691	139359	136291	138640	138651	142141	130369	134949	138343	142560	126816	130144	128077	133771	132404	131531	137310	133814	131487	140241	137086	128132	124394	130798	139943
142660	138893	137699	139879	141913	138639	139845	142649	140521	140907	142944	126589	138058	131912	139102	139901	141707	136025	135280	143921	142324	143676	137415	135530	137248	136092	140451	135710	138156	137662	138849	131294	134904	137455	141003	127471	130851	129108	131620	130941	132914	135070	134824	130313	142467	139787	129583	125231	130924	139220
143038	141309	134047	138879	142523	140972	142900	142932	140531	143234	142862	124228	138952	134501	139355	141133	141400	136918	138277	136724	142985	142939	138268	136857	138506	136385	138407	136250	136102	137231	139673	130076	132754	137263	139494	125978	127900	127242	132793	131701	130492	137439	130896	130226	137770	134052	128261	122851	129933	137829
146503	143754	140239	142703	146483	143389	139284	146209	142298	143911	147552	128139	142093	137553	143508	142999	145132	141376	141262	148384	146652	147022	142573	140858	141219	139865	141863	137053	140250	140403	145042	133805	137711	141816	144869	129931	133509	130362	135540	134180	134837	139864	136687	134571	142208	138848	131702	127729	133410	142128
145630	143295	141255	143729	145545	141993	141768	146508	144023	144225	147412	130077	142554	136143	142673	143617	145263	140146	139683	148027	145520	146657	141233	139884	140972	139767	142785	138750	141063	141219	143104	134347	138779	141266	144655	131012	134358	132210	135530	134845	136644	138907	136641	134263	144146	139924	132910	128561	134089	141549
148543	148848	142623	146589	146995	143824	144681	148609	147626	146299	149015	129673	147571	141123	145217	147808	147387	142770	145530	145257	147746	149115	144624	144023	146005	143719	145561	144131	142017	146655	147436	133402	138999	142436	145929	131648	134093	132219	137882	136606	135799	143533	136098	136222	142443	137790	132515	127961	134481	142633
143448	143795	136740	140609	141108	138898	141299	144436	142081	140869	141411	124411	142012	135078	140409	142818	141984	137210	139124	136721	143579	143558	140080	138328	140505	138364	140460	138785	137232	140202	142112	128593	132908	136871	140948	126602	128370	127398	133429	132384	129933	138886	131451	129416	134610	132475	127744	123006	129560	137073
146546	143754	141349	143961	146266	143577	139198	145568	142812	144523	148220	128830	142574	138099	144297	142927	145394	141890	141656	144046	147060	147408	143564	142453	141401	139906	141702	138177	140153	141259	145896	133599	137266	142035	144644	130018	133484	130293	135663	134258	134329	140553	136172	135680	141757	137936	132050	127707	134055	142062
147067	144636	137241	140340	145014	143370	143313	147631	144905	144566	144744	126116	142999	136913	143835	145076	144231	139707	140616	141335	146287	147550	142952	140858	142837	141100	142862	140874	139647	141502	143270	131902	135298	138958	144140	127206	130508	129214	134682	133379	132441	139851	134370	132283	140111	136772	130823	125833	131512	140489
140636	137334	133136	136520	138202	136950	137148	141076	138639	137844	140286	121335	135558	130714	137324	138483	137620	133641	134334	137508	139355	141035	136359	133039	134954	134325	137045	133670	135030	134404	136657	126394	132494	134697	138389	123256	126278	124759	129099	129072	128263	134079	131273	127508	139326	134035	125240	120842	127127	137333
146274	144857	138208	141915	145714	143509	141549	145715	144666	145714	147559	128562	143406	138248	141553	144270	145614	141934	142344	147972	144778	145477	141069	139760	143064	140742	142378	140714	139450	142837	142798	133610	137326	140667	144700	129987	133446	130365	136786	133951	135131	139931	134988	135511	141740	136758	132027	127981	133306	140692
145325	144223	137757	140915	143382	140199	143115	146972	144472	142149	143366	125262	142749	135923	141834	144338	143140	138010	140138	141267	144740	145766	140728	139346	141811	139917	143009	140760	139209	141823	142499	129685	135461	137257	142785	127251	129861	128876	133412	132229	131906	139125	134335	130899	139758	136749	128659	124490	130375	139281
146382	145744	137989	142091	143793	141323	149169	146710	144894	143666	144264	126016	144185	137582	142513	145173	143943	139280	141771	140340	147500	146866	141651	141026	142118	140143	143902	140726	139850	142000	143851	130060	135048	138232	143282	127776	129862	129167	134495	133724	131781	140925	134435	131647	139122	136075	129332	124239	131035	139738
147357	142958	137574	141234	144554	143863	141501	146227	143559	150048	145254	126416	140969	135824	142389	143483	143543	139561	139879	143086	144595	146392	141293	140016	140718	138190	141653	139647	140279	140293	142113	132140	135430	138267	145492	128273	131012	129937	135206	131416	132914	139301	135369	133342	140423	136829	130708	126228	132304	140637
146444	145637	138656	142190	144035	141593	143773	146045	144320	143878	145028	125615	144522	137811	142181	145316	144499	139506	142021	141901	145315	146508	141735	140451	143308	141072	144049	140594	140182	143526	143658	130126	137013	139089	144951	127468	129742	129061	135055	133371	132304	140954	135578	132748	140337	136789	129187	125209	130921	140188
145039	144591	138069	142139	143810	141840	145486	146073	144331	143248	144766	127300	143727	136753	140793	144296	144712	137968	140724	140312	144819	145477	139822	140404	142654	139791	142946	140939	138681	142346	142258	131094	135699	138867	141337	128360	130959	129503	133942	134250	132965	140242	132766	132275	139763	136016	130161	125514	131607	140108
141644	136771	133585	136724	137775	137551	140749	138658	137750	143448	140293	120441	135534	130408	137052	137756	136485	133972	134250	139184	140414	140957	135786	134488	134262	133250	137355	132924	135079	133750	136506	125100	130420	133614	139293	122131	124827	123303	128543	126753	126486	133363	131540	127428	137259	132395	124709	120196	125674	136132
148572	145820	139490	142478	145893	143341	143068	147325	145126	145564	146186	128091	144459	138183	144527	145558	145323	141314	141911	141010	146972	148450	144345	142041	143730	141421	143101	141425	140507	142960	144549	133302	136637	140812	144525	128640	132136	130257	135709	135170	133798	140734	134980	133915	141196	138074	132599	126766	133503	141235
142229	139294	134532	137975	139831	138709	138573	142776	140179	139635	141889	122844	137409	132443	138655	140249	139387	135071	136050	138571	140760	142615	137749	134881	136497	135713	138751	134930	136648	135916	138465	128038	133725	135828	140306	124732	127634	126205	130609	130237	129754	135792	132482	128879	140333	134996	126665	122051	128638	138754
137380	136068	130246	132875	135161	132040	136958	139841	136905	133671	134294	117346	135123	128608	134020	136801	135183	129679	132363	134584	136841	137791	132747	131837	134679	132853	136291	134551	132072	135167	134484	121578	127704	128317	135144	119361	121782	121217	125576	124355	123605	131218	127843	123440	133575	132226	120392	116765	122077	131622
144842	144034	137289	140529	143005	140038	142489	146616	143959	141946	142978	125056	142562	135917	141319	144108	142890	137706	140051	141081	144132	145366	140242	139225	141466	139744	142803	140349	138887	141614	142258	129650	134928	136864	142663	127082	129612	128689	133097	131580	131598	138915	134081	130843	139323	136775	128381	124165	130142	138964
146174	144790	138217	142217	143556	140794	146307	145598	144617	143252	144856	125765	143594	136797	141912	144824	144142	138962	140962	140994	145839	146461	140813	140168	141974	140141	143591	140449	139881	141896	143072	129763	135687	138491	143423	127341	129926	128712	133867	133219	132007	140024	134444	132313	139873	136139	129218	124242	130799	139627
144214	142493	137353	141133	142630	141190	139289	143927	142148	142197	145734	125567	140618	135912	140301	142285	142347	138635	139728	145840	142619	144316	139783	137029	139385	138547	140668	136730	138208	139372	141285	130478	137053	140028	142032	127684	130907	128401	133704	133795	132783	138355	134102	132217	142490	135957	129365	124983	131292	140844
146617	145386	137923	141039	145543	143674	142003	146928	144312	144774	146101	126671	143938	138309	143315	144875	145022	140812	141883	146661	145893	146769	142866	141032	143745	141813	142698	140489	139310	142870	143994	132518	136009	140439	144003	128067	131594	129287	135426	134467	133125	140112	134105	133518	140615	136497	131263	126609	131887	140290
152163	145635	138991	142532	145375	142512	139706	145808	145314	144839	146989	128446	143279	138502	146904	148430	143222	140106	142140	139370	143419	151397	146495	139940	141634	140643	141568	139982	146986	140281	144058	132484	139073	143262	144927	130266	132750	131381	137045	136667	134060	141517	135458	134499	141242	135629	132162	127135	135038	147039
147175	144200	139056	142669	145429	144122	140246	145591	143212	150787	147092	127570	142121	137361	142310	143599	144243	141307	141535	149010	144885	146072	141658	140493	141716	139080	141434	139247	140110	141678	143154	132915	136736	140655	145781	129330	132584	130278	136358	133057	134208	139801	135250	135220	141248	136470	131676	127480	133234	140772
147678	149745	138950	143446	148135	144885	145805	150246	148540	145704	148071	128994	148954	142220	143827	149094	148776	142371	146293	146862	146949	147672	143306	142644	149615	145861	146706	146772	140559	149328	145704	133684	137870	141846	145709	130408	133293	130544	137936	136238	135257	143290	135730	135952	141775	138705	132214	127817	133350	141936
148266	146814	140294	144189	149447	144874	142550	148603	145488	144898	148679	129107	144827	139393	145202	146226	149288	143338	144067	148552	146795	148567	144242	141563	144004	142986	143778	140221	141344	142150	146177	134731	139077	143518	144949	130738	133482	131595	136734	136491	135480	142454	136634	135249	143275	141282	132045	127993	134183	144048
146863	144841	139521	144163	143902	143370	140859	145165	144103	143914	147975	128127	142588	138569	142625	144712	144322	140502	142166	143876	144576	147298	142302	139516	140842	139918	142482	138337	141205	140291	144387	132621	138722	142174	144379	130973	132781	130629	136216	135827	134594	141238	136179	135010	143622	136646	132091	127716	134162	143547
145888	146928	137464	141897	146390	142703	143275	147256	145658	144216	146016	127080	145888	139660	142452	146272	145785	140736	143831	145721	145419	145857	141862	141333	146309	143239	143730	143833	138629	146190	144032	132613	135860	140001	144126	128609	131211	129078	136245	133422	133234	140702	133892	134394	140818	138449	130336	126015	131559	139641
145591	147952	137025	141295	146865	142383	142926	148075	145900	144354	144389	128841	146717	140214	142255	146866	146819	140383	144395	138363	144831	145494	142031	141274	147228	143444	149107	144765	138124	147064	144058	133466	135015	139490	142855	129954	132281	130335	136154	135235	134204	142333	138617	134351	137205	137057	131262	126512	132738	139884
143867	142036	137033	140733	142285	140738	138955	143548	141667	141727	145409	125232	140205	135451	139795	141962	141988	138253	139483	145568	142222	143854	139383	136588	138902	138080	140226	136221	138027	138962	140786	129992	136612	139630	141628	127243	130475	127932	133259	133284	132349	138102	133864	131841	142240	135738	128996	124627	130836	140480
144841	144266	137631	140759	144351	142784	141719	145997	143667	143225	145250	126453	142820	136782	141823	143871	144026	139454	140990	146120	144564	145166	141242	139475	142815	140917	141603	140023	138147	141888	142522	132058	135782	139435	142741	127851	131286	128888	134551	133912	132837	139228	133128	132791	140363	135679	130688	126111	131618	139593
144490	145439	135255	138952	144869	140228	142090	145506	144797	141816	141824	126979	144603	138162	140984	145952	144571	137786	141918	137400	142521	144063	140391	138637	145248	141787	146197	143683	137572	144882	141036	131653	133653	137699	141678	128063	130812	128243	133493	131980	132289	139042	136059	131679	136577	136504	130110	125549	131250	138612
147960	148586	137056	142291	146568	143803	151276	149230	147764	145333	145880	127804	147591	140711	143477	148229	147156	141272	144726	139941	148713	147694	142859	142683	147540	144019	146474	145784	140107	146596	144723	132301	135313	139875	144498	128840	130924	129502	136599	135534	132748	143242	135134	133780	140452	137920	130914	125654	132216	141259
149159	146499	137755	142046	145060	143888	149474	147320	145774	144646	145782	127424	145013	139610	145221	146217	145151	142177	143063	139713	149850	149085	144504	143474	143901	141972	144090	141641	140246	141902	145646	132409	135220	140209	144457	128309	130623	129924	136104	134855	132192	142566	135075	133384	140584	136670	131415	125667	132126	141304
142277	143480	134825	138012	142794	140101	137498	143488	140687	142387	142280	125212	141536	135603	139773	141366	142293	137216	139163	136474	142869	143018	140162	139059	140244	137941	139609	136887	135229	139752	141760	130874	132725	137072	140793	126261	129437	127404	133432	132554	131461	138384	130931	131471	133736	131198	129094	124327	129714	135584
145324	142526	134694	138369	142735	141632	141124	143755	142409	142781	142701	124446	140956	136073	141836	143136	141787	138280	139339	139579	144237	145521	140973	138782	141601	139561	140832	139368	138099	140100	141820	129842	133013	137740	141193	126067	128211	126355	132752	132906	129535	138418	132600	132017	137950	134976	128391	124084	129369	139639
145240	144151	138429	142683	144516	142818	141904	145116	143247	144248	147817	126966	142571	137311	142715	144068	144034	141226	140537	140143	146591	145743	142464	139911	140938	139992	140750	137420	138627	139667	143454	131807	137406	140410	143311	128328	131615	129752	134542	135999	133721	140985	133534	132749	141419	135016	130315	125718	132341	140597
152596	147964	142067	145364	147296	144891	143368	148784	146559	145855	150418	130019	146090	141065	151749	147063	147693	148756	144819	148843	154178	154842	150880	146366	144940	143277	144721	141612	143215	144131	152855	134305	141078	144068	148401	131598	135093	133117	138525	136970	136535	143013	138233	137151	144031	138195	133859	129291	135007	144008
142624	141496	134054	137922	139633	137040	146486	142846	140924	139513	139498	122044	140252	133770	138439	141238	139910	135437	137552	137174	144069	142880	137600	137173	138422	136605	140656	137783	136163	138578	139654	126083	131189	134082	138923	123841	125742	125428	130778	130476	127442	137089	131406	127880	136301	134079	125163	120317	126764	135885
146310	143047	136332	140552	143102	142357	146552	144493	142740	145762	144165	125338	141232	135957	141515	142721	142527	139191	139579	139700	146789	145889	140731	141232	140017	137712	141165	138932	138610	139361	141858	130810	133686	137855	142821	126527	128898	128366	134197	132425	130745	139654	133479	132468	139468	135137	129244	124250	130899	139571
148275	147251	139348	143185	147521	145604	142703	147524	145148	146265	148019	127364	144864	140297	144432	146036	146696	142608	144368	148858	146635	147879	143858	141764	143603	142823	143719	139732	140813	142209	145880	133328	138329	142493	146362	129672	131962	130234	136716	135523	133865	142532	136348	134862	141598	138403	131330	126870	132608	143010
147354	146023	139628	143338	145985	145146	141936	147221	145024	147864	147838	127971	144176	138953	143430	145422	145498	141534	142803	147776	146147	147234	142837	142726	143691	141359	142706	141115	140382	143596	144358	133504	137432	141404	145563	129407	132785	130739	136780	134565	134667	141364	134968	135535	141896	136389	131968	127691	133502	142048
146906	143619	136935	141117	143612	143141	146824	144948	143269	146394	144775	125968	141743	136316	142221	143427	143147	139566	140019	140206	147122	146481	141473	141610	140794	138448	141674	139343	139388	139887	142302	131502	133928	138568	143610	127087	129503	128990	134805	133214	131467	140325	134047	132957	139760	135552	130056	124758	131406	140416
142394	140216	135007	138912	143327	142105	142864	143302	138708	145311	142014	126129	138410	133006	138016	139454	141730	136375	136785	138653	141520	141678	137824	138531	138922	135890	137644	135881	134611	137099	138454	131584	130791	137249	140779	126630	128931	127269	132427	130238	130548	135413	130659	132290	135470	135162	130046	124414	129782	137167
143732	141403	135178	138191	142549	140223	137924	143247	139834	142581	142896	124223	139507	134256	138994	140170	142133	138570	138328	144615	141900	142841	138418	137309	140292	137948	138846	136303	136097	138738	140151	130773	133257	137902	141328	125631	128651	126435	132549	130520	130698	136823	131857	130656	137999	135123	128549	124588	129017	137766
145499	143240	137835	141553	143407	141972	138891	143562	141201	145767	145357	128261	140626	136123	141545	142553	144089	140408	140463	140996	143906	145143	140972	139115	141668	139214	141206	137360	139213	140448	142371	134164	136885	141270	142270	130413	132032	131034	135739	134660	134274	140253	135012	135165	140470	136023	131652	128120	134000	140448
148794	145663	139251	142661	145500	144234	140799	146840	144393	148745	148008	127851	143431	138095	144244	144976	144764	141919	141612	141392	145510	148018	144288	143130	143114	140210	141398	141099	141916	142111	144826	134177	136490	140753	145897	129417	132171	130930	137255	134477	133676	141301	134164	135755	139822	134769	132425	128233	134032	141850
144815	142802	136051	139953	143472	141310	139194	144799	141811	144943	145226	125158	141071	136208	140854	142759	143793	140157	140436	146056	143442	144089	139511	138272	142565	139469	140076	138588	137618	141161	141370	130731	134574	139525	143597	126698	130070	127685	134545	131624	132140	138039	133165	133370	139242	135215	129475	125235	130400	138650
147905	144983	140103	142927	144511	143869	139598	145082	143994	148664	147430	127800	143270	138318	146017	146548	144275	142623	142579	141726	145635	147737	144903	141963	146471	143328	141065	140834	143215	141750	144647	132430	138542	143373	147270	129385	132766	131313	138099	134568	133989	142131	135636	135648	139349	133442	133088	128895	134373	140850
141663	139727	139508	141335	141974	138624	135095	141751	139816	138811	144051	127137	140158	133867	140081	140549	141495	138581	137372	138438	140556	142014	139196	137302	139142	138049	137769	134944	137149	136877	140094	128277	135663	138914	141000	126656	130964	128858	132654	132285	133173	136159	133112	133115	136045	131798	129020	124873	130734	138153
147585	139682	138239	140126	143263	139531	134653	141917	140617	140630	142693	127338	138944	132661	141966	142399	140918	137043	136231	136850	138652	147982	141082	135823	136075	135052	136786	135861	143324	137316	138979	129975	135445	139102	138845	127343	130884	129413	131700	132877	132404	136571	131177	130985	136151	133686	129814	125277	132123	144398
142094	140512	140226	142736	139029	138843	133992	139619	138381	140220	147938	130786	139378	134256	139828	139227	140182	138562	137417	138663	141395	142906	138677	138827	135232	134793	136120	132281	136795	136595	140816	132569	133945	139223	139513	130491	133396	131308	132295	130602	134980	136566	130261	132998	137604	129236	133090	128423	134501	139259
152915	149727	137289	141562	147685	142491	143308	149070	148749	144826	145148	128721	148334	142345	147957	152653	146142	140701	145901	136955	144091	151978	147496	142366	149203	145608	144886	147893	147224	147546	145056	132320	137062	142046	145138	129788	131728	130626	138478	136478	132948	143316	134342	135140	137604	136168	132080	127194	134023	145686
143948	143955	137482	142649	143797	141309	136103	141573	140798	144040	144294	126447	141268	136975	139414	141378	141745	138708	141055	138533	141299	143877	140238	138537	137291	136156	137914	135249	137545	137983	143159	131545	137062	140194	140559	129471	129993	128946	135405	137101	131314	142533	131171	132753	135360	132641	128830	123576	130906	139940
144630	143334	137571	142331	143588	141982	135944	141902	140768	144457	144151	126274	141019	136765	140062	141515	141447	139264	140652	138792	140846	144585	140870	138621	136927	135901	137458	135229	138412	137686	143024	131434	137799	140517	140970	129000	129726	129799	135644	137951	131140	142454	131067	132715	135558	132162	128933	123686	130977	141007
144200	143020	133912	138128	142725	140623	135744	141984	139550	142708	141363	122484	140812	136093	140202	141413	141832	138347	139677	135895	140889	143522	140887	138373	137840	137124	136815	134191	136975	136168	142428	129456	134019	138471	141145	124690	125437	125860	133377	133472	126829	140236	130108	130167	130906	130263	126989	121074	127678	137383
145358	145489	135671	139635	144121	140980	144341	146167	144908	142498	143815	124966	144852	138205	140448	145135	144801	138868	142065	139184	144062	145153	140022	139200	144952	141313	143989	143810	138161	145802	141458	129873	133939	137123	142146	125810	128833	127152	134368	132751	130732	140111	133447	133245	139721	137424	128333	123632	129505	139514
147120	148430	137931	142718	146879	143816	144770	148016	147375	145175	146737	127807	147493	140772	143488	147739	147623	142204	144667	139804	146931	147477	143719	142332	147351	143752	146119	145656	139731	147556	145826	133022	137509	139947	144286	129565	131275	129880	136839	135388	133849	142459	135232	134379	140901	138289	131221	126539	132467	140844
147852	149662	139006	143621	147440	144374	144319	149090	147715	145246	147659	129974	149187	142757	145021	149045	149174	143552	146736	140320	146543	148199	144770	143977	149327	145722	146435	145997	140631	148821	146846	134109	138487	141673	145117	131040	132678	131159	138214	136483	135180	143765	135161	135948	139867	137074	133019	128014	134269	142153
138122	141022	129130	133997	138924	135427	137134	139739	139210	135822	137233	121848	139903	133973	134330	140130	139893	133772	137052	131061	138045	137932	133857	133454	139724	136474	139753	137886	131756	140345	136965	126655	129725	131453	135727	123991	125634	123867	130278	129440	127266	136222	128121	126377	130514	129141	125610	121315	126401	132506
147480	148130	136261	140984	145754	144027	145484	147604	146855	145916	145702	126102	147726	141089	142883	147963	147162	141141	144850	138663	146072	146778	142550	141692	148281	144355	146234	145740	139611	148382	144046	131285	134934	140027	145197	126880	129386	128180	136879	135038	131892	142716	135306	134598	140056	136428	129695	125272	131463	140792
141701	144821	138163	141821	141873	137926	135633	140862	141398	138873	145209	129767	143622	138082	141895	143274	143144	140075	142565	135926	143001	142845	141292	140068	142851	142049	138460	136344	137092	137534	144437	131697	139619	142877	140363	131098	133640	130216	134976	135601	134774	141194	131698	134270	135231	129977	132694	128997	133916	137151
137530	137489	135930	138172	137726	135756	129754	136491	135443	137520	145880	140003	135406	129441	135419	136018	137171	133172	133559	134132	136996	138123	134977	133903	133554	131830	134292	130545	132629	135033	136574	141934	133041	136155	134906	140386	142542	140200	132871	129539	142513	134172	127965	131942	131247	126624	141194	137919	142655	134276
143446	138809	132939	137021	139850	139653	144151	140909	138571	146814	140854	122165	136852	132221	137906	138642	139012	136087	135939	138083	143067	142199	137277	136704	135924	133458	137513	135214	135797	135445	138283	127390	129979	134118	140640	123882	125991	125346	131390	128316	127432	135662	131262	129669	135822	132484	126253	121497	127702	135951
145550	147706	136878	141483	146190	142779	144316	148397	146541	143463	145898	126977	146947	140560	142044	147251	146767	140430	144661	145484	144920	145469	141374	140762	147982	144362	144877	145325	138541	147648	143720	131598	135794	139792	143672	128404	131236	128595	135977	134290	133160	141173	133926	134013	140350	137314	130063	125979	131222	139985
145081	147111	136693	140019	143876	139588	142949	145585	146272	140892	144539	124766	146951	141077	142709	147681	145533	140340	144664	136845	144734	145115	142183	140398	149611	146014	142232	145683	139912	146060	143304	128697	135610	140544	143573	126064	128809	126882	135625	133996	130523	141805	132217	133793	137569	134355	129970	125495	129761	137538
144317	143436	139119	141614	142605	141811	138089	143535	142455	147288	144666	126983	141777	136468	140862	142475	141758	139019	139185	140325	142078	143154	141685	138769	139822	138623	139751	137509	138401	138856	142117	130248	135169	139963	143773	128430	131241	129133	134499	133622	132210	138475	133426	133168	136957	130854	130796	126615	132385	138326
144076	140974	134683	136977	142600	139845	134179	142038	139279	144604	140463	125791	139403	134292	140217	140817	140734	138065	137839	135207	140351	143025	140212	138071	138520	135895	135286	136233	137822	139930	139936	131957	131284	138568	141426	126849	128763	128562	134206	131016	129673	136202	128456	131792	130865	129475	129387	124595	130903	136364
139864	139496	132282	136158	138371	137288	135872	139414	137914	138787	140301	122456	137356	132934	137076	138504	138475	135305	136262	135225	139189	140055	137346	134844	135933	135055	136385	133093	133461	134921	137963	126847	131909	135921	137751	123756	125908	124433	129426	130281	127117	137052	129245	127955	133155	128861	125246	122201	126916	135837
145440	143339	135319	139188	143142	140858	146183	144453	142645	142769	143514	124005	141718	136565	141265	142849	142402	139072	140015	139286	146683	145133	140547	139032	140450	139389	142199	137714	138261	139049	141961	129710	133818	138395	142502	125509	127758	127236	133259	132039	129793	139438	134539	130450	139705	135715	128704	123655	129664	139277
146343	143264	141246	144451	141056	141236	139996	141697	142282	142575	154700	130827	141298	137575	142468	143192	142535	142295	141155	143615	144275	145917	141509	138316	140554	139566	141020	136993	143207	140218	143200	133383	140255	143522	145022	132673	135009	133293	137132	135115	136653	140246	137496	137236	154076	135398	133913	130434	136787	143100
148854	147480	138271	142187	147522	145355	143995	148836	147804	146917	147272	127746	146660	140868	145267	148060	147390	142580	143975	140720	146654	148758	144424	143160	147560	144096	144547	145777	141849	146519	144922	133189	136797	140877	145777	128424	131073	130416	137226	136489	133038	143445	135263	136048	139624	136241	132125	127118	133414	142712
146942	142761	138714	142234	145096	143762	139086	143981	143020	151313	146470	127283	141228	136341	142673	143115	143684	140671	139938	141987	143977	145929	141575	140718	141344	138295	140100	139753	140502	140737	142199	132345	135838	139311	144774	128209	130893	129632	135899	133579	132516	139959	134571	135552	138716	134552	131185	126837	133031	140469
140263	137433	136226	138852	140413	137550	133098	138988	137062	140108	140288	124958	136309	130463	136996	136846	139632	134872	134507	138174	138597	140332	135800	136487	135831	133368	134653	133919	135474	135150	137695	128918	132727	134824	137587	125529	127672	126836	131248	130807	129276	135168	129754	130759	134321	132513	127335	123489	128838	136597
88640	91764	84348	86830	91292	91419	89641	92825	91067	92405	89533	92260	88832	84854	88312	90431	91120	87295	87368	85708	90713	89851	87174	87141	89667	87608	92333	88080	82870	89362	88524	95747	88720	88212	85563	92529	94431	93249	87211	87131	96220	88466	83096	83396	84180	82364	94481	92650	93494	87038
146337	142107	137729	141374	144473	143096	138483	143325	142497	150600	145690	126247	140482	135802	141953	142535	142971	139790	139317	141518	142994	145209	140756	139982	140757	137719	139503	139348	139957	140084	141401	131492	135005	138472	143986	127374	129970	128721	135198	132765	131659	139372	133848	134975	137916	133954	130303	126075	132289	139810
97597	100681	92952	95764	99776	99857	97573	101358	99514	100826	98593	97417	97826	93388	96490	98792	99961	95798	96441	93359	99401	98763	95992	95736	97934	95794	99870	95880	91430	97591	97502	101004	96485	96328	94959	97866	100019	98791	95191	94870	101874	97228	90486	91374	92096	89522	100164	97509	99456	95137
133739	132820	132464	133983	133103	132399	126334	132646	131571	134156	139347	137423	130441	125212	132206	131657	132681	130209	128640	131080	133330	134232	131494	129616	128867	127437	130107	126913	128992	130685	132702	139110	130344	133049	131087	137920	139823	138275	129145	125852	140055	129879	124405	127566	129417	123333	138961	135481	140401	131502
144158	144770	142240	145095	144025	141354	136730	142574	141283	142854	151999	133436	143074	136866	141931	141937	143832	141024	140701	140863	144130	145124	141290	141479	139312	138476	139694	135494	138474	139744	144709	135441	136493	141355	142559	133849	136061	133254	135454	134061	137690	140184	133467	136096	138557	133304	135276	131066	136456	140856
136937	136623	135395	137434	136930	135035	128990	135337	134860	136866	145067	139620	134794	128765	134953	135314	136319	132656	133051	133426	136509	137596	134545	133244	132795	131202	133669	129859	131895	134413	136089	141041	132490	135696	134123	139997	141803	139633	132156	129156	142168	133582	127325	131176	130700	125745	140647	137322	141939	133663
145973	143093	147771	148855	142725	142657	134790	141926	140264	143495	154010	132637	141747	135495	143639	140783	142695	141547	138831	141733	145309	147859	143765	143903	138398	136751	137735	135257	141518	139641	145967	135122	139504	143092	141908	132968	134923	133203	136633	137844	135790	141184	133471	137624	140458	131730	135112	130866	138068	143893
141086	141447	133048	136244	141385	144108	134206	140478	139177	151063	139278	125187	139163	135066	137876	139402	139225	136938	137651	134969	138044	140492	138253	136473	136618	135351	136663	135111	134285	138334	139653	127549	129971	138273	138277	126543	126569	127070	131372	131455	128603	135563	128515	129656	130802	127886	127745	124358	129311	135265
148293	144631	137238	141857	146368	146821	141785	145629	143616	154898	144608	126299	141595	137164	141634	142982	144132	140889	141102	142276	144378	146206	141574	140315	141128	138107	141764	140064	139537	140746	143081	131935	135107	140188	145519	128489	130345	129169	136103	133587	132107	140576	135006	133808	139253	137720	130581	125518	131531	140599
141444	140704	139359	142408	138378	137269	132531	136808	137670	138029	159485	125720	139859	135704	139455	139488	139623	140435	139556	137858	140792	141643	139811	138009	137075	135939	133575	132941	138532	136351	141982	127230	135576	139057	142478	127231	129762	127434	134818	131528	130774	137656	130855	137116	144982	127053	128800	125560	130437	136826
136673	137249	136508	138422	135855	133233	129324	134457	133729	134425	148646	127519	136282	131264	136273	135390	136701	133946	134991	134247	137193	137714	135599	135746	132263	132071	131715	128223	132693	132534	138237	128238	130452	133852	135860	127870	130431	127367	129125	126569	131163	134026	126842	131530	131691	125468	129618	125199	130311	132886
146748	145957	143902	147284	143887	142534	137892	142387	143088	143500	162891	130530	145004	139587	144566	144790	144880	144325	143828	142929	146359	147025	144531	143201	142044	140970	139153	137795	142448	141463	147264	132434	140472	144397	146292	132162	134674	132372	138873	136359	135836	142785	134529	139925	148397	131788	133987	130089	135629	141916
143160	141690	137277	141147	141380	146158	140292	141318	140863	139713	144660	126362	139371	134255	140229	141986	139721	137807	138114	138568	141431	143622	139542	136905	138411	137805	138850	135482	137499	135405	140463	129864	135047	139602	139610	128066	130151	128556	132135	132403	131444	138590	131879	130454	139279	132666	129309	125442	131859	147994
144214	141446	135976	139156	142872	141094	137762	142665	140416	146349	144361	124311	139305	135047	139321	140979	141759	138066	138943	147845	141771	142855	138876	137416	139252	136949	138758	136678	137029	139551	140089	130064	134036	137769	142039	126582	129439	127214	133296	130687	131084	136963	132216	132454	138910	134453	128561	124575	130096	137622
146657	144651	137385	141343	144384	144456	135442	144191	141784	149996	144207	128577	142356	137319	142466	143100	142799	141527	141392	138195	142105	145494	142375	141320	141590	138626	137977	138527	139747	142454	143453	132351	134824	141840	143880	129715	130575	130426	137048	135106	132691	140301	131436	134737	133617	129673	132031	127590	133600	139536
142669	142655	138768	141690	142171	145173	134795	140685	140295	145077	143822	130057	141103	135245	139310	140590	140618	139333	138907	138990	140134	142158	139342	139113	137259	136666	137599	134676	136379	138670	141882	132469	134888	139879	140902	131106	132092	130090	133440	133723	133400	137212	130808	132108	136219	129552	132959	127641	133934	140041
147298	145115	137428	142012	145151	143719	136581	144765	141810	151994	145240	129133	142515	138509	143336	143785	143513	140881	142192	139403	142815	146140	142893	141661	140954	137885	138664	138495	140452	142870	144133	133397	135454	141548	144537	131080	131747	131826	137496	133849	133919	140434	132267	134544	134773	131257	132407	127981	134471	139666
142716	143661	133324	137800	144024	142340	134930	143730	140249	146215	140570	125045	141340	136466	140276	141569	142283	138431	139630	135570	140238	142204	140026	140466	140752	137569	136916	138266	134391	141233	142245	130401	132394	138312	138300	126706	126673	126813	133039	134003	128641	137669	127515	131614	131384	131932	127623	122876	129381	137104
133573	132277	131893	133818	132397	132003	127005	132635	131153	133180	139384	130406	129561	125228	130302	130351	133408	130160	128769	137407	132978	133796	129677	128112	129568	128119	130621	126869	128488	131157	131743	133426	130180	134509	130380	131955	133927	131749	128325	127061	134431	128958	125183	127830	133885	126599	133033	129781	134410	131951
143860	141454	138704	141854	141834	140873	134600	140681	139328	143242	142954	126443	139278	134884	139317	139947	140889	137294	138134	140209	140138	143374	140057	137986	135319	134567	136526	133541	138139	137504	141124	131830	135632	139924	140932	128240	129465	128861	133523	133751	130807	138825	131107	132569	134173	131321	130333	125163	131397	139275
143286	145852	134780	139070	144806	140237	141142	145942	143946	142079	141748	126903	145022	138524	140085	144806	144736	138365	142470	136428	142688	143090	139915	139361	145587	141829	147478	143286	135821	145361	141930	131134	133003	137232	140585	127952	130143	128051	134068	133420	131760	140372	137212	132482	135143	135653	128964	124333	130565	137735
138614	138153	134393	137048	138443	137459	133889	138799	138158	140102	140087	139231	136458	131003	134802	137594	139179	134471	134688	134641	137867	138028	134677	132889	138189	134533	136767	135855	132148	140089	135360	143518	132964	137364	136404	139689	142936	140489	133390	130425	142745	134632	128714	131814	133956	129096	142572	138124	142385	135133
142704	141082	138080	141409	141406	139883	137190	141189	139742	142584	142988	127511	139361	134052	138056	139296	142025	137940	138273	141034	141680	142802	137612	138504	137156	135533	139181	134966	137463	137994	140597	131346	135063	138052	140934	128937	131210	130186	133696	131491	132780	138064	132927	132188	138316	134797	130358	126394	131638	138563
144867	140794	139162	141917	141566	141494	136070	141268	142117	141366	141660	128042	138350	133003	140499	141288	139523	137151	137182	139069	140012	144040	140043	136542	136284	135044	137554	137554	138182	136900	140642	130779	135157	138867	139317	130410	131903	129710	133187	134328	132209	136316	131238	130451	137265	132455	131508	126203	133210	142017
145930	141497	136100	139797	143324	143377	140381	145381	142195	147335	144084	125275	139600	134289	140993	141962	142156	138431	138474	142701	143269	145036	140108	138869	139590	137181	140436	138317	139011	138932	140507	131038	134071	136980	144138	126878	129892	128654	133856	130749	131831	138144	134182	132372	139796	135795	129403	124853	130899	139610
144240	141404	139981	142441	142335	141698	133125	141729	140162	143820	143071	130469	139768	134565	141036	140647	140538	139940	138650	138097	140303	143563	140908	139057	136247	134862	136072	135438	137722	140309	142640	133104	136716	140870	139809	132067	133137	131721	134624	134036	133892	136474	130210	132816	134450	129650	132104	128145	134285	139032
143726	140592	135166	138374	142179	140906	132802	141298	138822	150532	141780	126240	138503	134567	139869	139688	140225	138825	138311	137118	139667	142102	139510	138694	137190	133901	135195	135866	136240	140739	140928	131238	133539	138399	140691	128087	129379	128720	134308	129697	130805	135966	129084	132662	131223	129098	129035	125677	131288	134631
143247	142778	134297	137590	144163	142398	134634	144344	140007	147431	140682	126263	140752	135599	140313	141125	142273	138282	139031	136022	140595	142573	140241	140385	139918	136426	137019	137818	135257	142638	141929	131918	132801	138568	139661	127566	128479	128484	133688	132202	130130	136494	128560	131447	130702	131064	128605	124619	130761	135902
146432	144134	138000	141547	145213	144779	135836	144937	142086	151075	145464	129140	141984	137364	142603	142815	143730	141866	141545	140432	142901	145098	142327	141946	140320	137255	138488	138473	139110	143430	143975	134191	136282	141313	143731	130832	132434	131578	136889	133226	134084	139465	131711	135456	134421	131107	131874	128021	134057	138109
147294	144766	138532	142117	145858	145358	136710	145288	142899	151797	146102	129406	142760	138595	143730	143748	144548	142721	142373	141343	143823	145852	142891	142584	141353	138142	138826	139641	140521	143362	144655	134204	136360	141503	145708	131026	132123	131941	138523	134376	134310	140376	132780	136774	135190	130931	131979	127166	134119	139099
144388	142806	136839	140183	143672	145875	135311	143306	141286	151008	143747	128908	140104	136026	140320	141661	142436	139752	139785	139257	139995	143351	139709	138245	138844	136176	138137	137650	137304	142101	141422	133448	133684	140304	140868	130692	131823	131732	135141	133365	133613	137669	130715	133419	134397	130779	132364	127511	133667	139360
145151	140825	137929	141216	142489	142514	136546	142693	142073	144554	142326	127975	138699	133595	140719	141252	141107	137487	137588	138704	140339	144284	140277	137408	137836	135024	137834	138919	138139	138663	140734	131896	134090	138264	140812	129908	131742	129564	133781	133232	132454	136314	131377	131532	137110	133038	131851	126135	133428	141129
143502	141508	137067	140335	143036	140486	137082	148796	140437	140145	143700	127500	139451	134276	139579	140804	142788	137097	138077	145916	141555	143674	138861	137519	138917	137243	138857	136040	137032	139920	140677	131418	136649	139694	138883	129018	132061	129393	132403	132812	133180	136249	131760	131365	139403	136067	129489	126167	132262	140545
149568	147701	137927	143803	148752	148607	140020	147307	144946	154339	146910	128406	145755	141320	145086	146840	146942	144001	145675	142578	145311	147887	145499	145390	144593	140225	141794	142963	141140	145497	146592	134890	136770	141541	146840	130643	131064	131220	139360	135982	133339	144003	133581	137692	136376	134738	131816	126312	133232	140869
137728	137293	131725	135412	135591	133843	129870	135407	135278	135857	138710	123615	136211	132264	135605	136332	134751	133371	135172	132626	136311	138275	136761	134105	132724	131726	132285	131468	131689	134776	137826	125589	131119	135621	134388	125244	125642	124441	128774	130431	126706	132911	125316	129639	130676	125129	125893	120726	126471	133350
139808	139554	131031	134747	141429	143686	131051	144911	136740	145331	136695	124700	136387	132479	136558	137770	138784	134543	135610	133769	135797	139153	136478	134979	135675	133497	134136	133421	132126	137580	137872	128548	129757	137566	134601	126510	126518	126567	129598	130489	128071	133152	125793	127708	128655	129245	126325	122950	129129	135633
144909	142170	135201	140002	142811	142304	134987	141675	140757	148819	143721	125925	140308	135913	141185	141532	141208	140518	140050	138798	140684	143785	140808	140285	138817	135718	136468	137616	137458	139954	141797	130235	133381	138146	141772	127204	128070	127702	134574	131801	130052	138118	129862	134849	133952	130129	128850	124373	130212	137775
140498	140365	134153	137242	139808	138230	131585	138611	136315	142490	140547	122210	138364	134530	137789	137330	138829	135159	137104	134514	138672	141125	139023	138317	134989	133737	134230	131254	133980	134767	140607	126741	131494	136202	138710	123478	124872	123954	130268	131336	126940	136562	127564	128803	129608	126424	125636	120273	127254	135036
139705	139122	131976	136034	141063	139597	131463	137057	136508	149245	139375	123600	136130	132426	136042	137135	140065	134818	136336	134935	136676	138242	135654	134943	136512	133430	134748	133969	132098	135442	138222	128727	129121	135835	137054	125986	126346	125157	130624	128206	128574	135223	128069	135360	129154	129301	126834	122425	128348	132730
143972	144237	138848	142275	143262	140325	135620	142798	141727	142555	144276	129793	142388	138737	142184	143316	141985	138353	142127	137440	142360	144683	142590	140360	139355	138307	139075	136992	138776	139920	143955	133522	136535	142453	140771	131848	132486	131550	135651	136214	134096	140400	131871	134397	135928	131818	132557	128307	134453	139752
143111	142946	132209	136408	142063	138735	141898	144467	142759	139716	140249	123106	142003	135676	138322	142608	142144	136716	139155	136809	141723	142737	138092	136823	143999	139777	142298	142847	135809	143836	138932	128269	131212	134636	139953	123737	126492	125251	132183	130193	128396	136915	132338	130566	137740	136702	126309	122145	127531	137118
144750	139110	134750	138007	141493	140746	137905	142076	139622	147995	142340	123901	137166	132672	138368	138805	140067	137227	136271	140842	141040	143116	137888	136429	137466	134409	138707	136968	137225	137755	138374	129612	132825	135733	141850	125288	128528	127116	132585	129328	129829	136032	133567	131573	139179	135862	127933	123830	129593	138182
145334	147552	136762	141342	146082	142512	144166	148353	146445	143338	145739	126974	146919	140308	141730	147066	146864	140180	144515	145495	144845	145237	141091	140646	148004	144241	144885	145239	138338	147724	143456	131631	135649	139518	143374	128280	131191	128440	135854	134049	133028	141050	133816	134027	140196	137404	129943	125828	131204	139745
145765	142964	137604	141334	143788	144095	139541	145031	142097	147880	146317	126207	140989	136236	140441	142132	143512	140190	140538	148565	143499	144613	140083	139491	141081	138355	140478	138416	138867	140876	141594	131625	135761	139306	144161	128136	131409	129080	135350	132213	133117	138946	134216	134235	140906	135253	130073	126187	131620	140060
143291	142511	133052	137079	144254	147871	135536	143058	139873	154203	140773	125524	139582	135537	139472	140128	141728	139316	139335	137386	140101	142152	139146	138759	139027	135812	137553	137131	135535	140195	141120	130851	130307	138678	141035	127478	127594	128270	133467	130863	129732	137131	129848	131997	131375	130649	128609	124777	130303	136189
147373	145212	139610	143408	146791	145089	141102	146796	144470	146898	147373	128762	143600	138334	142522	144622	145435	141925	142398	148205	145299	146733	142128	141328	142485	140355	142464	140242	140548	142624	143720	133880	137368	141478	145227	130410	133445	131352	137246	134974	135191	141055	135581	135190	141683	137478	132261	128120	133816	142101
145508	142959	137466	141239	143900	143912	139139	144878	141945	147729	146185	126305	140956	136380	140601	142358	143301	140250	140551	148579	143331	144244	140163	139455	140987	138455	140050	138367	138752	140853	141719	131635	135511	139324	144156	128138	131400	129036	135543	132350	133022	138879	134032	134408	140528	134963	130192	125975	131629	139624
144465	143890	136219	140175	144939	144489	135692	145074	141194	149555	144891	125699	141769	136565	141011	142276	143671	138773	140743	139857	142506	144004	141213	141095	141011	137655	138591	137941	137974	142592	142316	132244	134136	139374	143763	127232	129366	128155	134875	132036	131392	139376	131560	133508	133564	131363	130058	126543	131243	137725
144456	143689	135971	141072	145039	146577	136393	143090	141579	151618	144848	128253	141804	137218	140000	142138	142618	140542	141288	139137	140258	143143	139796	139101	139422	137138	138279	137622	136199	141242	142411	131821	134854	140987	140471	130124	130264	129794	134190	133235	132400	138715	129897	133279	135916	131982	130742	126775	132296	140896
144638	142299	134891	139985	142766	143450	138516	144059	141538	147478	143961	125604	139592	135311	140145	141327	142050	139393	139731	143643	142087	143779	139661	138463	139389	136926	138519	137825	137620	138980	141217	130341	133812	138024	142361	127920	130046	128517	135359	132667	131573	139343	131716	132339	137145	132330	129482	125656	131200	138810
147427	148431	135276	140362	146695	145154	140919	148498	146263	147427	144985	128484	146877	141959	144513	147870	145917	142410	145024	137944	145027	147233	144049	142462	145921	142528	142168	144511	139529	148762	145397	133242	135891	142420	143516	129849	130639	131047	137298	135751	132872	142459	131324	134814	134982	132863	131780	127352	133219	140456
142179	140899	131786	136013	142423	145796	133520	140371	138213	151436	139752	125637	138580	133888	136901	138502	139342	137860	137460	135955	138045	140516	138057	137243	137497	134495	135494	135515	134602	138588	139164	130653	130321	136770	140471	127333	127796	128045	133031	130506	129384	136751	128340	130090	130500	128059	129451	125510	130254	135046
142595	141315	138678	140814	142222	144659	133248	140329	139604	145981	141747	130523	138847	133677	138564	139402	140254	138584	137440	137410	139138	142263	139387	136984	136536	135276	136452	134810	136889	138506	141262	133957	135186	140317	140006	132668	133541	132191	133476	134002	134238	136438	130373	131666	133955	129300	133861	129876	135412	138816
145698	144020	135592	139557	144189	144507	136771	145518	142013	148456	144398	127193	142110	137050	142748	143373	142264	139579	140313	139225	142614	145367	142575	141649	140577	137461	138259	138639	138373	142095	142720	131638	133747	138823	142938	128130	130038	129744	135272	132469	132074	138805	130209	132932	133556	129712	130712	125694	132433	138891
145221	142961	134930	138698	143548	142927	136034	143946	141138	149555	142949	126185	141031	136474	142339	142615	140912	138581	139233	138153	142000	144741	142006	140646	139389	136314	137373	137743	137585	141240	142097	130563	132759	138149	142078	127406	128982	128748	134240	131259	131039	137552	129464	131898	132166	129173	129805	124989	131495	137927
136875	135471	127460	131571	135772	136059	131218	137402	135002	139310	135723	121172	133526	128097	133555	134712	133963	131250	131596	135296	134454	136629	133384	132714	132794	130117	132472	131908	129319	131888	133991	125477	127359	129779	133564	122380	124876	123940	126881	125522	126271	130785	124684	124770	129351	126027	124245	120640	125151	131463
146804	145526	136119	141061	146566	149025	137217	145788	143066	154302	145459	128387	143040	138434	142508	144384	144404	142455	142494	141044	142133	145151	142328	140743	141989	138942	139967	140005	138937	143698	143475	133334	135835	142444	143853	130275	131383	131181	136705	135147	133656	140424	132048	135146	135078	131546	131870	127502	133820	140862
135163	135421	134756	135215	133995	131706	126014	133655	132864	133941	137127	139511	133031	127491	133982	134111	134317	131463	131202	130334	133006	135496	133550	131339	134778	133172	132056	128269	132290	131688	134007	140758	132845	138278	133420	139321	141481	139661	131389	128778	141341	131709	127702	129028	130313	124207	142235	138806	142961	132271
147878	144947	138084	142708	146843	145205	141333	146241	143849	150978	147202	127879	142504	138789	143989	144806	146029	142790	142176	141981	145151	146876	143870	141409	143753	140698	143385	140402	140173	141285	144552	134264	136846	141383	146638	130103	132205	130019	136300	134299	134319	140686	137350	135890	140908	138284	132344	127961	133515	142029
144286	141831	134328	139246	142199	142622	138139	143446	140996	146855	143101	125035	139027	134794	139763	140962	141354	138776	139131	143155	141695	143389	139023	137833	138916	136452	137811	137194	137222	138328	140575	129682	133128	137302	141811	127173	129584	128051	134820	132084	131067	138745	130948	131783	136632	132065	128907	125018	130604	138375
128944	129386	130156	129648	128033	125405	119642	127393	126676	127629	130908	137615	127020	121833	128424	128146	128265	125471	125296	124762	126550	129208	127946	125677	129585	128084	126422	122760	126832	125926	128069	138284	128313	133600	126942	137103	139150	137455	126762	124170	138479	126024	123048	124519	125283	119563	140096	137303	140630	126792
143304	141890	133983	138100	142874	140452	134072	141355	138469	143157	142141	122850	140391	135709	140774	140050	140399	137532	138307	135483	140828	144218	141727	139880	137106	135138	135272	134259	136474	137041	142812	127429	132757	137502	140435	124236	125159	125043	132638	132892	127496	137990	128231	129192	131038	129085	126019	120635	127459	138059
147353	143792	139085	142800	145665	145288	139656	145355	143844	149843	147406	127781	142123	137005	143228	143981	144749	141394	140867	142837	144460	146656	142326	141573	142471	139322	140747	140477	141200	141425	142938	133128	136345	139884	145340	128939	131621	130468	136719	134599	133420	141101	135098	136393	139370	134455	131891	127277	133877	141294
133460	129996	130260	131444	133184	131333	127445	133915	129694	132590	134947	126125	127390	123843	130451	129741	131866	127957	127384	139151	132601	134152	129148	127030	128959	127149	129685	126333	128422	130350	129841	130566	126654	133213	129173	127083	129991	127348	125321	124301	130550	126489	124921	125594	133518	129173	128752	126646	130437	132932
140869	138273	136752	138636	140535	138682	134477	141079	137492	139961	142621	131203	135543	131252	137700	137654	139515	135270	135259	143876	139953	141686	136712	134446	136370	134384	136990	133302	135306	137101	137505	136015	133380	139556	137273	132246	135446	132716	132086	130983	136323	134315	131094	131752	138909	133742	134353	131388	136036	139270
144432	143315	133728	137817	144195	148834	135723	142717	140835	155187	141855	125526	140503	136055	139776	141372	141501	139777	139866	137825	139950	142693	139816	139236	139817	136756	137739	138040	136254	140608	140998	130594	131094	139341	142283	127199	127990	128188	134291	131532	129981	138017	129918	132696	131751	129511	128963	124652	130687	137508
144635	142221	136937	140777	144697	144354	134671	143604	139334	154372	143828	128583	140176	136130	140960	139430	143975	141452	140092	139006	142709	143448	139842	141437	139628	135097	136598	137568	137748	141280	143672	134129	132982	139018	144394	130108	130162	130238	137465	131654	132398	136563	132006	135989	133849	131414	130693	127101	133086	134902
143770	141468	134528	138387	143994	144774	134487	141565	139199	152766	141032	129139	138836	134859	139510	140211	140276	138105	138459	136065	139154	142119	139927	139178	138219	134492	136548	136891	135755	138608	140138	134470	131736	137893	141351	130599	131393	131185	135187	129916	132543	136625	130125	133464	131752	130726	132599	128505	134166	136194
141547	140130	134607	137711	142304	140117	133475	139336	137459	150267	141523	124248	137883	133531	137998	138538	141221	137091	137568	137046	139402	140015	137442	138501	138386	134346	135145	135297	134380	137625	139691	130482	130780	136767	141519	126442	127485	126908	133687	128667	129763	136060	128791	133529	131550	130218	128060	124651	129784	132981
146263	144271	137559	141414	144990	143570	135823	144536	141298	152336	143894	129267	141838	137799	142231	142760	142549	141227	141710	139872	142342	144580	141728	141337	139665	136476	138517	138061	139071	142708	143389	133699	134862	140663	143764	131037	131990	131165	137144	132554	133394	139336	131998	134905	134332	131725	131887	127346	134262	138160
144370	146604	134783	139649	144656	140534	142261	146466	144399	142400	141904	128187	145244	139062	140734	145589	145318	138595	143073	136516	143242	144014	140486	139786	145596	142138	151209	142852	137223	144745	142780	132914	134457	137705	142323	129695	131472	129302	134245	133234	133462	140607	141500	132265	136036	136144	130752	126433	132005	138056
144751	144712	138796	142422	144146	140508	136106	141817	141188	144733	144760	126867	143557	136882	140463	141582	143075	138892	140943	136926	141696	144712	141492	141485	138433	137227	138351	135980	138832	138317	143747	129490	134899	140097	142844	127518	128248	127567	134991	134598	130550	140442	131972	133837	133281	130210	128814	123865	130856	138931
144462	144262	138809	142268	144119	140085	135597	141261	140087	144574	144805	127413	142519	136673	141049	141696	142456	138681	140926	136546	141643	144409	141405	140686	138651	137327	137457	135121	138220	137619	143150	130507	135001	141222	142011	128175	128809	128436	134973	134741	131078	140389	131123	133840	133469	130683	129469	124420	131576	139404
141909	139645	138708	141169	140385	142266	131546	139716	138280	141311	139460	126243	138279	132528	139201	138926	138565	137833	135952	135642	138103	141328	140036	137896	134809	133629	133626	134020	135303	135777	141470	128915	132358	136460	139116	128613	129091	127219	132167	132992	129098	133953	127967	129933	131032	126841	129712	124237	130025	138468
147905	144744	138216	141925	145799	145018	140534	145240	142724	153029	146876	127235	142316	138005	143541	144129	144425	141695	141421	142173	146204	146597	143127	141290	142006	139320	141517	138875	140206	141564	144047	133261	135835	140094	146389	129070	131604	129893	136675	133502	133808	140323	135574	135851	139804	135993	131728	126951	133433	139622
143699	143269	139950	143477	142965	140479	134154	140638	139905	143569	149036	127793	142185	135795	140305	140620	142398	138965	139954	138146	142008	143771	141022	140352	138274	136815	137092	134767	136640	139051	143442	130530	136433	140709	139948	128471	130335	128865	133891	135083	132204	140165	130217	134111	134280	129842	130182	124748	131788	138898
144054	143455	134761	139023	144061	141708	135787	142925	140115	145897	142686	122709	141218	137265	140215	140919	142480	139130	140414	136885	140618	143479	141076	139753	138303	136694	137666	135367	136020	137503	142800	128010	132407	138412	141447	124593	124917	124623	132442	132268	127160	139025	130105	131024	132099	130920	126380	120939	127251	137798
141349	140327	135502	139471	140999	138876	132738	138894	136604	141852	141809	123424	138761	133781	136972	137750	139911	135246	137535	136310	138604	140503	138024	137422	135364	134044	134561	131422	133641	134747	139926	128351	131191	137701	138427	124574	125964	124587	130490	131713	127984	136962	127933	129631	131841	128601	127407	120903	127912	136357
145523	143692	135030	139080	144438	144562	140289	144615	141981	146086	143319	123691	141310	136594	142033	142901	142461	139675	140521	138809	144002	145290	142368	139108	139058	137873	139246	137451	137336	138091	143476	128236	134570	138765	142971	126309	127418	127198	133681	133875	128984	139847	131963	130694	135872	133452	127258	123211	128986	139851
142168	138901	134047	137298	140489	138603	131247	138049	137636	141895	140050	122429	137684	132908	137020	137951	137682	135610	136733	134681	136413	141410	138638	135572	133378	132437	133353	132860	135759	134338	138687	126710	131862	137296	138101	124172	125020	125187	131565	132308	126377	136990	127078	129802	131012	127528	125195	120717	128317	137886
146917	145522	138390	142019	146422	147498	140030	144868	143924	156575	145937	128018	142999	137876	142794	144413	144630	141722	142046	140980	144382	145947	142702	141489	142779	139923	141370	140154	138894	141750	143906	133210	135029	141236	145944	129765	131665	130592	136537	133462	133876	140801	133825	135140	136926	133908	132040	127841	133507	139409
140714	136743	134717	136613	139777	136656	133181	138597	137222	139469	138631	122981	135102	129359	136115	136315	138910	133514	133410	138371	137760	139993	135110	134885	134275	132057	135674	133622	135292	134526	136682	127522	130846	134074	139122	124304	126338	125849	130493	128138	128657	133072	131203	128799	135190	134293	126101	122310	127314	135510
142334	140748	133141	136282	143155	143953	135896	140953	138710	151820	140520	123270	137964	133910	138698	139348	141257	137670	137452	136442	139886	140946	138547	137142	139017	136116	136793	136119	133909	137052	139471	129893	129676	136954	141286	124973	126293	125698	131411	129123	128608	135615	129873	130643	133019	132824	127247	123216	128502	135505
145599	145371	136619	141362	145244	144412	137299	143913	142366	146630	145139	124844	143954	138739	142283	143326	143498	140917	142225	137127	142769	145815	143243	142069	140742	139088	139251	137445	138523	139227	144862	128606	133902	140820	143558	126412	126512	127064	135062	134749	129088	141780	131640	132284	133688	130161	128211	123078	129882	140858
147007	144241	138796	142548	145371	143673	140120	145146	142816	148518	147278	127130	141714	137023	141694	143119	145039	141055	141071	148505	144549	145454	141054	139850	141974	139404	141257	138871	139177	141241	142894	132789	136305	140606	145146	129062	132109	129750	135904	132866	133809	139751	135121	134722	141615	137127	131213	126631	132858	140761
147243	148210	137007	141264	146780	142884	145338	151050	147305	144084	144782	127719	147115	140357	143908	148342	146867	140524	144484	139079	145706	147067	143147	141801	148035	144617	147991	145724	139758	146628	144243	132772	134755	138897	144840	128887	131360	129680	136051	133706	133417	142134	137468	133376	139139	137907	131208	125789	131942	140602
140601	136018	134942	136583	138153	136292	134134	139273	137251	138410	139568	133000	133127	128420	135769	136855	136556	131918	132828	137946	137332	139931	134642	131293	133542	131960	136041	132604	135861	134631	134275	137875	132447	136480	137576	134141	136896	135375	132527	129074	137808	133170	131462	130316	138546	133384	136397	131717	138290	137997
144865	143141	138532	141648	143646	141440	135842	141405	140932	145344	144841	125533	141938	136547	139631	140892	142681	138554	140043	138068	141050	144308	141138	139673	138015	136665	137926	135727	138194	137899	141971	129427	134533	140022	142951	126192	127818	127206	134090	134404	129854	140232	131492	133289	134153	129933	129288	123226	130390	139571
144333	144059	135529	140302	144080	143274	136277	142445	141108	145379	143901	123722	142850	137788	141070	142217	142054	139743	141104	136047	141446	144466	142091	141010	139501	138058	138063	136318	137449	137940	143569	127381	132845	139635	142452	125006	125230	125729	133937	133782	127738	140645	130608	131428	132613	129213	126934	121985	128478	139953
146303	145187	137569	141225	145763	148385	139540	145169	143691	154910	145443	127942	142938	137635	142353	144008	144540	141452	141943	140655	143791	145113	142163	141392	143061	140142	140902	140321	138130	141928	143379	133208	134101	140895	145392	129462	131311	130239	135950	133341	133659	140473	133094	134990	136487	133257	131633	127113	132854	138945
146350	143184	137296	141021	143742	144470	140076	142916	142853	150102	144950	125357	141142	136516	141079	142972	141226	141457	140916	141154	143290	145221	140800	138564	138809	137341	139302	138270	139165	139228	141730	128522	135536	139761	144348	127440	128892	128844	134538	133595	130958	139528	132555	132571	138300	132649	129017	125154	130652	140275
145299	142569	138723	141662	143320	142162	138973	141994	142032	147192	146331	126216	140640	136273	140366	141917	141466	140956	140688	148463	143088	144421	139545	138017	139246	138043	139860	137017	139695	139547	141174	130608	136443	140651	144860	128083	130939	128924	135009	132476	132561	138315	134676	134369	141808	135136	129952	126476	131448	140260
140665	137824	136291	138495	139302	137654	133570	138762	137397	139796	142142	134756	135315	130761	135818	137384	138175	133935	135234	144072	137686	139727	134926	132614	135174	133472	136306	132943	135742	136646	135801	138827	133777	139158	138123	135963	138767	135944	134101	131153	139340	134281	131550	132740	139359	132711	137378	133156	139652	138381
144001	143416	134664	139005	144137	141886	135692	142658	140209	145987	142696	122946	141308	137329	140197	140913	142319	139161	140432	136959	140474	143547	141064	139847	138311	136691	137753	135354	136044	137396	142787	128221	132560	138350	141422	124664	125014	124824	132400	132519	127267	138987	130258	131272	132175	130897	126531	120917	127373	137875
144650	144998	135618	139303	147719	141382	137544	145266	142652	143219	141812	127653	143796	137376	141772	143653	149006	140369	141572	136069	142822	144534	142054	140303	142870	139570	139548	140586	138828	143500	144016	134141	134687	138929	142408	129093	130186	129516	136509	134726	132147	140124	131341	133394	132214	135939	129360	125395	131570	137369
147792	145119	138816	142391	146014	144605	136875	145078	143121	153843	146027	129416	142816	139051	144118	144075	144398	142808	142508	141023	144132	146330	143352	142589	141362	138100	139508	139872	140714	143401	145168	134377	136324	141532	145980	131483	132317	132079	138471	133896	134327	140337	133220	136385	134997	131460	132497	127613	134374	139140
144605	142017	139780	142885	144650	141823	136846	143344	141501	144447	145028	128510	140634	134695	141225	141349	143868	139025	138843	141727	142960	144729	140209	140532	139748	137325	138874	137856	139462	139012	142173	132713	136735	139311	142215	129375	131628	130578	135347	134476	133461	139478	133616	134420	138011	135376	131151	127204	133032	140704
148435	143557	140953	144572	143842	142742	142932	144746	144413	143348	147773	128774	141387	136416	143463	143878	143078	140849	140648	144971	146106	147972	142491	139100	140645	139645	142943	139286	142848	139869	143144	133013	139439	142016	145384	130473	133436	132368	136423	135869	135044	140359	138571	135676	146953	139780	132407	128156	134656	144793
145540	141466	139589	142777	143232	142223	138192	143240	141857	142200	143293	129107	139909	134340	141849	142168	141188	139146	138115	140592	142320	145016	140993	138319	137668	136564	139912	136915	139254	138457	142022	132130	136272	138952	141209	130748	132230	130855	134114	134450	133722	137296	134343	130857	140429	135549	131949	126410	133207	142269
145340	141159	139267	142440	141961	142008	136550	141676	142557	141802	142158	128387	138871	133549	140761	141595	140018	137732	137687	139405	140341	144667	140319	136989	136650	135432	138030	137926	138720	137413	141202	131060	135555	139020	139742	130785	132208	130094	133569	134721	132549	136850	131713	130939	137710	132697	131702	126515	133562	142371
146110	144899	135204	139637	146079	148947	137450	143766	142104	157725	143194	126738	141728	137621	141439	143000	142712	140926	141209	138996	141834	144370	141324	140224	140851	137870	139559	138840	137720	141635	142845	132098	132617	140743	143850	128806	129230	129601	135537	132692	131391	139183	131707	133464	133482	131878	130614	126453	132166	138472
145414	145096	135209	140129	145348	143489	137477	145026	142565	148296	142958	126338	142971	137718	142496	143708	143645	140283	141356	137886	142170	145043	142126	142200	142046	138683	138921	140004	137119	142208	143472	131401	133431	139255	141312	127454	127701	128005	134433	134272	130012	139040	130009	133883	133768	132863	129189	124325	130561	139482
146338	145532	135348	139923	146577	150676	137678	144758	142706	156597	143869	127107	142394	138051	141681	143482	143609	141609	141958	139802	142173	144689	141733	140859	141712	138639	140045	139467	137994	142238	143334	132449	133023	141077	144391	129218	129638	129989	136241	133717	132020	139932	131899	134240	133820	131657	130952	126489	132445	139210
143245	138740	132385	136468	141136	139607	143902	141018	138100	144901	140468	121690	136252	132011	138278	138390	140162	136139	135562	137456	143085	142290	137360	136532	136432	133671	137174	134806	135604	134719	138317	128333	129733	134684	140344	123257	125210	124512	130696	128502	126867	134946	131204	129261	135850	134333	125788	120881	127149	136885
145589	143167	136632	140533	145110	142415	138197	143774	141252	148554	143842	126411	139914	135286	141192	142437	143427	138269	139148	139512	142749	144391	140750	138676	140924	138007	140318	138005	138561	139411	141324	132732	133567	139005	142764	128333	130279	128818	134607	132589	132168	138378	134279	132793	137379	136219	131169	126384	132954	140040
147339	143889	137304	142134	143200	143136	136905	144077	142244	147146	144460	125287	142291	137567	141929	142587	141164	140966	141180	138870	141685	146151	143139	140358	138005	136274	137950	137568	140344	138665	143664	129004	134942	141389	144728	127037	127467	127627	135173	134622	129445	140284	131736	132299	135131	130564	129137	123728	130396	140408
141071	140007	130252	135063	142950	142725	132220	139477	136866	150183	138970	122403	136985	133639	137407	138144	140451	137123	137108	134810	136976	139199	137151	135761	137196	133975	134426	134429	132109	137934	138854	128363	129542	137297	137776	124331	124522	124482	129824	128948	126796	133758	126691	129289	129836	130336	126133	121903	127168	134669
145096	142325	134930	139552	144150	141645	135270	141924	140426	148970	143382	125548	139770	135929	141691	141370	142460	140368	139528	138105	141026	144221	141316	139798	139101	136147	136763	137314	137136	139264	142177	131211	133239	138860	141623	127056	127653	127398	133563	131590	129739	137335	130371	134179	134105	132770	128901	124448	130112	138494
144097	141688	135551	139486	142686	143376	136932	143425	140372	148154	144156	129268	139583	135208	140017	140893	142701	139108	138675	140043	141577	143560	139153	139200	140536	136824	139112	137912	137641	140192	141093	134779	133918	137872	142019	131046	132129	130973	135645	132062	134469	137553	132597	134530	137389	133055	132418	128303	133809	138209
143605	142607	132516	137072	143748	148312	135086	141971	139839	154626	140755	124640	139392	135568	139125	140672	140783	139008	139356	137419	139230	141857	139169	138253	138963	135853	137236	137283	135575	139865	140444	129990	130104	138491	141753	126710	127063	127458	133890	130976	129253	137110	129618	131904	131235	129429	128443	124137	129756	136528
147521	145166	139443	143347	145980	145945	141257	146994	144241	149938	148159	128198	143273	138162	142704	144389	145333	141956	142469	150199	145526	146577	142120	141309	142749	140330	142456	140093	140467	142693	143793	133544	137427	141250	146313	130087	133264	131011	137126	134359	135073	141045	135763	135910	142030	136447	132126	127688	133636	141685
139666	138924	137711	139463	140224	137199	129447	138922	136716	137618	144305	134588	137857	133088	138817	137961	138133	135428	136556	134745	137991	141398	139313	137967	135610	133405	134015	132934	135258	136794	140608	136319	136369	138196	134938	135252	139113	135496	133777	131048	138725	136376	128261	131656	132589	128785	136357	132810	137616	137203
141766	139589	138940	139411	140709	138774	130402	140091	138423	139907	142841	135859	137889	133668	140085	138945	138641	136729	137095	135844	138682	142765	140372	137708	136117	133801	134831	134347	138003	137524	141203	137915	138269	140742	137843	137365	141394	138414	136089	131966	140679	136948	130164	131934	135767	129321	138721	135859	140077	138382
137760	138180	136032	138945	137396	136649	130194	136195	135290	138302	147965	133622	135921	131194	135318	135789	138208	134790	134772	135606	137516	138355	134869	134550	133875	132389	133549	130369	132522	135565	137588	135596	132396	137613	135025	134536	136150	133997	132599	130626	136915	134901	127133	133210	132934	126380	135856	132371	136919	134951
144711	142065	136571	140260	143287	143338	138579	144035	141195	147263	145038	125556	140234	135311	139935	141360	142409	139294	139621	148377	142690	143607	139316	138673	140037	137646	139407	137630	137794	140116	140748	130805	134807	138515	143504	127277	130519	128267	134519	131576	132290	137996	133288	133565	139736	134481	129372	125285	130922	139012
139572	138856	129983	134947	141213	142041	131075	138431	135572	148828	138245	121882	136238	132391	135368	136831	138678	135268	135944	135057	135089	137777	135164	134898	135030	132393	133077	132686	130717	136443	137166	126892	128242	135776	135339	123606	123535	123656	128361	128049	126048	133026	124994	128091	128942	128940	124985	120488	126287	134604
138602	137743	131345	135238	138563	138864	131740	136394	136183	143098	137767	123939	135438	131029	134749	136371	136138	134308	134681	133700	134922	137496	134511	132953	132540	131468	132944	131775	131254	134255	135768	125869	128668	135165	135190	125097	125478	125529	129626	132000	127359	133712	125257	126593	128928	125725	125979	121488	126946	135071
145809	147905	136046	140443	146584	141869	142462	148476	146201	143491	145026	126566	147462	140898	144590	149247	146227	140750	144712	137295	145219	145645	143434	141801	150372	146615	144293	145342	138443	146394	144692	131146	136115	141317	143235	127919	130155	128219	136464	135166	132306	142574	133217	134074	136372	134949	129502	125721	130521	139053
145637	146119	135191	140333	144539	141793	144580	146042	145326	143158	144189	125240	145170	138710	140788	145849	145456	139235	142396	138305	144433	145503	140263	139770	145264	141712	144530	143719	138675	145303	142125	130091	133300	137289	142798	126334	128918	126886	134174	132403	130840	140612	133650	132567	139512	137415	128672	123898	129700	139782
144616	142327	136602	139239	146594	140773	138099	145091	141783	141472	143753	125710	141524	136820	143691	143624	145095	141089	140662	138169	142470	144473	142570	139233	142476	141860	139154	136889	138238	136793	142568	130192	134324	140691	141987	125909	128807	127637	133958	133536	130851	138936	133728	132580	136513	137115	128500	124378	130156	139696
146772	144039	138723	141773	145730	144680	139358	146376	143536	149495	146781	127731	142996	138217	143940	144764	144158	142726	142014	141827	144239	145660	143356	142013	144083	141639	140602	139694	140297	140390	143263	132052	135742	141370	146517	128321	131630	130245	137499	134148	133685	140633	135318	136125	137955	133966	131599	126675	132839	139968
145799	144157	137769	141141	143639	139822	143016	146834	144398	142157	143757	125840	143087	136491	142150	144583	143386	138611	140266	142128	143976	145832	141268	139211	142699	140589	143605	140799	139189	142045	142628	130224	135925	137808	142802	127518	130075	128720	133900	132245	132091	139517	135091	131420	140252	137526	128948	124174	130553	139793
142679	141434	141545	143690	140480	139865	135036	140912	139347	140840	149186	131296	140647	135487	140369	139840	141635	139545	138463	139283	142079	143668	139693	139768	136361	135768	137153	133290	137676	137876	141944	133760	135045	140125	140609	131181	134341	131889	132916	131774	135524	137657	131486	133840	138567	130258	133774	129374	135246	139826
144199	144143	142637	145426	143237	140978	136717	141760	141009	142211	154384	132928	142968	137076	142305	142397	143650	140723	140764	140941	144247	145331	141664	141706	138882	138260	138932	134995	139436	139660	144228	134832	136818	141148	142558	133331	136014	133428	135632	134150	137257	140805	132864	137186	138908	132026	135082	131020	136473	140833
145285	147109	136451	140277	146514	141902	142891	148264	146412	143739	144863	126825	147334	141193	143790	148115	145761	141732	144705	137576	144222	145172	143159	141804	149459	146089	143868	145179	138630	145711	143555	130437	134361	140211	144154	126838	129824	128161	136451	134489	132080	141271	133780	134527	136502	135189	129867	125193	130675	138741
145509	142264	137964	140755	142452	139942	140784	144799	142212	145777	144093	127685	140478	135671	142055	142534	142141	138374	138534	142533	143549	144997	140574	138352	140035	138701	141097	137254	138831	138524	141716	131239	135409	139691	142524	128728	130964	129278	133665	132615	132862	138083	134966	132112	140858	136321	130333	126269	132020	140086
141945	142935	139207	142044	140888	138392	134096	139912	139130	138866	144391	132049	141184	136084	140144	140468	141051	138974	139481	135987	140982	142788	139787	139235	137888	137234	136675	133655	138069	136404	142416	133714	136622	140699	140193	132623	133641	132822	138926	143007	135725	142980	131587	133567	136266	130095	133306	129580	135982	139543
142038	142210	140798	143218	141548	138837	134621	140097	138910	140030	152288	131256	141343	135351	140429	140156	141940	139027	139194	138795	142069	143010	139848	140035	136968	136450	136900	133106	136948	137761	142657	132940	134810	139071	140361	131404	133922	131047	133546	132141	135501	138586	131006	135275	136202	130458	133272	129075	134396	138235
143881	144308	142507	145292	143449	140907	136816	141647	141058	141974	154079	132629	143200	137396	141970	142071	143735	140777	141269	140801	144245	144986	141598	141619	138894	138411	138975	135041	138661	139432	144269	134572	136460	141074	142476	132798	135592	132744	135248	133898	137020	140736	132766	136808	138339	132110	134849	130660	135950	140317
144665	140826	134526	138894	141047	142167	145117	142963	140141	146381	142926	123817	138798	133732	139314	140241	140955	137859	137906	139854	144608	143681	138661	138658	137875	135195	139000	136473	137187	137178	139991	129217	131850	135974	142060	125385	127819	126797	133053	130450	129308	137752	132535	131285	137664	133106	127710	122765	129207	137624
142812	147813	135064	139996	144906	141689	140744	144469	144552	142931	145144	127186	146579	139765	140233	145328	145118	140079	143414	135753	143841	143189	140725	140844	145779	142297	142787	142979	135696	145634	143403	131381	132136	136741	142261	128133	130346	128105	135207	132843	132167	141208	130330	133662	132238	131451	129566	125999	130380	135920
143589	141391	136489	140547	141598	140827	138689	142406	141526	141816	144458	126759	139180	135494	139621	141289	141336	138041	138896	139056	141498	143853	139606	136261	138108	136911	140359	136524	137497	137279	141001	131473	135896	139169	140349	129234	131246	129386	132648	132968	132997	138193	133559	131614	141071	135307	130634	125776	131941	140551
147602	148711	143611	148112	146742	144423	140821	145123	145603	145210	160851	130113	148477	141538	144798	147105	147494	144410	146288	142824	147226	147762	144798	145035	145265	143429	142581	141225	141544	144693	148004	132292	139900	142999	146260	131416	133907	130955	138771	137097	135547	144914	134809	139622	144514	133492	133137	128739	134386	142150
147163	150960	135839	141475	147861	144386	145282	148918	148411	146056	145579	128022	150756	143677	143888	150195	148992	143113	147891	137153	146762	146694	144018	143908	152568	147582	150981	148507	139338	150131	146600	132717	135468	139935	147188	129318	130762	128836	137667	135496	133550	144665	138936	134576	135791	135343	131690	127049	131819	139025
149720	144345	139078	141418	144716	141227	139491	145869	143457	142883	146438	127391	143701	139205	151564	144955	144058	147964	142110	138988	151115	152019	150695	145235	143906	142547	140792	139058	140674	139633	150503	130255	137119	141706	146199	127492	130975	129974	136351	134795	132606	140301	135991	135255	137972	134023	130700	126273	131668	140051
146647	144326	137864	141005	148099	142369	140644	146851	143962	143129	145687	126988	142995	138010	145214	145575	146485	141953	142095	139864	144594	146668	143824	140245	143560	142745	140968	138646	140278	138293	143864	131988	135698	141685	143830	127573	130307	129040	135508	134915	132449	141134	134946	133721	139218	139190	129974	125399	131963	141766
144719	146638	135083	140001	144905	140950	142509	146437	144815	142982	142449	128326	145340	139089	141031	145617	145283	139058	143126	137185	143670	144484	140705	139986	145963	142165	151183	143252	137572	145017	142886	133098	134565	138126	142978	129726	131720	129709	134509	133450	133643	140813	141464	132477	136675	136244	130946	126898	132070	138483
145431	142366	137748	140042	148372	141328	136839	145530	144311	144381	144001	127353	142092	136723	144619	144188	144698	140931	140555	138004	143602	146338	142878	141246	142421	139247	139073	141940	139814	140751	143138	132435	135605	139081	142937	127632	130648	128967	135229	133967	132487	139782	132646	134225	135362	134498	130856	125918	131770	139389
146984	145197	143484	146991	142555	142983	137860	142926	143202	143935	159795	130436	144502	139600	144447	144303	144786	144762	143012	142773	146387	147206	144167	142760	141305	140215	139561	137793	142361	141842	146800	133044	140618	144477	146159	132082	134859	133057	137862	136108	136345	141865	134966	138419	149929	131261	134547	129850	136285	142428
99053	101473	93889	97066	101582	100335	97095	102564	100712	101824	100588	99603	98686	94197	98862	100382	101330	97593	97343	95179	101158	100203	97587	97007	99305	96956	100523	97416	92758	98454	99263	103177	97934	97763	96360	100143	102021	100803	96892	96609	103915	98122	91657	93259	93372	90886	102351	99370	101306	96053
136101	138100	130550	133295	140055	134858	129169	135755	134066	136512	136696	123278	135787	130713	135045	135758	139189	133761	134597	130054	135372	136396	134726	132925	134302	133978	132644	128886	129885	130959	136798	128657	127737	134262	133485	124219	125229	124610	128078	127266	127579	133148	124770	127071	126885	128310	124579	121728	126980	131919
89629	93630	87642	90289	91319	92259	90667	93409	92098	91727	92581	95028	90683	86625	88961	91177	91439	88224	88793	88314	92074	91398	88477	88648	90287	89198	94034	88400	84986	90169	89873	96571	90121	89805	87880	94940	96993	95765	87171	87879	98842	89710	85530	85208	87135	83013	96808	95443	96090	89742
144083	144913	136146	140553	143387	140768	136338	141207	140654	142077	144945	126725	142640	137538	141813	142301	142686	140439	140973	135565	144839	143920	142044	140439	140852	140124	138330	135336	136826	137506	144344	131879	134380	139560	142769	128324	130617	128608	135723	133936	132055	142037	131354	133108	133229	130784	130269	126225	131570	137450
145730	143831	137731	140479	147711	141648	139050	146389	143047	142900	145071	126769	142764	137850	144742	144871	146292	142065	141860	139191	143626	145797	143752	140304	143507	142809	140457	137995	139443	137991	143750	131376	135411	141824	143288	127140	129892	128907	135017	134642	132094	140245	134659	133506	137687	137945	129712	125419	131246	140550
142204	140651	139575	140217	140836	139047	131122	140231	138309	140872	143095	135463	138295	134380	140609	139343	139532	137064	137759	135835	139573	142940	140992	138124	137221	134957	135655	134393	137831	137658	141949	137583	138796	142029	138678	137148	141362	138215	136492	132809	140764	137646	130878	132508	135704	129094	138680	135721	140140	138669
140613	141255	133031	137337	142449	136355	133232	138918	137467	136628	140910	124916	139736	134036	139370	139552	142273	137520	138012	131884	140912	140844	138679	136863	138753	138144	135342	132641	133596	134315	140865	130018	131234	136479	137252	125725	128050	126124	131846	131513	129870	139139	127904	129685	130489	131513	127312	123621	128820	134759
141731	144193	134047	138334	144698	138736	136944	142272	139891	141227	141743	126206	141738	137285	140625	142355	145031	139566	141153	136023	141427	142157	139924	137612	141738	141383	140155	134540	135163	136884	142126	131861	132598	139623	139728	127647	128707	127919	132392	130522	131636	138980	131593	130728	133881	135396	128830	124462	129930	136585
146208	144195	138266	141112	148057	142299	139482	146783	143535	143188	145610	127393	143332	138347	145221	145401	146784	142587	142280	139659	144084	146274	144031	140782	143997	143330	140787	138362	139911	138509	144249	131908	136040	142360	143750	127723	130522	129404	135492	135147	132555	140791	134975	134154	137999	138131	130178	125885	131959	141285
143087	144793	136688	140840	145265	139519	135813	141567	140469	140150	145528	127830	142465	137604	142071	142976	144983	140072	141594	135410	143157	143433	141290	139785	141300	140587	138062	135338	137381	136902	144309	132627	135209	140016	140868	129493	131204	129208	134749	134354	132772	141495	130922	133337	134678	133480	130214	126790	132231	137982
135940	135890	134123	135656	136240	132916	125661	134341	132333	134448	137552	132181	133636	129812	135184	133626	133886	131638	133319	130260	134762	136849	135585	134174	132357	130322	130051	129081	131235	132390	137513	133554	133049	136580	131565	133480	137298	132911	131340	127472	136010	132748	125222	127498	130057	125292	134432	131416	135159	132897
143076	143702	141331	143127	144339	139989	136778	140603	141620	142474	146300	126040	143823	136169	138663	140900	143726	137963	140862	137288	141909	142716	140406	140558	138922	137857	139414	137486	137731	139237	141925	129023	133572	138680	143749	125842	128491	126459	134818	133286	129667	140407	133500	136435	134588	130914	128487	123464	130078	137531
99866	102418	95082	98038	102134	102200	98915	103091	101077	102201	101623	99413	99630	95696	99104	100610	101511	99254	98480	96351	101876	101313	98433	98137	99789	97521	100969	97722	93713	99364	100297	102641	99033	98753	96759	99963	101979	100567	97802	97790	103823	99224	92316	94569	95270	92005	101978	98982	101010	98236
82492	85751	78167	80728	85380	85952	83604	86684	85242	86592	83464	87300	83062	79191	82324	84511	85333	81963	81704	79429	84694	83672	81481	81259	83984	81975	87293	82237	76710	83776	82771	90246	83269	82134	80113	87586	89371	88490	81836	81895	91295	82796	78508	78198	78502	76577	89747	87645	88315	80935
139570	139682	138985	141106	137921	135864	132048	137605	136616	138229	144421	128793	137568	133223	137813	137933	137920	136144	136605	135491	138825	140022	138032	136083	135033	134578	134324	130812	136210	135052	139016	132437	132462	138040	140095	129371	132849	130811	132002	129784	133689	135646	129957	132308	135113	127605	132382	128526	133571	135730
141413	140410	140815	143651	137525	137111	131879	137952	137995	138763	148468	128326	139329	135993	139574	139297	138426	137550	139227	137893	139650	141623	138752	138522	136266	135238	133901	132923	137579	135860	141114	129101	135329	140669	140504	129052	131651	129226	132909	130915	132966	137193	130154	133579	137526	127381	131731	127161	132999	138571
116634	118224	113001	115602	117627	117292	111763	118688	115691	117378	118672	115853	115134	110588	115051	115931	116725	114295	113872	113606	117214	117118	114178	113251	113620	112212	115966	110886	109664	114633	116680	118449	114027	116527	112811	116797	118266	116218	112484	112992	119859	114922	107671	109601	112116	107413	117815	114251	118140	114571
138071	137214	131331	134781	138223	137514	131484	138279	134774	141955	139063	122455	135325	130613	133911	135346	137586	133354	134645	135233	136982	137421	134220	134101	134504	131443	133999	132020	131772	134838	136184	127378	128972	132681	137291	123866	126953	124858	130555	127685	128780	134234	127929	129811	130993	127720	125425	120919	126839	132415
144797	144991	142809	145717	144091	141146	137149	142549	141630	142526	154438	133248	143750	137844	142600	142794	144350	141439	141784	140952	144537	145627	142158	142099	139509	138911	139400	135499	139339	139875	144973	135229	137307	141621	142956	133573	136051	133232	135989	134407	137704	141162	133160	137059	138643	132461	135669	130959	136544	140965
143829	141053	133705	137666	141259	144773	139936	141091	140235	149766	141609	123323	139133	134486	138914	140114	140055	137827	138218	136977	140868	142337	138869	138174	138772	135651	136924	137279	135914	138782	139489	127994	130211	137152	141946	124713	126638	126140	132848	129681	128009	137161	129647	131901	133498	129393	127248	122793	128736	136695
144710	144968	142982	146017	143947	141355	137504	142461	141735	142605	154790	133090	143717	137817	142727	142790	144217	141436	141504	141152	144882	145664	142111	142299	139463	138895	139524	135582	139478	140165	144999	135306	137131	141575	142942	133586	136099	133405	135911	134669	137413	141143	133389	137448	139244	132618	135349	131335	136758	140939
141227	139884	139099	141750	138424	137860	133316	139053	137540	139191	147213	130496	138820	133744	138956	138353	139588	137754	137033	137505	140483	141876	137966	138102	134503	134120	135195	131337	135764	135582	140209	132002	133167	137946	138558	130290	132838	130662	131636	129867	134541	136037	129534	132389	136493	128438	132559	127664	133806	138387
140586	141728	138691	141039	139484	137430	133761	139364	137732	137842	151018	129369	139752	135110	140491	139553	139941	137003	138105	137332	141805	142312	140090	139016	136506	136230	135941	131932	135816	136041	142296	130928	134229	137837	139191	130293	132820	130103	132114	130240	133430	137121	129731	133669	135304	128541	132191	127670	133218	137107
140420	137796	136950	138892	138737	136512	132772	138723	136724	137429	142378	129864	136772	132499	138792	138000	138679	136999	135507	138168	139004	141394	137212	135529	135476	135193	136994	131063	137000	134727	138280	131916	134263	138406	138162	129523	133036	130930	131101	130255	135009	135479	133324	131414	137934	131650	131012	127795	133478	138503
139416	137900	131556	135016	140719	137498	132301	139115	135279	142758	139577	122452	135465	131300	135485	136138	139343	134166	135005	135324	138109	138817	135610	134350	135539	132293	134755	132428	132632	135049	137399	128969	129474	133926	138156	124193	126881	124892	130431	127930	128791	134023	128995	129666	132096	131391	126014	121507	127207	133881
143338	139252	133937	137559	141414	139873	143191	141337	138488	145174	142024	122503	136789	132374	138730	138888	141142	136671	136071	138904	143961	142728	137780	136969	137535	134888	137583	134846	136042	135601	138967	129689	131062	136124	141311	124249	126624	125253	131229	128490	128251	135362	131932	130377	137045	134548	126959	122477	128475	137114
144977	142110	134266	138033	143944	144919	140608	142251	140854	150898	142373	123948	139391	135312	140357	141063	142200	138771	138827	137303	142115	143670	140338	138547	139798	136765	137999	137875	136602	139010	140991	130279	130957	138535	142707	125657	127342	126955	132886	130043	128773	137243	130956	132138	134685	132990	128359	123777	129757	138215
147623	149097	138212	142407	147956	144362	144246	149572	148365	145769	146951	129211	149342	142568	145277	149698	148316	142937	146514	140179	146272	148025	144651	144092	150635	146815	146565	146787	140937	148580	146034	132878	138251	142112	144910	129450	132127	130455	138057	136730	134679	144085	135978	135884	138788	136693	131642	127428	133178	141432
145290	141621	141316	144281	142514	142750	139100	142063	142836	141245	147616	130722	141112	135313	141760	142827	141781	139718	138936	143766	142807	145329	140584	138489	140375	139697	141472	137077	139644	138574	141674	132953	139884	142007	140992	131571	134917	132151	134370	135356	136658	139406	135925	133666	144785	136261	133739	129374	135324	145234
142612	141317	141101	143444	139744	139411	134591	140200	139002	140785	148936	131515	140133	135099	140238	139709	140981	139060	138355	139630	141907	143461	139275	139348	135971	135710	136901	132734	137395	137085	141403	133468	134496	140027	140473	131394	134394	132024	133071	131452	135843	137498	131011	133704	138422	130063	134034	129200	135293	139880
142278	140924	140683	143168	139415	139121	134211	139969	138667	140427	148535	131279	139806	134842	139966	139407	140804	138609	138171	139121	141617	143149	138954	139184	135657	135232	136528	132494	136971	136866	141205	133102	134070	139419	139859	131136	134043	131752	132384	131046	135558	137246	130422	133311	137855	129449	133463	128753	134899	139528
148406	146026	138993	143536	146171	145093	137979	145258	144187	153045	148005	129594	143740	138741	144548	144936	145019	142961	142843	141308	144163	147347	143923	143084	142144	139273	139748	140496	140708	142572	145296	134041	136877	142486	145049	131135	132675	132124	137969	135452	134322	141712	132797	139868	136356	132711	132885	128003	134609	141039
146747	144883	139665	143297	152474	142672	140865	146493	143833	144214	145130	131597	142838	137826	142908	144473	147454	140227	142366	140979	143862	146341	142214	140826	142644	140021	142970	140537	139895	140564	144236	138824	137094	141182	142036	133642	135210	132985	136243	134465	136381	141034	135673	134859	139618	145767	133898	129065	135090	142236
146221	144306	144047	146673	143769	140951	140240	143954	143028	141709	152536	132834	143180	137206	142229	143381	143965	140791	141500	149318	145132	146582	141377	140499	140225	139716	142200	136873	140414	141333	144103	134832	140735	142155	142446	133817	137491	133326	135887	135964	138493	141274	135995	135921	145008	137169	135324	131219	136811	143317
142838	142680	136616	139427	145490	146601	137108	143224	141207	150587	142726	126974	140787	135576	140346	141406	143179	139396	139888	137769	141722	143186	139668	139079	140639	137864	138969	137793	136256	140088	141802	132236	133711	139399	142395	128366	130009	128862	134041	132200	132446	138606	131813	133148	135225	134377	129522	125800	131457	138343
143597	144833	135014	138283	146466	140616	136935	145592	142318	143297	142053	127644	143291	137535	142030	143902	146894	139874	141269	135521	142273	143871	141417	140283	143427	140202	139455	139979	136419	144878	143630	133741	134628	140071	139933	129044	130049	129451	134940	133444	132071	138478	130040	132937	132234	134189	129778	126070	131586	136158
146772	144078	139468	142785	144972	144323	136480	144460	142362	150419	146393	130222	142077	137633	142830	143198	144237	141398	141188	141231	143244	145618	142066	141249	139966	137028	138375	138848	139756	143072	143960	134833	135917	140899	143888	131969	133196	132698	137587	134468	134881	139148	131658	135848	135559	130723	133329	127728	135042	139509
144172	139445	135562	139272	141436	141388	137589	142227	139290	145625	142628	124592	137155	133199	138489	139659	140012	137711	137091	140442	140893	143055	137315	135937	136150	133879	138651	135193	137939	137658	138598	130190	132660	136062	141604	126362	128733	127937	133431	130490	130112	135781	133147	131440	138556	134305	128792	123231	130201	139230
147687	144605	138774	142420	145420	145125	142670	146318	143779	149778	147838	128200	142539	137903	144371	144652	144820	143317	142246	141918	146990	146735	143957	142283	143161	140535	141605	139772	140818	140752	144176	133720	136157	140848	146967	129425	132929	131553	138219	134483	134458	141936	136183	136557	139361	134411	132344	127449	134268	140173
145643	144478	137036	141177	145018	143642	135325	145093	141727	149407	144328	129817	141890	137264	142382	142873	143216	140520	141320	138894	141860	144385	141634	141402	140868	137756	138621	138564	138093	141312	143433	133815	135068	140275	142854	131138	131951	131363	136540	133586	134008	139703	131600	134141	133893	130622	132229	127436	134102	138108
142752	140990	133077	138274	142410	141949	132911	141643	137995	146679	141456	124909	138281	134814	139764	139831	140480	138449	138350	136790	139698	142141	138923	138492	136967	134182	134507	134821	135421	139366	141256	129981	132314	138435	139300	127122	126894	127100	133102	131589	129061	136491	128344	131955	131354	130558	127689	124177	129384	136781
144782	142219	136289	139586	143537	143307	134046	143153	140292	150056	143512	127648	140310	135827	140990	141115	141909	140333	139879	138917	141133	143162	140710	140400	138738	135714	136639	137022	137311	141961	142281	132620	134823	139819	142165	129210	130782	130147	135511	131703	132444	137702	130263	134037	132788	129694	130226	126486	132458	136328
143344	141104	134496	137590	142451	140666	138785	141815	139242	142403	142682	121933	138759	134498	140547	141056	140991	137360	137679	138968	143204	143069	139469	137007	137787	137055	138142	133879	136563	135327	140430	128338	131963	137198	142516	123568	126145	125434	132455	129584	128011	137374	132340	130046	136404	134403	126160	121875	127293	137836
147094	149526	138973	144006	148856	144602	140760	147099	145394	147206	146397	129657	148051	141494	144059	147233	148618	142744	146421	140225	146127	146451	144123	144757	147980	144088	142380	143535	140695	144940	146928	134047	137153	141634	145641	131122	132262	131670	139737	136279	134712	144016	133502	135708	136726	136402	132658	127917	133374	140298
145110	144928	138860	142956	144971	142698	136271	144611	141588	146120	147062	130586	142153	136946	142823	143123	143846	140440	141534	140981	144165	145637	141896	141572	140414	138109	138935	137498	139388	142692	144026	135214	138241	142636	142258	132149	134013	133068	136121	134804	135638	140173	132042	135784	137182	133511	132965	130224	135299	140498
148324	147661	140993	144804	147049	144705	138706	145965	144228	148487	147279	129337	145846	139899	144193	145168	146128	143379	144605	142037	145570	147896	145072	144673	141504	140070	141203	139121	141249	143439	147284	133005	138730	142747	145247	130992	132342	131842	137192	138589	133747	143279	133549	135507	136714	134094	131341	127549	133843	141261
146176	145000	141828	144266	144858	141851	138805	144511	143394	144289	146825	129125	143335	137642	143394	144158	145564	141584	142205	142419	145706	146629	142626	141789	143415	141475	139680	139006	142121	140303	144718	133170	139178	143448	145092	130655	133458	132105	137432	135463	135123	141672	134470	135452	139855	136047	134005	129397	134164	140697
148753	146205	140852	143992	145553	145006	141213	145857	145329	149280	148779	127935	144342	139757	145040	146320	145597	143493	143991	143384	147012	148178	144481	142496	145258	142929	141275	141329	143514	142120	145083	132755	138808	143895	147779	129629	132878	131284	138371	135265	134658	143117	135674	137079	140916	134806	133935	128902	134396	141165
146448	143340	136633	140130	146974	141943	140550	145968	143712	142515	143029	126592	141234	136018	142977	144185	145134	139748	140152	140280	143049	146096	141774	137692	141034	140148	141207	138860	139513	139215	142402	131440	135868	139623	140806	128269	129739	129347	133994	134982	131602	139896	133681	130041	139517	140058	129177	124666	131311	142264
148267	142573	137513	139644	143166	139573	138015	144334	141973	141190	144599	125863	142082	137680	150365	143491	142326	146669	140465	137442	149693	150555	149395	143824	142520	141192	139231	137755	139240	138209	149147	128830	135541	140061	144631	125897	129508	128486	134969	133246	131060	138688	134554	133789	136484	132866	129402	124806	130177	138381
142655	140770	136280	138962	140503	138709	133008	141836	138132	141491	141173	129719	138657	133894	139869	139439	140798	137255	137923	135317	139985	142772	139448	137095	138107	135730	135263	134232	138195	139670	140726	132946	133962	142078	140456	130670	131201	131030	134255	132820	133075	136662	130909	132513	133790	129440	132901	128100	134043	137205
146680	145340	137732	141029	145775	143811	136802	144888	142313	147110	145314	127963	142689	138585	144107	143683	144066	142038	142293	138960	144144	146120	144013	141664	140096	138734	138971	137503	139071	142090	145843	133184	137134	142344	143788	130065	131027	130545	136575	134463	132584	140357	132383	134113	134475	132587	130613	126981	132961	139358
145902	144509	136906	140002	144926	143137	135979	143752	141459	146394	144257	126961	142041	138616	143775	143073	143494	141747	141867	138393	143461	145271	143221	141299	139641	138097	137911	137078	139156	140453	145195	131892	135556	141244	144021	129127	129324	129615	136804	134080	131251	139691	132139	134270	133573	131248	129332	125043	131528	138791
146010	144070	137593	140286	146725	144317	136673	144902	141843	144959	143133	128807	141508	137011	143532	143432	144525	140592	140923	137071	141903	146263	142677	139335	140076	138694	138903	137068	139241	140640	144133	133033	134028	141881	141129	130509	130903	131239	134743	133556	132517	139542	131753	132548	134606	134739	130781	126882	133393	141099
146588	143954	142054	144463	144516	142431	136454	145664	142365	146818	146736	132432	142564	138048	143687	143329	145603	141697	141656	141256	143693	146498	142872	142405	140264	137648	138777	138445	140984	143661	144987	136508	138907	143752	143919	133640	135244	134526	137512	135026	137035	139592	132751	136508	137566	131920	135062	129968	137147	140395
141301	140310	138641	140280	140184	137160	135105	140282	139499	138810	143998	130873	138873	134865	140637	140586	139673	138390	138259	137929	140215	141478	139404	137345	138140	138040	137638	133331	138029	135171	139646	132601	134210	139397	141549	130726	134426	131780	133420	130403	135651	136146	133903	133177	138074	131704	133769	129142	135019	137918
144964	143754	137758	141469	142550	143056	136756	142915	141291	145150	145114	127550	141420	137501	142848	142670	142245	141502	141590	139358	143065	145011	141967	139291	140100	138649	138515	136351	139032	141210	144130	131885	135917	143339	143346	129598	130502	130327	135360	133492	132575	139882	132830	134932	136416	130745	131425	127546	132991	139018
144585	143813	134457	138557	143640	141519	135342	143523	140552	143831	141996	126583	141059	137138	143108	142576	141995	139561	140733	135764	142145	144512	143120	139035	139658	138334	137004	136073	138041	139244	143782	130711	133863	140414	142395	128591	128630	128758	135071	133989	130657	138917	131050	131920	131879	130359	129530	125428	131241	138429
149313	148822	140917	143815	147470	146214	139113	146676	144773	147664	151736	128686	146245	141581	146811	146724	146833	144015	145167	141531	147231	149433	147599	144649	143967	142856	141059	139773	142497	141609	148629	133431	138696	144937	147535	130600	132240	131787	138870	137914	133902	144543	134961	137636	137371	133042	132338	128620	134786	143183
142630	141855	137673	141319	141481	139424	135153	140509	139448	144127	144612	127531	140154	135365	140141	140216	142748	139597	139633	137075	141152	143076	139618	139564	138088	135756	136641	135414	137140	138301	141751	131551	134426	138483	141152	128649	129740	128973	134157	132559	131981	138193	130200	135079	134547	130093	129434	124908	131497	137255
145652	143218	137235	140786	144503	144367	135183	144283	141452	150748	144740	128559	141372	136797	141896	142193	142997	141163	140908	139794	142171	144308	141635	141175	139684	136674	137769	137961	138333	142919	143272	133530	135837	140701	142983	130240	131954	131007	136410	132730	133492	138794	131098	134850	133928	130742	131410	127349	133523	137399
139180	138247	133597	135959	139051	136698	131844	136783	137770	140901	140179	125915	135921	131614	137284	138147	139178	135185	135745	134310	137384	138991	136084	134403	136485	134338	133824	134432	134806	135143	137164	130919	131947	136961	137776	127231	129509	128587	131891	129900	130684	134677	128484	135006	131610	128508	129089	124883	131164	133987
146398	144694	139397	142090	144834	145867	137292	143200	142775	150848	146931	128769	142957	138377	141950	142761	145147	142002	141390	141959	143539	145217	141927	142711	140749	138391	139737	138520	139867	140882	144053	133692	135070	140423	145740	130203	131859	130612	137072	133740	133367	140926	133613	137081	135561	130505	132564	127363	133962	139393
148441	150281	139196	143365	162853	144957	140659	150967	145369	148231	144420	131053	148490	141807	146630	148765	153713	141856	146566	138757	145865	147934	146392	146891	148217	144219	143745	143634	140949	144586	148646	141584	135563	141757	145750	132480	132898	131957	140160	136192	134715	144612	134927	136394	132342	151168	132009	127239	133817	140742
148263	151274	141807	151304	148443	146371	138861	146609	144972	151327	148974	133022	149053	145698	145353	147099	146771	144220	149867	141820	145815	147608	145749	148469	146297	143619	141486	141097	141684	143471	150448	135200	139306	145162	146907	135238	133912	132586	140940	137298	136339	146774	134368	138537	136490	133120	135672	130164	136488	140901
148241	148725	141045	146453	146961	145431	137694	145512	144079	152706	148045	130167	146402	143630	145376	146240	144682	143145	147400	140809	144824	147188	145934	145487	144191	141271	140198	140306	142850	141513	148358	133276	139597	144081	148472	132701	133068	132417	141464	136803	134793	145388	135428	137594	137304	132442	134298	129116	135872	141206
144654	141447	136660	140124	143079	141822	138170	143228	140688	148674	144656	125206	139424	134914	139842	140950	141924	138937	138991	147392	142344	143577	139198	138146	139407	136758	139131	137170	137660	139524	140634	130542	134500	138063	143319	127092	130247	128106	134049	130667	131804	137198	133347	133053	139247	134712	129281	125339	130755	138339
147713	149691	141002	146182	147260	144772	137393	145448	143737	152814	147686	132054	146319	143058	144810	145463	145631	143371	146538	140797	144242	146897	145298	146018	144319	141446	140371	139987	141851	142479	148474	135766	139122	144155	146546	134102	133997	133395	139990	135974	135254	144280	134581	137420	136836	133047	134617	130485	136641	140465
143720	140548	134858	138057	142253	140783	132857	141271	138787	150493	141648	126195	138634	134573	139642	139584	140325	138736	138309	137039	139737	141851	139302	138813	137093	133859	135206	135824	136091	140810	140809	131073	133353	138010	140656	127904	129241	128758	134185	129756	130718	135898	128994	132404	131087	129082	128870	125455	131154	134242
146087	142690	137393	140119	143607	144980	135809	143085	140839	151702	143291	129049	140286	135932	141839	141787	141200	139838	139748	138075	141684	145192	141421	139717	139055	136004	137553	137434	139081	141228	142178	132738	133193	140234	143023	130446	131689	131241	136074	131670	133016	138354	131346	133516	134081	130586	132109	127644	133894	139327
139438	140894	136540	138619	140497	137442	133585	140315	138464	140239	141348	123146	139822	133765	136276	138326	139855	133904	136963	135297	138828	140066	137575	136919	136428	135487	136322	133791	133427	137223	139365	127407	130965	136802	138584	123756	125934	123842	129900	129763	127346	136494	128715	130857	129724	128129	126957	121592	127337	133811
147508	145868	139745	142353	146452	144536	137291	145619	142794	147703	146794	129134	143312	139477	144926	144377	145224	142739	142957	140476	145416	146925	144511	142669	141264	139716	140052	138026	141009	141948	146625	134690	137003	143306	146549	131287	132281	131659	138407	135029	133953	141147	134747	136255	136160	133150	132183	127724	134607	140574
146869	144215	139795	142929	145870	145362	137936	143799	144136	150611	147328	128603	142237	137511	143685	144059	145281	141806	141597	142404	143752	146071	143622	141651	142281	139706	139987	140546	140368	140643	143696	133163	138002	141671	144949	130240	133242	131616	137169	134947	134610	141728	134398	140009	136953	132683	132564	128131	134497	140483
147373	144552	139389	143102	145849	144606	140546	145961	143551	150882	147637	127976	142390	137563	142533	143853	144851	141466	141806	149095	145148	146415	141873	140645	142075	139524	141734	139455	140281	141913	143556	133157	137076	140973	145927	129802	132946	130587	136694	133336	134585	140001	135611	135454	141522	136660	132040	127843	133465	141177
144058	142387	133945	137800	142819	143634	135316	144110	140459	147696	142493	125500	140568	135664	141251	141893	140464	138000	138901	137835	141184	143660	140925	140436	139114	136070	136658	137321	136332	140880	141260	129839	131914	137211	141137	126343	128355	127949	133669	131001	130316	137225	128462	131211	131654	128268	128873	123863	130533	137358
143989	143756	136356	138897	143969	142792	136544	143768	141664	147938	142527	127758	141666	137349	140920	142553	143261	139040	139922	137829	141093	143213	140525	140769	141472	138768	138771	138687	136574	141220	141501	132856	132836	139671	140578	128518	130320	129392	134200	133709	131710	138190	130151	134183	132648	130839	131176	125857	132390	138311
144067	147048	136631	141754	143954	141474	139975	145175	144133	143710	145726	126874	146029	140178	141972	145942	145841	140887	143888	136574	143234	144348	141533	141463	146120	142440	141599	142631	136801	145415	144015	130513	134257	139262	141882	127925	128911	127611	135406	133902	131369	141157	130514	135252	134816	131295	129201	124390	130549	138480
146619	144971	136868	141968	144793	145002	136686	145048	142381	150520	146213	128552	142485	138197	142919	143719	143288	141953	142370	140610	143140	145473	142427	141625	140945	138073	138621	138933	139201	143376	144144	133126	136293	141701	143544	130379	131334	131205	136797	134275	133552	140289	131449	135412	135660	131471	131834	127808	133610	139186
146315	144963	139425	142372	144349	145236	136737	143190	143308	149695	146106	129553	143469	138829	142632	143323	143634	147058	142292	139590	143690	145701	142625	142075	141482	139132	138822	139423	139786	141868	144397	133425	136709	142328	144748	130820	132061	131387	137260	135667	134214	141588	132199	135302	135393	130003	132706	128622	133590	139507
146279	145654	138384	142324	146035	146317	138900	145151	143276	153631	146014	128022	142544	137999	142909	144129	144869	141908	142210	141063	143618	144819	142299	142004	143775	140822	140875	139964	138737	142153	143465	133891	134428	141289	145370	129439	131362	130379	136899	133727	133548	140146	133847	136562	136592	132910	132455	127841	134079	138494
142849	140262	133258	137004	141118	139014	132711	140939	138511	148130	139881	125080	137828	134161	140207	140078	139309	137905	137782	134790	139389	141769	140022	136900	138028	134797	134526	136077	136197	138778	140055	129245	131341	137264	140522	126854	127437	127513	133726	130816	129632	135947	128877	131454	130158	128051	128664	124242	130142	134731
149456	144395	139969	143090	146239	145419	141038	146026	143843	151286	146707	128994	142327	137385	143867	144616	144697	141691	140967	143479	146227	147692	143447	141847	142158	139373	142065	140122	142037	142164	143924	134871	136439	141051	146659	130730	133576	131557	137477	133756	135323	140621	135887	134913	141045	137305	133767	128178	134678	141527
144723	140792	138946	141881	141289	140030	134919	140139	141441	143778	144627	127362	139008	134425	140997	140898	140404	139084	138280	139278	140561	144011	141165	137536	136807	135837	136653	136186	138873	136328	141007	130159	137225	142097	141411	128663	131024	129825	133724	134184	132117	138677	132165	136424	136687	130186	130431	126240	132655	139938
146235	142074	135409	139585	144145	142553	145404	144070	141262	147923	143700	125027	139447	134787	141062	141484	143145	139062	138693	140460	145757	145230	140305	139270	139328	136707	140396	137494	138451	137850	141223	131576	132883	137962	143261	126562	128789	127907	133740	131486	130266	138272	134228	131922	138899	137016	129246	124216	130576	139599
144643	147262	140607	143900	143624	140416	136392	143804	141771	145306	144566	129770	145379	141179	143053	144127	142377	138271	144160	137768	142854	144824	143923	145021	142153	140156	138921	137955	139667	141402	146944	131505	135682	142018	144211	131620	131500	130184	137431	135001	132639	141308	132341	134320	133959	130138	132833	128206	134491	136830
144694	140861	138104	140288	140850	140171	139732	143539	141311	143359	142884	126488	139429	134038	140032	141100	141080	136268	137329	140359	142848	144765	139524	138801	138602	136306	139835	137594	138202	139562	140323	131063	133031	138783	141926	127716	130644	128156	132671	130845	131962	137322	133002	131574	139677	134460	130904	125771	131958	138874
143119	144451	135626	139162	140478	139014	140558	140651	144377	140126	144180	124948	143141	138901	140539	145088	140207	139158	142586	137732	142305	143052	140254	136849	140101	141773	141897	137272	138137	138727	140838	127954	134543	138549	142528	126522	129588	128224	133789	131365	130646	145725	132675	131742	136742	130451	129380	124570	130631	138074
145570	144172	136238	141061	144087	143631	135445	143730	141085	151891	144636	128016	141636	137652	141510	142352	142861	140601	141626	139732	141787	144189	141124	140811	140028	136973	137729	137639	138124	142747	143331	132444	135590	140859	142863	130013	130562	130480	136300	132832	132623	139303	130992	134569	133987	131152	130935	127315	133071	137859
142968	141187	135400	139835	141332	141556	134319	140565	138491	148598	141973	125284	138781	135030	137991	139216	139910	137934	138575	137047	139051	141716	138347	138255	137318	134619	135672	135129	135918	138292	140294	128866	131606	137901	140819	127086	127028	127357	133824	131282	128659	137301	129369	132933	132371	129094	128406	124558	130404	136247
142204	141690	135008	138163	146715	138385	135669	142214	139997	141131	141663	125997	139074	133904	140780	141554	143020	137296	138454	137636	140918	141949	139153	136811	140762	138070	138274	136981	136521	137914	140597	132916	132372	138298	140692	127745	129687	127914	133612	129896	130709	136491	131897	132119	133942	138583	129034	124847	130818	136956
148781	148617	138818	143622	150227	145704	140917	147712	145479	147030	147103	128072	147147	141843	146563	147332	149058	143881	145875	139254	146613	148665	146726	144705	144635	143354	141772	140665	141698	141742	148512	133481	137568	143406	146416	129854	129668	130491	138231	139178	132217	145429	134349	134917	136378	136831	130629	126621	133852	143185
142712	144893	134843	139227	145513	141075	137807	144365	141706	141668	141607	127128	143013	137501	140118	142938	146008	138848	140899	135266	141289	143307	140026	139798	143010	140236	139235	139246	136142	142336	142619	131712	132528	139350	139601	128272	128232	128283	134624	134672	130120	139335	130090	132972	132722	134144	129342	125431	130866	137421
144128	141183	135322	139027	142470	141911	137524	143042	140361	146469	142938	124467	138996	134779	139561	140669	141816	138403	138968	140438	141922	143130	139360	138413	138919	136459	139454	136660	137107	138527	140746	130134	134166	136176	143073	126647	129412	128044	134019	131437	131156	138579	133284	132368	136592	132896	128452	123994	129944	136763
147737	144362	137527	141665	145067	144734	146613	146836	144031	149335	145739	127165	142205	136877	142161	143840	144230	140643	141182	143043	147549	146745	141562	141097	141181	138715	142934	139995	140401	140904	142669	132759	135498	139228	145584	128637	131411	130516	136219	133193	133169	140870	136159	133887	140750	136803	131046	126209	132664	140681
143392	142711	136391	140194	143530	142582	136904	143944	140593	146477	144537	126640	140633	135045	139522	140526	142061	138529	139174	140099	142709	142779	140020	139670	139054	136344	139142	136910	136176	139417	141843	131921	134665	137614	142336	128199	131360	129395	134784	132509	133087	138832	132155	133882	136089	132735	129870	125576	131883	137169
140781	140414	138371	140358	139179	137694	132791	137805	138908	139337	144898	131279	137549	133620	139226	139630	139706	137366	137035	138367	139414	141211	137843	135361	136317	135864	136312	132937	137123	135534	139661	134477	134755	140109	139304	132589	135119	132992	132768	131519	136259	136442	131745	136228	137488	129651	134416	129948	136281	138555
141068	141425	135135	138264	147783	138888	134223	140510	140147	141143	141318	128031	139047	134670	139616	141414	144127	137022	138932	136423	139291	140554	138126	136250	140133	137781	137437	136874	135879	137223	140192	134991	132646	139106	138579	129886	131316	129805	133369	131274	132414	137074	131100	135727	132572	137718	130675	126025	132358	136708
144628	142877	137237	140125	151765	141161	136839	143996	148710	142934	141832	129178	141456	136324	142902	143907	145222	140425	140764	137048	140664	144695	141692	139273	141732	138804	139049	146913	139515	139617	142283	134492	135179	139679	140302	130216	131825	130239	135461	134139	132602	139780	132603	134491	134879	140830	130220	126595	132557	140310
141195	142947	137577	139960	150225	137453	131457	141019	137806	139159	139821	129991	143571	136271	140610	141132	143695	136155	140302	132301	138211	141163	140302	142555	140830	138220	134474	135501	136464	136945	142127	133159	133908	139272	137949	128631	130374	129263	136037	134982	131585	139510	128842	132262	128414	138569	128724	124595	131139	136536
143576	144832	136091	139678	140899	139425	141168	141068	144647	140667	144815	125690	143686	139415	140907	145413	140702	139664	142769	138280	142967	143694	140645	137399	140465	141987	142427	137643	138515	139119	141191	128527	135232	138959	142996	127075	130161	128743	134122	132006	131274	146077	133116	132151	137301	130944	129836	125009	131214	138536
140257	139270	129181	133402	140850	146109	131894	138754	136355	152986	137059	121576	136147	132497	135676	137170	137347	135876	136012	134594	135838	138161	135908	135062	135801	132804	134043	134168	131951	136814	137048	126831	126775	135447	138283	123645	123705	124338	130598	128129	125956	133966	126297	128819	127928	126927	125237	121074	126513	133231
145432	143690	136119	139880	143686	143731	135898	142311	140449	150034	145465	125015	140666	136881	141744	142079	143080	140691	140443	138689	142502	143978	141163	140263	140030	137266	138069	136889	137848	139743	142641	130988	134415	139422	143769	127118	128808	127548	135356	132593	130838	138559	131366	134281	134912	130564	129786	125158	131156	137662
147308	145271	138173	141657	148135	145807	138092	146299	143179	146330	144849	129855	143040	138436	144814	144579	146091	141987	142648	138482	143089	147709	143865	140565	141326	140148	139873	138412	140731	141539	145192	133747	135770	143190	142492	131247	131967	131789	136190	135434	133597	141204	132772	133478	136321	135820	131866	127522	134163	142571
146973	144402	138475	141618	144591	146865	136925	144956	142368	151246	145015	129711	141765	137833	142873	143167	142662	141175	141371	139797	142631	146226	142691	141131	140321	137536	138869	138783	140273	142947	143616	133678	134758	141593	144134	131411	132684	132403	137267	133065	134058	140021	132434	135134	135163	130984	132782	128420	134844	140302
145783	144728	135061	139457	146182	150022	137272	144187	142196	156166	143246	126520	141604	137370	141251	142862	142962	141048	141317	139438	141553	144201	141380	140270	141033	137893	139346	139188	137415	141777	142598	132002	132387	140548	143557	128493	129224	129388	135406	132916	131394	139182	131262	133514	133494	131494	130461	125919	132012	138622
145117	143719	134290	138560	145203	148176	136380	142961	141122	156925	142116	125723	140486	136579	140536	141924	141934	139995	140112	138230	140855	143356	140524	139155	140019	136759	138572	138144	136606	140802	141801	131175	131541	139771	142850	127915	128250	128641	134669	131469	130414	138015	130709	132714	132425	131105	129767	125451	131175	137560
148539	146335	141481	144748	147044	146793	139977	146097	145918	152061	149386	130696	144100	139028	145358	145911	147205	143464	143250	143840	146074	147799	145153	143362	144387	141630	141760	141961	141826	142488	145605	135195	139574	143788	146930	132252	135304	133611	139030	136475	136632	143524	136145	141592	138869	133829	134365	129901	136502	142191
141190	138380	135278	137507	139668	139550	132673	138156	138497	145613	141390	123791	136729	132632	138223	138360	139870	136530	136275	137384	138077	140066	138360	136653	137594	134791	134035	135825	135314	135517	137816	127906	132707	136954	139752	124760	127823	126284	131890	129419	128811	135981	129608	136614	131691	127613	127437	123553	129194	134508
145815	142085	137527	141265	144398	143999	138289	143546	142535	148752	145858	126395	140470	135590	141675	142372	143041	139896	139401	141641	142875	144883	140684	139991	140662	137820	139419	139133	139647	139903	141192	131527	134813	138270	143594	127342	130210	128806	134956	133074	132023	139590	133592	134834	138030	133396	130328	125855	132233	139981
148539	144995	140019	143841	147024	146338	140509	146278	145168	151135	148565	128846	143170	137974	144200	145121	145650	142477	142031	143855	145439	147812	143221	142385	143181	140235	141926	141393	141983	142345	144019	134005	137541	141087	146146	130025	132780	131364	137449	135664	134677	142098	135760	137074	140094	135295	132845	128397	134835	142558
146295	141879	136240	140096	144215	143722	139575	144610	143103	148159	143240	126170	139823	135015	141062	142771	141465	139007	138857	142141	142377	144750	140337	138202	139981	137449	140159	139562	139325	140128	140579	130759	134736	137912	142664	127981	130214	129466	134965	133161	131882	138790	133348	131483	138981	135789	129799	124935	131675	140424
145368	142381	136992	140171	144080	142418	134639	143246	140740	151467	143811	127789	140381	136085	141711	141482	142125	140452	140003	138743	141637	144019	141334	140193	138824	135581	137125	137405	137981	142112	142644	132816	135202	139954	142467	129479	131045	130309	135717	131474	132531	137742	130879	134126	133166	130677	130663	126977	132750	136671
143710	146124	132782	137263	147030	140765	138100	145604	142732	143709	141930	125973	144166	138722	142769	145077	146904	140420	142110	134753	142466	144088	141596	140327	144747	141523	139604	141151	136085	144646	144185	131875	132709	138997	140207	127761	127393	127553	134584	133396	129985	139019	129630	132485	132177	135322	128441	125123	129943	136147
140192	137191	131936	134800	139196	139160	129379	138625	135462	146571	138422	123564	135454	131421	136553	136307	137076	136034	135168	135017	136268	138456	136278	135990	134041	130920	131678	132979	133011	138337	137500	128402	130420	135321	137195	125152	126607	126017	131333	127537	127895	132936	125795	129948	128236	126108	126058	122773	128119	131611
145478	142335	136950	140271	143867	142534	134721	143042	140597	151544	143767	128004	140366	136125	141688	141425	142185	140491	139942	138837	141610	144127	141239	140272	138840	135723	137132	137251	137930	142241	142812	133036	135339	140183	142438	129833	131203	130608	135763	131568	132771	137785	130928	134023	133173	130602	130863	127321	133048	136571
138667	139981	130043	132735	142290	135739	132000	141025	137418	138374	136149	123351	138653	133410	137598	139178	142829	135411	136557	130671	137287	138765	136876	135704	139305	135930	134644	136173	131726	141453	139067	129684	130061	135436	134561	124794	125389	125146	130571	129089	127158	133524	125523	128857	126993	131164	124819	121870	126950	130883
144858	149338	138053	142971	145102	141431	140310	146519	145927	143051	145774	129821	148617	142490	143526	147953	146459	141508	146539	136214	144333	145215	143518	143281	149693	146048	143307	144406	138720	146658	145758	132929	138262	142131	142905	130617	132911	130344	136833	135722	134935	143997	132378	134390	135041	131684	133204	129418	133937	138250
146002	150512	139184	144173	146259	142448	141476	147761	147161	144090	147130	130602	149540	143395	144468	148965	147479	142510	147559	137261	145218	146452	144557	144222	150560	146898	144464	145266	139693	147472	146759	133708	139214	143012	144067	131654	133830	131270	137801	136475	135886	144957	133381	135319	136125	132630	134162	130318	134865	139356
144736	141628	136194	139421	143356	141811	133905	142397	139856	151111	142946	127389	139594	135347	140901	140752	141363	139876	139204	138251	140981	143226	140538	139560	138015	134838	136443	136695	137161	141586	141894	132338	134561	139430	141771	129156	130571	129927	135007	130869	132091	136911	130283	133469	132458	130115	130192	126687	132424	135819
143335	146397	136169	141316	143374	140913	139646	144894	143806	143378	145076	126249	145546	139644	141213	145304	145284	140461	143376	136078	142611	143673	140710	140654	145950	141941	141270	142545	136256	145423	143328	130120	133663	138722	141240	127507	128712	127108	134886	133355	130897	140678	130145	135013	134517	131004	128824	124056	129954	137810
134765	134455	133657	135183	134944	132858	127092	133399	132595	134758	143400	138975	132568	126593	132810	133255	134198	130425	130597	131612	134245	135181	132385	131201	130499	129074	131678	127838	130021	132487	133759	140383	130662	133530	131888	139257	140970	138889	130564	127295	140894	131447	125669	129807	128614	124252	140125	136830	141087	131585
143166	146555	135399	140145	143277	140531	139601	144156	143996	143170	144140	126729	145657	139820	140783	145312	145338	140603	143268	136294	142128	143348	140379	140528	145028	141592	141574	142147	136442	145125	142829	130734	134061	138546	141045	127589	129114	127565	134524	133026	131542	140649	130094	134652	135051	131460	129114	124370	130597	137812
148541	150421	139892	143589	147194	143438	145757	148993	149219	144776	148218	128240	149643	143568	145819	150686	148737	143404	147472	140130	148029	148756	145359	143352	151834	148283	145364	147782	143081	148492	146536	132433	138740	143761	147017	129374	132215	130332	138630	136792	134245	144970	135225	136486	140608	136833	133363	128446	133416	141417
145202	143499	138328	142131	143678	142215	140118	144850	143127	143144	146881	126546	141735	136781	141357	143319	143326	139607	140693	146335	143834	145495	140780	138123	140464	139397	141455	137653	139264	140381	142348	131371	138095	140995	143021	128429	131873	129353	134507	134568	133825	139399	134700	133021	143161	136545	130223	125836	132193	141702
140561	137769	131251	134243	139311	140299	130626	138145	135734	150464	138367	121362	136021	132258	136580	136325	138098	136353	135827	135436	137121	138626	136369	136910	134840	131449	132382	133666	133968	136949	137595	126796	128129	134623	140969	122734	123542	124635	131707	126928	125866	134082	127091	131620	127612	124826	124490	119897	126697	130587
145951	144406	139268	143141	144645	143287	140765	145745	144133	144119	147999	127262	142596	137715	142330	144342	144387	140407	141617	147062	144635	146217	141812	139112	141082	140097	141976	138490	140064	141109	143284	132230	138674	141751	144022	129344	132685	130043	135456	135450	134646	140432	135364	133975	143538	136772	131113	126615	133130	142341
143873	143962	134759	138743	150038	141765	136670	145244	141787	143324	141480	128156	142207	136987	142187	143558	144713	137873	140429	136443	141671	144192	141247	140441	140652	137997	138799	138689	136787	141398	142545	134180	132318	138497	139419	128961	130071	129414	133921	132234	131742	138297	129947	131690	131441	137566	129849	125012	131742	138594
146727	149515	141783	148695	146233	143365	138478	146853	144087	146866	146988	133379	148311	144605	144763	146490	145412	141175	147736	139947	145211	147076	145229	147077	145179	142994	141365	140007	140880	143755	148983	135278	138454	145446	144866	134980	134672	132490	139040	136496	136141	145051	133886	136443	136651	133094	135781	130629	137124	140526
147167	147702	137802	142009	154711	148493	139247	147125	144307	152072	143960	130614	144751	139589	143912	145973	147885	141525	143959	139124	143387	146245	143409	142229	143843	141090	142141	141163	139436	143477	145536	137879	134934	143287	143426	132492	132497	132397	137573	135636	134543	141690	133544	135108	134378	141979	132632	128156	134615	141215
145146	144622	137611	141024	150709	141789	135431	145235	141755	145079	142988	129885	142591	137287	142975	143285	146202	140377	141927	137461	142192	144660	142211	141176	141431	138267	138682	138988	138005	143197	144670	136839	135969	141272	140810	131603	132295	131212	136240	133566	133699	139424	131381	134076	132946	139175	130963	127471	133509	138245
139685	140830	132935	136803	141742	137186	132394	140008	136884	138545	140364	127656	139001	134127	138441	139297	141845	135948	137710	133225	138884	140209	137938	136326	137289	136456	136130	131468	134008	134604	140178	131967	131775	137458	137012	128778	129404	128422	130783	131021	131611	136739	128393	128547	129996	128963	129379	125911	131461	135347
141312	141965	134961	138028	142996	139660	134449	140995	138645	140245	141431	130621	139905	134193	138535	139505	142590	136640	138215	134609	139454	141196	138577	136983	137693	136916	136872	133093	134317	137387	140521	134040	131316	138074	137962	131182	131804	130781	131777	131813	133930	138281	128524	129407	131375	130307	132224	127640	133901	136337
144929	141407	135784	139393	143405	142176	133239	142183	138967	151613	142005	127400	139190	134753	140689	140510	141666	138807	138425	137089	140127	143330	140454	139960	138326	134298	135175	136748	137961	140492	141373	132824	132410	138384	142646	129259	129451	129711	135619	131941	131408	136729	129683	134213	130992	129194	130239	126124	132330	136644
147287	145160	139683	142464	154144	142396	138011	146320	150365	144796	144331	130963	143477	137931	145575	146262	146718	141725	142408	138939	142624	147263	144550	141515	143641	140796	140713	148355	141990	141406	144647	136708	137934	141869	142756	132295	134121	132507	137995	136325	134744	141967	134253	136008	136579	142901	132370	128434	134686	142187
143307	144454	137384	140506	143530	140618	134997	148036	140256	140585	144164	129183	142454	136894	141814	142367	143832	138759	140343	136278	142461	144171	141665	140950	141728	139434	137537	136572	137483	140101	143851	132207	137469	141096	140094	130177	131570	130791	138933	143601	133656	142778	130213	132839	134122	131227	131014	127250	133993	139164
147744	145117	139827	142994	146006	144807	137250	145200	143062	153713	147514	129828	142830	138877	143895	143968	145173	142870	142545	141840	144962	146346	143187	142677	141892	138668	139925	139426	141050	143609	145070	135413	136672	142301	146998	131634	133172	132409	138784	133614	135280	140457	134240	137615	136374	131839	133268	128714	135580	138868
145828	145072	140268	142453	151706	141679	136854	144669	143085	146033	144499	132110	143134	138616	143061	144582	147095	140607	142172	139310	142339	145097	142226	141461	142355	140145	140522	139357	139460	141546	143637	138666	136439	142501	141388	133165	135098	132922	136849	135108	135999	140903	133068	136767	134463	140162	134142	129196	135652	140456
142647	142582	137041	140390	142210	138498	134252	139840	139169	142902	142731	124988	141521	134880	138559	139575	141108	136955	138967	135051	139595	142617	139791	139501	136491	135255	136448	134135	136961	136345	141853	127658	132960	137881	140722	125706	126292	125755	133154	132978	128379	138502	130266	132151	131324	128533	126846	122145	128803	136980
99570	101879	94422	97182	101180	101513	99087	102893	100802	101867	100664	98223	99376	94838	98257	100371	100818	97696	98080	95024	100926	100855	97665	97502	99445	97279	101616	97060	93257	98969	99158	101587	97522	97987	96916	98596	100900	99882	96537	95984	102754	98592	92350	92632	93977	90788	101289	98277	100395	96982
97384	99669	92546	95122	99136	99904	97155	100429	98868	100573	97824	96687	97281	92599	95530	97887	99308	95094	95765	93100	98324	98724	95097	95187	97227	94832	100260	95281	91645	97731	96938	100341	96064	95512	94750	97337	99260	98509	94489	93608	101391	96369	91137	90808	91928	89423	99638	97055	99056	95128
102922	104960	97209	100319	104023	104144	101663	105446	103754	104983	103966	100350	102430	97949	101211	103315	103714	100716	101267	97979	103893	103993	100658	100444	102080	100052	104190	99592	96425	101556	102253	103485	100329	100982	100218	100764	103036	101942	99036	98591	105026	101669	95019	95351	96808	93129	103265	100049	102708	99838
140515	139233	131704	135544	141735	137956	136382	141245	137800	138291	138864	123487	136733	131654	137143	138580	140941	134822	135828	134286	139069	140459	136799	133450	136350	135121	137179	132919	133252	133740	138269	128980	130337	134785	136522	125503	127208	126023	129943	129677	128874	135239	129582	126697	133442	133444	126166	121708	127763	136455
149379	148055	140024	144026	147425	146256	142563	147482	145058	147892	149651	128593	145414	140098	146381	146565	146873	143982	143754	143181	149334	149299	146249	143259	144294	142883	143297	140140	142268	141944	147751	134350	138742	143975	147944	130548	132148	131558	138405	137617	134172	143610	136685	136102	140520	136953	132739	127710	134293	143622
135224	136235	131955	135219	137059	141648	130902	136099	134191	133858	138094	123375	134564	129132	133103	134824	135124	131593	132687	133202	135089	136542	133181	131965	132034	131001	133432	129536	130132	131572	135342	126748	129289	132728	133219	124734	126783	124241	127790	129172	128555	133654	126563	127062	131811	127342	124772	120990	127146	141982
140446	141267	139469	141663	139667	136991	133413	138190	137793	138398	151089	130518	139986	134713	139548	139331	140447	137483	138528	137301	140942	141362	138941	138831	136077	135766	135786	132032	136207	136295	141599	131849	133769	137532	139831	130910	133705	130669	132876	130105	134463	137339	130318	134136	134780	128703	132967	128462	133697	136357
140392	140879	135629	139898	140592	145726	135532	139701	138981	138203	143948	126360	138805	133473	137595	139709	139397	136484	137458	137303	139840	141187	137456	135867	136321	135501	137181	133825	134805	135120	139312	129212	132918	137610	137816	127817	129803	127713	131357	132309	131033	137759	129840	130485	135929	130065	128755	124725	131161	146322
147409	145603	139137	142308	148980	144174	140265	147687	144148	144542	146776	128717	144461	139329	145837	145897	148807	143443	143446	141695	145768	148186	144525	141995	144654	143529	143536	139242	141292	140921	146017	133782	138848	143543	144080	129579	132042	131267	136245	136333	134706	142714	137304	134525	139566	139318	130999	127109	133204	143235
137746	137622	135880	138037	137767	135878	130182	136311	135807	137749	145764	140040	135585	129508	135535	136246	137069	133253	133576	134156	137119	138139	135159	133866	133510	131996	134446	130684	132708	135123	136643	141540	132891	136305	135017	140360	142205	140078	132918	129379	142844	134320	128058	131682	131232	126418	141428	137760	142540	134443
142942	141260	138398	141186	143138	147610	136783	142472	140962	140198	144732	127894	140315	135998	141327	142108	140421	140107	138950	139423	140850	143660	140528	138063	139159	138809	138369	135387	137607	135723	141039	130096	134530	140559	140475	128424	130835	128880	133586	133736	132450	138915	132699	132668	138255	132700	130292	125551	132417	148713
132410	133345	130600	132677	132751	131233	125305	131579	130725	132863	139539	135818	131092	125174	130719	131611	131742	128356	128264	129032	132700	133256	130291	129603	128784	127466	130130	125821	127578	130377	131966	137735	128170	130939	130160	135852	138061	135621	128638	125631	138518	129867	123331	126749	126182	121780	136940	134138	138276	129440
147770	149521	138813	142812	148732	144388	144904	150508	148870	146279	147438	129144	149408	142951	146007	150387	148197	143858	146518	139703	146480	147821	145335	143955	151272	147897	146036	147147	140988	147862	145878	132928	136759	142672	146495	129446	132257	130634	138702	136793	134700	143614	135760	136509	138651	136925	132260	127485	133299	141121
147362	146792	136676	139925	146892	143796	143297	149137	146683	145447	145501	126496	146494	141307	145370	148169	146161	143171	144286	139017	145730	147078	144674	142603	148674	145648	143847	144432	140351	144953	144275	131187	135034	141334	145978	126533	130025	129021	137191	135037	132192	141849	134989	134926	137595	135348	130882	125645	131507	140235
141614	143544	132195	135923	142609	138354	139741	144581	142224	140136	139722	123264	144063	138016	139673	144553	143468	137103	141324	134810	140157	141969	138831	138323	147376	143361	142223	142086	135223	144036	139787	127651	131811	136803	139163	123421	126283	125066	132626	131339	128703	138832	131616	130469	132959	133531	125965	121946	126984	135546
144433	142515	139228	142210	144301	148538	138080	143676	142381	141502	145872	128936	141771	136908	142548	143640	141607	141226	140272	140387	141839	144816	141777	139194	140560	140210	139915	136714	138654	137109	142209	131208	136044	141702	141738	129500	132185	130363	134461	134761	133743	140022	133643	133608	139028	133543	131239	126562	133530	149355
148549	146721	140359	143425	149954	144569	141646	148861	145853	145598	148145	129555	145662	140290	147367	147670	148755	144854	144439	141697	146401	148657	146162	142903	145946	145177	143117	140504	142121	140956	146432	133992	138095	144249	146153	129904	132748	131539	137625	137030	134926	142971	136979	136076	140043	139434	132530	127917	134217	143319
140201	138558	134089	136226	149243	135718	133684	141774	137548	138052	138113	124894	138015	132977	139328	140080	141599	135541	136943	134455	137587	139440	138014	136714	139895	137679	135856	135007	134550	134469	138074	131414	130257	136310	137766	124972	127585	125686	131918	129579	128952	134815	130751	130459	131100	141845	126041	122166	127700	135029
147432	148892	137902	142318	148296	144391	143875	149778	147550	145889	146762	129197	148775	142513	145330	149346	148538	143120	146245	140467	146629	147955	144446	143639	150684	146816	146652	146308	140822	148511	146084	133515	138016	142321	144802	129916	132673	131219	137693	136516	135188	143691	136369	135645	138694	137198	131657	127612	133219	141701
92600	95501	87946	90715	94687	95377	93191	96604	94517	96110	93105	94273	92768	88495	91415	93736	94759	90592	91477	88690	94062	93915	90861	90689	93472	91091	96111	91413	86700	93330	92562	97403	92270	91604	89903	94877	96572	95712	90414	89951	98556	92129	86945	86409	87706	85376	96751	94496	95745	90681
97151	99950	92441	95099	98951	99072	97468	101339	99032	99937	98175	96906	97261	92809	95911	98306	98905	95111	95763	92944	98777	98302	95565	95125	97718	95600	99940	95334	90899	97097	96669	100387	95615	96207	94277	97260	99740	98393	94181	93665	101446	96277	90507	90630	91761	88973	99802	97351	98723	94947
93470	96350	89452	92093	95999	96511	94716	97930	96053	96645	94593	94939	94109	89557	92228	94745	96015	91937	92196	89647	95068	95047	92145	91924	94471	92215	96873	92784	87557	94427	93349	98175	92782	92229	90319	95197	97482	96236	90882	90448	99379	93267	87101	87134	88742	86460	97776	95302	96388	91837
104265	106454	99415	102596	104601	104858	103124	106716	105234	104976	106698	101175	103900	99427	102346	104599	105141	101549	102237	100142	105363	105268	101827	101412	102883	101543	105272	100624	97783	102525	103590	103621	101573	102490	101174	101809	103947	102602	99732	100518	106163	103479	95822	96522	99647	94560	104156	101053	103767	102225
100093	102898	96301	98707	101910	101267	99383	103731	101691	102171	101980	99766	100334	96031	98788	101273	102392	97657	98806	96644	101749	101058	98424	98014	100762	98446	102371	98208	94316	100291	99871	103322	99144	99385	98086	100292	102593	101054	97617	97262	104396	99528	93581	94457	94981	91715	102996	99970	102100	97160
91466	94282	87607	89762	94476	93884	93042	95956	94070	94214	93479	93393	92215	87755	91579	93639	94207	90193	90208	88174	94301	93354	90407	90427	93208	91003	95226	91232	86138	92317	91736	96940	91548	91263	89100	93459	95723	94515	90077	89280	98052	91244	86111	86826	87196	85238	95970	94076	95060	89690
144869	141389	134145	137145	139255	135265	134443	139201	137568	136553	140922	122855	140190	136264	146882	140151	140307	142950	139550	134444	147674	147870	146007	141369	141186	139268	138443	134546	136609	136502	148234	126056	134565	138084	140809	124029	126576	124997	131629	130115	127807	136714	133328	130833	133177	130488	127005	122850	126555	134201
146268	150442	137066	142091	146975	142510	143707	147859	147022	144009	146005	128226	149526	143418	144008	149288	148115	141667	147532	138631	146064	146736	143398	143315	151633	147694	147318	145830	140381	147910	146161	132445	137366	142212	145144	129382	131734	129335	137628	135455	133521	143972	136173	135527	137363	136274	131793	127199	132165	139059
141441	141819	135875	140298	141528	145961	135455	139825	139103	138311	143149	127056	140524	135934	139716	141344	140564	137942	139834	137873	139981	142223	138469	137411	140017	139053	139496	134492	136498	135967	141205	129567	134405	139835	138831	128195	129658	127411	132211	132086	130999	138784	132871	131422	136807	132039	129200	124898	130641	147088
144940	145591	138406	142434	152353	141557	137124	145073	141687	143594	144562	129760	143366	138517	143030	144472	146940	139543	143088	139959	142693	145009	141631	141418	143599	140553	142300	139022	140273	140765	144671	136724	136511	141314	142625	131702	133093	130864	136944	134337	134425	141352	136267	135446	136096	144109	131073	127871	133140	139943
146561	146802	138259	142404	147797	142418	139974	145591	143551	143133	146179	128071	144851	139730	144838	145963	148319	142247	144435	140408	145672	147361	143867	141338	145811	144501	144064	139060	141083	140836	146154	133183	137795	143539	144388	129568	131642	130251	136131	135570	133451	142494	136968	134515	138472	138581	131426	127384	132631	141281
147435	145662	138565	142210	149171	143708	140513	147701	144094	144583	146403	128390	144230	139588	145759	145982	148948	143359	143604	141794	145971	148051	144367	141734	144690	143758	143665	139257	141075	140754	146108	133837	138598	143565	143933	129600	131958	130955	135867	136150	134702	142237	137343	134082	139554	140075	131035	127205	132812	142809
144121	144965	142192	145284	143717	140745	136610	142205	141343	142191	149573	134419	143142	137282	142196	142121	144189	141081	141239	140265	143881	144776	141656	141258	139889	139349	140181	135191	139262	139462	144485	137397	136786	141717	143675	134783	137439	134542	136751	133765	139137	140730	134876	136668	138580	133631	135770	132048	137757	140549
143188	145168	133371	137897	144204	140283	140968	145976	143761	141655	141995	124977	145354	139579	141014	145603	144953	139271	143002	136802	142717	143475	140292	139774	147668	143666	143582	143436	136605	145417	142077	129478	133788	138005	140986	125834	128192	126732	133861	132534	130968	139509	133253	131789	135303	134800	127281	123758	128434	137177
91858	94569	87626	90067	94328	94830	92471	95822	93938	95471	92743	93801	92318	87905	90971	93018	94295	90436	90878	88123	93771	93504	90491	90633	92590	90171	95505	90904	86164	92795	92152	96993	91885	90393	89298	94229	96153	95344	90217	89814	98041	91585	86317	86519	86714	84504	96398	94103	95451	89873
90228	93385	86698	89235	92943	93008	91464	94574	92472	93280	91668	94401	91176	86694	89577	92042	93405	88473	89160	87449	92476	91352	88988	89251	91885	89845	94400	89455	84257	91596	90210	97752	89977	89873	87905	94140	96376	94775	88513	88239	98079	89902	85154	85498	85662	83893	96865	94544	95210	88115
105022	106710	100662	103348	106624	105667	103715	107730	105530	106567	107474	104093	104043	99611	103615	105329	105698	102926	102718	101511	106592	105821	102511	102618	104405	102171	106102	101877	98654	103736	104429	107986	102766	103732	101778	104622	107165	105419	101660	100593	108866	103222	97444	98433	100926	97316	107260	104398	106580	102528
103748	106018	100062	103008	105615	105798	102386	106083	104776	106762	105507	103388	103053	98551	102155	104243	105203	101191	101642	100166	104720	104531	101972	101308	103898	101346	105177	101589	97074	103998	103220	107178	101140	102625	101296	104098	106262	104427	100484	99368	107656	102134	96220	97783	99086	95384	106181	103868	106176	101385
90391	92652	85572	88368	92495	92436	91324	93914	92250	93602	90694	93285	90481	86182	88982	91382	92322	88770	88851	86572	91672	91183	88194	88491	90881	88565	93773	89271	83713	91027	90046	95905	90034	89489	86630	93434	95088	93681	88210	88313	97141	89706	84369	84400	85641	83609	95463	93053	93977	88053
104668	106337	100100	102885	106376	105933	103559	107864	105353	106950	106887	102916	104216	99216	102700	104974	105923	102571	102597	99998	105757	105438	102066	102311	104138	101713	106083	101614	97972	104495	104001	106578	101409	103048	101792	103367	105552	104511	100714	99645	107538	103215	96850	97515	99882	96181	106037	102710	105466	101357
103994	106271	98359	101811	105800	105561	102714	107115	104898	106765	105272	101748	103604	99110	102379	104350	104843	102426	102249	99159	105314	104792	101820	101657	103412	101024	105042	101366	96652	103204	103830	105110	101002	102048	100933	102440	104341	103239	101017	99761	106299	102776	95759	96829	98559	95277	104806	101390	103938	100899
97369	100468	92372	95638	99437	99963	97694	100932	98857	100772	98326	97915	97620	93270	95718	98577	99543	95648	96486	93432	98539	98381	95271	95390	97864	95732	100543	95193	91436	97332	97123	101140	96367	96283	94904	98543	100202	99116	94668	94038	102309	96760	91385	90748	92504	89974	100542	97764	99702	95652
105432	107198	99803	103130	106840	106711	103487	107565	105822	107170	106927	102894	104377	100101	104033	105537	106259	103923	103254	101188	106580	106396	103375	102632	104172	102063	105896	101878	99000	103706	105162	106281	103674	103515	102200	103530	105694	104211	101852	101683	107575	104008	97204	98674	100046	96265	105658	102230	104963	102892
94312	96203	89133	91906	95699	97428	95637	98094	95599	97357	94441	94295	94325	90196	91923	94950	94906	92885	92927	89586	94777	94584	91826	92050	94395	91830	96134	93057	86274	95376	93125	96721	90966	92110	90809	94311	96312	95167	92163	91814	98295	93978	86078	87629	89382	86118	97089	93759	95108	91885
120734	122150	114639	118242	122251	120970	116433	122156	119873	121196	123364	114618	118771	114963	119826	120123	120883	120120	118223	116434	122330	121725	118801	117643	118639	116188	118132	116067	113333	117803	121210	118540	117939	118327	116909	116000	118226	116017	116832	116783	119876	118830	109794	114511	115389	110869	117397	113605	117283	117752
87945	90610	84311	86430	90328	90998	89470	92092	90177	91210	89400	90945	88004	83608	86818	89290	90567	86122	86142	85777	89990	89416	85924	86351	88881	86667	92397	87238	83006	89157	87312	94583	88163	87438	85664	91119	93681	92313	86244	85362	95321	87319	83713	83053	85060	82754	93422	92053	92688	86934
98117	99838	95641	97019	99861	100077	95590	101021	98999	101491	98545	110155	96627	92458	96788	98389	99422	95089	95158	94549	97925	98854	96417	95076	97178	95171	100290	95650	93945	98938	96750	112607	97407	98819	95648	110004	111290	110663	97841	94784	112076	96283	93216	93793	93469	91386	111501	109372	111329	97023
102858	104242	100846	102052	104976	104776	100078	105861	103228	105854	103621	114574	101340	96634	101472	102664	104230	99827	99429	99390	102911	103664	101080	99759	101837	99553	104797	99929	98851	103580	101442	117274	101348	103597	100648	114199	115792	115025	102554	99071	116315	100872	98219	98365	99096	97096	115969	113797	116090	101934
144526	148166	135198	141160	144336	141700	145338	146887	145466	142036	144193	125403	145942	141909	141668	146894	145019	139565	145360	136565	143143	144338	142207	140457	147607	143996	143266	144179	138190	145057	144175	129514	134969	139599	142412	128100	128655	126930	135675	134109	130421	141534	132978	134034	136746	133475	129505	124724	130128	139010
147130	147538	137352	141889	145438	143125	148405	148197	146999	144093	145470	127582	146728	139739	143036	147490	146260	139995	143639	140058	147569	147212	142427	141617	147450	143857	146128	145296	139867	146487	144001	132015	135193	139360	144603	128531	131086	128997	136219	134730	132915	142386	135387	133857	140787	138034	130733	125602	131780	140804
93971	96900	90113	91724	94349	95518	95173	97136	96188	95773	94667	94298	93783	89121	92927	95353	94899	92083	91839	91753	95206	95527	91838	90123	93693	93122	97980	91425	89053	93751	92908	96450	93170	93578	91654	94408	96817	95882	90141	90860	98729	92816	89773	86596	90882	87249	97314	95347	96376	92998
91256	94633	87526	89773	93439	94712	92964	95600	93781	94932	92386	93759	92092	87794	90491	92857	93837	90364	90486	87989	93277	92732	89892	90058	92686	90627	95946	90728	85466	92455	91676	96515	90750	90894	88867	94107	95932	94512	89026	88493	97817	91335	86687	85901	87436	84735	96535	94253	94962	89927
142859	137258	132755	135175	139828	139561	135136	139678	138771	144532	140176	121061	135593	130884	137381	138034	138549	135215	134387	138988	138537	140908	136321	135135	135826	133040	136706	135930	136256	136181	136578	126725	129610	133702	141528	122582	125337	124431	130882	127471	127525	133608	131911	129936	136047	132506	125615	121208	127027	135347
147594	144833	139157	143042	145883	144708	141043	146283	143762	151357	147641	127781	142598	137893	142455	144157	145057	141581	142064	149318	145135	146423	141864	140663	142365	139825	142066	139809	140436	142342	143563	133085	137328	141112	145861	129858	132926	130811	136813	133584	134690	140408	135614	135468	141512	136837	132029	127735	133501	140968
138227	138608	133957	137378	139613	144075	133092	138659	136321	136747	140654	125020	136857	131644	135578	137091	137733	134295	134841	135609	137855	139309	135532	134466	133982	132913	135698	131465	132239	134083	138053	128788	131133	135012	135485	126451	128731	126164	129843	130767	130371	135942	128479	128841	133874	129190	126911	122702	129085	143980
141445	139134	135457	139738	139756	147477	135821	139694	138118	138865	143479	126584	137403	133618	138380	139378	138655	137288	136790	139210	139312	142530	137317	135272	136635	135687	137119	133149	135876	134919	139216	129343	133616	138853	136592	128338	129106	127376	131071	132272	130794	137600	131062	131858	139514	133112	127943	124426	130705	149944
141068	136197	133140	135669	139589	138571	136211	139005	137446	145846	139759	120934	134643	130258	135875	136792	138213	134741	133611	139922	139008	140269	135468	133559	135177	132491	136236	134622	135156	135486	135775	126861	129844	132704	139867	122745	125518	124455	130314	126506	127293	133359	131507	128512	137593	134995	125385	121304	126774	134937
137575	133828	132250	134731	136474	135849	132747	137449	133770	138780	137652	123762	132134	128280	133333	133728	135710	132451	131886	136450	135602	136673	132463	131657	131948	129961	133895	130592	130612	132214	133899	129133	128351	133234	134730	125145	127248	125514	127138	125153	129123	130164	128209	127763	134467	132230	127582	122937	127317	134092
146624	145631	139279	142876	145535	146169	139638	145853	143413	150744	148073	128065	143377	138530	143806	144370	145761	142423	142606	142493	145525	146401	143855	142612	144144	141094	140706	139658	141010	141548	144856	133666	136763	141356	146813	129491	132679	130975	137976	134138	134132	141654	134820	136163	138183	133219	132644	128070	134019	140026
147963	146848	140190	143864	146473	147198	140449	146711	144296	151974	149114	128632	144573	139624	145004	145449	147077	143453	143726	143592	146516	147573	145195	143880	145092	141994	141458	140687	142083	142378	146147	134354	137569	142200	148230	130245	133227	131686	139018	135043	134902	142578	135824	137304	139109	134113	133141	128693	134821	141147
137464	135607	134846	138283	136188	135557	133664	136627	134891	133945	139274	123795	134735	129884	134333	135406	138258	132719	133165	136985	136512	138244	133027	131660	134085	132825	135595	130575	133426	133234	136161	125570	132036	134213	135546	125656	126914	124997	127836	128381	129271	132682	130799	129718	136099	132294	125138	121957	127359	136508
141836	140855	139271	143084	141499	139792	136422	141431	140269	139112	144708	129653	139887	134258	139338	140565	142410	137995	138228	141145	141250	142666	138262	136825	139121	137385	140844	135495	137556	138320	141339	131595	137670	139492	140483	131261	133558	130668	132591	132344	135455	136988	135149	133454	139037	133882	131280	128178	133311	139741
147196	143921	139266	142394	145766	145480	142027	146082	144428	149525	147157	127630	142010	136816	142053	143594	145323	141238	140791	145196	145480	146623	141722	140329	142131	139449	142706	140529	140872	141969	142784	133297	136337	139586	145910	129249	132363	130793	136373	133428	134214	140557	136522	134447	142782	138428	131963	127079	133475	141491
139617	139192	137664	140300	138473	137103	134506	138929	137909	136373	142704	127974	138864	132243	136510	137914	140468	135813	135754	138427	139419	140314	135728	135130	136575	135706	138383	132529	135451	136631	138734	129800	134501	137036	138872	128586	131661	129443	130728	130229	133310	135552	131999	130827	135635	130155	130562	126248	131976	136942
148853	145601	139321	143444	147219	145600	141656	146893	145564	152699	146837	128115	142883	139166	144185	145663	145853	142714	142654	144663	145860	147618	143129	141215	142720	139834	142777	141958	142081	142900	144675	133508	137650	141192	146524	130745	132033	131391	137987	136304	133687	141647	136197	136479	140107	137400	132043	127275	133787	142568
146388	143408	138369	141247	143863	142496	139081	144580	142221	146628	145712	129222	141438	135965	142546	143247	144598	140573	140326	140791	143932	146029	142135	139806	141996	139527	141233	138303	140205	141094	142356	134713	137499	141662	142975	130382	132780	131846	136375	134915	135099	140306	135062	135610	140570	135692	132048	128517	135117	141151
147340	144773	139008	142504	145384	144275	140276	145666	143393	147741	146544	128634	142263	137947	144100	144532	144947	142019	141583	141685	145753	147594	143311	141833	143246	140362	142043	139966	140825	142151	143858	134430	137883	142130	144504	130165	132318	131824	136791	134753	134892	140764	135283	136352	140754	136387	131940	128723	134714	142294
145988	143662	137659	140189	147169	141844	138461	145453	141840	142747	143999	127892	142154	137448	143705	143460	146614	141966	141544	138945	142986	146165	142627	139947	141321	140364	144115	136618	139656	138293	144005	133446	137066	141272	143002	128681	131228	130245	134640	134310	133043	140557	138735	132880	137474	137783	130966	125928	132355	140337
144435	143287	139531	143306	144289	149207	139451	144097	142823	141381	147154	129366	141847	136155	141023	143097	142699	140244	140308	147119	142583	144995	140334	138430	139705	138900	140764	137411	138445	139333	142340	132482	137712	141227	141453	131044	133587	130714	134345	134772	134877	140056	133754	133555	142453	135243	131510	127459	133983	150176
148860	148169	135916	140940	148721	148619	140392	148234	144378	157358	146555	124722	146056	140644	144030	145804	147822	143224	144598	141250	145824	146510	144747	145399	146453	141407	141677	142979	139726	144891	146491	132176	133302	139224	149921	126870	128189	128107	138888	133420	130764	142550	133432	136402	133139	133072	129881	124436	130733	137318
144115	140798	134429	138573	142801	141290	137052	142877	139987	148073	141759	124285	138813	134693	140309	140871	141063	137643	138258	140188	141488	143282	139333	137904	139166	136179	138504	136817	137013	138571	140389	129522	132803	136478	142127	126028	127639	127248	133442	130563	129652	137389	132487	130459	137174	135006	127679	123961	129830	137737
148160	145705	139978	143869	146681	146536	141572	147352	144575	150374	148964	128898	143739	138653	143366	144952	145990	142650	142929	150420	146062	147199	142794	141905	143265	140810	142928	140590	140954	143074	144534	134109	138029	141936	146653	130691	133864	131576	137570	134789	135729	141502	136103	136211	142501	136953	132787	128360	134299	142236
148448	146129	140851	144962	146549	146667	141244	146763	145100	151276	149388	129741	144163	139267	144111	145424	146481	143020	143333	146217	146083	147737	143826	142928	143462	140656	142460	141224	141999	143843	144691	134283	137234	142765	147429	130873	134030	132004	138108	135155	135733	142524	136164	138228	140401	135292	133388	128997	135270	142642
138378	137088	134689	138362	137358	136637	134103	137728	136264	135576	140185	124821	135605	130512	135200	136588	138771	133539	134229	136496	137370	139166	133987	132482	134794	133471	136437	131390	133771	133742	136927	126913	132662	134930	136495	126458	128134	126293	129013	129118	130592	133780	130739	129489	135452	131185	126529	123062	128490	136771
146494	142355	136430	140775	143180	142656	146420	143855	141872	149660	144406	125321	140149	135161	141197	142043	142302	139385	139007	140950	145889	145651	140360	139972	139085	136549	140280	137813	138963	138545	141517	130830	133524	137721	143884	126792	129348	128349	134732	131671	130787	139047	133950	132742	138612	134778	129495	124284	130965	139229
143544	144447	135406	139658	146954	141148	142504	146114	143105	141836	143398	126984	143517	136685	141063	143997	148893	138490	141356	138995	143362	144185	140429	139363	145006	142041	142498	140500	137257	142006	142492	133037	133815	138623	141761	127942	129894	128116	134464	133459	132119	140126	133879	132291	137344	139249	129569	124456	130794	138978
145140	148532	140396	143669	145063	143062	142484	143930	146339	144168	146879	127363	148078	144268	142900	147024	148796	142766	149670	139629	145130	145682	143326	142897	143086	143615	143568	140081	139781	142598	145408	130684	137076	140926	145990	128439	131013	129407	136802	134895	133286	144766	134006	136442	136569	132443	130980	125313	132233	139089
145336	147468	135692	140535	145613	141519	143032	147264	145369	143568	143033	129017	146027	139809	141723	146329	146079	139339	143872	137527	143986	144964	141364	140663	146541	143008	151781	143602	138197	145384	143672	133674	135351	138664	143523	130414	132416	130257	135253	133958	134353	141365	142018	133074	136942	136729	131701	127283	132897	139011
146659	157719	139384	147820	147203	142190	145153	146608	150196	144058	147340	131780	155955	153908	145823	153888	146616	142994	156605	137364	145226	146525	145702	147022	148745	150923	147594	143178	140875	145466	151529	131742	139068	144085	144944	134737	131943	130846	139480	137885	134541	150866	133534	135983	135961	132552	133247	127614	134385	139898
150064	144883	139516	142470	144362	142009	140889	146079	143545	142724	147525	127207	143258	138466	149875	144118	144915	147028	141974	147131	152120	152525	149071	143997	142270	140841	141860	139087	140590	141647	150770	131520	138597	141201	145629	128897	132123	130414	135818	134561	133609	140101	136112	134677	141914	136369	130921	126932	132190	141310
153780	148349	140933	144201	147780	143803	143915	149052	147824	146365	149727	129662	146660	142400	152839	149255	147588	149034	145842	141991	153118	154195	151689	146549	147398	145451	145799	143464	144233	144178	152348	134551	140459	143961	148030	131643	134858	132993	139049	136499	135895	143861	138513	136043	142644	137623	134147	129898	135343	143341
130139	131302	128938	131558	130518	132128	123684	130470	128648	134150	135317	135299	127642	125105	127495	128349	132490	128486	127600	129999	129847	130383	127000	126546	127919	125760	128619	124841	126307	130943	129438	138242	126744	133968	128123	136733	137159	136039	128808	125986	137744	127240	122678	128503	129374	122102	137851	134912	138967	129800
144565	151310	136384	142393	145611	141274	144099	143884	149605	142144	144415	127611	150482	144735	142202	150486	143328	141334	147843	136505	142664	144220	141724	140740	144350	146190	145357	143389	137554	143351	144256	128327	134762	140079	140958	128923	128563	127842	134692	136057	131173	145345	130795	134130	134365	132092	128469	124306	130347	139812
153498	153112	140201	144042	148111	143798	147454	147962	151910	144479	147149	129715	152669	145366	147835	155342	146102	142170	148603	139327	145200	153663	147686	143584	146248	148221	147887	145096	147446	145765	146087	131754	138935	143124	145424	130395	132385	131157	138318	137811	134193	148314	134411	135291	138817	135812	132455	127224	134662	147665
145026	142121	143462	146248	142533	145269	139102	142952	142346	140851	149162	131932	141302	135150	140979	142128	142277	140519	139441	148545	143063	145229	140363	138313	138790	138129	140801	136379	139352	139375	142543	134156	139485	141926	141843	133427	136826	133198	134464	135382	137899	139142	134864	134610	145454	135383	134866	130207	137006	147602
146322	146289	143533	147368	144499	141538	136867	142185	143084	143591	159301	131101	144727	139988	144821	144760	144633	144424	144048	141347	145417	147172	144472	143452	142985	141714	139082	138043	141995	141630	147823	133335	141068	145308	143922	133306	135277	133297	138369	137434	135872	143114	133703	139555	143119	131798	134470	131161	136050	141369
150610	141974	137855	139645	144820	140538	135842	143536	141140	142083	144130	126872	139758	135632	145675	144415	141223	138735	138988	138210	143201	150782	144942	139205	138692	137275	138862	136805	146128	137721	143156	131684	136077	140771	143363	128585	131484	129889	135125	133378	131668	138738	134338	132932	137648	135251	130597	126663	133046	145264
141254	139698	139256	139252	140844	137786	130360	139986	138250	140000	142098	135148	137766	133751	139679	138791	138933	136138	136933	135297	138286	142251	140414	137715	136334	134102	134536	134465	137458	137553	141079	138015	138369	140368	137627	136818	141107	138041	136130	131907	140076	137046	129825	132025	134653	128913	138111	135327	139805	137530
144120	147307	151917	156277	142651	140668	135592	141922	141329	140667	149301	132593	145079	142008	142792	143248	143361	140393	145836	139964	143113	144870	142800	144210	140698	140150	138157	135825	140558	138539	147734	132051	140937	144503	142655	134681	134880	132722	137222	137138	135672	143362	133322	137097	139844	131826	134138	129981	136105	141358
150436	144971	139726	141788	145445	141787	139172	145649	143167	143941	146034	129022	143619	139326	150514	144442	145165	147888	142579	139491	150241	152702	149901	145146	142122	140669	145217	138191	141554	140593	151003	133450	139462	141905	146224	129843	133180	131976	136625	135188	134502	141406	140411	134974	138204	134708	132833	127568	133617	140166
158133	146649	140780	143605	146760	142951	141169	147106	145958	144956	147460	129313	145244	140087	154944	149034	144711	147791	143232	140001	151687	159721	154333	146339	142732	141319	142187	141659	148799	142242	151977	132560	139487	143802	147124	130173	132608	132114	138237	137292	133824	143082	136255	135996	140200	136374	132548	127852	134474	148055
146798	146117	140298	143780	153451	142840	140921	147642	144237	144196	146446	130524	144166	138476	143358	145589	148449	140610	143034	147388	144817	146418	142409	141367	143899	141672	142887	140556	140428	142530	144644	137612	138002	142142	143905	132113	134721	131919	137414	135303	136071	141335	135948	135313	140812	146054	132432	128426	134341	142190
146238	145361	139803	143213	152932	142275	140415	147106	143673	143860	145711	129914	143528	137834	142905	144995	147741	139979	142498	147041	144254	145970	141873	140841	143231	140891	142392	140119	140103	141957	143992	137181	137318	141375	143146	131476	134045	131308	136723	134645	135404	140749	135459	134865	140268	145869	131717	127726	133664	141748
143025	140483	134680	137686	151096	137093	134696	142983	140876	138973	139091	125693	139419	134416	141457	142459	142532	136098	138518	134663	138547	142413	139931	137371	139111	136516	135463	138513	137765	136656	139462	131483	131885	137126	138949	126359	127782	126546	133962	132074	129068	136785	129984	131616	131046	141213	126531	121914	128948	138206
144979	146812	138419	142441	153425	140704	135564	145182	145716	143549	143081	131498	143549	139836	144443	145153	145694	140503	144099	136860	141758	144919	143729	142053	143391	140673	139276	143424	139322	140584	145549	137114	137450	141872	141079	133386	133437	132365	137687	135560	134419	142150	132915	135444	133875	141180	131873	128092	134139	139735
147204	140907	139515	142494	141618	138316	137275	142042	142397	139750	144556	131428	139845	133789	142697	143116	139878	137486	137925	140589	141384	147789	141784	137346	137947	136896	139926	137217	142921	137400	140925	133283	148413	141011	140464	132350	135607	133188	134952	137536	136194	139960	134852	133011	141235	135338	132822	129434	136270	145037
146499	152206	140110	147696	146747	142186	137782	144981	144670	145832	146063	131909	149654	148830	145427	147947	145826	143037	152203	137268	144180	146146	145671	147078	147847	144794	141058	142493	141074	144165	150674	132771	138680	144463	144857	134746	131720	131272	140439	137982	134229	146409	132971	137390	134943	131969	133743	128359	134431	139817
146130	143633	142062	143523	142251	139695	139159	142273	142888	141784	148734	127340	142225	138074	143796	144112	142979	141358	141667	142052	145812	147026	142852	140312	142200	141466	138950	137472	143148	139655	143677	131116	139508	143836	145121	128912	132521	130462	135154	134414	133513	141016	134450	135807	142166	133922	132651	128494	133489	141207
147875	145462	142185	144235	143987	141459	140588	144230	144542	143365	148854	128152	143823	139595	145586	145982	144018	143060	143360	142254	146898	148826	144666	141840	143221	142494	140205	139244	144296	140854	145382	131379	140256	144637	145996	129600	132703	131275	136487	136043	133770	142648	134982	136168	142020	134793	132691	128529	133997	142805
148690	146836	141227	145854	146656	146689	142126	146550	145488	151073	150213	131252	144344	140294	144364	146199	145775	143835	144489	145634	146413	148591	143310	142135	144813	142072	143829	141678	142402	143977	145859	135312	139752	144362	145558	133730	135131	133230	138935	136971	136749	143120	136945	138763	143575	137170	134217	130902	136494	144234
147390	144992	139231	143188	145644	145610	141096	146657	143955	149359	147940	128197	142956	138028	142382	144098	145294	141810	142250	149625	145252	146292	141779	141133	142678	140173	142074	139964	140460	142564	143570	133468	137420	141214	145984	130025	133337	130931	137122	134070	134895	140749	135664	135780	141939	136344	131955	127794	133697	141562
145972	143123	136442	141292	143439	144742	140337	144007	141800	148497	145046	126600	140279	137083	141505	142912	143577	139881	140829	143185	143272	145233	140429	139178	141743	139113	141296	138369	139517	139450	142217	131855	135073	139360	144133	129298	130244	128708	135341	132788	132409	139820	135269	135141	140448	136719	130203	126234	132068	140965
145348	142936	137291	141360	143957	143512	139879	145150	141499	147453	146131	126484	140960	136079	140827	142228	143325	139045	140363	146388	143548	144396	140092	139966	140964	138415	139573	137597	138711	140196	141422	131919	135533	139238	144434	127883	131094	129282	135534	132034	132857	139530	134000	134307	139989	135049	130470	126224	131838	139496
142882	141976	134588	138490	140135	137613	147552	143209	141106	139677	140240	122309	140700	134360	138942	141642	140326	135809	138194	137320	144257	143089	138073	137682	138855	136941	140460	137872	136567	138800	140319	126121	131530	134341	139591	124193	126106	125462	131113	130731	127738	137432	131218	128417	135997	133457	125389	120562	127062	136288
146820	143132	137424	141113	144103	144340	141572	146596	143514	148286	145365	126322	141016	135684	141953	143283	143601	139612	140003	143314	144501	146105	141038	140034	141102	138593	141757	139516	140180	140309	142038	132076	135427	138339	145421	128016	131022	129831	135278	131869	132938	139541	135363	133523	140632	136223	130620	126030	131982	140743
141532	138376	136141	138870	140504	140021	136411	141535	138079	142846	142011	127188	136546	132346	137311	138283	139814	136264	136153	139495	139610	141027	136466	135462	136373	134175	137995	134457	134648	136073	138087	132392	132456	137516	138913	128789	130893	129176	131231	129247	133003	134651	131721	131290	137755	134703	131325	126632	131164	138052
141030	134732	131144	134198	136937	136513	138871	136954	135580	144910	137936	120061	133331	128997	135300	135647	135916	133455	132361	136625	138684	139273	134419	133203	133569	130711	135033	132893	133336	132912	134653	125237	127695	131706	137514	121320	124187	122721	127996	125273	125361	131660	129592	127654	134652	131558	124267	119639	124749	133575
144041	141894	136545	140194	142386	137855	140210	141850	140154	142069	143831	123855	139442	134281	141260	141450	141215	137913	139013	138271	143779	144146	140145	141348	139844	137833	138559	136209	138514	136649	141781	128903	134404	138217	142426	125947	128294	126733	133622	130399	129728	138013	132940	132069	137094	134394	127025	124597	129432	136709
145092	142716	140060	143236	142686	142270	141361	143740	140951	141886	145182	128835	140120	135113	141663	140874	142893	139690	139144	143559	145003	145563	141268	139888	138708	137830	140410	135287	138882	137728	144711	133094	137916	141004	142654	131696	133075	132222	134536	134301	134530	139698	135639	132504	141988	136659	131945	127142	133878	142000
145097	141099	136383	140386	142656	142181	137897	141870	140379	149284	144183	124893	139005	134478	140197	140429	141568	139521	138201	140542	143142	144224	140146	138574	137847	135209	139315	136801	137774	138685	141616	130755	135082	137292	142643	127345	129305	128102	133880	131128	131489	137595	133614	132174	139078	135096	129404	124945	130847	138255
142873	143896	132391	137093	142223	139243	142253	144651	142771	140808	140549	122703	143256	136742	137776	143740	142696	136055	140619	137416	140942	141953	138274	137093	145394	141368	143492	142573	135610	145093	138983	128248	131338	135345	140395	123795	126291	124535	132430	130432	128248	137950	133001	130562	137721	136536	126422	122271	127474	136816
147158	144418	135473	139676	143482	141459	148032	146349	144173	142342	143134	125544	143098	137794	143388	144416	143110	139858	140869	138407	148516	146962	142590	141304	142178	140254	143036	140393	138404	140661	143288	130931	133715	138064	142590	126354	128938	128437	134291	132596	130601	140305	134228	131386	139782	136556	129569	124105	130107	139302
143398	140239	133725	137185	141076	140404	137763	141816	138191	144459	141434	121489	137222	133059	138045	139299	139453	136530	137110	141039	140892	141310	137895	135762	137070	136207	138828	133423	135673	135973	138512	127610	131339	136848	141747	123401	125758	124792	131683	130054	127438	135735	133467	130103	138209	135095	126195	121810	127507	137334
144417	144152	137436	140670	143120	139506	141765	146141	143278	141654	142999	125452	142912	136143	140954	143572	142949	137795	140345	142675	144100	144859	139729	139242	141075	139361	142758	139742	138552	141917	142373	129688	135255	137018	142395	127337	129859	128775	133148	131963	131721	138442	134125	131159	139434	136679	128027	124455	130236	138615
143036	141277	133017	136150	140159	137838	141511	141978	140175	140767	140783	121006	139160	134193	140515	141494	139524	136078	137305	135723	142865	142911	139777	137504	140501	138675	138284	136887	136116	136832	139570	126986	131034	136405	140190	122220	125284	124240	131039	129574	126853	136185	130181	128521	135310	131845	126463	122056	127040	135225
147078	145534	137066	140584	144173	141977	144270	145713	144122	144918	144986	125186	143292	137912	144090	145348	143498	140119	141349	139423	146591	147178	143523	141437	144045	141907	142142	140272	139763	140645	143886	130891	135178	140463	144184	126635	129543	128374	134950	133491	131107	140263	133539	132170	138531	134568	130447	125738	131132	139438
146930	147875	136468	141394	145755	143183	147324	147707	146719	144534	145009	127958	146623	139993	142324	147607	146661	139954	144065	139101	146245	146760	141944	140879	147399	143759	145725	145229	139356	145963	143589	132530	134917	139121	143840	129324	131103	129241	136267	134811	133209	141806	134283	133380	139153	137094	131315	126498	132195	140680
136523	137605	133216	136390	138270	142719	132222	137182	135760	135076	139256	124484	135896	130188	134315	136174	136320	132921	133907	134161	136293	137881	134508	133191	133114	132218	134590	130916	131135	132975	136798	127724	130621	133926	134460	125914	128079	125470	128838	130074	129611	134895	127458	127959	132791	128170	125656	121949	128260	142765
144247	141939	134476	138101	142338	140192	140429	143065	140912	141638	142278	123214	140671	134739	140638	141966	140945	137338	138401	137687	143445	144231	140032	138383	140614	138530	140162	137643	136842	139573	140582	128422	132189	136388	140760	124220	127221	125593	132705	131580	129050	137839	131884	129919	136825	134218	127431	122326	128375	137418
145672	143581	134946	138919	142963	141791	147741	145129	142849	143388	142977	124359	142045	136229	142162	143336	142348	138505	139863	138193	146901	145969	141535	140621	141072	139076	141060	138963	137914	139526	142037	129775	132315	137211	142083	125182	127779	126878	133177	132421	129373	139092	132068	130627	137365	133932	128781	123194	129500	138507
142107	139533	139362	142012	140872	139008	136958	140996	139815	138187	144606	126913	139158	132141	138730	139521	141310	136633	136202	140563	141645	143048	137698	136011	137153	135762	138662	135112	137451	138509	139987	129499	136353	137644	140336	127826	131147	129351	131703	131009	133305	136027	133199	131398	140593	134604	129225	125105	131413	139450
145800	143271	136488	139635	143690	142231	141263	144613	143014	143137	144317	125528	141906	136173	142792	143567	142624	139101	139611	140310	145009	146383	142025	139682	142263	140113	141112	139723	138559	141559	142663	131360	134335	138476	142894	126688	129430	128496	134111	132363	131394	138592	133119	131559	140390	136287	129972	125184	130900	139278
137040	133805	130408	133750	134794	133823	133170	135655	134768	134113	138076	118752	132354	127918	133950	135016	133835	130596	131232	134648	135728	137500	132969	129493	132285	131367	133356	130535	132062	132603	133702	123923	129878	132056	134715	120734	123200	122118	126491	126181	125311	130771	128126	124745	138294	132295	122411	118159	124578	134255
144852	142311	135077	137826	143336	141125	139668	144078	141475	143160	142368	125374	140944	136124	141824	142805	142695	138861	139253	139219	143273	144942	141133	137857	141630	139447	141239	138470	137978	140510	141528	131462	134151	138281	141352	126807	129209	128094	133362	133463	131096	137508	132952	132057	138047	135611	129696	125406	130673	138800
145885	142459	135862	140079	142606	141859	146235	144196	142293	145598	143338	124812	140627	135544	141083	142247	142003	138680	138979	139262	146280	145332	140345	140797	139773	137397	140624	138627	138291	139039	141309	130493	132968	137460	142410	125907	128353	127992	133855	132184	130207	139186	133130	132112	138998	134846	128694	123842	130379	139175
137598	134952	131001	133847	136910	135322	133390	137355	135149	136197	137319	121134	132588	128605	133843	135233	136146	131730	132004	137405	135917	137066	133531	130382	133705	132483	135073	131287	131139	132244	134141	127223	130229	133287	134584	123264	126437	124138	127010	127903	127574	131644	129278	125791	135316	132009	124868	121159	126509	134322
140053	137567	132335	136259	137879	136792	139536	137714	135802	139336	138715	121389	135596	130442	136467	136693	138180	135407	134591	133517	141007	139502	136248	136742	136157	133237	135003	132686	132661	134421	138069	127115	129855	132991	137962	123364	125113	124229	129883	128140	126799	134306	128556	128418	132418	129781	124363	121137	126459	133366
137156	134310	135173	137345	135522	134001	137264	136367	135211	133553	139344	123215	134630	127609	133506	134428	136917	132127	131327	135850	138243	137711	132534	132338	131382	130569	134905	130367	132643	132055	135026	124774	131148	131848	135185	123584	127493	124842	126712	126294	129068	131140	129338	127414	135125	129598	125124	120676	126428	134608
143397	141603	141265	144188	142497	140698	138075	142164	140882	140132	146462	128785	141116	135100	139456	140864	143500	138535	139024	142116	142515	143882	138674	137912	138279	137018	140059	135946	138525	139763	141762	130977	137552	139935	141488	129955	132793	130684	133386	133031	134560	138097	134169	133863	140807	135012	131080	127275	132828	140681
142082	139803	139159	141840	140359	138881	141098	141189	140216	138883	144352	127240	139579	132420	138337	139436	141663	136741	136585	139659	142791	142697	137481	136934	136303	135285	139262	134725	136994	136517	140042	129248	135369	136790	140365	127784	131493	128890	131452	130732	133194	136198	133096	131669	138541	132822	129404	124573	130887	138806
146928	143191	135906	140018	143891	142655	145844	144594	141409	146484	144122	124582	140285	135581	141931	142409	142281	139782	139786	140965	146187	145525	140624	139447	138590	137610	140878	135844	139027	136690	142168	129720	133542	139014	143623	126444	128383	127462	134326	132995	130027	139187	134654	131460	139241	136213	128386	123389	130137	140039
143509	141151	134760	138157	140525	138633	139399	141343	139121	143928	141938	123154	138139	133728	139719	140437	140089	137592	137500	137536	142466	142368	138225	137585	140202	137781	138261	135223	136555	135768	139419	128980	131561	138232	142078	124743	127032	125997	132282	129590	129375	136723	131949	130063	136136	132635	128390	123919	128902	136530
146303	142395	138288	141665	144667	143221	140099	144582	141963	149932	145592	126408	140480	135615	141504	142512	143135	139209	139572	143735	144351	145188	140647	139243	140670	137846	140053	138388	139810	140456	141397	131950	135245	139379	145237	128103	130916	129675	135559	131347	132462	138923	134659	133831	139929	136443	130786	126745	132711	139781
139711	136692	136228	138997	137760	137726	135629	138756	136320	138621	142687	125015	135585	131355	136137	136841	139468	134983	134640	139448	138526	140173	134882	132644	134621	133791	136320	131209	135431	134863	136426	128285	134375	136660	137160	126135	128927	127399	128939	129256	130915	133956	131247	130550	138903	133513	127872	124175	129539	137859
138853	137407	134867	138568	138239	141926	134350	138635	136644	135444	140822	123335	136236	131227	135922	137753	136973	134137	134773	138932	136465	139501	135223	133889	134152	133686	134912	132155	133472	132649	136938	125277	130706	135179	134900	125142	127078	124089	128787	129447	127454	135228	128846	128363	136380	131551	125128	120978	127006	144895
146141	145177	137702	141313	145871	143429	141805	146579	144098	144755	146695	126458	143490	138664	142707	144841	146206	140848	142225	146955	145205	146294	142168	140111	144162	141992	142583	140280	139131	142851	143590	132550	136281	140799	144554	128257	131642	129180	135722	133664	133672	140020	134504	134221	141304	136958	131418	126473	132258	140691
142123	139275	134058	137522	140289	139946	136975	141645	138568	145484	141884	122440	137497	133348	138170	138972	139113	136259	136688	145557	140830	142064	137665	136273	137761	135121	137595	135628	135424	137888	138977	127910	132445	135431	140586	124397	127763	125434	131478	128261	129132	135003	131327	130506	137825	133314	126499	122753	127846	136776
139874	135591	137006	139301	138059	135901	135104	139126	136215	134901	140964	124743	135314	128649	135768	136039	138524	133874	132398	137743	138430	140425	134616	132836	133436	132062	136356	131695	134866	133942	136367	126954	133121	134313	136133	125393	129428	126695	128262	127736	130952	132626	131198	128595	138006	133065	127153	123123	128534	137801
144034	145123	134789	139470	143949	140977	142941	145883	144159	142049	142984	124852	143894	137717	139683	145037	144720	137693	141505	138774	142597	143941	139127	138421	145848	141977	143451	142993	137056	144275	141168	130713	132693	137313	140966	126631	128636	126271	133321	132122	130129	139656	132603	131531	137875	137040	128062	124252	129629	139022
145333	142677	136845	140468	143898	142686	139433	144469	141730	147379	145333	125361	140808	135841	139935	141809	143191	139307	140008	147967	142882	143995	139392	138571	140781	137957	140323	138410	138151	140949	141285	130870	135321	138555	143767	127375	130442	128354	134642	131981	132068	138197	133878	133562	140112	135716	129490	125196	130774	138995
146036	143550	138038	141700	144859	144549	139824	145395	142708	148607	146633	126714	141577	136794	141408	142951	143963	140654	141054	149141	143997	145247	140839	139976	141400	138889	140868	138914	139240	141221	142277	132037	136051	139893	144792	128594	131846	129423	135741	132788	133426	139440	134494	134601	140758	135667	130585	126380	132290	140328
145870	144284	135727	139091	142936	140596	143533	144742	142972	143656	143885	123891	142044	136980	143223	144270	142364	138901	140366	138274	145667	145893	142603	140284	142968	141037	140996	139132	138806	139568	142752	129858	134129	139271	143236	125330	128344	127271	133981	132248	129945	139105	132771	131165	137692	133827	129327	124618	129933	138048
142753	139947	136497	139485	141531	138749	140420	141380	140052	143920	143435	123205	138269	132627	138827	140871	139491	136272	136852	139881	141889	142209	137594	136147	138581	136327	138059	136613	136514	137664	138195	128289	133728	137353	139960	124699	128413	126596	132246	129892	130106	136389	131144	130391	138695	134253	127184	124035	128807	137358
141423	142506	130477	135528	140313	137576	148681	143698	141872	138585	138879	121373	141989	135487	137600	142535	141061	134696	139069	133653	143061	141471	136913	136899	142618	138927	140717	141449	134177	141724	138265	125529	128645	132796	138338	122155	124222	122912	130672	129536	125941	137077	129285	128093	134200	132927	124194	119279	125326	134919
143020	142047	135321	139499	142616	138405	138316	143099	139881	141492	143104	125630	140823	135914	140024	141585	143302	138870	140313	138102	142485	143286	138610	139815	142274	138611	138418	138093	137862	140557	141695	129751	133262	137674	141148	127335	128129	126642	134818	132257	129893	138491	131833	134812	135694	134160	128096	124610	129228	137034
141600	144396	133246	137525	143409	138793	140034	144434	142507	140325	139894	125430	143653	137215	138559	143424	143308	136729	141063	134843	141233	141487	138453	137859	144390	140560	146578	142218	134155	144467	140368	129686	131383	135730	138720	126393	128607	126514	132496	131980	130171	138986	136060	131142	133859	134865	127292	122923	128835	136115
143326	141163	133652	137243	141575	139336	139795	142271	139999	140648	141433	122230	139938	134055	139706	141126	140256	136324	137777	137046	142625	143422	139114	137543	139802	137717	139453	136792	136069	138894	139805	127473	131397	135281	140101	123284	126212	124591	131912	130696	128029	137069	131272	129311	136291	133730	126502	121548	127440	136463
148340	147106	136535	140471	147025	144250	143634	148310	146891	146499	144560	126219	145254	140883	144674	147769	146411	142473	143735	140736	146178	147693	143962	141378	146019	142802	144042	144948	140916	146022	144669	132356	135241	140173	145327	128057	129251	129342	136837	135981	131307	141652	134713	134925	138418	137111	130459	125181	131307	141270
145249	142911	135532	138355	143943	142214	140135	145445	142946	143404	142570	124785	141692	136226	142403	143283	142465	139427	139446	141338	143497	145359	142004	139615	141610	139314	140153	140066	138087	141004	142185	129726	133508	137794	142303	125901	128336	127377	133916	133332	129929	137973	132252	131645	137326	134959	128381	123964	129210	138933
146500	142749	137338	141205	143616	142248	140463	144150	143291	143881	144810	125884	140861	136330	142047	143409	142013	139455	139909	140531	143366	146600	141471	137961	139078	137825	140636	138333	140833	139209	141690	130323	136488	140049	142475	127458	129923	128691	134597	135643	131777	139985	134282	132948	141296	136491	128657	124315	131538	142779
147596	143848	136052	139255	144786	142836	141967	145348	144083	144895	143108	125172	142444	137142	143431	144396	142825	140051	140472	139594	144838	147621	142885	140486	141621	139556	141114	140920	140310	141208	142477	130214	133996	138691	142696	125998	128588	127651	134787	134889	130005	140035	132805	132662	137751	135807	128602	124107	130230	140620
144665	144762	134709	138602	144026	142480	140048	144424	143989	143921	143791	125504	143721	138609	141333	144105	144465	141129	141229	137903	143376	144979	140919	139361	143631	140644	141408	141721	137706	143991	142484	130627	134255	137962	141868	126642	128871	128008	133979	132813	130637	140616	131708	133020	136493	133033	129245	124487	130545	139207
142877	146096	138777	144315	143322	140647	135714	142049	141881	143132	144901	128765	143732	140328	141621	143148	142609	139579	143714	137513	142070	143567	142556	141604	140589	139217	138281	137191	138849	139528	145331	131563	137786	140895	142277	131089	131442	130709	136443	134526	133237	140589	131909	133589	136529	131928	131182	126266	132874	138296
145974	142119	136238	140114	143980	142461	138905	143901	142347	150208	143314	125071	139463	136252	141317	142509	142523	139665	139463	142136	142687	144422	140099	138102	139794	137014	139651	139444	139187	140005	141421	130376	134595	138084	143497	127726	128824	128180	135323	133418	130387	138534	133758	134079	137380	135272	128836	124454	130604	139421
136577	133322	129187	132524	134522	132557	132240	135550	134414	134312	135968	121807	131154	127816	134210	135474	133002	129804	130429	132559	133867	136690	132898	128421	131815	130943	133016	130079	131500	131490	132134	126471	127940	132080	133534	123408	125075	124331	126699	125868	127183	129910	127484	124105	135362	131410	125537	120786	127065	133673
137479	134927	128319	131713	134319	133787	133148	135875	133675	133715	135043	117746	133611	130055	133828	134937	134240	130899	132627	135292	135837	137500	133557	132174	133818	131985	132995	131419	130773	132405	134852	122914	125982	130307	134246	119708	121336	119368	126635	125659	122452	130919	126162	125978	132285	129007	122299	118618	122656	131843
135584	132785	129143	131528	133739	134601	131106	134520	132227	137442	135193	116962	131070	126561	130539	132554	133364	129585	130108	141850	132955	133757	129409	129196	131642	129557	131369	129592	129238	132006	131204	121609	125958	129438	133544	119086	121866	119364	125591	123562	123067	128321	125847	124788	133370	128634	121110	117682	123170	132070
135672	136624	125317	129913	134638	131710	142152	137776	137522	132308	133580	116452	136732	130301	132504	137858	135842	129342	133790	130292	137763	135820	131675	131104	139602	135524	136733	138611	128933	138387	132702	120698	123984	127863	132998	117393	119488	117565	125364	124157	121151	131179	125386	123405	131756	130582	119245	115531	120336	129873
133379	131178	128697	131900	134306	129565	128438	133057	129853	131121	134320	116640	130282	125666	130714	130635	133317	129595	130258	139212	133287	133501	129482	133108	130128	127956	129197	127440	128291	130049	132595	120406	125703	127781	132267	118667	121059	118063	125502	122325	122239	127698	125285	125410	130700	129202	118014	116556	120035	128043
139328	137681	131130	134668	138540	139074	133054	138915	136544	144622	138111	120368	135820	132429	135568	137011	136392	134197	135128	140499	136494	138226	135219	134327	136120	133640	134544	134235	131791	137952	136375	125701	128434	133816	137186	122265	123954	123575	130129	127144	126494	132851	127466	128662	133100	129485	124426	120151	125654	133546
143257	139922	135260	138950	141525	140381	136297	141475	139003	147818	142873	124625	137847	133750	138177	139026	140331	137719	137411	145692	141173	141787	137409	136661	137386	134896	137593	135649	136319	138455	139467	129883	133522	136641	141777	126623	129365	127190	133190	130112	130728	135931	132222	132099	137985	133710	128577	124505	130154	136852
139151	136697	128854	131672	137870	135621	134855	138815	137286	137025	134941	117921	134934	131365	136583	137736	136469	133285	133688	134020	137641	138779	135709	132623	135758	133842	134577	135429	132330	135386	135783	123654	127272	131358	135253	119761	120837	120716	128013	129337	122233	132274	126742	126529	131120	130694	122001	117299	122685	133001
147504	143681	138009	141748	145223	144394	140315	145353	143556	149065	146020	130251	141086	136701	143364	144577	143284	140381	140404	142701	143810	146513	142067	139752	141813	139186	141531	139811	140606	141291	141980	135303	135261	140227	144744	131652	133798	132712	136600	132660	135800	139923	134930	133982	140476	136736	134471	129347	135520	141198
136841	134951	135759	137842	136858	134543	132079	137155	134806	133159	140230	122978	135040	128532	133346	134397	137776	132617	132405	143186	136443	137289	132446	131446	132628	131711	134159	130334	132504	134400	135172	124683	132746	133676	135404	123825	128011	124804	127488	127661	129639	131113	129166	128533	136319	130666	124637	121418	126575	134905
143207	141024	136739	140640	140777	139630	137941	142285	140326	140560	144717	124794	139738	135184	139385	140783	141444	137597	138879	143015	141965	143273	139032	136919	138053	137177	139313	135184	137493	138691	140876	129394	135678	138676	141076	126847	129659	127668	133026	132839	131816	138132	133246	131638	141376	134140	128047	123953	130437	139068
135783	134638	129846	133001	136117	133270	130208	135555	132860	134948	134437	119958	132151	128361	132941	133879	134748	130350	131762	132078	134752	135308	132680	130118	131994	130850	137863	128971	129145	131394	134027	125559	128091	131852	132652	121986	124563	122508	125919	127789	125929	131902	132911	125291	131456	130606	122340	118235	124834	132605
143935	143579	137627	141566	143547	142701	137217	143147	141843	144672	145139	126192	140870	136724	140531	142527	142739	139211	140408	143546	142015	143610	140096	137768	140239	139139	140073	136959	136994	140695	142191	132057	136259	141101	141757	128723	130718	129437	134393	134034	133550	139174	133200	132793	139940	134542	130255	125965	131966	139572
144117	143648	133420	137017	143245	141020	141542	145816	143089	141358	142604	123262	142876	137636	140115	143775	143609	138647	140930	144132	142955	143703	139533	138344	144226	140964	141447	141575	136736	143855	140729	128817	132812	137217	141906	124505	127784	125881	133324	131461	129379	138279	131940	131318	138388	135150	127336	123048	128265	138011
144564	140901	135250	138349	142828	142219	137026	141801	141346	149554	142574	123877	139022	134250	139591	140754	140778	137375	137710	140585	140385	143001	139418	137425	138823	135940	138466	138138	136944	139587	140058	129288	132160	136609	143763	125842	128120	126873	133329	129359	130125	136481	132511	132561	136269	132805	128282	123934	129864	136930
132458	128879	123762	127666	129649	128719	137383	131250	128872	129525	129890	112107	126813	123017	128459	129471	129202	125155	125925	127974	133881	131995	127776	125898	126335	125612	128451	124921	125726	124763	128364	118204	121968	125549	128505	113969	116179	115475	120686	122303	117500	126562	122911	118963	129735	126931	115307	110993	117429	128312
143233	144151	132391	137506	142253	139605	149691	145278	143550	140569	141092	123163	143687	137030	139344	144234	142985	136748	140769	135560	144683	143312	138704	138521	144029	140426	142404	142593	135919	142996	140248	127437	130763	134855	140286	124043	126052	124789	132312	131427	127892	138933	131032	129670	136006	134343	126099	120968	127071	136849
139704	137160	134180	136733	138810	138445	140130	140556	136321	141931	140470	123398	135058	130028	135827	136965	138423	133720	134004	138792	141693	138973	134306	134341	134685	132826	136588	132399	133468	135114	135803	129269	129148	135019	139177	124592	127395	125958	130127	127677	129229	132887	130659	129324	136692	133304	127758	123136	128561	135070
143783	138440	133929	137297	141108	140739	139520	142180	139951	145222	141410	122894	136589	131912	138749	139856	139716	135876	135589	142188	140970	142648	137254	135180	137897	135431	139485	136767	137232	137071	137467	128598	131876	135041	141576	124645	127737	126206	131518	128691	129528	135500	133858	130055	140259	136791	127009	122436	128574	138234
145650	143187	138570	142337	142540	143909	139061	143522	141494	148515	146890	126911	141722	136052	141237	142635	142858	139804	139925	141806	143252	144793	141103	140810	140613	137866	139316	137947	139191	140472	142267	131119	135293	138560	144140	128270	131381	129687	135550	133082	132643	139697	132644	133981	138262	131378	130792	125400	132262	139433
141412	144036	132546	137098	141758	139384	140955	144001	142400	140405	140651	125579	143743	137308	138617	143262	142644	137129	140468	135606	141527	141051	138355	138176	144747	140857	141208	141904	134121	144203	140404	129481	130672	135038	139864	126367	128720	126788	133152	130876	130398	138402	130085	130307	135120	133700	128029	123418	128863	134824
143617	142280	132685	136942	142469	141509	140796	144179	142144	142062	141605	124789	141137	137523	139409	142247	142322	138051	140143	137267	141685	143525	139277	137734	142356	138868	141012	140768	136159	141056	140551	130058	131983	136923	139997	126396	128279	126965	132481	130916	129938	137769	131888	131073	136885	134966	128560	123696	128730	138852
143377	143945	134069	137501	143169	141030	139878	144533	142327	142079	142202	123171	142799	138479	140581	143352	143672	138556	141263	137470	142407	143482	139777	139157	146551	143253	140164	140744	136635	141749	140779	128216	131760	139837	141558	123693	126349	124994	133681	131675	128280	139059	131744	131065	136200	134908	128193	124084	128236	137467
144531	144171	133995	137795	144764	142413	140134	145455	142864	144552	142924	125469	142249	138182	141772	143945	144574	140122	141110	139032	143405	144815	141087	139054	144463	140903	142258	141159	137729	143892	141865	131491	134627	139558	142066	126928	129095	128334	134261	132557	131600	138759	133798	133313	137287	135923	128456	125317	130517	139192
146542	143808	134889	138598	144874	143039	143876	146580	144553	143886	143421	124432	142567	137453	141919	144703	144379	138578	140380	141722	144583	146558	140809	138554	144098	140927	143684	142095	139603	143252	141121	130316	134072	138488	143778	125613	128636	127528	134188	132018	130753	139179	135264	131826	141286	139740	128652	124092	129807	141368
147614	150387	138760	143128	147500	143702	145236	149360	148258	145734	147066	129676	149967	143090	145846	150887	148771	142959	146968	140223	146926	148014	144435	143519	152413	148934	146129	146659	141516	148317	145821	133139	137170	144151	145503	129959	132065	130505	138111	135845	134631	143663	135003	136596	139144	136489	132579	128170	133489	141689
147536	145571	139450	141937	144927	142460	140632	145467	144692	144552	146322	127411	144238	139137	147043	147254	144102	142154	142717	139454	146320	148639	146160	142353	147064	144643	141636	141516	142196	142325	145436	132086	137845	143003	145174	128484	131937	130342	136481	135325	132832	141563	134583	133974	138767	134050	132730	128495	133516	140339
139652	141579	131307	135733	138766	136303	144326	141026	139586	138045	138970	122039	140940	134203	136730	141102	139998	134340	137983	131696	141684	139576	136599	136204	142366	138585	139110	138878	132671	140675	138070	126405	129260	133668	137459	123024	125186	123784	130323	129322	126716	136635	127865	127793	132813	130676	124777	120803	126504	133382
145956	143946	137021	140488	144257	142904	141092	144931	143509	144024	144540	128060	142133	137579	142381	143509	143334	140287	141030	139452	144345	146002	142356	139877	141923	139638	141996	140127	138377	140416	143281	133455	134888	139475	141942	129749	131976	130310	134252	133816	133316	139461	133635	133073	139123	135693	132581	127646	132899	140084
138423	136405	135776	139272	137234	136572	134163	137438	135939	135121	140487	124570	135460	130644	135313	136202	139138	133836	134058	137811	137431	139198	134151	132595	134894	133586	136254	131339	134347	134124	137171	126402	133045	135204	136432	126387	127922	125707	128801	129308	130158	133545	131455	130704	136990	132843	125851	122804	128214	137382
132288	128884	131209	132722	131563	129559	129455	132452	130027	128150	133670	118995	129217	122870	128725	129140	132839	127176	126217	133832	131915	132903	127866	126129	128140	126964	131340	125990	128733	129147	129840	120697	127787	127837	130567	119733	123007	120662	122482	122536	124848	126492	127440	123745	133459	130124	119980	116935	122231	131334
136705	139202	127131	131532	137527	133111	136082	139137	137343	134662	133299	121889	138338	132678	133331	138460	137739	131342	136109	129289	135812	136195	133013	132649	139790	135795	146688	137468	129824	138882	135074	126370	127044	129776	134684	123171	124834	122732	126927	126326	126463	133399	136542	125574	129392	131103	123946	120403	124889	130722
139504	135379	131323	135366	136877	136902	142962	137446	136270	141472	138905	120158	133655	129306	134346	135440	135095	133140	133285	136862	140272	138811	133157	132937	133090	130901	134877	133102	133038	133037	134276	124528	128076	132111	136218	121649	124219	123225	128831	126608	125198	133032	128956	127330	136768	131334	123394	119660	125443	134364
138139	137709	138328	140083	137247	135489	129762	135952	135263	135053	141238	126277	136944	132173	134975	135268	138689	135471	135429	135321	136305	138539	134484	134386	135818	134714	133725	130809	134367	134394	138421	126559	134103	138563	135991	127367	128481	126609	130012	131378	130866	134268	129403	132486	133532	127952	128233	125398	129335	135997
139328	138280	138265	140698	140366	137141	132993	139317	137122	137076	141380	127675	137718	131216	136541	136876	140524	135355	135285	137349	138787	139926	136027	134872	134660	133552	140998	132439	134221	136286	138587	129282	134121	136300	137167	128268	131581	129132	130016	131045	133121	135349	136017	131332	134917	132223	128495	124372	130972	137379
139152	136685	138507	139474	137206	134158	131705	136765	136459	134096	141311	124414	136775	130524	138821	138508	138075	135246	134397	135322	138339	140782	137597	134122	138272	136547	134344	132773	137136	134908	138256	125551	135431	137774	138049	125035	129303	126995	130098	129666	130239	134234	130534	129961	134670	128832	127472	124456	129161	135889
131391	131883	133263	134433	132077	128110	123931	130522	129695	128990	136321	118724	133237	127447	131422	131215	134176	131220	130483	128262	132530	132629	130965	130905	132421	130996	126728	126545	128337	130429	134159	118852	129674	132707	130938	119233	123149	121979	124662	125126	124773	129885	122071	126028	126176	120518	121123	118285	122159	127451
138793	137932	137588	139523	138335	135418	133134	138231	136684	135683	141318	126176	138340	131745	137813	138391	139893	135566	135317	136746	138442	139850	136132	134752	138112	137024	135643	132360	135538	135445	137713	126679	133952	138653	137506	125818	128838	126954	130016	129430	131158	133659	130480	131641	134432	129729	127664	124248	128992	136498
141753	141458	140535	143471	142010	139257	134691	141263	139827	139293	145484	129196	140810	135909	140351	140908	143476	140311	139724	139536	141585	142483	139470	137277	140761	139343	138173	135091	137220	138629	142685	130812	138793	142276	140345	130922	133224	130558	133980	134517	135167	138529	133207	136175	136211	131186	131060	127482	132955	138784
137700	137827	131028	134507	137209	135916	134832	138972	136458	135113	136569	119127	138301	131336	136680	137195	138198	133793	134340	130069	138072	138775	136862	136140	137455	134457	134526	134577	130916	135956	138441	122691	127944	130533	136300	119734	122205	121932	128510	126729	124651	133476	126076	126742	127700	126253	121359	117335	122334	131115
142727	139832	138734	141691	140846	139356	142551	141457	139749	139132	143963	127028	139332	132707	138670	139321	141741	137028	136543	139402	143589	143330	137864	137201	136157	134987	139338	134561	137418	136799	140016	129149	134908	137347	140070	127611	130790	129068	131763	132210	132483	137001	133596	131747	138512	133669	129124	124478	130931	139314
140487	136349	137353	139331	139179	136691	135982	139156	137818	136267	141358	124609	135956	129387	136183	137022	139302	133828	133105	140243	139164	141030	134868	132735	134454	133252	137960	133310	136108	135774	136539	127207	133970	135199	138101	125429	129318	127015	129077	128897	131227	133269	133185	129450	139978	135825	126753	123232	128854	138586
143341	139180	137544	141015	140727	140404	136822	141118	139570	140892	143731	125096	137921	132350	138502	138982	139703	137818	136414	139701	140599	142885	137988	135558	136297	134931	138136	134806	137433	135294	139947	128254	135330	136764	139999	127100	129883	127682	132266	132692	131597	136792	132947	130062	139563	133976	128295	124480	129652	139739
139422	136568	137603	139855	138405	136719	134345	138170	137077	135417	142358	125221	136476	129666	136196	136659	138821	134217	133573	138584	138855	140341	135100	133599	134448	133219	136000	132635	135073	136143	137513	127345	134069	135131	137505	125965	129333	127474	129437	128847	131259	133385	131097	129628	138747	132969	127087	123287	129119	137209
147503	144531	139220	142886	145805	145335	141294	146907	143935	149330	147421	128533	142807	137553	142713	143691	144862	141480	141877	146229	145678	146930	141966	141667	141418	139094	142086	139719	140902	141624	143746	133466	137096	140368	146159	130078	133014	131372	136427	133798	134581	140548	136133	135604	141590	136647	131916	127722	133796	141739
129460	125222	128059	129498	128287	126799	127294	128784	126832	125252	131163	116039	125401	118602	126394	126466	128600	123694	122235	130248	129485	130236	124989	123116	123916	122911	126900	123069	125598	125372	126225	117855	124186	124032	126541	116507	120522	117922	118737	119055	121865	123047	122877	119070	129766	125619	117598	113938	119478	128366
143867	141251	135732	138489	142847	139843	138469	141957	140916	141671	142598	124042	139647	134945	140507	141150	141810	137871	138734	140303	142583	143251	140277	136729	139670	138716	139325	136734	137267	138722	140010	128939	132807	138411	141461	125087	127941	126605	131982	132397	129270	137609	132960	131286	137734	135472	128069	124084	129051	139175
140475	139459	135001	137384	142773	137559	133646	140764	136884	143279	139906	126273	136915	132038	137447	137300	140756	135903	136138	137004	138947	140246	136689	136141	136746	134154	141056	133725	134450	136586	138814	131940	132036	136481	138306	127508	129399	128559	131306	130269	131171	135105	136316	131031	134063	135228	128447	124866	130755	135395
141783	140491	136066	138595	143399	139305	136070	142467	138788	143886	143042	125338	138200	133311	138067	138862	142030	137159	137349	145727	140362	141695	137212	136815	138315	135994	137758	135349	136133	138258	139438	131306	134082	137993	140624	126898	129388	128026	132372	130176	131406	134982	132355	131685	138617	136388	128444	125396	130311	136792
142697	140022	138908	142346	140937	141069	137245	140037	139966	140480	144929	128126	138806	133580	138236	139113	141727	138465	137834	140958	141563	142772	138071	136450	136274	135304	139707	135070	137059	136533	140989	131124	136505	137824	141323	130289	132673	130098	133207	131497	133975	136725	135031	133281	139701	134113	130954	127254	132667	140168
145389	143921	134768	138365	141736	139082	143817	143823	142710	141750	142708	122654	141721	137378	142759	143802	142052	138996	140103	136959	145710	145278	142124	139642	142968	140893	140673	139612	138206	139760	142670	128683	133623	138463	143021	124277	126986	126212	133821	131085	128689	138723	132731	131314	136994	133717	127938	123508	128846	137052
140532	138323	133066	136528	139282	138524	135240	140181	136765	142663	139736	122222	135849	131237	134779	137278	139479	133592	134817	143304	137557	138728	134162	133630	136377	134374	136241	133165	133456	135635	136189	128376	130777	134666	137195	124748	126740	124394	129885	128694	128365	134434	129760	128690	135538	133006	126493	122106	128296	136698
143514	139689	135260	137988	142436	140220	136090	141955	139701	148262	142457	124126	138864	134957	140651	140890	139917	139112	138038	138606	140420	141991	139878	138279	140135	137744	136926	136373	136948	136753	139323	128232	132191	137592	142745	124830	127936	126569	133756	130025	129596	136307	132253	132805	134472	132051	127944	123827	129257	136073
135783	133054	132920	135690	134266	132837	139020	135412	133511	132134	137160	120760	133086	126445	132148	132730	135127	130365	130205	133674	137790	136425	131307	131023	129717	128745	132788	128832	130997	130672	133544	122188	128837	130447	133291	121105	124241	122766	125274	126001	125920	130425	127188	125623	132731	128145	122233	117969	124270	133123
145402	142608	136429	140269	142426	140677	141542	143142	141638	146180	144532	124361	139884	135421	141753	142484	141611	138787	138758	140019	143994	144545	140809	139458	140807	138333	139353	138140	138834	138179	141329	130096	134307	139043	143272	126125	129237	127942	133964	131524	131015	138256	133056	132433	138507	133748	129110	125176	130630	138220
133669	131346	132589	134591	133270	131187	130884	133867	131370	129874	136582	120314	131467	125017	130068	130953	134202	129124	128846	139236	133748	134089	129111	128367	129131	128224	131131	127201	129552	130856	131653	121846	129119	130262	132017	120928	124802	121911	124409	124571	126291	127935	126667	125293	133543	128527	121714	118530	123639	131972
137930	133941	129865	133002	135946	135247	131862	136336	133482	142908	137278	118327	132188	128670	132895	133782	134774	132280	132115	143533	135138	136271	132172	131106	132701	130240	132164	130935	131267	133230	133348	123446	127784	131114	136529	120295	123378	120955	127596	123870	124545	130008	127308	127108	133790	129889	122216	118971	123658	131729
139880	139197	134268	138274	138138	137918	133657	138284	136571	142471	141039	123889	137127	133160	136694	138220	139153	134870	136963	137440	138940	139565	135514	134983	138117	135490	137193	133602	134970	136778	138188	128545	130750	136255	138563	125880	128231	126272	131176	129208	129175	135042	130975	130489	133557	129496	128326	123515	128932	135035
147377	145604	136325	140616	145058	143633	144369	146531	145322	144701	145442	125710	144276	139179	142390	145506	145729	140944	142151	139887	145900	147250	142014	140845	144056	141156	144382	142784	140239	144140	143048	131144	134312	138876	144483	126864	129826	128318	135086	133328	131449	141231	135153	133771	140780	137442	130194	125048	131059	141594
146189	143654	136492	140242	144020	142506	142045	144468	143123	144254	144619	125461	142017	136885	141883	143244	143655	139781	140124	139688	145094	146423	141457	140117	140893	138913	142074	139138	139055	140557	142427	131239	133656	138379	142730	126549	129544	127823	133643	132534	131210	139238	133743	132531	139958	136405	130182	124955	130722	140245
142603	140583	134582	138273	141035	139875	133027	140755	138762	142716	141469	125951	138644	133972	139257	139583	138159	136036	137019	136273	138731	142708	139349	137567	135128	133686	134850	133756	135760	137500	139610	128625	132897	138176	137527	126612	127651	127772	131273	132482	129627	136119	127391	129248	132170	127915	128173	123216	130345	138661
143250	140262	135118	138228	143238	140968	136916	142298	139131	145961	143278	123981	137733	133873	138896	139462	142040	137887	137670	146234	141251	142244	138276	136818	138732	136130	137853	135841	136313	137930	139695	130479	133066	137720	141789	125893	128786	126587	132299	129839	130293	135387	132630	131868	138554	136155	128008	124181	129426	137981
142290	141114	135202	138548	142489	140623	133676	139789	137846	143445	142309	122923	139607	135323	139157	139059	140483	137600	138273	135527	139893	142237	140262	138663	136699	135567	135650	132928	135295	135606	141058	127562	131417	137694	140351	123963	125083	124879	131678	131558	127220	137686	129397	130613	131372	128937	126689	121393	128182	137604
143587	140868	134160	138582	142149	140089	132849	139037	137388	144830	141398	122562	139278	134668	138834	138903	139125	137209	138036	135373	138801	142575	140260	138045	135232	133728	134316	132698	136468	134984	141074	127783	132946	138405	140340	124071	123816	124815	132663	133446	126437	138158	128531	129670	131262	128439	125617	120499	127911	138223
145492	141346	136624	140247	143169	142285	137752	142458	142534	148834	143109	125410	139424	135201	140403	141746	140827	138168	139184	143046	141023	144044	139532	138129	138472	135775	138038	139633	138001	138729	140443	129767	133190	137685	141923	127539	129491	128033	134338	131758	130551	137613	131182	132425	136970	133902	128823	124994	131178	139001
133185	129024	127741	129047	132236	130699	125370	131949	129406	132107	131700	125555	124955	121658	130994	129178	129496	126052	125371	128964	130739	133541	129375	125288	127353	125363	127791	126451	127563	127258	129034	129711	124168	131120	127198	127118	128867	126985	124722	123880	128749	125578	122818	122676	128133	125422	128174	125905	130703	132060
137922	138348	131267	134787	140440	142651	129553	137415	134756	146697	135413	123854	135497	130681	134462	135136	137503	134222	134801	134007	134953	137133	134568	134882	133836	131373	132569	131913	131174	135018	137307	127727	127920	135566	135302	125608	124918	125925	130049	128759	127010	132817	125337	127716	127295	128640	125767	122272	127020	133408
143173	140035	133315	137374	141772	143044	138999	141059	138715	148789	141157	122840	137568	133714	138474	138729	140696	137190	136914	137953	140919	141970	138622	137573	137294	134420	136630	135582	135465	136572	139519	129420	129837	136055	141728	124668	126205	125636	131641	128888	127778	135704	130730	131320	135120	132997	126846	122309	127923	136549
145880	143479	137547	141191	145769	142902	138505	144023	141684	148885	144630	127220	140342	136105	141467	142722	143718	139020	139784	140131	143271	144823	141181	139375	140870	138213	140720	138252	139158	139775	142060	133268	134230	139741	143344	129258	131008	129606	135063	133088	132788	138785	134720	133738	137983	136586	131965	126982	133662	140373
146972	145285	137899	142077	145619	143812	137193	145261	142882	151682	145160	129746	142654	138794	144294	144409	143807	141973	142501	139437	143660	146275	143835	141162	142053	139096	139170	139734	140462	142952	144644	133650	135911	142121	144778	131579	132231	131846	137592	134570	134417	140488	133016	135474	135108	131649	133221	128548	134902	139608
142689	144367	134436	138909	148030	145966	136413	143192	141324	147737	141121	128270	141879	137000	139613	141953	144907	138661	141163	135511	139626	141655	139002	138734	140595	137704	139440	138990	134886	141589	141902	133005	131996	138722	138860	129894	129878	129584	134216	132820	131819	138129	130213	133222	132711	135502	129299	125064	131791	138190
140120	138425	129882	134072	140546	143020	131559	137072	135828	153168	136831	121466	135158	131877	135392	136361	137034	135383	135683	134372	135735	138045	135186	134015	134122	131306	133650	133042	132067	136335	136618	126797	127739	135167	137947	123591	123850	124320	130560	127296	125948	133376	127023	128875	127715	127688	125177	121851	126918	132619
142590	140041	134512	138438	141227	140819	135678	140968	138741	148497	142473	128137	137829	133930	138712	139206	140671	137717	137180	138492	140443	142082	137828	137377	138461	135111	137811	136133	136269	138516	139863	133383	132572	136898	140455	130123	130776	129993	134208	130688	132929	136167	131727	133141	135670	132285	131433	127449	132745	136763
140743	139856	136341	139676	141427	139458	134015	140930	137868	142150	141415	130093	137979	132699	137897	137995	141589	136692	136686	138865	139850	141381	137003	137768	137659	134802	136876	134811	135675	137397	140228	134135	133919	137334	138275	131571	132008	131260	133973	132040	134236	135746	130904	132526	135615	133903	131754	128184	132821	137519
146906	142471	136959	140855	143691	144304	140383	144084	142383	148178	144342	125956	140142	135608	142065	142269	142435	140210	139892	142177	143810	145791	141197	140093	139828	137087	140034	138963	139583	139042	141971	130610	133739	137698	143616	127760	129501	128593	134869	132391	131239	139159	134001	133021	139995	135759	129452	124531	131257	140530
145284	143598	137832	141198	144449	144760	136868	144271	142269	150347	146715	128287	141229	136982	142020	143167	143065	141097	141026	145019	142638	144417	141146	140495	141706	139010	138889	138759	138911	141228	141929	132786	135768	141382	144070	129613	132109	130790	136454	132993	134019	139400	132914	137776	138107	132201	131991	128401	133541	139603
124123	123700	121988	124510	124738	124427	117168	122339	122708	126058	130222	127005	121915	119015	122637	122292	124221	122684	122503	122959	123860	124897	121866	121083	120138	118725	120703	119160	120148	123483	123863	128002	119989	125162	119757	127678	128089	127472	122101	120535	128635	121326	114413	120831	122323	115821	127268	124230	128203	123185
143016	141258	133074	137266	142342	145444	136374	141568	139963	152143	140538	123733	139456	135104	139143	140448	139780	138436	138928	136598	139335	141340	139143	138296	138563	135883	136535	137385	134704	138071	139808	127812	130055	136145	141311	125323	126040	126101	133002	130933	128453	137599	129018	131346	131816	129375	126738	122403	128059	135494
138937	134981	131448	134663	135673	136894	132795	137400	134028	141216	138717	120001	134003	129832	133726	134183	136501	133557	133688	142126	136800	137469	133223	134114	133683	131046	133394	131492	132402	134841	135309	124629	128622	131755	137436	121618	124429	122631	129098	125716	126005	132697	128401	128650	134731	128964	122880	119522	124732	132208
134046	133009	129627	132240	134455	130801	125803	130271	130075	135338	134055	116439	132401	126852	128606	130266	132811	127543	130601	128151	130114	132924	130596	130137	127726	126678	127804	126035	128379	128452	131584	119547	124158	129782	132444	116901	117626	116892	124929	125690	119288	130434	122542	125075	123786	122369	118726	113163	120364	129249
139853	137446	133795	136562	137822	139032	129780	138217	135306	146538	140009	124089	135352	131790	136076	135735	137791	135704	135289	136486	136985	138102	135878	136478	134415	131141	131530	132877	133459	137889	137675	129030	130168	136328	139530	125671	126956	126389	131747	127663	128357	132980	127113	133076	129427	125306	127141	123001	128789	131723
145431	145240	135267	139003	144559	141027	143410	145738	144331	142607	143520	125223	144804	138249	140760	145375	144714	138895	141713	138650	143247	145191	140400	139263	145145	141359	144179	143562	138168	145901	141340	129990	133554	137241	142073	125923	128887	127051	133636	132186	130755	139530	133651	132659	138554	137167	128445	123846	129497	139099
135661	131789	131925	133072	134232	133010	128757	135096	131825	133410	136694	130577	129488	125341	131801	131254	133470	129211	128785	140678	134138	136018	130992	128846	129561	127545	131581	128417	130722	132909	132044	134187	129547	133736	131708	131828	135127	131702	128617	124823	134891	128483	127319	126580	135803	129677	132557	129995	134636	134633
135477	131637	131560	133515	134643	133516	129653	134819	132138	134792	135878	129357	128765	125949	132691	131607	133046	130178	129309	133299	134117	136307	131779	129053	130421	128256	132376	128978	130171	130441	132362	133430	127710	134754	130586	130708	132231	130249	126921	126190	132785	128986	127371	127615	133843	130392	131881	129104	133154	134923
142051	138456	136187	138518	140868	138970	133829	140228	138836	140638	140684	131729	135117	131204	139043	138467	138560	134712	135146	137072	139032	142346	137937	134586	135687	133498	136414	135270	136042	136084	137988	135544	132284	139480	136424	133083	134723	133089	132260	131970	135347	134725	129962	131062	135647	132556	134656	130800	137045	139906
139643	139481	134618	137606	139617	135599	131184	136833	136109	139984	139681	122510	138805	132322	135711	136369	138216	134190	136073	132187	136551	139656	136975	137250	133384	132246	133415	131415	134310	133608	139036	124826	130496	135266	137869	122996	123439	122971	130613	130598	125370	135723	127745	129963	128428	126301	123998	119448	125974	134118
116195	116967	117445	118335	117637	117366	111798	117350	114381	118071	120285	120101	112992	112078	115326	114947	118806	114728	114486	117396	115911	116687	113891	112923	114459	113603	116392	110612	113181	115678	115806	123939	114358	120470	114368	121484	122069	120598	115091	111904	122326	112870	113062	114534	115594	111971	123348	119830	123515	116588
133425	132353	127879	130753	133580	130441	125195	130064	129512	134512	132527	114804	132028	125959	128453	130015	131234	127526	129858	126508	128986	132470	130254	129775	127152	126207	126959	125613	127611	127169	131159	117524	123053	128761	131275	115151	115600	115292	124096	124554	117201	129469	121546	123769	122113	120985	116521	111685	118586	128756
140401	139080	133124	137162	140307	141288	131915	137328	137259	145437	139254	125023	136629	133199	136136	137351	137713	136492	136742	136428	135614	138958	135780	134134	133976	132644	134047	133122	132536	136903	137796	126743	131983	138763	135440	126774	126982	127029	129672	132208	128832	134070	126758	128722	131618	128077	127310	124044	128416	136751
143591	142187	133632	137686	143960	143612	134673	141402	139734	153664	141439	126344	139040	135301	139245	140501	140986	138166	139160	136856	139632	141855	138872	137474	138088	135173	136871	136358	135930	139121	140247	131170	132391	138645	141220	128376	128919	128721	134457	132505	130998	137487	129814	131762	131354	130193	129857	125856	131505	136149
146482	145103	136304	140362	146098	146273	138804	144154	142548	153565	144737	126224	142586	138743	142902	143394	144089	141672	142173	139347	144456	145278	142528	141923	141302	138469	139861	139070	138439	141055	144244	131251	133097	139288	144785	127814	128597	129092	136311	132862	131052	139448	132295	134093	134988	132525	129983	125223	131382	137883
141435	142083	140498	142608	141474	137805	132922	140111	139398	139589	146233	136319	140330	135516	140231	140956	139546	136855	139375	136131	139352	142176	140678	137925	136979	136276	136584	133882	137029	136407	141209	137090	138640	140928	138448	136913	140378	137211	135001	134439	140548	139783	130365	133465	134344	129722	138020	134313	139970	139314
130994	129978	128577	130969	130131	128769	125317	129971	128418	130915	132519	130847	126627	123891	127678	128147	130511	126956	127065	129697	129612	130807	126766	125116	126144	125048	136701	123650	126781	127671	128833	133708	127466	131228	128177	132311	133647	131379	125398	124386	134151	126996	133190	125252	130411	125813	132675	129636	134145	129697
137155	137447	136335	138960	137082	136177	129658	135279	134872	137943	147787	133397	135380	130832	134771	135148	137717	134446	134451	135440	137050	137732	134348	134228	133151	131740	133044	130054	131986	135235	137099	135211	132378	137319	134347	134524	135859	133821	132011	130673	136665	134314	126975	133061	132849	126122	135571	131989	136616	134436
136606	133393	133136	135417	134566	133837	132198	135307	134492	135074	138625	130806	130545	127019	132598	133537	134665	130839	130160	136915	134935	136765	131112	128267	130905	129776	134864	129696	132394	132282	131968	134032	130876	135158	133172	132236	134606	132745	129265	127710	135508	130513	129895	128600	138463	131658	133623	129897	135312	135905
134065	132647	126953	130067	133853	131751	126038	131505	129396	135862	133320	115129	131569	127559	129760	130050	132983	128368	129943	129556	131001	132692	131026	130879	128332	127281	127226	125099	125777	128179	132710	120982	123403	129560	130584	116266	116913	115689	123242	125074	118769	128859	120368	122932	124077	122782	118987	113365	119131	128606
141460	141227	135107	138980	142596	138267	132515	138436	137537	142282	140488	123884	140313	134553	137541	138251	140880	136164	138634	134575	138100	141276	139060	138637	135217	134118	134868	132607	134624	134798	141306	126664	131622	136836	137789	124773	124531	123971	131216	133169	126540	137549	128091	130524	129527	129303	125394	119788	126895	136299
140047	136660	132086	134876	138219	136467	128846	136049	135205	139960	137682	120217	135285	130683	134749	135573	135541	133598	134401	132250	133993	139036	136690	133558	131094	130070	130916	130717	133347	132273	136569	124222	129328	135226	135550	121984	122408	122918	129435	129943	123730	134688	124639	127536	128636	125500	122652	118457	125861	135568
141936	140549	135907	139120	141608	139290	136890	143035	139153	140924	140623	125848	138383	134486	138272	138612	140750	136057	138327	138269	140608	142361	137954	137237	135718	135106	142000	133738	135876	135674	140673	129943	134474	137301	139421	127781	129438	127515	130838	131258	130642	136919	136664	131010	136332	134808	128393	123879	129737	138088
142895	140176	134161	137772	143182	142142	135396	141344	138377	149125	142392	123994	137222	133446	138590	139205	140494	137484	137226	138665	140254	141045	137170	136288	138074	135032	136371	135406	134993	137733	139029	130129	130626	137272	141148	125871	127119	127282	132933	128005	129996	135921	130372	131250	135242	133205	127989	123847	129385	135403
138169	134832	134244	136831	134897	134892	137289	134861	134822	136004	139558	124887	132978	129057	133273	133522	135345	132898	132537	135309	138698	138524	132917	131947	129213	128484	133891	129328	133283	132064	135203	128141	130910	133542	135352	126516	128559	127565	127961	128905	129566	132113	128231	128353	135969	127874	127652	123475	129494	135026
145882	146993	139558	143528	147763	144143	138422	145624	143460	146935	145648	128542	145692	140745	143014	143320	146827	142069	144492	139358	144461	146442	143956	144558	140988	139796	141322	138343	138912	140454	147259	131249	136505	141138	143402	129538	129904	128708	135673	136704	131591	142096	133645	135873	134452	134199	130306	124725	131523	139889
145277	142760	138500	141565	143480	141745	139240	142647	141485	146878	144518	127031	140357	136365	140334	141734	141552	139604	140696	141725	142701	144606	139638	138639	138286	137347	143735	136438	139600	138097	141765	131750	135260	139611	144443	129107	130698	129686	134450	132349	132625	139302	138554	133766	139244	135424	130308	126031	131849	140329
141367	137861	134590	137496	139755	142416	134338	140186	138064	144828	138930	125060	136217	131309	137004	137580	137933	135697	135140	135823	137864	140571	137428	135311	134076	131439	134164	135298	134505	136314	138385	127928	132060	135349	138305	127249	128258	127245	131013	131541	128660	133989	128209	129163	133351	129140	127918	123876	129864	137432
145971	145140	136622	140817	145889	148172	139504	145201	143251	154797	144148	127385	142720	137975	142158	143599	143614	141445	142146	139901	142806	144814	142041	141636	141699	139058	140192	140107	137665	140751	143245	131660	133265	139894	144145	128956	129778	129709	135728	133798	132237	140604	132315	134027	135430	132910	130311	125407	131830	139002
142366	142307	134185	138666	142761	141693	134467	140898	139248	143918	142190	122578	141048	136183	139427	140199	140678	138077	139350	134423	139608	142688	140477	139689	137679	136284	136362	134537	135763	136397	141976	126108	131039	138026	140409	123899	123775	124329	132544	132309	126153	139053	129122	130025	130769	128244	125532	120706	127101	138223
138522	137821	136506	139423	138011	136382	129993	136744	136179	137429	144582	134269	135901	131856	136087	136685	137297	134679	135671	134258	136768	138754	135671	134475	133492	132122	133617	131416	133130	135117	137443	135856	134629	138556	133327	135252	137553	135401	132866	132240	138044	135551	127043	131592	133638	127338	136413	132399	137407	135990
144476	142486	136359	140337	143986	141335	134162	142957	140275	149843	142969	129267	140102	136149	141380	141273	141486	139128	139819	137925	140526	143200	140451	139936	138941	135741	137166	137170	137042	139984	142096	133069	134046	139147	141370	130649	131223	130943	135328	132112	133118	138033	130835	133249	132870	130509	131658	127123	133363	136752
146929	145439	138564	142275	145406	145590	137487	145019	142415	151131	146114	128367	143578	139041	143229	142903	144683	142478	142420	140673	144352	145920	143270	144155	141223	138385	139721	138943	139756	141209	145491	132300	134198	140631	145993	129997	130668	130528	137940	134100	132697	141237	133188	136574	134678	130621	130854	126456	133344	139080
143855	148623	138095	146349	144481	142172	134426	141963	140670	147955	145281	129954	145443	145467	142254	143451	142249	140708	148859	137950	141631	142681	142170	145219	142777	140274	137326	137363	138239	139247	148750	131226	136141	141792	143179	133657	130287	129152	138484	134214	132056	143690	131141	135993	133314	129545	131988	127002	132692	136306
134930	134774	134141	136554	134762	133894	127398	133598	132626	135695	143812	132332	132611	128583	132953	133031	135712	131887	131742	133334	134343	135401	132204	131468	131207	129758	130676	127771	130105	132691	134316	134566	131361	135815	132204	133139	135207	132980	130473	129991	135697	132608	124942	130704	130904	124004	135059	130912	136002	132333
124563	122687	123725	125260	123200	123418	120174	124196	122297	124064	128595	124780	119893	117333	120714	121599	124056	121071	120245	133791	123533	124515	119420	117830	120276	119373	123186	118288	121130	123363	121277	127183	122146	126313	121057	126092	128441	125553	120325	118844	128380	119555	118996	120243	129680	121590	126823	124917	128269	125339
133153	133392	133335	135735	132809	132151	125957	131449	131150	134442	142481	133265	131392	127717	130725	131252	133894	130716	131158	132219	132599	133563	130527	130068	128974	127892	129767	126134	128377	131630	133056	134755	129532	134615	129601	134072	135694	133409	129189	127895	136048	131396	123929	130941	130294	123044	135092	131371	136057	131144
143685	142256	140774	142853	143751	141840	134734	142732	142297	144212	148308	128508	141134	134735	141367	140676	144075	140699	139167	139995	142571	144552	141394	141239	139441	137174	136866	138732	138460	138235	143422	131924	136956	140385	141692	129749	131683	130901	135486	134856	133310	139867	131094	135850	135072	132388	131316	127599	132217	139586
146834	144096	137197	141080	145391	148267	139256	144787	142339	154520	145408	126027	142498	137239	142299	143199	144576	141184	141162	141270	144544	145782	142676	142782	141899	138259	139412	139391	139095	141118	143501	132181	134629	139684	146180	127584	129570	128824	136680	133229	132265	141340	132666	134572	136307	132917	130809	125914	131883	139515
147633	146299	140365	144530	146413	146063	137349	144739	143837	151953	147887	130960	144194	139509	144291	144730	145005	143649	143405	141399	144318	146845	144187	143482	142256	139735	139261	139923	140238	143246	146205	134860	138698	144104	143872	132701	133326	132575	138058	137500	135046	142660	132360	137617	137399	133232	133652	129170	135576	141662
145192	145306	137628	141673	145838	141641	136443	142497	141796	144953	144120	126765	143729	138986	142668	143067	143363	141952	142658	138033	143735	144405	143107	142101	140833	140114	138648	136433	138109	137922	145428	129830	136153	140951	143814	128052	128701	127667	136717	136253	130257	141150	132786	133922	133416	131508	129945	124672	130269	138041
143336	139318	135548	138993	141895	141629	135888	140951	139750	146522	143395	124289	137905	133201	139339	139657	140444	137641	136935	139799	140434	142325	138232	137868	138223	135308	136712	136940	137329	137606	138740	129216	132688	136006	141213	125096	127752	126576	132727	131143	129257	137310	131709	133144	136121	131625	128074	123726	129762	137647
133770	131650	131410	132708	133711	131320	127381	132663	131808	133340	134792	140375	129289	124584	130725	131170	132063	129019	127923	130869	131350	133644	129960	127159	128262	126831	131393	127447	129909	130830	130210	141295	129053	132433	129689	140384	142046	140155	129251	126324	141098	128519	126044	127056	130530	126022	140635	136801	142112	132370
143753	141034	137138	140124	143581	140803	137893	148498	141048	141109	143799	127835	139058	133989	140516	141282	142955	137101	137724	142790	141827	144192	139858	137168	138678	137074	139249	136462	137545	138945	140531	131574	137293	139405	139314	129278	132079	129683	132160	133312	133415	136445	132503	131084	139086	136138	129929	126574	132563	140660
145460	141359	136819	140078	143735	143378	139456	144094	141818	147645	145084	125821	139580	134858	140894	141885	142516	139057	138804	144854	142836	144587	140245	138250	139766	137247	139880	138174	138882	139137	140659	131169	135660	138034	143669	127517	130498	128628	134250	131940	132567	137892	134136	133125	139815	135125	129831	125813	131168	139597
139704	135057	129937	132197	137740	140513	132346	135889	133994	149591	136498	118949	132920	128990	133217	133806	135958	132517	131876	136291	135114	137653	133877	132272	132352	129769	133318	131107	131686	133440	134184	125220	126186	132853	137827	120596	123186	121663	128021	124305	124069	131062	128138	128112	131328	130477	123471	119136	124362	132820
122917	121699	121990	123537	122845	122438	118776	123579	121359	123634	127310	124062	118754	116431	120781	121194	123052	120092	119256	129708	122867	123151	119283	117181	120331	119377	121673	117477	119357	122540	120599	126791	121126	125020	120133	125444	127746	125462	120389	118978	127819	119953	117270	118329	126469	119121	126573	124474	127696	123630
147421	142577	138019	141175	144442	144216	139903	144181	141997	148927	146113	126560	140655	135901	141749	142520	143338	140707	139718	143492	143797	146367	141262	140053	139964	137203	141275	138339	140445	140688	141891	131946	135306	138969	144869	127896	131117	129581	135194	132144	132951	139248	135643	135034	140523	135978	130713	125826	132120	140799
140210	140830	134089	137299	140409	136485	137488	141981	139202	138599	140137	122598	139438	133313	137150	140182	139685	134764	137625	141534	140374	140312	136252	135531	139003	137034	138367	136321	134241	139518	139164	126884	132276	134249	138414	124883	127352	126080	131590	130033	129046	136374	129787	127877	135328	133263	125509	122289	127462	134743
140998	141596	134906	138116	141178	137356	138172	142797	140197	139926	141064	123162	140237	134150	137999	140950	140553	135830	138375	142224	141206	141249	137082	136259	139823	137870	139196	137171	135130	140312	140062	127587	133225	135334	139445	125526	128074	126762	132421	130801	129786	137218	130532	128851	136082	133855	126199	122940	128167	135485
137608	133993	134556	135796	134606	132740	127330	133255	132971	133753	147403	127719	133620	128849	135864	134441	133812	132862	132362	133303	136741	138664	135540	133356	129942	128870	128877	128586	133365	132903	136586	128571	131416	133748	134187	128558	132003	128871	129995	127085	132186	132779	124977	130212	130810	123145	129607	126497	131413	134191
140011	139619	131233	134442	141864	138475	131762	139778	136813	142553	138339	120953	137540	134731	137865	136946	138968	137120	137096	134312	137567	139347	138643	137200	134616	133689	134150	132303	131679	134034	140577	125744	129966	134498	137725	123056	122852	122582	129692	129277	124371	134331	127466	129095	128208	128631	124197	118733	124261	133075
143276	142655	137721	141124	143690	140268	135190	140139	139894	144064	143433	125402	141611	135931	138592	140051	141650	137590	139903	136388	139910	142821	140002	139273	136947	135700	136908	134951	137019	136999	141295	128533	133491	138836	141114	126049	127241	126302	133485	133663	128949	139404	130510	132630	132377	129759	127845	122200	129424	138196
139533	139073	131950	134996	142332	145268	131419	139871	135648	149466	137740	124052	135842	131779	135469	135984	139795	135955	135135	135385	136349	138312	135215	135183	135945	132751	134377	133513	132193	137388	138048	130067	128112	137371	137626	126033	126248	126520	130404	128554	128445	132790	127780	129923	129444	130796	126809	124095	128768	134368
133275	133332	130733	134229	133531	132442	125726	131666	130684	133218	139286	130435	130879	127627	131185	131831	132724	129371	130569	130350	132368	133733	130350	129614	129251	127826	129318	126305	128599	130362	132808	132167	127125	133413	128816	131611	132304	130237	128349	127192	132458	131351	123291	127648	129100	124610	132195	128182	133639	132255
142032	141542	132814	136604	142538	140374	133556	140395	138985	143439	141275	122236	139970	135703	138333	139486	140790	137654	138825	134755	138396	141773	139468	137400	136759	135590	136252	134211	134745	136013	140235	126404	131008	136896	139241	123162	123951	123710	131257	132069	125999	137569	128862	130006	130218	128663	125537	119749	126244	137127
146344	145162	135770	139973	147448	149109	137522	144228	142298	156071	143971	127471	141553	137921	142165	142975	144332	141589	141484	139245	142362	144967	142043	140409	141275	138364	139839	139025	138011	141489	143523	133716	133157	141888	143844	129596	129792	130109	135362	133259	132062	139087	132469	134036	134437	134175	131422	126989	132829	139679
143186	140420	135159	138216	141993	141781	132521	141281	138622	148598	142003	126560	138673	134534	139500	139357	140129	138914	138448	137722	139503	141736	139100	138868	136942	134032	134960	135496	135944	140659	140848	131182	133484	138405	140404	128234	129511	128867	134162	130559	130870	136111	128837	132839	131363	128373	128940	125422	131138	134830
144448	143493	133922	138257	145005	149078	135918	142747	140898	155420	142112	125861	140380	136627	140082	141408	141822	139976	140195	138473	140211	142824	140197	139220	139301	136682	138180	137755	136301	140357	141485	131078	131464	139745	142289	127950	128296	128524	134546	132093	130499	138276	130463	132829	132285	130667	129560	125211	131116	137666
132277	130408	127934	129979	133461	132377	127589	133855	130095	133348	135033	124472	127870	123204	131630	130825	132093	128360	126553	133504	133179	133732	129997	127055	129497	127552	128937	126294	126867	129370	130471	129285	125483	132409	129207	125651	128983	126323	124730	124141	129577	125628	122885	124609	129984	125817	127045	124938	128965	131447
144318	143618	137559	141202	144423	141056	135010	141359	139964	145189	143657	125862	142397	136560	140867	140843	142292	138911	140590	136556	141131	144900	142106	141237	138062	136676	136859	135037	137955	137345	143757	129731	134717	139685	141292	126576	126928	127320	134099	136139	129231	140722	129844	132556	132591	130965	127966	122671	130284	139506
147198	146719	137196	141732	147461	151190	138865	145720	143876	156946	145704	128956	143474	139313	142677	144339	144925	142734	143316	141286	143372	145741	142747	142049	142369	139533	141186	140237	139142	143153	144613	133967	134630	142562	145210	130975	131451	131564	137159	134576	133747	141119	133226	135627	135495	132716	132479	127997	134134	140431
143742	141010	136151	139660	142687	142602	137454	142874	140229	146620	144456	124904	139232	134518	139118	140339	141561	138569	138721	147791	141617	142680	138474	137787	139028	136569	138486	136810	137072	139103	139893	129989	134116	137753	142494	126655	130001	127577	133683	131019	131583	137046	132602	133010	139032	134044	128725	124687	130227	138247
145013	144433	136365	140610	145505	142973	136681	143628	141378	146898	144454	124928	142380	138532	141231	141918	143548	140449	141676	138248	141721	144577	142094	141007	139188	137633	138872	136295	137351	138453	143962	129754	134157	139875	142440	126493	126988	126645	133662	133839	129105	140050	131637	132747	133607	131993	128170	122570	129206	139254
144113	139978	138728	141468	140883	139481	134091	139212	140870	142892	144119	126880	138251	133954	140420	140041	139771	138536	137751	138588	139721	143688	140809	136960	135838	134861	135882	135884	138616	135595	140430	129397	136764	141272	140400	128274	130552	129299	132962	133908	131460	138075	131615	136316	135787	129778	129875	125861	132041	139478
136038	132486	133328	134745	134229	134148	124161	133191	131714	136093	134255	124204	131118	126811	133409	132034	131978	132301	130379	130799	131637	135034	133211	131343	127496	126258	127046	127786	130246	133188	134850	126265	129759	133612	131291	126033	126517	125154	127237	126986	126530	127664	122755	126260	126678	122506	125300	121840	127377	131404
141951	142273	140500	142783	142358	140678	132498	140930	138468	142926	145685	135398	140277	136001	140514	139307	141975	139057	139526	138343	141624	143279	140406	140408	138780	136554	136368	134259	137468	138531	143594	138792	137482	143554	140281	136849	137836	136452	136031	135992	139127	138861	131269	135295	136375	130766	137818	134777	140179	139173
140264	137365	134320	137230	139421	136945	132253	138470	137311	138797	136912	124553	135180	129671	136220	136593	137778	132804	134154	136768	136664	139658	135651	134684	133937	131696	133872	134322	134205	133657	137215	128059	131199	134533	135638	126561	127717	126566	130728	130071	128610	133734	127705	127448	132338	132361	126915	122607	128730	136544
141377	140170	133274	136888	140860	139795	136522	140181	139137	140100	140282	124249	138107	133398	137529	138851	140098	136762	136777	136293	140244	140989	137315	137302	137774	135653	137558	135314	133707	136686	139168	129525	130803	134680	139163	125942	128093	126359	130994	128985	130047	136381	130141	130271	133645	131832	127605	123738	129153	136200
137160	135284	132766	135793	136406	140020	129999	135763	134446	139897	136308	122733	133654	128754	133267	134288	134108	133902	132508	136566	133543	136086	134363	131601	130978	130012	131320	130391	129716	133757	135659	124162	128740	133381	133301	124902	125889	123850	127089	128522	126023	130046	125132	125439	131881	125736	125125	121074	125945	134953
144862	141880	136666	139741	143712	142081	134006	142249	140209	151388	143305	127795	139986	135925	141065	140876	141440	140089	139655	138337	140822	143305	140741	140056	138110	135035	136402	136960	137387	141761	142183	132483	134749	139563	141817	129555	130719	130129	135265	131373	132185	137419	130231	134020	132581	130259	130314	126743	132685	136057
144012	139366	137158	140338	140822	139097	136866	139746	138915	142300	143474	125404	137521	132504	137943	138527	139340	136849	136492	140627	140431	143468	137776	135398	134443	133479	137641	133350	137859	135951	138635	129275	135129	138473	139318	126478	129068	127861	131878	132467	130784	136875	132479	131355	140168	134541	128569	123663	130439	140927
137437	133671	129241	132964	136006	134256	131950	134174	133611	138545	135199	118344	131248	127296	132792	133339	132743	131159	131541	136119	133324	135462	131664	129844	129748	128566	131771	129610	129913	129416	132365	122158	127453	130445	132482	119838	121687	120214	125864	126146	123184	129435	126754	123867	132503	129722	121413	116897	122701	132201
147975	144759	138549	142074	145939	148113	141681	146655	144155	152449	146819	126567	142756	137475	142511	143843	144983	141569	141450	143624	145990	146919	141879	141550	140809	138266	142110	139931	140531	142196	143734	131941	135670	139639	146424	128375	131226	129818	135970	133708	132914	140573	134853	135105	139272	134814	130800	126192	132401	140811
143844	143648	135428	140106	144111	142980	135634	141985	140604	145033	143755	123840	142252	137553	140726	141569	141939	139587	140845	136040	141026	143986	141618	140737	138828	137466	137559	135825	137118	137439	143361	127406	132797	139533	141739	125249	125234	125641	133753	133551	127622	140095	130356	131563	132423	129238	126876	121947	128627	139595
139499	137659	131637	135191	139063	137114	129861	136821	134649	139316	137465	120378	136433	131872	136364	135695	136261	134181	134669	130972	135557	139874	137840	136223	132752	131423	131281	130321	133269	132089	138484	123266	128846	134754	135894	121120	121271	121921	129120	130086	123000	135096	125503	127054	127775	126231	123171	117921	124752	135433
144018	143392	139760	143383	142508	140387	136273	141607	140774	141584	147023	132759	141747	137532	142204	141796	142901	140725	140939	138756	142180	144659	141633	140152	137361	137064	138368	134494	139424	138067	143538	135046	137316	141307	141376	133377	134917	134025	135551	135642	136851	140291	132999	135218	138939	131058	134575	129581	137101	140805
139559	139327	128751	132604	143245	143312	132015	139176	136241	145868	136052	121075	136271	132554	137099	137773	140457	135684	136220	132019	135604	138767	136577	133824	135812	134473	134103	132809	131462	134873	138163	126891	126815	136147	135275	123088	122490	123532	128800	128992	124625	133928	125972	126827	127760	131318	123688	120119	125546	134340
143690	141286	136745	139949	142698	140218	137795	143228	141672	142076	144559	125437	139960	136222	141549	142355	141213	139083	139292	138503	142041	143697	140810	137297	139666	138817	138561	136156	138400	136757	140685	129435	134936	140016	142133	126366	129492	127740	133893	133752	131644	138089	133655	132706	139594	134476	129107	124151	130998	139804
135446	133026	129676	131851	134982	132356	130109	135882	133820	134003	136346	117989	132596	129192	134661	135212	133263	132054	131768	131167	133586	135258	133992	130223	133682	133294	131176	129267	130757	129468	132877	121464	128057	133114	134634	118478	121856	120298	126688	127011	123880	130160	127211	125841	132051	128001	121327	116940	123004	131898
140905	141032	140791	143957	138887	136896	131687	137117	138080	137961	151617	127928	140215	136217	139174	139401	138875	137799	140266	137943	139544	141446	139093	138981	136249	135308	133861	133191	137644	136363	141810	128206	135449	139598	140903	129202	131530	128417	133640	131057	132217	137895	130271	134994	136795	127698	130653	127421	132223	137749
134339	133821	135366	137395	133697	135930	129410	133311	132458	131615	138826	125737	132921	126848	131746	132483	133247	130507	130437	133919	134093	135341	131893	130435	129394	128627	132149	127281	129536	130769	134280	127496	130968	132447	132030	126871	130091	126122	126906	128708	130948	131171	126352	127611	133804	126010	127734	123241	129639	137677
142955	140618	135261	137677	145344	139178	136496	143633	140138	139933	142144	124499	139875	135398	142319	142008	143714	139790	139020	136850	140760	142874	141150	137684	141038	140548	137514	135420	136862	135271	141025	128819	132932	139380	140272	124729	127406	126281	132350	132310	129247	137352	132394	131360	135083	136355	127033	123044	128711	138251
146371	150412	139260	143841	148559	148545	142093	148299	147381	145403	147048	130831	151195	143681	144456	148979	148395	142871	146932	137624	144694	147172	144771	146135	149061	145542	143737	145757	139851	147372	147625	132644	136640	142141	143651	130853	132280	130149	138449	138154	134290	145207	132100	136319	135035	133202	132029	127070	133894	145387
152043	147133	141395	145354	146147	144518	142675	147490	145164	146096	149944	129481	145542	140811	151813	146577	146732	148539	144340	142588	153232	154354	150963	146697	144333	142450	144350	140747	142893	142490	152254	133460	139553	143095	147343	130573	133561	132106	137236	136757	135154	143162	138110	136385	141855	136596	132948	128265	134256	143401
82758	85867	79071	81398	85574	86319	83232	86647	84572	85882	84740	87212	82689	79751	82707	83961	85044	83357	81940	80243	85337	84064	81875	81535	83451	81490	85558	81744	76930	83128	83520	90013	84381	83066	79471	87695	89529	88239	83021	83592	91173	83299	77219	79915	79278	76790	89505	87537	87926	82367
147389	145327	137517	140392	144322	140579	141695	147394	144778	141553	145621	125776	144610	141019	146469	145965	144964	144397	143808	142003	147333	148211	146191	140886	144638	142734	142340	141587	139518	143236	146454	129262	137348	140046	144511	126839	130501	128366	135287	133720	132536	140243	134722	133745	140250	135556	128964	124969	130781	139375
135912	132165	132095	133570	134649	133986	129263	135210	131993	134829	137413	129762	130120	125668	132239	131341	134153	129895	129388	140979	134963	136452	131309	129615	130359	128119	132145	128666	130814	133341	132803	133008	129168	134309	132515	130676	133969	130544	128291	125709	134005	128740	128017	127051	136046	129490	131959	129152	133705	134620
145076	147147	135885	140698	145825	141561	142427	146849	144974	143417	143330	129291	145707	139892	141635	145876	145850	139621	143818	137455	143841	144801	141333	140689	145926	142520	151255	143211	137885	145102	143717	133769	135528	138786	142997	130689	132420	130178	134963	133963	134342	141357	141840	133411	136880	136622	131833	127426	132954	138909
93267	96383	89375	92057	95762	96230	93931	96881	95594	96769	94433	95445	93625	89681	92038	94735	95568	91555	92531	89859	94592	94297	91414	91334	93624	91884	96817	91885	87807	93517	92867	98179	93026	93032	90832	95799	97542	96748	91301	91279	99614	93220	88041	87911	88544	86241	98029	95421	96964	91934
144227	144769	139527	143339	144247	142483	135699	142685	140637	144811	146982	129462	143069	138393	141943	142454	144235	140685	141558	137869	142884	144393	142397	141976	140939	139511	138178	135643	138036	138613	144594	133967	137274	141923	142150	130713	132506	130454	135903	134865	133869	141788	131056	134535	135136	130958	133784	128768	134796	138973
102006	105061	99489	102254	103391	103582	101044	104441	103333	103832	105184	103319	102173	97767	100615	102353	103346	100084	100615	99897	103608	103245	100060	100114	101056	99782	104109	98950	96920	101032	101832	105227	100870	101719	100266	103485	105674	104373	98126	98467	107557	101201	96160	96402	98332	93900	105362	103093	105169	101100
142902	140932	135513	138708	140831	141629	139099	142015	140755	145781	142274	125511	139539	134676	138823	140252	140022	137020	137769	137562	140415	142302	138996	136985	137460	136156	137612	136328	136096	138105	139638	128049	132605	138265	139514	126492	128383	127354	131585	131762	129786	136653	130279	130797	135412	130015	128611	124530	130094	137703
132767	132102	133055	134334	129694	129481	125715	130685	129669	130746	139866	125005	131255	127438	132032	130761	131692	130042	129938	130493	132698	133338	130798	131147	127453	127363	127705	124169	128877	128426	132994	125628	126182	130886	131413	124636	127395	124961	124410	121693	128243	127944	123281	125805	129651	121622	127296	122532	127997	130167
137958	144070	131678	135757	139580	134738	135513	138953	139783	136027	139936	124394	143659	137674	136982	142063	140764	136292	140757	128200	139536	137865	137228	137437	145076	141325	137838	139457	132311	141692	140250	127616	130609	134445	137497	125459	127742	124808	132838	130741	129326	138454	126451	131030	128620	126846	126997	123607	127768	130613
142010	141399	140558	142853	139532	138793	134435	139818	139037	140335	148360	131834	139983	135691	140419	139832	140900	138652	138904	138509	141544	142522	139366	139208	136325	135881	136844	133055	137123	136951	141763	133311	134509	139802	140513	131973	134676	132464	132879	130428	135897	137070	131350	133578	137484	129409	134585	129403	135605	138530
147266	144808	138857	141915	148606	143338	140583	146951	144099	143978	146519	127802	143458	138962	145536	145566	147097	142794	142709	140837	145110	147248	144338	141010	143457	142705	141186	138826	140921	138831	144596	132536	136349	142583	144210	128345	131007	129885	136121	135663	133153	141454	135516	134699	139887	139505	130696	126130	132758	142672
145173	144450	134860	139145	145606	149706	136882	143716	141770	155809	143043	126780	141401	137351	140830	142393	142639	140807	141159	139190	141304	143652	140784	140147	140519	137660	139068	138583	137001	141360	142417	131753	132290	140476	143162	128577	129014	129234	135280	132847	131312	138985	131195	133509	133142	131060	130325	125849	131850	138246
144540	142240	136389	139315	146747	141208	137174	144504	140958	141545	143752	126678	141427	136843	143455	142884	145862	140818	140588	139254	142811	145435	142106	139591	142041	140946	140298	136366	138596	137857	143322	131459	136061	141006	140717	127321	129668	128944	133426	133908	132059	139676	134771	132218	136890	137650	128313	124868	130672	140750
144453	144823	142267	145342	143600	140445	136234	142069	141592	142655	149013	131190	143015	137775	143126	143496	142823	140763	142148	138211	142921	144373	142848	140967	141165	139654	138341	136711	139463	139944	143972	133866	137573	143401	142304	131754	134132	132782	136025	135686	135498	140206	132656	135757	138213	131598	133236	129246	134885	140330
145487	145351	144858	146632	145711	141015	135706	143624	141858	144166	148117	134724	143986	138975	144177	143826	144357	141310	143254	139963	143685	145848	143306	143556	142119	140482	138369	137247	139830	140463	145635	136404	141663	146720	141216	135431	138665	136314	138747	137636	139718	142464	132630	137784	138159	134091	137245	132968	138143	140818
99077	102314	97003	99680	100727	100951	98729	101968	100786	101021	102296	101375	99459	95145	97907	99822	100604	97370	97863	97390	101110	100560	97560	97581	98640	97418	101609	96429	93987	98557	99129	103174	98027	98892	97223	101414	103506	102240	95545	95873	105403	98546	93456	93703	95832	91531	103242	100972	102974	98404
136528	142580	130453	134657	138533	133586	134008	138364	139063	135416	137825	121594	142571	135686	135984	140794	139656	135549	139144	127879	137732	137211	136439	136702	144554	140774	136059	138981	130998	140311	139199	123783	131352	134119	135877	122287	125110	121613	130904	130431	126014	137290	125176	128389	126830	125612	124572	122414	125209	129080
144472	144077	137097	140720	145207	142087	139193	144269	143187	144825	146271	128867	142806	137673	140651	143068	143893	140346	141634	140581	143326	143873	140523	139248	141937	139714	140833	139373	137862	140666	141709	132844	134971	139687	142772	129451	132634	129989	135429	133353	134593	139265	133401	135108	138166	134679	131472	127120	132749	139112
137817	139041	137580	139715	137619	134740	131403	135909	135620	135942	148566	128914	137693	132676	136953	136894	138207	135511	136578	135413	138551	138900	136504	136589	133657	133491	133816	129965	133991	134060	139265	129929	132029	135376	136989	129306	132025	128959	130663	128311	132948	135642	128194	132124	132646	126823	131231	126792	132012	134519
141360	139010	137877	139621	139398	137122	136888	139139	138435	138821	143180	128610	137217	132529	138150	138626	139562	136071	135648	139815	140511	141655	136939	135380	134340	134347	137493	131918	136924	134468	137985	131987	132934	137389	140140	128917	132072	129949	131172	129059	133991	135285	132547	131318	139501	133699	131160	126578	132831	138534
141089	140119	139233	142238	139328	138191	134592	139180	139082	139421	146514	130856	138961	134039	139080	139136	139866	138720	137728	138581	140791	141876	138170	137680	134549	134150	136630	133572	136694	137077	140284	132143	134847	137666	138871	131409	133902	132063	132755	132215	135239	137663	130739	132841	137919	129447	132340	128215	134900	138926
142763	144661	134221	137888	144244	139545	140884	145715	144289	141124	142190	124904	145188	139279	141426	145893	143525	139417	142528	135326	141623	142408	140909	139686	147635	144275	141578	143502	136421	143824	141008	127978	132179	137895	141642	124831	127586	125843	134275	132483	129718	138949	131882	132720	134365	133618	127560	123202	128530	136301
144593	140225	134911	139026	141425	141121	144509	141993	139871	148186	142660	124295	138209	133588	139509	139777	140321	137523	137333	139512	144388	143635	138779	138325	136967	134522	138640	136046	137160	136790	139929	129320	131786	136223	141863	125708	127939	127113	132864	130274	129211	137136	132584	131292	137391	133712	128155	123219	129570	137475
142812	143065	135340	139178	143001	141891	138341	142393	140068	142928	143190	124785	140047	136896	140552	141457	142951	138586	140124	140155	142557	143052	139915	137950	140818	139293	139325	135778	136689	137637	142761	130226	133569	139614	141824	127972	128188	127016	133769	132075	130094	138314	133027	132174	137035	135673	128078	124588	129505	138892
145475	143041	139767	143725	143067	139828	140568	143650	143623	142255	150949	127899	141768	136907	141951	144049	142441	139341	141256	145311	143412	144548	140952	137909	140399	138961	140895	139372	141490	140286	142034	130287	137769	140494	144015	129905	132669	130142	135451	134268	133538	139388	136284	135779	148744	135960	130942	126994	133171	140448
146004	145630	138846	142235	151681	142617	136036	145640	142744	145778	144165	131073	143755	139023	144104	144398	147233	141515	143328	138460	143069	145594	143172	142464	142375	139143	139583	140136	139671	143066	145695	137143	136256	141849	142906	132636	132728	131910	137834	134751	134517	140512	132578	135826	133691	138774	131669	127361	134184	139497
143958	142336	134295	138023	142553	143325	135239	143683	140396	147465	142805	125942	140501	135790	141205	141568	140545	138203	138903	138033	141116	143470	140891	140293	138750	135902	136447	137136	136605	140666	141290	130123	132111	137359	141226	126864	128680	128208	133707	131102	130547	137178	128760	131809	131955	128118	129229	124385	130901	137381
142666	140015	134615	137708	141426	141398	131944	141016	138075	148270	141408	126190	138164	134111	139079	138926	139775	138416	137940	137295	138999	141081	138913	138500	136439	133523	134492	134991	135539	140232	140389	130786	133146	137990	140005	127756	129122	128523	133752	130180	130456	135815	128500	132464	130754	127982	128505	124937	130792	134220
144013	141134	136512	139672	145633	140441	137366	143092	141081	141256	143749	125427	139821	134689	142016	141764	144907	139053	138694	138512	141873	144381	140487	138193	139774	138557	138448	136880	138127	137172	141464	130569	134293	138414	139910	126139	128192	127263	132450	133541	129891	138740	132720	132368	137185	136933	128029	124177	130302	140282
139087	134799	130776	132307	136228	140145	128394	136462	133572	144716	135222	122835	132796	129161	134752	134290	133451	133130	132348	132178	133466	137713	134640	133246	131512	128828	130184	131095	132811	135371	134696	126075	126076	133566	135846	124070	124887	125417	129731	125292	125727	131241	124880	128070	126836	123806	125060	121208	127460	132626
145011	145031	134907	139057	148209	147759	137129	144426	141999	149797	142500	126549	142031	137852	142536	143313	145653	141178	141811	137245	141534	144608	141940	139127	141156	139860	139573	137711	136917	139865	143751	131866	132921	141794	140931	128335	128165	128813	133990	134126	130600	139615	131237	131994	133578	135342	129275	125154	131215	140079
147645	146176	139877	143106	145627	144943	140163	145513	143941	150229	147609	129200	143283	139911	144563	144675	146044	142470	143552	142581	146008	146916	144346	143242	143341	140666	140874	140048	142154	141037	145785	134534	138114	143449	147435	131518	133670	132092	138927	135151	135128	142045	135936	137803	138597	133913	133670	128530	135463	140709
144433	142118	136319	139395	142204	140432	136768	141338	139955	148773	143354	125539	139061	136648	141537	141042	141974	138907	139813	139268	142468	143384	141269	139675	139595	136847	137242	136654	139113	137330	142401	131007	134570	139794	144286	128198	130027	128710	135662	131025	131281	137873	133214	134736	135137	131741	130256	125598	131979	136784
135844	130808	128731	131277	134418	132753	130779	134755	132084	135483	136457	119971	128135	125338	132714	132384	134114	130185	128608	136602	133802	134983	130533	126879	132949	130019	132259	130138	130474	130407	131245	125094	128346	131850	133174	122002	124083	121988	125096	123812	125759	127285	129278	126775	136745	133100	123234	120291	124329	133381
142237	141997	132678	134863	140638	138950	136330	141449	141279	142522	139873	124737	141370	137883	139360	142316	141482	137948	139446	133871	139291	141439	138923	137838	141910	138754	137862	140144	135019	142466	139083	129376	130422	137202	138537	125176	127386	126449	132522	130906	128606	137186	127768	132739	130363	127507	128823	123537	129161	135317
136696	134514	127293	132009	135789	135580	126678	134920	131308	142274	135206	119650	131867	128495	133002	133071	133333	131346	131788	132347	132293	135004	132288	131949	130192	127711	128233	128495	128696	133588	134040	124614	125918	132029	131739	121453	121152	121797	125995	124531	123285	129521	121644	125675	125997	125415	122406	118840	123839	131123
140705	135796	135453	137999	137179	137464	131762	136635	137828	136789	136729	124930	133706	128812	136414	136746	134732	132843	132664	135262	135098	139607	135883	132275	131419	130435	133047	133740	134510	132591	136274	126976	131213	134687	134636	127165	128383	126144	129182	130787	128242	131736	127471	126923	133579	129205	127815	122710	129753	138423
144672	142881	135083	139588	143602	145951	138531	144129	142063	150307	142856	125080	140788	136613	140596	142121	141557	139465	140296	139429	141701	143690	140792	139562	139646	136723	138777	139094	136512	139743	141998	129312	133802	137729	142612	127391	128306	127873	134267	132423	130418	139427	130907	132325	134664	130795	128584	124555	130309	137957
143260	140138	135069	138080	142060	140366	132406	140767	138391	149862	141547	126361	138094	134360	139594	139136	139899	138707	137931	136981	139444	141731	139202	138337	136491	133442	134729	135360	135986	140389	140754	131057	133310	138199	140382	128165	129255	128826	133807	129621	130676	135577	129050	132760	131160	129057	129077	125600	131315	134337
146606	146193	136614	140815	146066	142573	145779	147657	147020	143774	144638	126495	145478	139000	142106	147049	146209	139273	142754	141424	145079	146522	141142	139486	146874	143413	146202	145435	139973	146531	142167	131503	134998	138843	143885	127623	130260	128536	135191	133681	132492	140721	135842	133140	142062	140667	129979	125613	131388	141250
140094	138279	132410	134501	138581	137760	130986	135931	136827	138532	138483	120904	136617	132921	137713	136795	136856	140955	135059	131631	138518	140051	138086	134907	133909	133387	131902	132657	133662	133565	139526	125281	130508	136172	137613	122789	123273	123384	130497	130516	124803	135223	126615	128048	128860	126442	123860	120992	125140	134426
137512	135315	131747	134419	135289	135613	128875	136406	132200	137489	137289	124835	133346	129705	135301	133757	136159	134019	133585	131919	135144	137332	134257	133292	132859	130539	130543	128871	132759	135642	136640	128805	129078	138447	135211	125876	126141	126644	129418	127393	128102	131436	126931	129262	131475	126148	127472	123777	129189	132211
146752	145136	138009	142433	145483	145257	137946	144481	142059	153416	145766	128016	142822	138632	142925	143153	144293	142302	142649	140371	143799	145996	143461	142691	140359	137823	139426	138339	139812	143297	145143	133776	135690	141510	144946	130009	131266	130868	136811	133587	132675	140444	133083	136035	135173	132547	132144	127310	133893	138257
138006	136499	127805	130843	141551	139256	130346	138281	135592	139067	135113	120391	134914	130929	136070	136555	137965	132807	134438	129846	134820	137771	135037	133654	136219	133434	131473	134068	132101	134181	135383	125497	126901	133653	133192	121281	121140	121977	128509	129348	122812	132949	124515	127215	127520	130153	122972	119720	124886	134033
141360	141733	138575	141338	140157	137632	132637	138963	137889	138294	143991	132203	140200	135280	139613	139500	140315	138376	138847	135411	140071	141968	139390	138668	136746	136046	135405	132406	137379	135650	141751	132998	136075	139798	138873	132487	133568	132633	138098	142339	135562	142317	130635	133120	135395	128941	132999	128959	135652	138919
139160	140229	138800	140885	138648	135794	132204	137110	136608	137238	150306	129876	138946	133959	138391	138076	139530	136507	137683	136500	139589	140118	137844	137947	135051	134718	134719	130919	135066	135423	140597	130772	132970	136642	138351	130319	132941	129752	131685	129465	133561	136452	129404	133576	133905	127860	132198	127703	132768	135579
135569	136927	129592	132847	134392	130903	134968	137538	136081	134228	134403	118255	135865	129945	133024	136443	135793	130351	133339	131401	135760	135871	132935	131967	135356	133385	135923	133442	130173	135234	134349	122137	127681	129582	134393	119810	121809	120783	126077	126360	123377	133263	126472	123931	128728	126493	120862	117909	122652	129474
139861	138587	139518	141492	137649	137113	132366	137861	136575	137911	146984	129717	138132	133009	137620	136868	138866	137060	135883	136993	139307	140822	136976	137607	133387	133008	134507	130745	135225	135319	139275	131657	132763	137562	137662	129344	132228	129802	130363	129481	133498	134974	129069	131869	136526	128221	131889	127523	133326	137243
144517	144546	138410	143694	144492	142019	136639	142205	141610	144469	145362	127711	142008	137876	139988	141982	142539	139471	141968	139200	141674	144525	140999	139114	137800	136850	138607	136056	138233	138743	143935	132335	137790	141353	140888	130661	131132	129983	135958	137890	132476	143140	132055	133937	136095	133077	129808	124869	132047	140800
142282	137632	136899	139506	138991	139042	133372	138547	139383	138584	138683	125957	135340	130450	137961	138363	136737	134452	134368	136648	136953	141442	137593	133902	133547	132223	134633	135283	135964	134308	137977	128165	132585	136282	136385	128311	129652	127400	130792	132156	129698	133485	128867	128308	135060	130470	129125	123899	130948	139802
143567	141841	137045	139823	141849	142636	133677	139908	140600	147421	143080	127559	140491	136335	139991	140285	140600	144767	139438	137416	140627	142907	140153	139352	138265	136069	135814	137037	137299	139107	141614	131107	134225	139760	141401	128865	129637	129294	134755	133237	131729	138880	129531	132898	132835	127939	130445	126514	131254	136760
144071	140907	136072	139131	142874	141478	133325	141588	139327	150862	142608	127177	139080	135115	140436	140051	140666	139406	138890	137967	140264	142642	140015	139374	137322	134193	135658	136164	136664	141058	141468	131909	134269	139140	141025	128990	130207	129546	134593	130524	131548	136618	129688	133322	132045	129871	129725	126345	131915	135419
138469	135429	130912	133106	136759	138965	127912	136278	133865	144252	135741	123193	133330	130059	134999	134585	133966	133141	133201	132029	133412	137346	134557	133836	131826	128833	129581	131690	132365	135820	135476	126392	126132	133246	135486	124677	125037	125233	129980	125226	126109	131434	123975	128082	127094	124110	124834	121649	127589	132006
146861	145116	138508	141172	153136	141826	136498	144901	146390	143724	144034	130346	143356	138025	144911	145983	146329	141669	141814	137535	141514	146579	144505	140894	141646	139507	139442	143397	141855	140486	144101	136021	137855	140646	141317	131842	133553	132117	136763	135954	134337	141136	132836	135173	135048	141333	131723	127727	134208	142492
141993	140497	135598	137563	148827	140325	132369	141647	137912	142300	138217	128801	138274	133866	139554	139816	141398	135630	137461	133692	137274	141794	138836	137029	136966	134561	135151	135254	136348	139005	139860	134557	130937	138471	137076	130186	130474	130143	133409	130441	131050	135973	128920	131172	129802	138395	129316	125712	132008	137064
146056	147784	142574	145648	152822	142277	137470	144984	143515	144385	146276	132144	146325	141812	144864	145600	148783	141709	146043	138937	143864	146090	144754	144703	145571	143041	140524	139864	141766	141968	147897	137837	139386	144669	145034	133871	135060	132522	138761	136620	136227	143212	134985	137170	136433	141459	136927	130662	136315	139933
145534	145371	145130	146823	145791	140971	135623	143758	141965	144157	148358	135052	144000	139081	144163	143875	144438	141374	143103	139918	143709	145847	143303	143503	142235	140510	138514	137298	140124	140603	145738	136657	141847	146759	141389	135898	139063	136627	138890	137738	139963	142662	132859	138057	138257	134133	137440	133334	138657	140851
143297	145518	135763	139528	143952	140799	139728	144713	144026	143289	143809	126419	144561	138666	140585	144613	145188	139616	142424	137633	142369	143415	140366	139815	146344	142198	141877	143525	136857	145600	142229	130589	133933	138342	141696	127490	129513	127602	134700	132825	131048	139578	131867	136164	134889	132996	129560	125046	130819	137808
143367	142029	136752	139013	149869	141558	133944	142681	139478	143633	139872	129727	139623	135343	140770	141231	142793	137055	139042	135014	138825	143121	140072	138386	138272	135912	136777	136507	137532	140194	141503	135172	132381	139782	138563	131164	131455	131030	134601	131725	132376	137355	130288	132404	131135	139070	130263	126558	132960	138195
145770	146454	137292	141065	153790	147567	137618	145653	143122	151019	142848	130120	143445	138750	142770	144543	146508	140655	142897	138279	141839	144922	142233	141178	142478	139842	141043	140010	138292	142114	144301	136824	134103	142480	141931	131888	131796	131508	136564	134942	133644	140643	132757	134277	133349	141396	131787	127422	133827	140354
144374	141331	136154	138724	142391	145008	134070	142157	139640	149336	141871	127749	138736	135098	140286	140357	139559	138709	138310	137639	139776	143586	140052	138421	137350	134749	136251	136290	138017	140534	140758	131374	132190	139355	141413	129264	130591	130493	134693	130996	131531	137153	130177	133029	132636	128964	130453	126352	132798	137969
143999	148318	139705	144312	152727	140156	134514	144316	141284	142936	143393	132551	145147	141593	143020	143983	146596	139682	145353	136897	140962	143989	143188	144070	143186	140697	138510	138228	139363	140087	147035	138086	137629	142669	141254	134530	133461	132428	137927	135431	134177	142755	132603	135178	133526	141224	132571	129007	135164	138977
141551	142585	133832	137234	146036	138200	134034	142707	139582	141636	139908	127549	141230	135501	139574	141126	146352	138178	139848	133925	139610	140931	138878	138251	141122	137896	136949	138009	134701	142952	141663	133122	133115	138781	137567	128794	129223	128356	133841	132002	131075	137033	128900	132283	130083	134837	128306	124995	130506	134154
139490	135965	131332	134051	138277	136972	128379	136831	134252	147526	137209	122820	134264	130676	135839	135156	135753	134864	134063	133658	135309	137675	135488	134947	132667	129389	130501	131874	132239	137230	136727	127669	129679	134396	136471	124582	125664	125291	130507	126049	126766	131686	125210	129286	127135	125967	125288	122308	127430	130262
142674	142278	134255	137478	143760	141952	133953	143753	139532	147014	140359	126168	140119	135342	139898	140366	141701	137873	138735	135559	140067	142056	139873	140107	139260	135880	136404	137115	134935	141912	141470	131573	132619	138298	138972	127453	128286	128285	133102	131971	129765	136110	128251	131205	130309	130671	128277	124495	130464	135554
140380	138909	134013	135947	147684	138874	130693	139991	136029	140587	136209	127365	136628	132417	138104	138245	139908	134008	136031	131952	135493	140124	137318	135551	135467	133002	133525	133677	134813	137552	138518	133076	129278	136943	135370	128834	128894	128508	132064	128863	129381	134351	127492	129831	128035	137700	127644	124065	130291	135550
144247	143790	137064	140334	150377	140740	134312	144032	140842	143864	141956	129483	142016	137351	142532	142663	145635	139792	141431	136733	141390	143672	141516	140815	140677	137629	137777	138525	138119	141526	144024	135862	134406	139883	141244	131215	131011	130269	136412	133237	132896	138645	131045	134295	131816	138264	129979	125681	132541	137760
140170	136554	132298	134416	138266	141501	129840	137675	135178	146142	137041	124162	134372	130880	136311	136003	135074	134570	134210	133788	135018	139157	135982	134552	133060	130267	131818	132475	133924	136745	136383	127443	127750	135102	137111	125654	126481	126553	130714	126867	127448	132717	126146	129137	128362	125550	126628	122814	128891	133822
146055	141552	140914	142877	143705	141651	138733	142831	141449	142338	144892	128480	139348	134966	141535	140877	142332	139436	138521	143591	143785	145699	140603	138553	137516	136829	140689	136019	140711	138167	143356	132735	138273	141107	143146	131418	132954	132630	134708	133995	134640	138661	136940	132958	143280	138549	131814	127205	134095	142141
143242	145232	134247	139089	142745	140515	142972	145403	143603	141107	141859	124898	144137	137509	139916	144432	143533	137623	141279	134950	143077	142885	139805	138660	144621	140754	141575	142811	136155	143863	141441	129296	131590	136823	140863	126244	127667	126198	133967	132724	129427	139811	130904	130625	134327	133060	127913	123147	129035	137245
143267	145881	135249	139372	145169	140462	141102	145849	143963	142169	142029	127423	144931	138681	140406	144919	144930	138592	142717	136546	142629	143206	140162	139392	145468	141953	147515	143093	135991	145462	142033	131399	133051	137519	140430	128359	130560	128423	134079	133510	132151	140541	137240	132929	135296	135800	129338	124674	130804	137999
145996	144566	135902	139858	145543	145989	138447	143609	142045	153589	144044	125780	142008	138461	142193	142838	143390	141196	141676	139130	143805	144544	141963	141431	140847	137928	139409	138571	137903	140572	143688	130649	132559	138692	144505	127150	128052	128453	135998	132601	130401	139139	131754	133695	134403	132315	129331	124635	130660	137234
137756	134015	129605	132154	136466	135074	126595	135113	132424	145762	135429	121134	132225	128971	134331	133290	134112	133428	132271	131969	133686	135995	134007	133149	130868	127613	128799	130249	130649	135729	135204	125934	127939	132629	134863	123018	123898	123695	128912	124074	125118	129643	123795	127879	125490	124295	123540	120718	125786	128429
138390	136099	133418	137292	136817	135179	128551	135470	135293	139562	139786	125384	134172	131077	134946	135647	136033	134211	134643	133674	134041	137843	134818	133548	132638	130626	130704	131377	133097	132567	135992	128819	131351	137803	135044	126935	127351	126615	130707	130521	129127	134061	125544	135044	130083	124645	128415	123641	129516	134563
144269	141809	141326	142932	142230	140590	134523	140557	139740	143205	144556	129723	141327	136546	140687	140213	141644	139604	139914	138740	141241	143648	141299	140845	136125	135402	136676	134125	138349	137790	143251	131505	136636	140201	142846	130743	131596	130709	135585	133595	133403	138937	131534	134689	135627	130355	131523	125781	132835	139058
141740	137713	132460	135823	138212	136806	138234	138713	137178	145984	140125	120137	135158	131367	137559	137992	136902	134740	134753	137011	139906	140232	136553	135018	136412	133913	135314	133974	135384	134081	136816	125828	130273	134864	140170	122201	124838	123792	130365	126549	126067	133892	129924	128815	134613	130869	125035	121490	126535	133905
136306	136982	135845	138603	136571	139108	128808	134312	131905	135421	138533	122748	134842	130310	134027	133839	135169	132085	133151	132468	135171	136518	134659	134869	131009	130222	131293	127107	130617	128650	137028	126371	126560	133018	135106	124202	124224	122867	127714	127756	125565	133366	126231	126706	129669	126978	123926	120465	126343	138359
141915	141183	140583	142680	140637	139062	135584	140556	138769	140243	149355	131537	139666	134681	140045	139106	141480	139492	138177	139820	141972	142773	139907	138991	136072	135945	137252	132504	137362	136806	141973	133578	134710	139178	141359	132025	134840	132144	133332	131511	135733	137761	132473	135158	139214	131962	133707	129654	135065	138891
146664	145377	136255	140664	146878	149465	137844	144387	142835	158022	144344	127664	142232	138483	142093	143399	143755	141747	142061	140001	142436	144953	142096	140878	141207	138269	140011	139509	138193	142118	143541	132766	133597	141554	144155	129752	130209	130376	136057	133111	132372	139663	132335	134495	134240	132447	131459	127092	133224	139275
148362	150203	140144	143844	147251	143486	145300	148740	149009	144717	148473	128541	149501	143595	145816	150413	148660	143390	147299	140445	147779	148666	145222	143525	151300	147808	145078	147324	143126	148052	146547	132400	138976	143977	146667	129762	132411	130506	138589	137105	134418	144880	135239	136835	140818	136760	133419	128664	133735	141326
145236	147293	136964	140448	144087	140034	142943	145716	146250	141329	144919	125286	146741	141100	142955	147793	145597	140553	144817	137128	144913	145318	142423	140451	149371	145746	142357	145474	140303	145922	143401	129189	135989	140873	143693	126508	129188	127391	135821	134177	131023	142020	132627	134129	138170	134750	130381	125736	130293	138031
146213	145599	136034	140439	146663	150478	137824	144731	142935	156644	144237	127768	142634	138530	141919	143480	143764	141824	142274	140084	142238	144740	141847	141201	141453	138739	140230	139604	138078	142219	143445	132633	133396	141566	144108	129723	130203	130384	136238	133897	132455	140118	132165	134601	134216	131910	131406	126749	133015	139439
144095	142520	137220	140037	143887	140560	133486	141259	139100	145267	144598	125487	141209	136147	139956	139758	142482	139525	139816	137861	140720	143771	141257	139931	137215	135908	136569	134006	137977	137543	143012	130102	135198	139870	143024	126591	127842	127171	133852	133999	130227	138670	131103	132864	132340	130061	128875	123820	129866	137814
141540	139833	133974	137094	141075	140452	133684	139275	137794	151687	140262	123477	136971	133027	138167	138634	139192	136855	136607	136430	138295	139610	137526	136939	138543	135435	135160	135236	133786	137388	138124	129107	129605	136356	140046	124885	126386	125781	131726	128447	128270	134424	129115	132428	131489	128918	127799	123726	129512	133261
142223	139656	131787	135428	140715	140350	133126	141182	138142	147444	139898	123498	137916	133530	139048	139500	137853	135468	136216	135649	138784	141313	138632	137966	136220	133362	134332	135272	134645	138871	138687	127746	129562	134766	138913	124468	126147	126039	131492	128595	127821	134424	126715	129360	129354	126874	126803	122330	128724	134890
142692	141604	133031	137952	143430	144473	133723	140805	138964	153354	141409	124679	139149	135217	138604	139802	140700	138719	139027	137187	138574	140978	138477	137636	137975	134829	135944	136095	134200	139790	140271	129107	131898	138740	139649	126506	126889	126761	132417	131039	129218	136413	128217	131627	131628	129638	128075	123841	129422	136101
145330	148063	136113	141055	146625	141896	143981	147302	147341	144088	145573	127817	147574	141522	142243	147811	146582	141809	145418	138420	145106	145320	141594	141117	148453	144549	146005	146931	138339	148383	143962	131698	135364	139342	142411	129103	130938	128521	136396	134810	133379	141557	134142	134328	139049	137326	130622	126281	131242	139219
143089	139995	134342	137349	141680	140515	136057	140139	138653	141560	143636	123158	138464	133735	139932	139355	140262	138206	136933	137514	142158	143204	140360	137048	137109	136041	136442	134402	136861	135939	141042	128638	132926	137175	140805	124838	126158	126054	131711	131137	127973	136463	131303	131158	135962	133378	126552	122126	127884	138115
140181	138637	132067	135815	141728	137989	136702	140344	136853	138485	140710	122720	136882	132081	137971	137920	141725	136658	135902	135845	140524	140593	137373	134512	136729	135753	136268	132438	133289	134443	139033	128732	131279	135918	137088	124259	125585	125231	129727	129957	127636	135285	129719	128208	134921	134901	125930	121896	127562	136297
139410	139274	132775	135936	142194	137412	132091	139325	136349	137591	140623	123746	138136	133632	138759	138067	142577	137549	137298	133114	138718	140430	138419	136832	136750	135861	134489	131918	133051	133595	140645	128427	131806	136136	135883	124977	125557	125028	130656	131710	128561	137333	127772	129310	130561	131073	125907	121954	127499	135212
145323	144048	137549	141224	146795	142184	139275	145941	142564	143014	145996	127664	142121	136565	143241	143571	145827	140561	140408	139531	144609	145980	142770	139601	140947	139626	140312	137728	138589	139084	144267	133569	136355	140752	141904	129262	131078	130408	133748	134550	133246	139573	133100	132750	138091	137086	130766	126718	132467	140944
139875	139903	131717	135514	139812	137773	134178	139689	137131	141996	141070	122222	136976	132830	136957	137891	139303	134477	136691	134877	139200	139197	137227	135731	136247	134109	135193	133641	133674	134991	138237	127412	129941	134370	139434	124237	126019	124851	131492	128833	127425	135136	128947	130296	131216	129546	126362	121793	127707	133874
149683	144582	143683	144579	148309	145556	136248	146092	144305	148855	146676	137772	142735	139295	146461	145257	143112	142742	142764	141217	144419	149012	145705	142561	139508	138004	139729	139684	143675	144151	145593	139250	140666	146691	142959	138777	140368	139681	139332	138958	140312	141932	134663	137612	137363	134184	139026	134431	142146	145341
146769	147245	140028	144154	147481	144730	139711	147601	144102	145825	147833	128822	145524	140372	144323	145138	146539	143821	144694	140293	145558	146654	144924	144102	143407	141358	141414	140182	140053	141699	146512	132973	138872	142959	143771	129961	131398	131067	137834	137687	133113	143974	134468	136528	137739	135624	130772	126690	132865	141734
137278	137308	131054	135712	138575	136547	130851	136001	135243	138327	140979	126311	134759	131661	134844	136330	137425	135054	134810	134542	136462	136226	133738	132974	135690	132871	134566	132240	131327	134092	136687	129662	131200	134576	134992	128703	129904	127473	129773	127794	130961	133012	128384	132311	132098	128041	128776	125757	129705	133585
143616	145032	134045	138249	144695	140820	139547	145504	143492	143438	140826	125601	144649	138996	139361	145062	143217	138422	142408	134945	140463	143253	139460	139798	144866	140576	141621	143301	136242	146153	141029	130957	132670	137093	139184	126802	128040	127335	134486	133191	129443	140954	129339	131844	132461	133806	128220	124163	129443	137119
104801	106301	101074	103722	106333	105467	102843	106867	104942	106030	106447	104796	103386	99236	103210	104661	105494	102804	102755	101914	105465	105600	102208	101461	102589	101490	105722	100282	98909	102331	103493	107183	102628	103479	101841	105055	107188	105951	101138	101340	108621	103662	98329	98362	100702	97586	107063	103860	106859	103351
91018	94294	86906	89753	93417	94135	91724	94639	93317	94810	91969	93751	91385	87727	89860	92485	93339	89537	90509	87380	92278	92025	89232	89309	91687	89812	94698	89832	85451	91512	90796	96450	91189	90853	88551	94176	95653	94840	89416	89284	97738	91195	85965	86026	86097	83946	96199	93935	95137	89883
108728	110600	105004	107761	110013	110255	106725	111132	109550	110964	110470	108780	108080	103169	107010	108821	108800	105825	106515	105802	109010	109910	106569	106200	106714	105391	110081	105058	103100	107550	107811	110482	106488	107790	105793	108949	110858	109911	104405	104937	112196	107351	102244	101727	104223	100436	110476	107486	110825	107657
89395	91594	86722	88762	91349	91126	89295	92286	90246	91098	90832	94049	88522	84992	88270	89940	90640	88243	87866	87640	90700	90331	87280	86583	88290	87556	91890	86121	83974	88122	88265	95903	89146	88834	86548	93937	95968	94961	87853	88375	97250	89637	84671	84745	86616	84283	95900	93554	95172	89151
78703	82187	76276	77934	81958	82667	81329	83620	81989	82656	81153	85299	79452	75866	78283	80749	82280	78163	78110	77310	81625	80320	77605	77665	80747	78567	83910	79394	73851	80950	78882	88653	80758	79627	76585	85482	87714	86646	78818	78987	89274	79229	75063	75417	76334	74315	87910	86661	86307	78289
148546	147848	146889	150055	148072	144606	140267	145156	145359	146086	164122	133515	147508	140803	146625	146348	147771	145069	145624	145659	149199	149670	146137	146388	143545	142331	141811	139979	142126	143978	149371	134639	141941	144974	145502	134387	137120	133804	139012	138934	138104	145321	135255	142124	141036	134893	135748	131416	136561	143670
147589	147021	144960	148425	145169	143829	138794	143348	144089	144726	163562	131930	146048	140879	145398	145637	146022	145222	144919	143807	147051	147895	145341	144096	142911	141881	140147	138738	143300	142411	148116	133795	141483	145561	147039	133500	135851	133707	139748	137406	137271	143723	135627	141115	149005	132776	135240	131323	136855	142880
145127	145343	139491	142614	143188	140363	135771	141240	142200	141868	146648	129111	143675	140076	143121	143358	143249	143135	143822	137346	144065	145233	143311	141218	142088	140436	137711	137615	147269	139069	145567	131199	139053	142899	154156	130668	131495	131577	148048	145356	133390	146282	140627	142981	136734	130018	132253	128594	134818	139026
142134	144017	132513	136379	142183	140749	137122	142408	143585	141973	141331	123874	143919	140460	140523	143274	142907	149556	142259	133166	141248	142909	140640	139614	143692	140649	138724	142294	136931	142494	142179	127392	132535	138026	141440	124666	125959	125611	134484	132620	128478	139417	129596	132529	132788	128772	127130	123468	127229	136075
143263	142713	135040	137834	147904	139479	136177	142784	146802	141108	141259	126895	142148	135889	140896	143274	146628	141293	139958	135132	139958	143362	139958	137511	142301	139283	138485	145764	137675	141518	141107	131439	134133	138557	138617	127718	129257	128194	134264	134816	131004	139447	130126	133758	133625	136658	128202	124335	129763	138446
151148	145836	136758	140771	149329	141035	139844	146495	144692	142786	143226	128823	144455	138084	145370	147916	148283	139675	142397	137149	142422	150396	144416	139951	144306	141479	141815	142599	144957	142580	143084	133752	135854	141517	142126	129553	131073	129915	136982	136499	132698	141792	133890	134571	136648	140280	130608	126052	133079	146136
140515	140978	132651	135213	138873	134967	136904	137342	149631	136416	138670	122899	141064	139117	138702	143702	135764	138031	141228	131677	135965	140609	138515	133946	137376	139100	137748	144944	137021	136398	137026	123562	132720	135326	137789	123814	126192	125101	131443	130739	126895	142775	128771	130286	132757	127317	125754	121700	127002	136085
146000	145177	136744	140241	143780	139094	140490	142059	147198	139860	143455	126974	145438	140763	142665	147181	140212	139595	144080	135744	140975	145577	142721	139218	139020	140849	140700	140456	140006	138677	141321	127376	135811	139134	140688	127030	129219	128069	134374	135371	130762	148485	130500	132449	135090	130586	129066	123413	130700	140744
144159	141688	137819	139920	154698	138646	135388	143643	143105	141381	141789	128802	141000	135494	142524	143262	144260	137850	139825	137073	140267	143741	140892	139425	140106	137644	138037	140641	138639	138216	141229	135090	135013	138488	139437	128981	131488	129114	134664	133237	132664	138541	132104	133100	133942	142749	130035	125369	131734	138925
144822	144670	133807	137742	145732	138847	139064	145383	146425	140093	140803	125265	145378	138565	142037	146470	142474	138129	142202	133034	139886	144248	141932	139731	144726	140499	139270	147093	137536	144544	140977	127097	132578	136737	138584	125064	126656	125190	133847	134253	128435	139670	128028	131789	131855	132157	126706	121654	127983	138033
143244	145259	140269	143068	150632	139412	134674	142326	140568	141476	143308	130048	143867	139592	142358	143019	146498	139025	143658	136564	140966	143212	142292	142414	143380	140900	137738	137547	139215	139684	145537	135729	136906	142233	142295	131690	132653	130092	136564	134227	133648	140853	132700	135012	133747	140165	134651	128608	133905	137183
144657	142614	137279	140492	153558	139829	136113	144590	143922	142040	141894	129729	142144	136267	143655	144197	144143	138987	140576	136769	140559	144508	142055	140686	141314	138582	138156	141649	138545	139138	142315	134638	135249	139443	139149	129575	131134	129169	134694	134529	132458	139307	131655	132978	134152	142699	129689	125598	132013	139652
144274	146304	139731	143346	151953	141151	135958	144133	143217	143254	145285	131480	144629	139816	143642	144795	145942	143649	143357	137088	141678	144822	142767	143011	143074	140936	138889	139829	139730	139293	145672	136256	136463	142860	141454	132860	133017	131349	137356	135127	134282	141726	132631	135208	135668	140472	132791	128631	133714	140117
141104	142639	135979	139831	149442	138050	133131	140762	139616	139381	141238	127720	140967	136290	140287	141104	142801	140649	139550	134457	138372	141559	139429	139626	139339	137138	135807	136925	136125	136533	142487	133052	133595	138537	137568	129122	129326	127796	133460	131702	130621	138153	129398	131360	133027	139547	129130	124832	129710	136931
143408	140798	135424	138311	151516	137751	134844	143426	141225	139616	139775	126581	139880	134984	141826	142799	142883	136529	138959	135099	138740	142882	140419	137872	139295	136946	135834	138615	138124	136974	139923	132066	132491	137730	139106	127047	128618	127151	134390	132635	129704	137252	130426	132142	131623	141480	127159	122464	129649	138794
142755	140315	136077	138118	151272	138540	133563	141675	144952	140881	140040	127345	139296	134029	140740	141570	142938	139122	137896	135270	137809	142853	139580	137222	138416	135706	136201	143302	137682	138254	139817	133314	133872	137510	137344	128282	129929	128669	133489	133113	130816	137745	129589	132803	132500	140691	127814	124403	130140	138720
139125	144044	132133	136596	138382	134402	134915	136452	144270	135476	138378	124726	141622	140004	138443	142859	135467	136117	142994	130168	136396	139172	138601	135414	137123	139441	136970	138186	134675	134995	139245	125337	132861	136372	136404	126510	126859	126473	132088	131056	127606	146562	127676	129955	130435	125704	126231	122156	128169	134720
146379	144446	138131	139985	141067	137016	134412	141548	140824	139007	143943	126496	142161	138806	153406	145555	141975	145506	141589	135193	148410	149246	150939	144319	149680	148257	136726	137276	138537	136933	150620	129140	136153	144942	143279	127406	129369	128435	135325	133565	130534	139390	132494	134020	134052	129904	131326	127508	131414	136248
147056	146506	137580	140840	144319	140962	140594	142663	148968	141982	145317	127720	145702	142065	146221	150231	141492	141759	145230	137067	142243	147039	144683	139720	142214	143779	142200	142702	142513	140033	143206	129428	137580	141780	143018	129149	131681	130866	136300	135266	132644	148849	132423	133817	137489	131480	130638	126324	133026	142471
148883	145434	140884	143085	144344	140505	136074	142254	144083	142743	147400	129376	143665	140510	148437	148014	142268	143128	144004	138010	142926	148744	151872	141239	142863	141840	138306	139427	152398	139206	145392	131271	139924	144051	156729	130717	132975	132562	145559	137411	133633	142100	142423	144409	138146	130886	133082	129193	136199	142379
142934	141498	134458	137492	149527	139421	133724	140432	143333	140865	139990	126982	140016	135373	140688	142274	143474	138960	139090	134262	137526	142296	141039	136871	138650	136530	136594	140810	137812	137827	140308	132341	133915	137007	137895	128369	130002	128639	133577	133072	130434	138093	130222	133017	131779	138375	128458	124492	130563	138861
141966	154901	135288	144271	143211	137438	141968	142050	146692	139349	142587	128369	153591	152459	141694	150807	142478	138921	154628	132856	140628	141642	141636	143681	145690	148522	144185	139945	136645	142106	148173	127378	134985	140216	140333	131566	127542	126643	135917	134117	130207	147708	129448	132547	131463	128885	129208	123804	130321	135346
142966	141501	138618	141320	141128	139636	137328	141875	141097	144691	144919	126740	140299	136010	140485	140925	141768	138573	138789	141605	142077	143380	140306	138339	138480	137229	138632	136698	138158	139420	141256	128672	133982	139407	141099	127626	130404	128369	133067	132904	131739	137705	132538	133620	137650	131606	129250	126642	131685	138430
143483	140696	135320	137791	143146	141164	136433	140270	146425	145306	141204	124804	140058	136317	139678	142202	139543	140213	138794	136535	138558	143222	139269	137236	137072	135981	136990	142948	137448	138691	138755	128038	134073	136864	138690	125952	128510	127752	132895	132290	129651	141100	128543	132540	133891	130589	127565	123347	129418	138829
138068	134321	132717	134701	133319	130342	131127	132727	134510	132392	138043	119021	133348	130949	135045	135206	132972	132915	133724	133714	135648	137219	134327	130819	134778	133868	131087	130742	144264	130276	133988	121530	130050	135361	150948	119751	122190	121896	137147	125949	123772	130988	139163	137619	137069	128551	124169	121421	125080	131937
132947	137339	132238	137819	134256	130071	124335	131476	131406	132649	135313	141910	133759	133340	132275	133305	132366	129199	136543	128144	131105	132852	131865	132177	130471	129577	130476	126668	130274	130289	136794	140986	132150	135170	130656	144637	141337	139817	132019	127495	141692	133431	125478	128326	127609	123273	141448	137651	142812	130055
140559	138148	136892	138812	137443	135033	133334	137254	137112	137473	141288	123502	136463	132780	137331	137651	136825	136098	136308	137666	138910	140047	136487	134710	137984	137127	134927	132585	139922	133173	136830	127122	133646	140323	144661	123688	126457	125495	134042	130004	128436	134113	135633	134032	139294	132649	128593	125053	128599	136323
141163	142183	134961	139751	151215	137721	132834	140486	139880	139968	139615	127800	139955	136142	139895	141328	142386	137350	140262	134236	138065	140606	138539	138024	138620	136003	135519	137796	134898	136704	140919	132440	132017	137912	135922	129235	128139	127421	133039	133225	130123	137837	128608	132965	130111	140573	126549	123319	129091	137762
140464	143605	140318	144963	141326	135812	129683	137282	138005	137282	143098	131796	140053	138758	139204	139921	138316	138081	141938	136402	135831	140641	139105	138134	136718	136163	134452	133323	138030	135551	142968	132537	138884	142679	136903	134627	133396	132031	134116	134704	133659	137883	130272	133751	134466	129942	132917	129358	134990	138140
140738	140014	135265	138089	149821	136906	134062	141683	137492	139301	138311	127630	138077	132789	138345	139010	143182	134880	137272	135765	138781	140451	137376	136408	137558	135293	141957	134883	134284	136477	139500	134796	131647	136198	136633	128824	130688	128500	131798	130885	131557	136662	136564	130862	132679	143561	128156	123850	130556	136660
158949	158167	151502	155627	158782	154508	150991	156854	155579	157800	160598	141194	156404	150206	155939	156811	157508	153535	154784	152457	157663	159065	155321	154399	154018	151841	152925	150384	151874	153147	157549	145294	150029	154013	156237	142344	144814	142872	147932	146320	146911	153152	145161	146895	150099	145728	143864	138188	146065	152178
145354	143696	138365	141030	144175	141777	138252	142205	148463	145592	146374	128252	143200	138009	141387	144785	141786	142559	141468	138590	140619	144916	141213	139263	139287	139100	139786	143627	140165	140461	141142	130784	136950	139977	141629	129358	132026	130451	135768	134828	133340	144176	131347	135316	138615	131569	130825	127105	132629	140806
140236	143835	134892	140843	142011	139330	134584	139029	139905	143797	140444	125806	142752	142629	138392	140976	139948	142298	144866	134320	139120	140268	138700	140547	137475	136770	135925	135513	135251	136522	142551	127230	133567	137204	139478	128151	127215	126052	134238	131475	129727	142909	128759	132947	130702	128683	126621	122404	128617	134795
138985	134714	129890	131951	137406	135337	131600	135305	141315	139113	134121	119216	134295	131626	136523	138558	133082	133197	133336	131605	132716	138523	135525	131837	132219	131299	131186	138770	133607	132506	132953	121969	128645	131013	132997	120311	123363	121780	127822	125896	122801	135929	123576	126535	128432	126857	122018	117708	124037	134705
140885	140079	134780	138217	148532	138404	136820	142086	138899	139102	140354	125904	138633	133662	137605	139588	144200	135873	138213	144247	139367	140399	136275	135741	138689	136462	138122	136123	134818	137825	138856	132843	132019	136703	137945	127316	129624	126742	131777	130070	130703	135742	131977	131315	136477	143051	127468	123660	129239	137164
141145	139110	133075	136348	149539	136484	132876	141298	140816	137724	137617	125426	138946	132910	140591	140901	140761	135974	137291	132908	137181	141028	138879	137079	138783	135882	134539	139576	134943	136211	139029	130388	131244	135490	135713	125284	126498	124678	131221	131104	127911	135817	128011	129421	130810	139528	125461	121674	127645	136400
141569	143964	132836	138115	142532	138024	141220	142927	143009	140476	141131	122900	142877	138183	138883	144534	143147	136318	141573	136797	140965	141210	137196	137142	145595	141738	141633	142959	134806	143510	139594	127686	130245	136672	139436	124720	125006	123701	131778	131257	127861	137694	130732	131345	136109	135188	126080	121858	126967	135667
104590	106117	102233	103904	106363	106037	101254	106899	105082	107941	105632	114445	103019	99298	103004	104420	105682	102119	102192	101279	104647	105399	102731	101309	102652	100782	105971	101236	100912	104676	103449	116769	103529	105339	102864	114676	115886	114934	104147	101089	116651	102757	99488	100062	100190	97218	115793	113610	116088	103098
145569	143984	137115	140800	147249	142165	135621	144667	141802	143903	144220	129871	142109	138655	144258	143710	145425	141901	141846	137085	141595	145830	143746	140132	140349	139358	137929	137280	138730	139435	144590	133026	135938	143214	139521	131200	131333	131053	135085	135971	132922	140473	130589	133627	134538	134657	130990	127096	133499	141215
143007	142658	137485	141396	141354	139664	133415	140547	139447	147123	143899	127856	140842	136864	140895	140991	141137	139361	140738	137175	140937	142389	140679	140135	140650	138071	136900	135911	137058	138111	142424	131061	136446	139994	141697	129237	131490	129179	134108	131589	133257	139451	131258	133121	133225	128403	131855	128603	132827	135896
88596	92409	84834	87441	91449	91358	89701	91965	90981	91935	89708	91313	89565	85720	87549	90197	91065	87538	88537	85263	90325	89736	87060	87529	89122	87556	92800	87498	83136	89169	88802	93933	88969	88525	85742	91738	93240	92250	87626	86861	95207	89106	83832	83778	84245	82502	93446	91522	92423	87380
105503	109058	104144	106669	107899	104728	102643	106201	106772	106534	108067	103717	106252	103607	105049	106878	106783	105112	106710	102226	105870	106066	104077	104243	105465	105147	106828	101896	100599	103813	106440	105335	105856	107010	102652	104635	105434	103924	102897	103258	107047	106176	99464	101973	101047	97889	105383	103033	105151	103301
142481	143450	137242	140939	144221	138802	134084	142211	139982	139517	143540	127844	142013	137511	142292	142158	144804	139679	141837	135666	141044	143296	141627	139727	141649	140886	137477	135151	136903	136908	143804	131469	137170	141336	139127	128966	130716	128771	132975	133729	132571	140593	131096	131604	133654	132686	130710	127503	132070	137862
140663	145607	134452	139179	141136	137119	136655	142623	142052	138627	141495	126501	145380	139457	139710	144196	142780	137739	143256	132188	140190	141021	139708	139802	146727	142965	139867	141558	134723	143821	142023	128986	134649	138225	138728	127285	129218	126599	133028	132149	131253	140205	128835	131268	130963	128310	129538	126347	130070	134046
145714	143506	138301	141814	144452	144424	138680	143793	141730	148823	146631	128195	141586	136796	142136	142320	143571	141787	140898	142502	145729	145015	141542	140827	141771	138729	139539	138750	138934	141553	142976	133018	134956	140106	145342	129493	132389	131000	137092	133136	134103	139889	134284	135958	138798	133482	132264	127959	133859	139436
143718	142560	138531	141671	144171	140712	133197	142526	140218	145052	143288	129980	140498	137234	141362	141226	141966	138880	140884	137865	140451	143361	141176	140166	139941	137541	137384	136621	138374	138233	142227	134019	136689	141201	141076	131166	133477	130945	135073	132761	134384	139377	132479	133409	133774	132236	133284	130043	134597	138112
135918	136022	129528	132484	138206	132685	129203	136223	132249	132902	135257	121318	133988	130676	135508	135245	138689	132649	134565	130037	134547	136775	134679	132492	134676	134062	136417	127980	130649	129965	136321	126435	128744	133709	132510	122741	124172	122649	125397	126582	125398	132817	131398	124480	128935	130558	124551	121436	125793	131888
138084	137454	131610	134179	139914	135896	132443	137591	135015	137436	138580	123341	135151	131347	136812	136460	140220	134710	135186	133888	136836	138560	136086	133911	134634	134001	133942	130346	133355	132654	137396	128426	131142	135638	135855	124551	125783	125585	129410	128376	127411	133739	128554	128573	131674	131149	126232	122543	127830	134126
[truncated: 360 more rows]
[truncated: 1,445 more columns]
