# Supplementary material for: Hybrid breeding of rice via genomic selection
Source: Plant Biotechnol J. 2019 Jun 26;18(1):57–67. doi: 10.1111/pbi.13170 (PMC6920338; doi:10.1111/pbi.13170)
Supplement: Supplementary file 2 — Data S2 Predicted values of the 100 hybrids from the half diallel crosses. [file PBI-18-57-s005.xlsx]

## Sheet: Data S2
Supplementary Data S2. The predicted values of the 100 hybrids from a half diallel cross
Cross	Yield_mean	GN_mean	TGW_mean	PH_mean	GL_mean	GW_mean	Yield_sanya	GN_sanya	TGW_sanya	PH_sanya	GL_sanya	GW_sanya	Yield_hangzhou	GN_hangzhou	TGW_hangzhou	PH_hangzhou	GL_hangzhou	GW_hangzhou
LGW1XLGW2	46.757	130.969	31.5032	108.021	8.85474	3.01561	45.8745	121.444	31.3754	94.777	8.5177	2.97333	46.386	143.608	31.6322	121.558	9.19549	3.05557
LGW1XLGW3	43.5777	148.042	31.505	108.247	8.55619	2.94463	38.6719	117.494	31.7249	92.4416	8.23522	2.93954	48.0591	178.913	31.2891	123.909	8.87078	2.94836
LGW1XLGW4	44.1017	158.589	27.5975	103.763	7.66337	3.02757	43.8402	154.483	28.5013	91.4511	7.36462	3.05816	43.6252	165.389	26.636	115.546	7.95358	2.99446
LGW1XLGW5	41.9001	158.655	26.5083	98.7275	8.43144	2.73494	41.7891	143.248	26.6946	82.3829	8.11649	2.67957	40.337	171.256	26.3198	114.399	8.73475	2.79663
LGW1XLGW6	46.7386	183.192	26.6605	104.943	7.41702	3.08489	45.4005	160.719	26.6933	90.474	7.21574	3.00126	46.2535	204.391	26.5927	119.19	7.61494	3.16475
LGW1XLGW7	42.4328	152.346	23.9644	97.896	8.0084	2.65813	42.2139	150.86	24.6984	86.481	7.64161	2.65832	41.6623	156.739	23.2916	109.484	8.39528	2.66453
LGW1XLGW9	45.6824	171.308	25.1839	102.282	8.16964	2.7276	43.986	160.32	25.2943	88.8953	7.85908	2.69769	46.1674	185.324	25.0692	115.555	8.46681	2.76067
LGW1XLGW10	43.3089	143.701	28.8846	103.016	7.96012	3.05542	42.0706	126.275	28.6724	86.1981	7.65323	3.00059	43.4706	159.421	29.0405	119.061	8.26068	3.10451
LGW1XLGW11	43.5638	145.013	27.9208	101.754	7.45919	3.10697	44.5558	136.308	28.4474	89.9367	7.17621	3.1164	41.7521	154.808	27.3615	113.193	7.74279	3.09301
LGW1XLGW20	44.6155	150.304	27.2295	102.586	7.83832	2.98678	43.2344	127.819	27.1003	85.0716	7.53886	2.9387	44.6237	170.299	27.4229	119.456	8.13737	3.03393
LGW2XLGW3	46.8931	126.753	33.5391	112.133	10.0436	2.69874	39.5249	103.528	34.2563	98.1451	9.78582	2.71621	54.0306	153.229	32.9034	126.901	10.3169	2.67868
LGW2XLGW4	47.4171	137.299	29.6316	107.649	9.15076	2.78167	44.6931	140.516	31.0327	97.1547	8.91522	2.83484	49.5966	139.705	28.2503	118.537	9.39967	2.72479
LGW2XLGW5	45.2156	137.365	28.5424	102.614	9.91883	2.48904	42.642	129.282	29.226	88.0864	9.66709	2.45625	46.3084	145.572	27.9342	117.39	10.1808	2.52696
LGW2XLGW6	50.0541	161.903	28.6946	108.829	8.90441	2.83899	46.2534	146.752	29.2246	96.1776	8.76634	2.77794	52.225	178.707	28.207	122.181	9.06103	2.89507
LGW2XLGW7	45.7482	131.057	25.9985	101.782	9.49579	2.41223	43.0669	136.894	27.2297	92.1846	9.19221	2.435	47.6338	131.055	24.9059	112.476	9.84137	2.39486
LGW2XLGW9	48.9978	150.018	27.218	106.168	9.65703	2.48171	44.8389	146.354	27.8257	94.5988	9.40968	2.47437	52.1389	159.64	26.6836	118.547	9.91291	2.491
LGW2XLGW10	46.6243	122.411	30.9187	106.903	9.44751	2.80953	42.9236	112.309	31.2038	91.9016	9.20383	2.77727	49.442	133.737	30.6549	122.052	9.70677	2.83483
LGW2XLGW11	46.8793	123.724	29.9549	105.64	8.94658	2.86107	45.4088	122.342	30.9787	95.6402	8.72681	2.89308	47.7236	129.124	28.9758	116.185	9.18889	2.82333
LGW2XLGW20	47.9309	129.014	29.2636	106.472	9.32571	2.74089	44.0873	113.853	29.6317	90.7752	9.08946	2.71538	50.5951	144.615	29.0373	122.448	9.58346	2.76426
LGW3XLGW4	44.2378	154.373	29.6333	107.874	8.85221	2.71069	37.4906	136.567	31.3822	94.8192	8.63273	2.80104	51.2698	175.01	27.9072	120.888	9.07497	2.61758
LGW3XLGW5	42.0362	154.439	28.5442	102.839	9.62027	2.41807	35.4394	125.333	29.5755	85.751	9.38461	2.42246	47.9816	180.877	27.591	119.741	9.85614	2.41975
LGW3XLGW6	46.8748	178.977	28.6964	109.054	8.60585	2.76801	39.0508	142.803	29.5742	93.8421	8.48386	2.74414	53.8981	214.012	27.8639	124.532	8.73633	2.78786
LGW3XLGW7	42.5689	148.13	26.0002	102.007	9.19724	2.34125	35.8643	132.945	27.5793	89.8491	8.90972	2.40121	49.3069	166.36	24.5628	114.826	9.51667	2.28765
LGW3XLGW9	45.8185	167.092	27.2197	106.393	9.35848	2.41073	37.6364	142.405	28.1752	92.2634	9.12719	2.44058	53.812	194.945	26.3404	120.898	9.5882	2.38379
LGW3XLGW10	43.445	139.485	30.9205	107.128	9.14896	2.73855	35.721	108.36	31.5533	89.5662	8.92134	2.74348	51.1152	169.042	30.3117	124.403	9.38207	2.72762
LGW3XLGW11	43.6999	140.798	29.9567	105.865	8.64802	2.7901	38.2062	118.393	31.3283	93.3048	8.44433	2.85929	49.3967	164.429	28.6327	118.535	8.86418	2.71612
LGW3XLGW20	44.7516	146.088	29.2653	106.697	9.02715	2.66991	36.8847	109.904	29.9812	88.4397	8.80698	2.68158	52.2683	179.92	28.6941	124.799	9.25876	2.65705
LGW4XLGW5	42.5602	164.985	24.6367	98.3554	8.72746	2.501	40.6077	162.321	26.3519	84.7606	8.51401	2.54108	43.5477	167.353	22.9379	111.378	8.93894	2.46585
LGW4XLGW6	47.3987	189.523	24.7889	104.571	7.71304	2.85095	44.2191	179.791	26.3505	92.8517	7.61326	2.86277	49.4642	200.488	23.2108	116.169	7.81913	2.83397
LGW4XLGW7	43.0929	158.677	22.0927	97.5239	8.30442	2.42419	41.0326	169.933	24.3556	88.8587	8.03912	2.51983	44.873	152.837	19.9097	106.463	8.59946	2.33375
LGW4XLGW9	46.3424	177.638	23.3122	101.91	8.46566	2.49366	42.8046	179.393	24.9516	91.273	8.2566	2.5592	49.3781	181.421	21.6873	112.535	8.671	2.42989
LGW4XLGW10	43.9689	150.031	27.0129	102.644	8.25614	2.82148	40.8893	145.348	28.3297	88.5758	8.05074	2.8621	46.6812	155.518	25.6586	116.04	8.46486	2.77373
LGW4XLGW11	44.2239	151.344	26.0492	101.382	7.75521	2.87303	43.3745	155.381	28.1046	92.3143	7.57373	2.97791	44.9628	150.905	23.9796	110.172	7.94698	2.76223
LGW4XLGW20	45.2755	156.634	25.3578	102.214	8.13434	2.75284	42.053	146.892	26.7576	87.4493	7.93638	2.80021	47.8344	166.396	24.041	116.436	8.34156	2.70315
LGW5XLGW6	45.1972	189.589	23.6997	99.5354	8.48111	2.55832	42.168	168.557	24.5439	83.7835	8.36513	2.48418	46.176	206.355	22.8946	115.022	8.60029	2.63614
LGW5XLGW7	40.8913	158.743	21.0036	92.4883	9.07249	2.13156	38.9815	158.698	22.549	79.7905	8.791	2.14124	41.5848	158.703	19.5935	105.316	9.38063	2.13592
LGW5XLGW9	44.1409	177.704	22.2231	96.8741	9.23373	2.20103	40.7535	168.158	23.1449	82.2047	9.00847	2.18061	46.0899	187.287	21.3711	111.388	9.45217	2.23206
LGW5XLGW10	41.7674	150.097	25.9238	97.6088	9.02421	2.52885	38.8382	134.113	26.523	79.5075	8.80262	2.48352	43.393	161.384	25.3425	114.893	9.24603	2.5759
LGW5XLGW11	42.0224	151.41	24.96	96.346	8.52327	2.5804	41.3233	144.146	26.298	83.2461	8.3256	2.59932	41.6746	156.771	23.6634	109.025	8.72815	2.5644
LGW5XLGW20	43.074	156.7	24.2687	97.1784	8.90241	2.46021	40.0019	135.658	24.9509	78.3811	8.68825	2.42162	44.5462	172.262	23.7249	115.289	9.12273	2.50532
LGW6XLGW7	45.7299	183.28	21.1558	98.7039	8.05807	2.48151	42.5929	176.169	22.5476	87.8816	7.89025	2.46293	47.5013	191.838	19.8664	110.107	8.26082	2.50404
LGW6XLGW9	48.9794	202.242	22.3753	103.09	8.21931	2.55098	44.3649	185.629	23.1436	90.2959	8.10772	2.5023	52.0064	220.423	21.644	116.179	8.33236	2.60018
LGW6XLGW10	46.6059	174.635	26.076	103.824	8.00979	2.8788	42.4495	151.584	26.5217	87.5987	7.90187	2.8052	49.3096	194.52	25.6153	119.684	8.12622	2.94401
LGW6XLGW11	46.8609	175.948	25.1122	102.562	7.50886	2.93035	44.9347	161.617	26.2966	91.3373	7.42485	2.92101	47.5911	189.907	23.9363	113.816	7.60834	2.93251
LGW6XLGW20	47.9125	181.238	24.4209	103.394	7.88799	2.81016	43.6133	153.128	24.9495	86.4722	7.7875	2.74331	50.4627	205.398	23.9977	120.08	8.00292	2.87344
LGW7XLGW9	44.6736	171.395	19.6791	96.0427	8.81069	2.12422	41.1784	175.77	21.1487	86.3029	8.53359	2.15936	47.4152	172.771	18.3429	106.473	9.1127	2.09996
LGW7XLGW10	42.3001	143.788	23.3798	96.7773	8.60117	2.45204	39.263	141.726	24.5268	83.6057	8.32773	2.46226	44.7184	146.868	22.3142	109.978	8.90656	2.4438
LGW7XLGW11	42.5551	145.101	22.4161	95.5145	8.10024	2.50359	41.7482	151.758	24.3017	87.3442	7.85072	2.57807	42.9999	142.255	20.6352	104.11	8.38868	2.4323
LGW7XLGW20	43.6067	150.392	21.7247	96.3469	8.47937	2.3834	40.4268	143.27	22.9546	82.4792	8.21337	2.40037	45.8715	157.746	20.6966	110.374	8.78326	2.37323
LGW8XLGW12	34.1356	135.783	27.4848	97.5041	7.3931	3.17998	33.0154	112.705	26.9439	83.8602	7.0826	3.11787	34.3461	166.511	28.0036	110.87	7.69392	3.24198
LGW8XLGW13	34.1231	135.859	27.4661	97.4446	7.38915	3.18167	32.8918	112.644	26.9206	83.3269	7.0755	3.11706	34.5643	167.164	27.976	111.253	7.6919	3.24625
LGW8XLGW14	34.0564	139.683	27.4395	97.2659	7.42556	3.18206	32.8089	115.145	26.9559	83.7193	7.10379	3.12111	34.4331	171.304	27.9108	110.602	7.74379	3.24204
LGW8XLGW15	34.193	133.086	28.4664	95.8622	7.38047	3.21566	32.7447	107.303	27.7721	78.9149	7.12708	3.13792	35.1551	167.377	29.104	112.46	7.62527	3.29154
LGW8XLGW16	33.8467	135.181	27.8308	97.4394	7.46953	3.17999	32.8564	111.839	27.2829	83.4352	7.16214	3.11042	33.9247	166.31	28.3335	111.172	7.7602	3.24981
LGW8XLGW17	34.0448	136.174	27.6187	97.6436	7.44139	3.17472	32.9033	113.169	27.0161	84.147	7.12052	3.1085	34.3219	166.749	28.1893	110.862	7.7469	3.24213
LGW8XLGW18	34.9539	147.404	25.3454	97.411	7.47062	2.99576	34.2348	123.252	24.9266	84.0996	7.14097	2.94742	34.7876	176.316	25.79	110.742	7.79671	3.04467
LGW8XLGW19	34.2708	152.56	27.3651	101.755	7.56112	3.12434	32.9264	129.408	26.6927	88.1873	7.22473	3.05451	34.7905	180.074	27.983	114.908	7.8796	3.1933
LGW8XLGW21	35.015	146.385	27.8351	100.704	7.91803	3.04521	33.0047	123.306	27.5263	86.7255	7.55741	3.00921	36.8187	174.431	28.1385	114.164	8.25108	3.08685
LGW9XLGW10	45.5496	162.75	24.5993	101.163	8.76242	2.52152	41.0351	151.186	25.1227	86.0199	8.5452	2.50164	49.2235	175.452	24.0918	116.05	8.9781	2.53994
LGW9XLGW11	45.8046	164.063	23.6356	99.9003	8.26148	2.57307	43.5203	161.218	24.8977	89.7585	8.06819	2.61744	47.505	170.839	22.4128	110.182	8.46021	2.52844
LGW9XLGW20	46.8562	169.353	22.9442	100.733	8.64061	2.45288	42.1988	152.73	23.5506	84.8935	8.43084	2.43974	50.3766	186.331	22.4742	116.445	8.85479	2.46937
LGW10XLGW11	43.4311	136.456	27.3363	100.635	8.05196	2.90089	41.6049	127.173	28.2758	87.0613	7.86234	2.92035	44.8082	144.936	26.3841	113.687	8.25408	2.87228
LGW10XLGW20	44.4827	141.746	26.6449	101.467	8.43109	2.7807	40.2834	118.685	26.9287	82.1963	8.22499	2.74264	47.6797	160.428	26.4456	119.951	8.64865	2.8132
LGW11XLGW20	44.7377	143.059	25.6812	100.205	7.93016	2.83224	42.7686	128.717	26.7036	85.9349	7.74797	2.85845	45.9613	155.815	24.7665	114.083	8.13077	2.8017
LGW12XLGW13	31.5195	132.709	26.4785	88.0864	6.51863	3.37499	29.4625	95.1888	26.5477	71.3672	6.34463	3.31447	34.0466	175.354	26.3203	104.53	6.69437	3.43208
LGW12XLGW14	31.4528	136.533	26.452	87.9077	6.55503	3.37539	29.3797	97.6896	26.583	71.7596	6.37291	3.31852	33.9154	179.494	26.2552	103.88	6.74626	3.42788
LGW12XLGW15	31.5894	129.936	27.4789	86.504	6.50995	3.40899	29.3154	89.8474	27.3992	66.9552	6.3962	3.33534	34.6374	175.567	27.4484	105.738	6.62774	3.47737
LGW12XLGW16	31.2431	132.031	26.8433	88.0812	6.59901	3.37331	29.4271	94.3837	26.91	71.4754	6.43126	3.30783	33.407	174.5	26.6779	104.449	6.76267	3.43564
LGW12XLGW17	31.4413	133.024	26.6311	88.2854	6.57086	3.36805	29.474	95.7136	26.6432	72.1873	6.38964	3.30591	33.8042	174.939	26.5336	104.14	6.74937	3.42796
LGW12XLGW18	32.3504	144.254	24.3579	88.0527	6.60009	3.18909	30.8055	105.796	24.5537	72.1399	6.41009	3.14483	34.2699	184.506	24.1344	104.019	6.79918	3.2305
LGW12XLGW19	31.6672	149.41	26.3776	92.3964	6.6906	3.31766	29.4971	111.953	26.3198	76.2276	6.49385	3.25193	34.2728	188.265	26.3273	108.186	6.88206	3.37914
LGW12XLGW21	32.4115	143.235	26.8475	91.3459	7.0475	3.23853	29.5754	105.85	27.1534	74.7658	6.82653	3.20663	36.301	182.621	26.4829	107.441	7.25355	3.27269
LGW13XLGW14	31.4404	136.609	26.4332	87.8481	6.55108	3.37708	29.256	97.6286	26.5597	71.2263	6.36581	3.31771	34.1336	180.147	26.2276	104.262	6.74425	3.43214
LGW13XLGW15	31.5769	130.012	27.4601	86.4444	6.506	3.41068	29.1918	89.7865	27.3759	66.4219	6.3891	3.33453	34.8556	176.219	27.4208	106.121	6.62573	3.48163
LGW13XLGW16	31.2306	132.106	26.8245	88.0216	6.59506	3.375	29.3034	94.3227	26.8867	70.9421	6.42417	3.30702	33.6251	175.153	26.6502	104.832	6.76066	3.43991
LGW13XLGW17	31.4288	133.1	26.6123	88.2258	6.56691	3.36973	29.3503	95.6526	26.6199	71.654	6.38255	3.30511	34.0224	175.592	26.506	104.523	6.74736	3.43222
LGW13XLGW18	32.3379	144.33	24.3391	87.9932	6.59614	3.19078	30.6818	105.735	24.5304	71.6066	6.403	3.14402	34.488	185.158	24.1067	104.402	6.79717	3.23476
LGW13XLGW19	31.6547	149.486	26.3588	92.3368	6.68665	3.31935	29.3734	111.892	26.2965	75.6943	6.48676	3.25112	34.4909	188.917	26.2997	108.569	6.88005	3.3834
LGW13XLGW21	32.399	143.31	26.8287	91.2864	7.04355	3.24022	29.4517	105.79	27.1301	74.2325	6.81944	3.20582	36.5192	183.274	26.4553	107.824	7.25154	3.27695
LGW14XLGW15	31.5103	133.836	27.4336	86.2658	6.54241	3.41108	29.1089	92.2873	27.4112	66.8143	6.41739	3.33858	34.7244	180.359	27.3557	105.47	6.67762	3.47743
LGW14XLGW16	31.164	135.93	26.7979	87.8429	6.63147	3.3754	29.2206	96.8235	26.922	71.3345	6.45245	3.31107	33.494	179.293	26.5851	104.182	6.81255	3.4357
LGW14XLGW17	31.3621	136.924	26.5858	88.0471	6.60332	3.37013	29.2675	98.1534	26.6552	72.0463	6.41083	3.30915	33.8912	179.731	26.4409	103.872	6.79925	3.42802
LGW14XLGW18	32.2712	148.154	24.3125	87.8145	6.63255	3.19118	30.599	108.236	24.5657	71.999	6.43128	3.14807	34.3569	189.298	24.0416	103.751	6.84906	3.23056
LGW14XLGW19	31.5881	153.31	26.3322	92.1581	6.72305	3.31975	29.2906	114.393	26.3318	76.0866	6.51504	3.25517	34.3598	193.057	26.2346	107.918	6.93194	3.3792
LGW14XLGW21	32.3323	147.134	26.8022	91.1077	7.07996	3.24062	29.3689	108.29	27.1654	74.6249	6.84772	3.20987	36.388	187.414	26.3902	107.174	7.30343	3.27275
LGW15XLGW16	31.3006	129.334	27.8249	86.4392	6.58638	3.409	29.1563	88.9814	27.7382	66.5301	6.47574	3.32789	34.216	175.365	27.7783	106.04	6.69403	3.4852
LGW15XLGW17	31.4987	130.327	27.6127	86.6434	6.55823	3.40373	29.2033	90.3113	27.4714	67.242	6.43412	3.32597	34.6132	175.804	27.6341	105.73	6.68073	3.47751
LGW15XLGW18	32.4078	141.557	25.3395	86.4108	6.58746	3.22478	30.5348	100.394	25.3819	67.1946	6.45457	3.16489	35.0789	185.371	25.2348	105.61	6.73054	3.28005
LGW15XLGW19	31.7247	146.713	27.3592	90.7544	6.67797	3.35335	29.2264	106.551	27.148	71.2823	6.53833	3.27198	35.0818	189.13	27.4278	109.776	6.81342	3.42869
LGW15XLGW21	32.4689	140.538	27.8291	89.704	7.03487	3.27422	29.3046	100.448	27.9816	69.8205	6.87101	3.22668	37.11	183.487	27.5834	109.032	7.18491	3.32224
LGW16XLGW17	31.1524	132.422	26.9771	88.2206	6.64729	3.36806	29.3149	94.8475	26.9822	71.7622	6.46918	3.29846	33.3828	174.738	26.8635	104.442	6.81566	3.43579
LGW16XLGW18	32.0615	143.652	24.7038	87.988	6.67652	3.1891	30.6464	104.93	24.8927	71.7148	6.48963	3.13738	33.8484	184.304	24.4643	104.321	6.86547	3.23833
LGW16XLGW19	31.3784	148.807	26.7235	92.3316	6.76703	3.31767	29.338	111.087	26.6588	75.8025	6.5734	3.24448	33.8513	188.063	26.6572	108.488	6.94835	3.38696
LGW16XLGW21	32.1226	142.632	27.1935	91.2812	7.12393	3.23854	29.4163	104.984	27.4924	74.3407	6.90608	3.19918	35.8796	182.42	26.8128	107.743	7.31983	3.28051
LGW17XLGW18	32.2596	144.645	24.4917	88.1922	6.64837	3.18383	30.6933	106.26	24.6259	72.4267	6.44801	3.13546	34.2457	184.743	24.3201	104.011	6.85217	3.23064
LGW17XLGW19	31.5765	149.801	26.5114	92.5358	6.73888	3.31241	29.3849	112.417	26.392	76.5143	6.53178	3.24256	34.2486	188.502	26.513	108.178	6.93505	3.37928
LGW17XLGW21	32.3207	143.626	26.9814	91.4853	7.09578	3.23328	29.4632	106.314	27.2255	75.0526	6.86446	3.19726	36.2768	182.859	26.6686	107.434	7.30653	3.27283
LGW18XLGW19	32.4856	161.031	24.2381	92.3032	6.76811	3.13345	30.7164	122.499	24.3024	76.467	6.55222	3.08148	34.7142	198.069	24.1137	108.057	6.98486	3.18182
LGW18XLGW21	33.2299	154.856	24.7081	91.2527	7.12501	3.05432	30.7947	116.397	25.136	75.0052	6.8849	3.03618	36.7424	192.426	24.2693	107.313	7.35635	3.07537
LGW19XLGW21	32.5467	160.011	26.7278	95.5964	7.21552	3.18289	29.4863	122.554	26.9021	79.0928	6.96867	3.14327	36.7454	196.184	26.4623	111.48	7.43923	3.22401
