# Supplementary material for: Hybrid breeding of rice via genomic selection
Source: Plant Biotechnol J. 2019 Jun 26;18(1):57–67. doi: 10.1111/pbi.13170 (PMC6920338; doi:10.1111/pbi.13170)
Supplement: Supplementary file 3 — Data S3 Predicted values of potential hybrids from the 3000 germplasms for 10 agronomic traits (predicted from the average phenotypic values of the 1495 hybrids across two replicates). [file PBI-18-57-s004.xlsx]

## Sheet: Data S3
Supplementary Data S3. Predicted values of potential hybrids from the 3000 germplasms for 10 agronomic traits (predicted from the average phenotypic values of the 1495 hybrids across two replicates)
Hybrid.ID	Maintainer	Variety	YD	PN	GN	SSR	KGW	HD	PH	PL	GL	GW	breeding.index
1	B137	B006	36.1375	12.1144	135.625	0.78664	28.1107	80.0113	88.9872	19.685	7.95649	3.12514	-0.411589
2	B137	B007	36.7109	11.9223	144.906	0.793281	29.1908	80.1398	94.6963	20.4859	8.12263	3.0957	0.0538614
3	B137	B009	37.3752	11.3782	145.249	0.798044	30.7007	75.4343	91.1229	20.6879	8.1908	3.18312	0.280118
4	B137	B010	37.2445	11.3655	157.556	0.800956	28.5422	74.33	91.6324	20.7884	7.76	3.17251	0.15453
5	B137	B011	35.4805	11.8695	133.959	0.789481	30.9629	76.4	89.9672	19.9425	8.47162	3.12918	-0.369872
6	B137	B012	35.9095	12.2105	146.241	0.77592	28.5779	75.982	91.6652	20.4326	7.9662	3.11799	-0.326394
7	B137	B013	36.9084	11.4654	142.746	0.78832	29.5404	78.259	94.6527	20.2784	8.12816	3.13741	0.0410475
8	B137	B015	37.2058	10.8588	149.729	0.809564	29.5609	73.5038	92.23	20.3683	7.60119	3.28823	0.11028
9	B137	B019	38.09	12.0567	147.856	0.776639	29.8949	78.1647	98.7861	21.3516	8.34325	3.06264	0.600741
10	B137	B021	36.3942	12.6404	132.915	0.785258	28.5833	78.4953	90.4343	19.5172	8.0859	3.07244	-0.29745
11	B137	B024	38.2961	11.1989	158.73	0.804968	29.0894	79.0088	94.1998	19.7727	7.66794	3.25057	0.52293
12	B137	B026	35.4529	11.8518	134.312	0.789224	30.967	76.4494	90.017	19.9255	8.46849	3.13087	-0.376608
13	B137	B027	38.4941	12.3259	146.283	0.789238	29.2488	75.7153	97.7354	20.8485	8.21399	3.06987	0.631476
14	B137	B028	37.0646	11.7982	151.094	0.791998	28.7545	73.6415	90.7288	20.4325	7.97371	3.10331	0.0320518
15	B137	B029	36.9675	12.4637	145.243	0.79251	28.2644	75.9575	92.1247	20.9126	8.12179	3.01169	0.0411998
16	B137	B030	36.8429	12.2982	139.071	0.782997	29.8404	78.3814	92.8838	19.8597	8.17892	3.13855	0.0259889
17	B137	B031	34.9787	11.6585	138.872	0.780548	29.5161	76.2984	94.7503	20.0057	8.13814	3.14382	-0.590586
18	B137	B032	34.1077	10.4201	148.331	0.781013	29.0885	78.7402	95.7501	20.9888	8.32539	3.0386	-0.801616
19	B137	B033	36.1148	12.4166	150.325	0.76718	27.4084	77.9515	89.7522	20.8542	8.072	3.03509	-0.305849
20	B137	B035	35.7096	10.914	143.894	0.78885	30.1187	78.1374	94.6224	20.9741	8.41338	3.06443	-0.242518
21	B137	B040	38.6118	11.9086	160.19	0.78119	27.3456	72.0777	94.5154	20.3079	7.69696	3.08417	0.420571
22	B137	B044	36.3946	12.2783	140.061	0.781081	28.3814	78.2867	91.7294	19.9101	7.86765	3.14856	-0.25092
23	B137	B048	36.6022	12.3488	144.252	0.774709	28.4749	79.1599	93.4786	20.5366	8.30404	2.99242	-0.0812648
24	B137	B051	37.638	11.8031	151.225	0.781266	29.3255	77.9473	93.4485	20.7279	8.12479	3.09717	0.322588
25	B137	B052	36.722	11.7219	147.686	0.783292	30.698	78.1192	100.227	20.6513	8.19376	3.18937	0.241719
26	B137	B058	36.1752	12.4331	150.449	0.767253	27.4867	77.8623	89.9165	20.8217	8.07442	3.0404	-0.279208
27	B137	B059	36.3551	10.7551	146.009	0.803434	30.8153	74.2312	95.2085	21.4515	7.99382	3.26993	0.0585619
28	B137	B060	37.6193	10.9927	154.627	0.81407	29.2261	72.4701	92.5362	20.5702	7.52767	3.28215	0.271944
29	B137	B061	36.7304	11.0186	144.022	0.810188	29.6263	69.7971	91.6946	20.8201	7.65901	3.26806	-0.0680388
30	B137	B062	36.3308	11.2181	139.923	0.807928	29.5465	75.5019	91.0778	19.8346	7.80192	3.23854	-0.227121
31	B137	B063	38.3446	11.4346	153.323	0.810713	29.2258	74.1504	95.4242	20.6003	7.7424	3.21686	0.559413
32	B137	B064	36.0827	12.5033	145.59	0.792131	26.7343	73.8004	90.2654	19.857	7.53051	3.07062	-0.491471
33	B137	B065	37.2699	11.6838	161.317	0.780059	27.331	74.5969	93.9853	20.3768	7.7114	3.10674	0.0534217
34	B137	B067	37.8092	11.3839	152.833	0.81045	29.3325	76.124	90.8092	20.2189	7.68295	3.23907	0.337725
35	B137	B072	36.8966	11.6557	150.598	0.790887	28.7812	78.4316	93.0917	20.2863	7.81188	3.15983	0.0298088
36	B137	B073	35.7596	12.1859	144.438	0.776883	28.0625	74.3254	89.071	19.7893	7.95755	3.06182	-0.537013
37	B137	B074	37.6642	11.4363	147.783	0.819642	28.2392	74.5064	92.421	20.6521	7.63983	3.2031	0.223528
38	B137	B075	35.2729	12.1337	134.309	0.788363	29.0148	77.2916	90.596	20.004	7.83307	3.1588	-0.593385
39	B137	B076	35.5901	12.2194	131.533	0.796904	29.4801	76.9718	90.3225	19.6475	7.83283	3.17626	-0.488965
40	B137	B079	37.4336	11.5534	163.824	0.797437	27.9744	78.0947	92.1355	20.2005	7.6375	3.16007	0.214049
41	B137	B081	35.9699	11.171	146.882	0.791465	28.9123	76.2837	91.9412	19.8198	7.73017	3.20587	-0.367534
42	B137	B082	35.1561	11.8998	140.03	0.789342	27.183	77.5816	86.3602	18.876	7.57207	3.12933	-0.895034
43	B137	B083	35.1232	11.1342	147.485	0.794076	28.5759	74.6869	91.551	20.4568	7.81676	3.16689	-0.601823
44	B137	B085	38.2209	11.1446	157.146	0.806515	29.375	74.9897	94.8524	20.5768	7.7039	3.24571	0.534948
45	B137	B087	36.4282	12.2042	133.455	0.786264	30.253	77.4555	94.5927	19.7912	8.23472	3.15094	-0.0961779
46	B137	B088	35.7204	10.9012	144.465	0.788899	30.0692	77.8814	94.6714	20.9755	8.40295	3.06644	-0.24113
47	B137	B089	35.7215	11.2819	148.362	0.780088	29.5465	71.6886	94.4149	20.7262	8.02016	3.17853	-0.325751
48	B137	B090	35.7554	11.1041	147.985	0.787695	29.4541	74.1907	93.8437	20.5945	7.98176	3.14558	-0.328916
49	B137	B091	37.2298	11.6579	141.956	0.79689	30.6118	76.5231	93.8612	20.4887	8.11575	3.20798	0.253727
50	B137	B092	37.5888	10.9448	154.308	0.811251	29.1338	75.2766	93.7368	20.4366	7.56137	3.29267	0.283213
51	B137	B093	36.0683	11.2036	146.802	0.789223	30.243	77.2465	94.0353	20.8317	8.16171	3.17395	-0.0975763
52	B137	B094	35.8488	11.1377	147.062	0.795013	29.4272	74.4481	92.4816	20.5692	7.8545	3.19717	-0.302472
53	B137	B095	36.2538	12.0435	142.316	0.77675	28.7452	76.9625	94.6449	20.4406	8.08549	3.10007	-0.207204
54	B137	B096	36.8407	11.064	148.96	0.797251	30.6441	74.3495	96.6295	20.6158	8.00689	3.21591	0.164073
55	B137	B097	36.3775	11.4482	143.377	0.795315	29.4499	78.1964	95.0158	20.3477	7.99183	3.14513	-0.100625
56	B137	B104	37.2368	10.8602	153.335	0.805277	28.5801	74.7539	96.4907	20.6566	7.55844	3.21776	0.127118
57	B137	B105	35.8484	12.1805	145.797	0.788329	27.6471	77.3375	91.5149	20.3607	7.78516	3.07651	-0.411569
58	B137	B106	35.9047	11.9875	142.944	0.776898	29.7551	74.9484	95.1542	20.9496	8.10585	3.15146	-0.193709
59	B137	B107	35.6314	11.523	149.354	0.775648	30.4347	78.3692	94.829	20.988	8.24533	3.14406	-0.16506
60	B137	B108	36.7453	11.6587	155.213	0.79236	28.9387	75.5167	92.7727	20.5986	7.88093	3.17368	0.047397
61	B137	B112	38.3473	11.2088	154.434	0.814704	29.2173	76.5213	95.4433	20.6543	7.56094	3.2824	0.587692
62	B137	B113	36.3975	11.5575	145.094	0.799166	28.5401	78.0216	89.8336	19.6139	7.89893	3.13195	-0.256076
63	B137	B114	38.3176	11.0531	155.099	0.807756	30.3853	72.9558	96.2952	21.03	7.83247	3.2802	0.668574
64	B137	B115	36.1644	11.6418	141.328	0.797565	29.5881	77.6037	90.3315	19.7041	7.85901	3.21939	-0.24805
65	B137	B116	36.3152	11.3748	133.346	0.797293	31.3253	74.1483	91.801	20.214	8.40942	3.14162	-0.116917
66	B137	B118	37.3198	12.0344	149.191	0.814788	26.969	78.6799	90.0547	19.8857	7.47571	3.11647	-0.00621612
67	B137	B119	37.2641	10.6705	150.63	0.815924	29.4989	73.1705	93.7272	20.9548	7.72788	3.25282	0.194127
68	B137	B120	37.5697	12.2734	146.908	0.797112	28.9047	77.7169	91.6722	19.4359	7.98194	3.13977	0.2029
69	B137	B121	37.9935	11.0904	154.399	0.81375	29.0571	76.3986	93.7404	20.3696	7.51241	3.29039	0.414651
70	B137	B123	36.4716	11.2756	156.942	0.786862	28.8323	77.0441	92.6834	20.8248	8.02449	3.08384	-0.056841
71	B137	B125	37.3846	12.1071	146.013	0.78608	28.5191	76.4565	94.0531	20.8013	8.39618	2.96083	0.174285
72	B137	B126	37.6631	11.4555	147.971	0.819069	28.2903	74.3648	92.2988	20.6606	7.65311	3.20237	0.227705
73	B137	B127	37.6015	11.4353	147.539	0.819208	28.2453	74.4972	92.3471	20.6483	7.64357	3.20286	0.20146
74	B137	B128	38.7746	11.5944	160.644	0.769237	30.0383	80.4132	98.4564	20.7226	8.30404	3.08845	0.837119
75	B137	B129	35.3718	11.9247	136.008	0.793422	28.4533	77.104	92.31	20.2475	7.85695	3.11469	-0.567988
76	B137	B130	35.2491	11.3412	145.511	0.796821	28.9523	74.6045	91.0343	20.4756	7.75081	3.17774	-0.542178
77	B137	B131	35.3625	12.0983	143.984	0.784093	27.157	76.2107	89.8764	19.4649	7.9273	3.04164	-0.710028
78	B137	B132	35.6906	12.2129	143.695	0.783035	27.273	77.0486	90.6831	19.5216	7.93561	3.03908	-0.580387
79	B137	B133	36.0215	11.7373	133.512	0.793675	29.3969	76.4067	92.5687	20.3515	8.20411	3.10181	-0.309122
80	B137	B135	36.2547	12.3953	125.13	0.788409	29.8159	76.9249	92.3338	20.188	8.16235	3.14169	-0.245542
81	B137	B138	38.3928	11.1634	140.44	0.790796	32.1243	77.3959	93.6936	20.6005	8.45136	3.16368	0.659094
82	B137	B139	36.6174	10.8523	154.079	0.796595	29.331	75.0329	94.1871	21.0882	8.04344	3.12956	0.0198281
83	B137	B140	36.1152	10.6259	153.889	0.797869	29.3825	73.9792	92.0598	20.4449	7.62861	3.28754	-0.221615
84	B137	B145	36.7424	11.8081	147.447	0.775409	29.6381	78.8728	94.1398	20.7017	8.33274	3.05852	0.0652537
85	B137	B146	36.9821	10.0518	150.657	0.809731	31.4464	81.0566	97.7781	20.5351	8.29357	3.13972	0.305015
86	B137	B147	35.4983	11.4325	148.059	0.795625	28.4112	75.6173	89.1074	20.4416	7.83534	3.13378	-0.499965
87	B137	B149	35.4504	10.9591	150.415	0.796078	29.2546	74.0446	93.9531	21.2507	8.00588	3.12999	-0.352438
88	B137	B159	36.4996	11.0822	148.171	0.807731	27.8982	80.1088	90.9231	20.268	7.68907	3.15957	-0.197917
89	B137	B163	36.4532	11.4959	148.16	0.799443	29.0959	76.6699	90.4071	20.6586	7.58973	3.25288	-0.108467
90	B137	B165	35.2394	11.0836	150.252	0.779177	29.846	79.0653	96.2169	20.8003	8.20542	3.11248	-0.345867
91	B137	B176	36.9925	12.3979	152.449	0.755832	27.8893	77.8287	95.959	20.8722	8.49104	2.90802	0.0516013
92	B137	B181	38.309	11.0845	157.499	0.807196	30.1272	73.277	95.4631	21.1165	7.81438	3.27225	0.665282
93	B137	B184	35.9894	11.721	145.997	0.79252	29.026	76.6065	94.7369	20.5186	7.97543	3.15905	-0.204727
94	B137	B185	36.3021	11.359	145.513	0.787111	29.7229	78.8508	97.8367	21.7086	8.24107	3.09428	0.0383945
95	B137	B187	36.0011	11.275	147.821	0.792973	29.3207	73.5959	95.3834	20.8957	8.17936	3.11378	-0.187579
96	B137	B193	37.1544	11.3274	143.167	0.787286	29.6199	80.359	95.4829	21.0738	8.35659	3.01167	0.1788
97	B137	B194	35.4838	10.871	151.783	0.782346	29.8091	78.2258	96.1457	21.1541	8.41462	3.05415	-0.250798
98	B137	B197	36.3591	11.4074	133.227	0.798034	31.3794	73.8314	92.2731	20.2347	8.38671	3.15595	-0.0902228
99	B137	B198	36.3474	11.1727	157.156	0.789874	29.0761	75.6432	92.8713	21.0097	7.77315	3.21457	-0.059302
100	B137	B200	35.6013	12.2598	139.321	0.784174	28.1156	77.9596	94.2998	20.6468	8.06399	3.02144	-0.435299
101	B137	B201	39.6777	11.2162	168.096	0.788638	29.0657	80.6408	101.085	21.9705	8.42974	2.99054	1.22643
102	B137	B203	35.4695	11.2253	152.39	0.783727	29.9107	76.5965	94.1261	20.3599	8.05162	3.17585	-0.309635
103	B137	B207	35.8979	11.8741	135.731	0.789785	29.3177	78.7181	91.726	20.5278	8.10101	3.14536	-0.301686
104	B137	B208	36.7506	10.7868	146.932	0.811525	29.8846	70.5872	92.5458	20.8138	7.77044	3.25369	-0.00760228
105	B137	B210	36.4931	11.5068	143.254	0.798885	30.1781	75.3988	94.5396	20.6929	8.0087	3.20394	0.0116936
106	B137	B213	35.4621	11.2234	143.946	0.79786	29.3545	75.2979	91.4605	20.6053	7.93172	3.16002	-0.435626
107	B137	B214	36.8825	10.2802	168.098	0.794996	29.5043	80.0491	100.436	21.9711	8.41646	3.05506	0.392729
108	B137	B216	36.9311	11.514	154.805	0.782508	28.9286	76.4417	93.6512	21.2385	7.9127	3.17682	0.126487
109	B137	B217	37.0595	11.3967	147.976	0.782008	30.1531	77.4145	96.7276	21.3059	8.43073	3.0557	0.251419
110	B137	B219	36.2976	11.3427	148.138	0.792626	30.3127	77.7766	96.8588	20.3937	8.13275	3.1931	0.0195283
111	B137	B222	37.0873	11.2065	146.671	0.803582	30.393	74.4816	94.3876	21.0886	8.0551	3.19739	0.236076
112	B137	B224	36.2702	11.3672	150.704	0.788887	29.7022	76.7891	94.3244	20.4363	7.86802	3.20227	-0.086202
113	B137	B227	37.201	12.3862	147.382	0.787078	28.8107	77.9491	94.7226	20.6204	7.93941	3.12717	0.190506
114	B137	B229	35.7438	11.2665	150.421	0.779561	29.4945	71.3411	93.9312	20.762	8.03579	3.16892	-0.315404
115	B137	B232	37.2063	11.6363	147.126	0.77924	30.0527	78.5126	95.9536	21.0653	8.28553	3.06724	0.261231
116	B137	B233	36.8446	12.1632	138.181	0.794136	29.6267	79.0158	92.3909	20.5863	8.05426	3.12175	0.0530701
117	B137	B234	37.9552	10.6289	160.141	0.801637	30.2778	74.8594	96.3746	21.2076	7.84518	3.27707	0.579589
118	B137	B238	36.4534	11.6138	138.278	0.797229	29.9811	74.4094	91.8645	20.2782	7.98401	3.19501	-0.13267
119	B137	B239	35.6128	11.006	145.677	0.7968	29.4203	73.98	93.5165	20.3604	7.8784	3.20072	-0.392476
120	B137	B242	39.0392	11.5549	133.478	0.792629	32.0818	77.5294	93.1129	20.5312	8.59077	3.10384	0.806413
121	B137	B244	36.1163	10.1673	153.088	0.806266	30.2765	75.9972	93.9894	21.309	8.10883	3.22365	-0.0367809
122	B137	B246	35.8762	11.8886	138.72	0.777626	28.97	76.6122	94.2788	20.4334	8.19355	3.0875	-0.343131
123	B137	B259	35.38	11.0939	145.101	0.8002	29.5731	76.3928	92.4128	20.6879	7.95318	3.16718	-0.404805
124	B137	B260	36.9508	10.8726	149.226	0.79319	31.2319	77.8183	94.0591	21.4114	8.0271	3.30911	0.306021
125	B137	B261	36.1164	10.904	145.863	0.799472	30.3439	73.4781	94.7846	21.2775	8.06439	3.2121	-0.0782921
126	B137	B264	36.0634	10.6182	152.853	0.798002	29.3991	74.0632	91.9033	20.3917	7.62487	3.29076	-0.24935
127	B137	B265	34.9585	11.9288	138.104	0.77625	28.7489	75.5493	88.0744	19.6937	8.04102	3.12206	-0.777056
128	B137	B267	39.4578	11.8282	149.975	0.791279	29.5298	76.9296	94.8299	20.8846	8.19374	3.06475	0.896219
129	B137	B268	36.4985	11.4224	148.679	0.78532	30.1767	74.3915	95.3535	20.881	8.00538	3.21567	0.0327711
130	B137	CX2	37.13	10.9911	153.95	0.791789	29.3563	76.9041	98.6573	21.309	8.08202	3.10574	0.252951
131	B137	CX3	36.1351	11.0747	155.343	0.77894	29.04	76.4693	91.1623	20.2847	7.96116	3.18489	-0.230051
132	B137	CX5	37.5529	12.4504	138.416	0.786175	30.3118	78.5251	96.7771	21.5934	8.45625	3.08641	0.472658
133	B137	CX8	39.1562	11.7497	135.364	0.797211	31.8724	77.8639	94.801	22.0392	8.75661	3.06704	1.01594
134	B137	CX9	36.4758	11.5871	158.32	0.778569	26.9733	77.3442	91.4598	20.6808	8.20798	2.92421	-0.220949
135	B137	CX12	40.2738	12.3091	167.092	0.769432	27.7019	74.8331	96.3676	20.8244	7.82187	3.08185	1.0919
136	B137	CX13	38.3803	12.2044	148.261	0.784092	29.7903	75.8646	95.9698	20.657	8.1681	3.09861	0.597467
137	B137	CX15	34.5984	12.2122	136.041	0.765132	28.3883	74.077	90.9925	19.8148	8.31728	3.00591	-0.905099
138	B137	CX17	36.435	11.0692	172.249	0.773099	26.5054	75.0775	93.1653	20.4155	7.8601	2.98963	-0.245331
139	B137	CX18	38.0703	10.9369	150.059	0.805275	30.5336	73.4544	93.7844	20.5063	8.2666	3.10992	0.476958
140	B137	CX19	37.8203	10.8162	166.907	0.798185	28.2819	75.1733	96.2052	20.4403	7.63018	3.19062	0.358228
141	B137	CX20	38.893	11.1773	176.491	0.805954	28.3985	78.8648	99.5716	21.3116	7.82909	3.10592	0.954166
142	B137	CX21	36.6062	10.8635	155.548	0.783314	29.6454	79.7446	96.5312	21.1089	8.55111	3.02845	0.123522
143	B137	CX22	37.4128	11.3516	151.28	0.782651	29.7686	78.8432	97.1507	21.2977	8.38891	3.03696	0.360978
144	B137	CX23	37.2999	12.0177	147.787	0.779468	29.1956	75.6766	96.6809	20.4056	8.19416	3.08987	0.200649
145	B137	CX24	36.4263	12.1562	148.558	0.779596	28.7477	76.9479	93.2168	20.6008	8.23376	3.02111	-0.0974916
146	B137	CX25	36.9262	11.2141	148.613	0.772124	29.6864	80.9087	96.6848	21.2109	8.34387	3.05936	0.158754
147	B137	CX27	36.8819	11.9491	145.01	0.789793	28.2385	76.8404	91.1447	20.3032	7.99973	3.07006	-0.0842896
148	B137	CX31	37.1463	12.499	155.099	0.771672	28.3804	77.2841	93.7858	21.152	8.36296	2.96922	0.201036
149	B137	CX35	38.0018	11.6196	153.642	0.781691	29.0092	77.6835	97.4645	21.4324	8.13325	3.10947	0.515905
150	B137	CX42	37.8453	10.8407	166.67	0.79761	28.2818	75.1393	96.2242	20.4676	7.63818	3.18782	0.365776
151	B137	CX50	36.2995	11.2038	151.689	0.769666	29.9877	79.8385	95.8322	21.3502	8.30523	3.12004	0.0244304
152	B137	CX51	36.6768	11.8047	142.243	0.792863	30.3276	77.8517	95.9384	21.0133	8.1171	3.1805	0.146121
153	B137	CX52	36.5267	11.7055	144.426	0.783371	29.7527	76.4295	92.7691	20.4346	8.15352	3.0934	-0.0749516
154	B137	CX53	34.3903	11.2309	136.251	0.799284	29.0438	76.9261	98.0685	21.3433	8.37169	3.01894	-0.670768
155	B137	CX54	35.7217	12.2644	142.986	0.775122	28.4389	77.1468	92.344	20.2729	8.05299	3.07769	-0.411249
156	B137	CX55	37.0534	11.0746	148.991	0.8024	29.9985	73.6406	94.5393	21.0046	7.9405	3.20736	0.180629
157	B137	CX60	37.1838	12.6216	151.046	0.778982	28.03	78.2864	96.2298	21.1174	8.23181	2.95893	0.199595
158	B137	CX61	35.9883	11.4398	146.222	0.793499	30.0503	76.7413	95.915	21.3414	8.11508	3.16695	-0.059188
159	B137	CX64	38.4969	12.2397	143.593	0.792554	29.246	78.5834	94.6569	20.0536	8.11282	3.04284	0.518807
160	B137	CX68	37.2531	11.9938	142.606	0.782848	28.6314	74.6538	90.6549	19.9643	8.26348	3.02458	-0.0213337
161	B137	CX69	36.0809	12.1789	137.586	0.789273	28.2918	77.7406	93.5205	20.4401	8.14617	3.00438	-0.315214
162	B137	CX70	37.3061	12.0444	150.601	0.789989	28.3978	75.1739	93.2716	20.3195	8.17432	3.01145	0.121756
163	B137	CX71	36.2882	11.6914	147.315	0.770626	30.0315	75.2449	92.841	20.7238	8.35013	3.12352	-0.0886718
164	B137	CX73	36.2986	10.4776	143.604	0.797349	31.2319	77.439	98.0894	21.7509	8.5504	3.12586	0.118229
165	B137	CX75	37.3546	11.5317	140.127	0.789273	30.3445	73.4021	97.5563	20.4703	8.31421	3.10862	0.225389
166	B137	CX76	36.3445	12.0825	135.223	0.782056	29.2092	78.5142	95.9845	20.4228	8.3364	3.05109	-0.147884
167	B137	CX79	37.3937	11.744	152.015	0.780556	28.7789	77.4081	94.851	21.0164	8.31631	3.00881	0.241403
168	B137	CX80	36.3959	11.5095	143.805	0.77635	29.2619	76.5794	96.3123	20.7386	8.37218	3.0342	-0.114155
169	B137	CX82	37.7579	12.6202	140.052	0.790653	29.8956	80.6988	97.7151	20.9102	8.12499	3.11382	0.495333
170	B137	CX83	36.5177	13.095	141.729	0.767639	28.6774	76.8093	90.9325	20.6971	8.30488	2.99218	-0.110809
171	B137	CX84	36.7454	12.502	146.503	0.782289	29.1067	78.5965	95.2546	21.2617	7.9685	3.12338	0.129741
172	B137	CX85	37.2449	12.3255	159.123	0.780783	27.4086	75.5029	91.9608	20.412	7.78914	3.04955	0.0679654
173	B137	CX86	37.6618	11.4364	161.151	0.791418	27.5763	75.0467	93.2447	20.7157	7.75818	3.07038	0.204501
174	B137	CX87	39.3579	11.2494	173.108	0.799012	27.4515	76.7311	95.7381	21.1424	7.71206	3.08779	0.876195
175	B137	CX88	35.8959	10.7743	142.622	0.812342	30.4381	74.2903	93.7159	20.7278	7.95124	3.2462	-0.186903
176	B137	CX90	40.3393	12.0546	159.411	0.781996	30.3281	79.1013	97.0041	21.4767	8.66655	3.03769	1.42936
177	B137	CX91	36.8441	11.9044	151.168	0.782127	28.8567	75.636	96.9059	21.3016	8.24511	3.0546	0.135304
178	B137	CX92	38.8271	12.3775	148.956	0.778671	29.0649	79.7025	95.2898	20.5826	8.25912	3.02991	0.694879
179	B137	CX93	36.1096	11.4874	144.779	0.780367	30.6601	78.7514	95.3449	20.6157	8.48713	3.14067	-0.0275721
180	B137	CX94	36.1926	12.0804	143.845	0.782587	28.8039	77.7624	94.1506	20.4199	8.13281	3.1054	-0.177929
181	B137	CX96	35.4225	11.8268	147.879	0.778173	27.7227	76.8855	91.164	20.1057	8.02224	3.02345	-0.585985
182	B137	CX97	35.3136	11.0411	146.455	0.785915	29.6367	75.9376	97.9741	21.3281	8.16748	3.10029	-0.338484
183	B137	CX98	36.6381	12.0386	139.261	0.783141	30.1407	75.3779	94.987	20.3173	8.20986	3.14224	0.00058838
184	B137	CX99	35.7609	11.5694	142.346	0.782602	30.0899	74.9103	92.6743	20.1601	8.23481	3.16211	-0.305469
185	B137	CX100	40.1703	11.9954	159.506	0.783395	30.1568	78.7278	97.1025	21.5194	8.64798	3.03303	1.36496
186	B137	CX101	37.0508	10.7758	157.152	0.795617	29.979	79.0176	93.9459	21.1132	7.91437	3.21042	0.257096
187	B137	CX102	35.2948	11.6591	136.729	0.80141	29.2896	72.9556	90.8814	19.9573	7.91496	3.13611	-0.591919
188	B137	CX107	36.0436	12.3861	132.97	0.773169	29.734	78.0579	90.0972	19.3057	8.19016	3.1689	-0.351871
189	B137	CX114	36.6477	11.0112	144.181	0.812019	29.6193	69.9544	91.712	20.8209	7.68545	3.26194	-0.0830161
190	B137	CX115	37.0666	11.6384	167.829	0.772373	28.5535	74.7961	95.0184	20.3487	8.07965	3.0656	0.158283
191	B137	CX117	36.3854	11.2137	138.202	0.803955	30.7561	73.7027	92.439	20.5103	8.35377	3.11811	-0.0781422
192	B137	CX118	36.0196	11.7565	157.625	0.781175	28.5035	70.7227	92.6697	20.6977	7.91364	3.08394	-0.26329
193	B137	CX119	37.0647	11.7039	168.484	0.783485	27.3986	74.7168	96.6139	19.9423	7.53461	3.14642	0.0683053
194	B137	CX120	38.3934	12.4288	137.992	0.78215	30.7335	81.6873	98.6592	20.6747	8.58258	3.06348	0.723309
195	B137	CX121	38.5296	12.5049	144.989	0.79324	29.294	80.6985	95.1717	20.6409	8.34022	3.02671	0.665185
196	B137	CX122	36.6696	11.7024	145.378	0.786647	29.1488	73.6809	94.3144	20.513	7.96935	3.12585	-0.0726969
197	B137	CX123	35.7679	10.8525	146.894	0.796187	30.5714	73.1399	94.4802	21.4714	7.95779	3.22684	-0.170557
198	B137	CX125	39.0431	12.4714	148.362	0.779478	29.0906	79.6596	95.0348	20.5728	8.25595	3.03067	0.759856
199	B137	CX126	37.8109	11.7244	146.906	0.779886	30.1879	78.615	97.4155	21.4876	8.34745	3.07559	0.513474
200	B137	CX128	37.0092	11.178	158.256	0.790246	29.4015	76.319	98.6042	21.0703	8.1819	3.10406	0.26219
201	B137	CX130	36.164	11.5433	145.517	0.788458	29.9123	79.1344	96.1885	20.6034	8.21199	3.12462	-0.0577665
202	B137	CX131	38.1774	11.1295	151.12	0.799667	31.1461	75.4054	95.4336	21.4868	8.04478	3.26481	0.697227
203	B137	CX133	37.6809	11.0005	148.316	0.800973	30.4427	77.8862	92.9751	20.1919	7.76681	3.318	0.355861
204	B137	CX134	38.0978	11.6351	146.687	0.780928	30.1571	80.0976	97.3613	21.5482	8.38863	3.05342	0.602864
205	B137	CX141	37.0499	11.9369	147.183	0.785098	28.6891	78.1253	95.0224	20.3393	8.15658	3.07321	0.0856218
206	B137	CX144	35.7174	10.5261	152.993	0.78337	30.1601	78.3627	96.4542	21.5097	8.2782	3.12436	-0.139198
207	B137	CX145	40.3466	12.0126	143.433	0.794227	31.8086	82.1393	100.004	22.0239	8.77415	3.09658	1.56188
208	B137	CX146	37.9368	12.365	144.382	0.78247	28.2593	76.7961	93.5235	19.8005	8.07645	3.08724	0.24156
209	B137	CX147	36.6119	11.9426	149.69	0.788794	28.3007	75.5439	92.9013	20.2431	8.12097	3.02267	-0.1153
210	B137	CX148	36.1977	11.9355	144.922	0.784851	28.9195	76.2859	93.6557	20.3869	8.19375	3.04273	-0.203502
211	B137	CX150	38.1809	13.0873	142.306	0.774688	28.9095	75.8114	92.2033	20.2227	8.27366	3.01578	0.38498
212	B137	CX152	37.467	11.3305	153.275	0.775969	29.4479	78.0178	96.7465	21.3318	8.32742	3.05973	0.340907
213	B137	CX153	36.7645	12.0325	138.485	0.788113	29.0033	74.2212	95.6515	20.2556	8.09044	3.11383	-0.0677441
214	B137	CX154	36.979	12.1255	142.229	0.772699	30.2763	77.153	96.4584	20.6587	8.4888	3.0777	0.187356
215	B137	CX155	35.918	11.2445	143.868	0.792326	29.6049	76.7195	97.5344	20.7574	8.19357	3.12351	-0.179445
216	B137	CX156	35.7784	11.3906	145.247	0.785434	28.8362	75.5029	96.1059	21.0569	8.44055	2.98029	-0.293116
217	B137	CX157	35.3537	11.7617	144.52	0.775141	29.4894	77.3924	93.5192	20.1932	8.11276	3.16102	-0.427535
218	B137	CX158	35.6551	12.319	133.443	0.778843	29.7249	76.3508	92.4886	20.3437	8.3992	3.05893	-0.374387
219	B137	CX160	35.8168	12.2181	138.746	0.787399	29.319	76.6641	92.2949	20.3853	8.28414	3.04743	-0.308049
220	B137	CX161	36.9362	12.7817	154.03	0.773164	27.5831	76.4261	90.8366	20.4834	8.07022	3.03634	-0.00164131
221	B137	CX162	36.3981	11.6057	149.996	0.797111	27.7444	77.3182	90.1887	20.4887	7.64654	3.17477	-0.225479
222	B137	CX182	36.5454	11.7067	144.75	0.782871	29.7816	76.4922	92.5043	20.3833	8.15655	3.09498	-0.0713549
223	B137	CX206	36.4359	12.3375	148.069	0.781101	28.2286	76.3221	97.3706	21.7289	8.35717	2.94111	0.000246864
224	B137	CX207	37.0378	11.5675	146.871	0.786823	29.4155	76.8269	91.7053	21.2598	8.29631	3.05936	0.126303
225	B137	CX210	37.3469	11.8969	143.717	0.791417	29.2703	78.7475	96.5509	20.4861	8.1497	3.07356	0.228591
226	B137	CX218	38.9646	11.7769	151.226	0.785909	29.9195	81.2923	101.282	21.9066	8.40328	3.01432	0.97853
227	B137	CX219	37.8397	12.1344	147.544	0.791071	29.9066	76.7934	92.199	21.0207	8.15929	3.11699	0.451374
228	B137	CX221	36.8231	11.5507	138.108	0.800072	29.8938	71.1343	90.619	20.2748	8.17567	3.10335	-0.0868754
229	B137	CX225	36.7624	12.2324	151.668	0.764995	28.403	75.4305	92.9769	21.1246	8.32266	2.96121	-0.0215436
230	B137	CX226	37.0803	12.2275	141.464	0.776569	29.0824	76.6092	94.0837	20.8072	8.3846	2.99708	0.0810647
231	B137	CX227	37.5398	12.0432	140.568	0.789502	30.8454	77.6277	94.9138	20.6103	8.276	3.15042	0.39328
232	B137	CX228	36.4911	11.7512	150.115	0.790874	28.2974	77.781	90.342	19.9684	7.70714	3.16791	-0.190198
233	B137	CX230	37.4525	12.2485	159.629	0.772501	28.2901	76.9607	93.3825	21.3303	8.34792	2.95777	0.302088
234	B137	CX231	36.3996	12.0396	135.765	0.783892	29.1262	78.3029	94.7484	20.4564	8.07974	3.0686	-0.175156
235	B137	CX232	37.2988	12.0909	142.91	0.783438	29.2406	77.3282	94.0759	20.3771	8.15514	3.09831	0.157265
236	B137	CX233	36.5144	12.0331	143.83	0.779816	28.268	77.387	94.3895	20.564	8.05917	3.0422	-0.157918
237	B137	CX235	37.1777	12.2717	141.316	0.775911	28.5383	74.8885	92.9761	20.1729	8.05921	3.03596	-0.0337861
238	B137	CX237	36.8778	12.1584	152.986	0.772205	28.1282	77.7483	94.5344	21.4331	7.8546	3.1085	0.073786
239	B137	CX238	36.8549	12.1692	151.951	0.772136	28.3201	77.6381	94.77	21.3682	7.86859	3.11262	0.0721834
240	B137	CX240	39.5002	12.5458	147.476	0.784549	29.118	76.214	97.6295	20.7223	8.14703	3.07639	0.917335
241	B137	CX247	37.4083	11.1089	158.87	0.789448	28.7817	77.126	96.8441	20.3693	8.30572	3.00631	0.248861
242	B137	CX249	38.3368	11.4492	154.296	0.791801	30.9146	76.9654	96.8589	21.3885	8.46034	3.07445	0.77522
243	B137	CX267	35.9652	11.658	146.121	0.791791	27.9792	75.4358	91.3818	20.4993	7.9494	3.08234	-0.375716
244	B137	CX268	37.0799	11.3986	154.639	0.793584	29.5186	76.9483	98.2397	21.4089	8.18474	3.09575	0.310846
245	B137	CX270	36.3195	11.2297	149.191	0.795238	29.8618	78.8148	95.3674	21.3329	8.23297	3.13743	0.0548433
246	B137	CX273	36.4099	12.0489	135.267	0.783895	29.156	78.3351	94.7884	20.4633	8.0876	3.06805	-0.171651
247	B137	CX274	36.4371	12.0611	135.562	0.784284	29.1325	78.4236	94.8222	20.4621	8.07843	3.06946	-0.160006
248	B137	CX275	36.3402	12.0608	135.08	0.783876	29.1511	77.9157	94.5218	20.3645	8.07509	3.07815	-0.205264
249	B137	CX276	37.9681	12.8029	157.451	0.777625	27.9096	75.7635	90.7951	20.502	8.36524	2.95344	0.367619
250	B137	CX278	36.8514	12.2663	144.659	0.781914	29.1319	77.1114	91.6021	20.592	8.22697	3.069	0.0301688
251	B137	CX288	40.0185	12.0247	157.156	0.788375	30.051	77.7763	97.362	20.6324	8.28344	3.08674	1.20948
252	B137	CX290	40.0781	11.9596	148.317	0.787375	31.5733	81.6248	101.693	21.8987	8.74699	3.08205	1.4858
253	B137	CX291	39.9548	11.7787	148.944	0.783693	32.0128	82.2818	97.9381	21.462	8.77066	3.11577	1.40301
254	B137	CX296	37.1311	11.6453	150.585	0.785966	29.3617	78.6351	96.5054	20.7813	8.22179	3.05321	0.218092
255	B137	CX303	39.4363	11.0352	152.454	0.809849	31.3815	80.2176	99.3221	21.1005	8.36812	3.09147	1.15719
256	B137	CX304	37.8012	11.778	144.704	0.78842	29.0789	79.896	94.4936	20.0365	8.14976	3.09253	0.296617
257	B137	CX313	39.8924	11.6743	147.878	0.794577	31.714	78.0292	102.57	22.4615	8.46431	3.13653	1.42964
258	B137	CX314	37.0553	10.6234	159.298	0.787254	30.2037	76.2595	99.0649	21.559	8.33447	3.05791	0.324284
259	B137	CX316	37.9045	11.8665	154.695	0.772269	29.6389	80.7398	100.421	21.7122	8.39778	3.01312	0.622933
260	B137	CX318	36.5291	11.0505	156.102	0.794893	28.0481	74.382	94.0594	20.458	7.90304	3.09953	-0.144803
261	B137	CX319	36.5755	11.7059	144.939	0.783489	29.7355	76.3298	92.7237	20.4253	8.15586	3.09266	-0.0592118
262	B137	CX328	37.2735	10.8804	153.467	0.804813	28.5923	74.7897	96.4412	20.6659	7.58493	3.21447	0.143057
263	B137	CX340	38.413	11.1175	163.235	0.780588	29.3241	79.8997	99.7615	21.4004	8.27215	3.02017	0.727861
264	B137	CX341	37.022	12.4203	154.21	0.773728	26.693	76.7508	90.7301	20.3896	8.09659	2.9364	-0.104899
265	B137	CX343	38.6091	10.9931	150.213	0.803078	31.3108	85.0496	100.456	20.6081	8.37825	3.13149	0.913306
266	B137	CX346	37.4143	10.7416	165.141	0.795921	28.3547	74.4566	95.7381	20.5571	7.73787	3.16884	0.219172
267	B137	CX348	36.2301	11.897	156.535	0.772606	27.1714	72.7886	93.7291	21.0688	8.25233	2.8968	-0.276972
268	B137	CX349	36.5926	11.728	153.764	0.795692	27.7662	74.3378	93.2603	20.1374	8.03514	3.04113	-0.139737
269	B137	CX357	36.2171	12.8083	149.648	0.770603	28.2432	74.6444	89.6953	20.431	8.3106	2.96007	-0.239571
270	B137	CX358	36.934	12.6982	147.881	0.769385	28.0601	77.5343	91.4582	20.6381	8.31079	2.94905	-0.0135908
271	B137	CX360	36.7658	11.2813	161.155	0.771205	28.6668	77.5135	98.7131	20.5641	8.23069	2.99884	0.0673924
272	B137	CX361	37.6303	11.6126	153.398	0.78486	28.6169	77.7456	93.7783	20.6127	8.13979	3.04162	0.260531
273	B137	CX362	36.9422	11.4976	146.06	0.768865	30.0418	75.8391	94.0367	20.5123	8.48672	3.05949	0.066904
274	B137	CX363	38.3395	11.805	151.886	0.776283	29.5584	76.1213	96.2067	20.2958	8.40955	3.00252	0.521124
275	B137	CX364	36.5409	12.9093	148.102	0.764752	28.3189	78.7765	92.3022	20.9047	8.19234	3.0047	-0.0553286
276	B137	CX366	36.7882	11.6947	147.238	0.779033	29.9464	75.7868	95.7659	21.2982	8.434	3.02479	0.131398
277	B137	CX369	38.1977	11.7746	145.758	0.784856	30.0707	79.5404	97.0917	21.1473	8.33828	3.06677	0.60171
278	B137	CX375	37.3708	12.0487	157.553	0.772065	28.7582	78.3185	94.4047	21.3574	8.44411	2.97457	0.31958
279	B137	CX376	36.5541	10.9668	148.611	0.792332	30.1381	78.3608	95.1575	21.1361	8.34386	3.07581	0.0747279
280	B137	CX377	36.8563	12.3243	159.609	0.770107	28.2263	76.374	93.1052	21.2012	8.3308	2.95867	0.10526
281	B137	CX378	38.5969	11.7818	167.976	0.788145	26.2536	75.6394	94.2373	19.7695	7.79911	2.98849	0.393432
282	B137	CX379	35.2361	13.1281	138.345	0.758486	27.6976	76.3996	89.3195	20.3345	8.39131	2.89755	-0.67356
283	B137	CX381	35.2601	12.9178	142.93	0.757908	27.5734	77.597	91.5058	20.883	8.33427	2.90672	-0.580356
284	B137	CX382	36.4504	10.9876	145.793	0.768762	29.3739	76.8694	95.4402	20.8202	8.26863	3.0811	-0.14119
285	B137	CX386	39.0829	11.3102	170.857	0.799273	28.4224	75.8111	95.9387	21.1205	7.72804	3.15724	0.868236
286	B137	CX387	39.4888	11.1198	159.169	0.791974	31.2147	79.2054	103.176	22.7889	8.72874	3.04453	1.36912
287	B137	CX388	39.584	11.8784	159.98	0.789181	30.0964	78.4312	99.0747	21.7219	8.38057	3.08088	1.21931
288	B137	CX390	36.4094	11.0718	152.222	0.791332	30	74.8199	93.9106	20.716	8.02641	3.21119	-0.011383
289	B137	CX392	36.7967	11.231	153.416	0.767964	29.9184	76.8727	98.4837	21.4189	8.57629	3.01737	0.183686
290	B137	CX393	36.0772	11.4439	160.858	0.780881	26.7552	75.899	92.1755	20.6247	8.21526	2.91019	-0.347577
291	B137	CX394	37.251	12.2792	154.026	0.778295	26.5325	75.486	91.9173	21.0858	8.21728	2.87515	-0.00487854
292	B137	CX395	37.5445	12.3233	144.057	0.781951	29.2117	79.6192	95.2839	20.4112	8.29386	3.01436	0.281419
293	B137	CX399	34.9494	12.8011	132.942	0.782974	28.3301	76.8208	90.3365	19.9353	8.01379	3.05623	-0.726203
294	B137	CX403	37.2174	12.4827	159.063	0.770018	28.2074	77.1737	92.9801	21.352	8.36362	2.95764	0.238525
295	B137	CX542	38.2032	11.5116	156.891	0.78953	29.9353	78.1719	95.6876	22.0858	8.48433	3.04591	0.733541
296	B137	CX548	38.1003	11.6706	144.836	0.786885	30.1344	73.1837	93.6125	20.339	8.23742	3.11599	0.406011
297	B137	IRIS-313-7620	35.5627	11.7306	139.824	0.779487	29.5477	76.3468	94.4707	20.4129	8.20659	3.09231	-0.391496
298	B137	IRIS-313-7635	36.9799	10.042	150.476	0.810394	31.4611	80.9312	97.6865	20.5888	8.28705	3.13941	0.305228
299	B137	IRIS-313-7636	37.3754	10.8141	158.188	0.791008	30.3587	78.3639	99.0515	21.8169	8.44491	3.10427	0.516824
300	B137	IRIS-313-7638	37.3775	12.5783	143.588	0.788968	28.8989	77.7165	93.0901	20.1393	8.114	3.04442	0.172161
301	B137	IRIS-313-7641	37.783	11.779	143.665	0.789265	29.1318	79.834	94.3858	20.0321	8.16107	3.09143	0.286964
302	B137	IRIS-313-7650	35.6343	11.373	145.348	0.789784	29.8578	76.636	96.3853	20.5114	8.07283	3.17584	-0.256375
303	B137	IRIS-313-7651	35.3547	11.5902	140.76	0.787815	29.9521	78.7296	94.6331	20.407	8.18649	3.16126	-0.356138
304	B137	IRIS-313-7654	39.7264	12.2296	147.223	0.792143	30.0222	77.402	100.548	21.8851	8.32997	3.07549	1.19106
305	B137	IRIS-313-7665	36.3629	12.7395	140.529	0.777238	28.4169	77.4724	92.7642	20.3781	8.10393	3.02105	-0.198997
306	B137	IRIS-313-7668	38.4362	12.2895	157.909	0.785062	28.6977	75.6907	97.4319	20.9123	8.07684	3.03848	0.637453
307	B137	IRIS-313-7681	37.0568	12.0977	140.461	0.78004	30.2212	80.7161	97.4335	20.5535	8.2987	3.12992	0.241862
308	B137	IRIS-313-7684	36.1849	12.7442	152.359	0.771722	26.4991	73.2209	87.2976	20.8933	8.27107	2.86849	-0.394693
309	B137	IRIS-313-7685	36.446	13.0003	149.141	0.770614	26.774	76.7683	88.6036	20.3048	8.19965	2.90735	-0.296354
310	B137	IRIS-313-7689	35.0572	13.06	141.798	0.762388	27.7657	77.5365	87.0323	20.1846	8.2708	2.94994	-0.709065
311	B137	IRIS-313-7690	35.6955	11.5399	147.475	0.790063	28.7014	77.6009	94.0959	21.0189	8.17277	3.03867	-0.300981
312	B137	IRIS-313-7691	36.5749	12.5067	141.943	0.783146	29.0196	77.7632	95.1533	21.1361	8.39	2.99065	0.0267316
313	B137	IRIS-313-7696	37.0915	11.5537	147.025	0.785758	28.7147	74.7622	94.5242	20.253	8.14817	3.04419	0.00731165
314	B137	IRIS-313-7698	37.2486	11.5028	150.141	0.794155	28.8326	77.5723	93.0083	20.3416	8.0786	3.06937	0.123756
315	B137	IRIS-313-7720	35.8533	11.3931	150.855	0.781974	29.8628	77.8279	98.9414	20.7093	8.05525	3.19163	-0.102771
316	B137	IRIS-313-7722	37.2385	12.4315	134.911	0.78885	30.0843	80.4074	92.3745	19.8572	8.26301	3.08889	0.154658
317	B137	IRIS-313-7728	36.1871	11.4268	150.62	0.781035	29.9635	77.5873	98.7111	20.6899	8.16203	3.16347	-0.00397951
318	B137	IRIS-313-7736	35.7019	12.1013	131.923	0.779833	30.1742	78.8558	92.2418	19.7113	8.35118	3.12206	-0.368101
319	B137	IRIS-313-7758	35.9754	11.8769	141.029	0.791348	29.4032	76.7622	95.4332	20.5682	8.02153	3.16823	-0.193983
320	B137	IRIS-313-7766	36.1453	12.3388	142.132	0.771144	28.961	79.5861	95.5168	21.0174	8.48979	2.95361	-0.135164
321	B137	IRIS-313-7769	36.2715	11.52	156.837	0.776179	28.8211	75.1952	96.0745	20.988	7.98373	3.11127	-0.0850833
322	B137	IRIS-313-7770	35.936	11.3435	145.099	0.772954	29.8519	79.8752	96.7582	21.0686	8.3719	3.06439	-0.14675
323	B137	IRIS-313-7773	36.4125	11.8178	144.855	0.786159	28.4792	74.9073	92.5353	20.6032	8.2414	3.00348	-0.198867
324	B137	IRIS-313-7778	38.0065	12.6454	141.983	0.782826	28.9416	76.6826	91.7597	20.3641	8.00451	3.14067	0.340015
325	B137	IRIS-313-7780	35.3117	11.7118	147.585	0.76627	28.5062	74.7849	93.7641	21.1121	8.46558	2.99383	-0.478718
326	B137	IRIS-313-7792	35.4119	11.7856	146.79	0.76705	28.5176	74.7928	93.4455	21.0434	8.45306	2.99492	-0.457444
327	B137	IRIS-313-7793	35.1193	11.459	133.838	0.790071	30.0328	77.7056	94.9008	20.1257	8.45266	3.07298	-0.509678
328	B137	IRIS-313-7799	36.0552	11.9344	136.372	0.789224	30.0492	76.4895	97.6184	20.782	8.14385	3.17431	-0.11163
329	B137	IRIS-313-7807	37.4179	13.3699	144.561	0.772515	27.6088	75.4084	91.9039	21.0333	8.24439	2.88717	0.11596
330	B137	IRIS-313-7808	35.8627	11.4229	151.798	0.783418	29.4441	76.8029	93.4479	21.2583	8.44461	3.02387	-0.160111
331	B137	IRIS-313-7809	38.2658	12.4036	155.607	0.768135	28.684	76.5914	94.397	20.6819	8.30138	3.02727	0.509552
332	B137	IRIS-313-7815	37.0912	11.5353	147.271	0.781695	29.7457	76.7781	95.3964	21.7225	8.48813	3.01183	0.237114
333	B137	IRIS-313-7816	36.3711	12.83	148.89	0.76496	28.6053	78.8954	94.0223	20.7389	8.31641	2.95852	-0.0738132
334	B137	IRIS-313-7819	34.9898	11.8071	149.944	0.760422	28.0627	78.2722	92.6029	20.8213	8.67435	2.88709	-0.599732
335	B137	IRIS-313-7820	37.6941	11.7191	148.547	0.771285	29.7638	80.1505	97.2541	21.2691	8.56517	3.01994	0.447558
336	B137	IRIS-313-7824	35.7774	12.1096	153.997	0.769188	28.4208	74.7923	90.9159	21.6166	8.50377	2.94315	-0.260106
337	B137	IRIS-313-7826	35.5251	11.9974	142.721	0.777032	28.339	77.1788	91.3385	21.1571	8.34598	2.99423	-0.434773
338	B137	IRIS-313-7832	36.8985	12.3598	158.765	0.77033	28.2672	76.4619	93.196	21.1661	8.33407	2.96046	0.11696
339	B137	IRIS-313-7850	38.1257	12.4753	142.687	0.785496	29.8568	85.9059	98.045	20.2883	8.17339	3.08113	0.600039
340	B137	IRIS-313-7863	37.8158	12.5502	142.982	0.776545	29.4043	82.5435	97.0873	21.1025	8.33687	3.01687	0.475765
341	B137	IRIS-313-8037	38.341	12.6588	143.613	0.781265	29.7976	84.6686	98.8882	20.8951	8.32324	3.03889	0.717613
342	B137	IRIS-313-8063	38.022	12.481	142.02	0.782709	29.6995	83.5472	98.0284	20.6212	8.29423	3.04094	0.547984
343	B137	IRIS-313-8128	38.4782	12.6418	148.019	0.778209	29.4202	85.9803	99.5736	20.9691	8.3032	3.02517	0.780086
344	B137	IRIS-313-8137	38.5977	12.5176	147.742	0.784341	29.3235	84.7139	99.445	20.8814	8.26468	3.01976	0.784164
345	B137	IRIS-313-8143	38.57	12.5199	146.969	0.778652	29.6381	85.0106	99.7667	20.8594	8.25241	3.04637	0.787683
346	B137	IRIS-313-8147	38.6813	12.5734	149.431	0.780152	29.1959	85.0422	100.071	20.8916	8.32001	3.00251	0.820822
347	B137	IRIS-313-8162	38.4634	12.7467	145.517	0.778218	29.1718	85.4995	98.6064	20.771	8.29585	3.00521	0.706548
348	B137	IRIS-313-8167	38.4959	12.4238	148.668	0.777916	29.7831	84.7736	100.572	20.91	8.31113	3.04095	0.798016
349	B137	IRIS-313-8172	38.2599	12.4398	151.374	0.771512	29.4292	83.0843	99.2183	21.4539	8.44906	2.99968	0.722808
350	B137	IRIS-313-8184	37.2027	11.7315	154.422	0.774174	29.4652	77.8123	96.6669	21.0725	8.37687	3.02882	0.281223
351	B137	IRIS-313-8185	37.984	12.2569	144.143	0.786822	29.85	83.747	98.1732	20.6545	8.28969	3.0481	0.566219
352	B137	IRIS-313-8212	35.2482	12.0702	136.9	0.781832	28.7833	79.0632	93.1011	20.1961	8.06399	3.08588	-0.550169
353	B137	IRIS-313-8216	38.6333	12.5325	149.66	0.779235	29.5633	85.1926	99.8801	20.9167	8.32727	3.02147	0.83649
354	B137	IRIS-313-8232	37.1931	12.5783	138.408	0.78703	29.1522	81.2646	96.7942	20.4483	8.22348	3.02173	0.193688
355	B137	IRIS-313-8244	35.6238	11.4828	141.329	0.781297	30.262	78.089	92.8828	19.8428	8.23828	3.15473	-0.345097
356	B137	IRIS-313-8253	36.8761	12.0794	141.471	0.773417	30.372	76.8797	96.224	20.6381	8.50487	3.07949	0.151027
357	B137	IRIS-313-8265	35.4722	12.1452	135.276	0.781274	28.878	71.8528	91.6601	20.4396	8.10388	3.09186	-0.553031
358	B137	IRIS-313-8288	36.3521	12.1924	145.276	0.774299	28.9865	75.7731	94.119	20.4508	8.15916	3.09947	-0.137052
359	B137	IRIS-313-8291	36.9359	12.3673	142.772	0.784719	28.162	77.2941	93.9096	19.8087	8.06828	3.04599	-0.0672293
360	B137	IRIS-313-8293	35.4496	11.7044	142.462	0.780047	28.4458	77.1154	95.1267	20.4236	8.18113	3.03419	-0.483948
361	B137	IRIS-313-8305	36.4899	11.972	141.438	0.786778	29.445	76.6594	92.9744	20.1968	8.19669	3.08564	-0.108548
362	B137	IRIS-313-8306	36.1569	11.5661	144.905	0.790947	29.741	79.969	93.1885	20.3843	8.28419	3.07844	-0.119375
363	B137	IRIS-313-8312	38.1279	11.8902	143.525	0.796336	29.1447	78.4344	96.5644	20.3817	8.01579	3.10816	0.440862
364	B137	IRIS-313-8314	38.3264	12.3821	144.05	0.784342	29.5706	83.7139	96.12	20.5668	8.1614	3.07777	0.610577
365	B137	IRIS-313-8315	37.3268	11.3322	147.51	0.790623	31.1822	76.9084	99.3385	21.3323	8.33773	3.1565	0.466541
366	B137	IRIS-313-8316	36.8635	12.381	141.646	0.779785	27.9231	76.1335	93.3188	19.9321	8.05396	3.03398	-0.143887
367	B137	IRIS-313-8332	36.134	11.0105	155.2	0.77597	30.5799	75.2103	97.4695	20.9099	8.25849	3.1883	0.0107165
368	B137	IRIS-313-8341	36.2445	12.2195	137.587	0.783206	28.0068	76.2254	91.5737	20.4525	8.08216	3.05633	-0.329062
369	B137	IRIS-313-8349	37.0291	12.2617	143.444	0.783276	29.3687	75.9016	94.8676	20.7445	8.22026	3.07192	0.129375
370	B137	IRIS-313-8368	38.2522	12.1098	143.207	0.785818	28.8504	76.7476	97.3319	21.0853	8.31497	3.02267	0.496236
371	B137	IRIS-313-8382	36.8063	12.1762	146.811	0.78181	29.0511	77.9106	96.5143	20.6453	8.18752	3.06187	0.0871816
372	B137	IRIS-313-8383	35.6334	11.6417	144.331	0.772936	29.6848	76.5951	96.2833	20.9407	8.22353	3.12288	-0.271605
373	B137	IRIS-313-8386	35.6789	11.5289	147.454	0.786238	29.0889	75.3625	95.8649	21.1645	8.16848	3.08349	-0.265713
374	B137	IRIS-313-8391	36.1401	12.1245	139.359	0.779591	29.6078	77.1254	95.3308	20.4644	8.27615	3.09001	-0.158462
375	B137	IRIS-313-8392	36.5814	12.1779	147.268	0.76504	28.4576	76.5574	93.0502	20.5904	8.27758	2.97135	-0.143423
376	B137	IRIS-313-8401	35.8377	11.7803	142.759	0.782096	29.2742	78.5983	94.3776	20.2729	8.20951	3.11169	-0.273392
377	B137	IRIS-313-8405	35.105	11.904	135.374	0.793584	28.4517	76.8055	91.5467	20.4331	8.03721	3.09325	-0.634243
378	B137	IRIS-313-8407	36.4644	11.7675	142.751	0.789896	28.5279	75.7804	95.6291	20.1288	8.1693	3.05279	-0.172232
379	B137	IRIS-313-8412	36.119	11.9623	145.286	0.793158	27.8966	74.7881	92.5733	20.4503	8.08013	3.00587	-0.318531
380	B137	IRIS-313-8414	37.6289	12.9548	136.374	0.783523	30.4509	76.2596	94.9299	20.1713	8.20248	3.13782	0.359968
381	B137	IRIS-313-8433	37.2715	11.1243	150.629	0.803629	29.266	76.0698	93.5093	20.5421	7.58414	3.29588	0.178647
382	B137	IRIS-313-8435	35.5993	10.5847	157.091	0.787015	29.3874	75.1553	91.9457	20.274	7.84386	3.23082	-0.369423
383	B137	IRIS-313-8437	37.4339	12.3298	154.324	0.779045	28.1575	77.4231	93.3024	20.0215	7.88861	3.09734	0.163949
384	B137	IRIS-313-8450	35.7121	11.4267	144.969	0.791908	30.3542	77.8806	95.8074	20.7682	8.55448	3.03885	-0.153473
385	B137	IRIS-313-8453	35.4758	11.9668	146.175	0.777156	28.3442	76.0752	90.0718	19.8474	8.03422	3.0878	-0.548912
386	B137	IRIS-313-8454	37.9393	11.0256	155.891	0.797057	29.9294	72.0258	93.107	20.8379	7.93741	3.20289	0.425785
387	B137	IRIS-313-8457	36.7281	11.8841	148.893	0.782851	29.0721	77.1225	95.3237	20.4167	8.08367	3.10268	0.0231991
388	B137	IRIS-313-8458	37.2655	11.663	158.269	0.78606	29.0002	78.3414	97.9108	20.9631	8.04318	3.10669	0.326581
389	B137	IRIS-313-8466	37.1195	12.339	141.593	0.769035	28.9878	78.6809	93.453	20.0618	8.27575	3.04002	0.0354849
390	B137	IRIS-313-8468	36.6039	12.4423	142.98	0.785485	27.6857	76.9126	90.9997	19.904	8.08551	3.01594	-0.225828
391	B137	IRIS-313-8474	36.4455	11.4549	145.823	0.78052	30.0611	78.7259	96.0973	20.5377	8.38953	3.10753	0.0133469
392	B137	IRIS-313-8485	36.9543	12.3833	139.872	0.77949	29.8993	78.53	94.3294	19.862	8.2373	3.15069	0.098929
393	B137	IRIS-313-8492	37.6285	11.8236	149.159	0.786209	28.8027	78.5055	92.8441	19.9975	8.2189	3.02687	0.21444
394	B137	IRIS-313-8493	37.1774	11.9608	141.881	0.786237	28.0632	77.5447	95.4874	20.3759	8.13042	3.02638	0.0191974
395	B137	IRIS-313-8509	35.7899	12.0005	142.909	0.778751	28.2412	77.9913	94.5026	20.3765	8.12397	3.02168	-0.387507
396	B137	IRIS-313-8514	36.7926	10.9288	151.572	0.790647	29.8014	77.5796	97.4413	21.1839	8.33425	3.04753	0.151224
397	B137	IRIS-313-8519	37.9904	12.5617	142.561	0.779602	29.4188	84.7497	98.0235	20.6715	8.29758	3.02185	0.532054
398	B137	IRIS-313-8530	37.5642	12.2961	139.053	0.792825	29.9256	79.226	95.4362	20.2685	8.27957	3.10027	0.336702
399	B137	IRIS-313-8536	35.9212	11.17	151.611	0.787553	28.9728	80.5373	98.096	21.0278	8.23749	3.06283	-0.123847
400	B137	IRIS-313-8557	37.4911	12.7403	141.308	0.784379	27.7924	78.6428	91.9328	19.8141	7.94367	3.04781	0.0601255
401	B137	IRIS-313-8559	35.5445	11.5738	144.124	0.778812	30.2898	74.6241	94.1468	20.6416	8.22861	3.15919	-0.300705
402	B137	IRIS-313-8567	35.8511	11.7782	151.231	0.772787	29.2417	78.9331	97.2384	20.8613	8.12214	3.12522	-0.14818
403	B137	IRIS-313-8568	36.3994	11.866	138.855	0.784891	29.5764	77.2579	92.3928	19.7707	8.00523	3.17006	-0.191182
404	B137	IRIS-313-8571	37.6085	11.7094	147.176	0.785252	30.3272	77.4068	98.6727	21.3416	8.49625	3.06732	0.491744
405	B137	IRIS-313-8585	36.3175	11.9716	145.347	0.785181	29.6374	77.7801	93.8906	20.616	8.10976	3.10219	-0.0676864
406	B137	IRIS-313-8586	37.2602	11.8447	146.565	0.773718	30.1479	78.1545	94.8832	20.6282	8.33692	3.10598	0.25422
407	B137	IRIS-313-8591	37.2645	11.9819	140.459	0.792017	29.3068	78.965	95.6201	20.4747	8.35169	3.04464	0.19425
408	B137	IRIS-313-8595	36.1876	11.5113	147.367	0.789359	29.7663	77.2035	95.9165	20.5096	8.10796	3.16577	-0.0727718
409	B137	IRIS-313-8603	35.9608	10.8975	152.85	0.785755	30.6374	76.3474	95.9601	20.9325	8.16057	3.18446	-0.0591245
410	B137	IRIS-313-8606	36.9106	11.8484	144.026	0.791736	28.4806	78.1727	93.1502	19.7507	8.07768	3.07783	-0.0601479
411	B137	IRIS-313-8608	37.1458	11.548	152.295	0.781397	29.0618	76.689	95.5859	20.4341	8.30966	3.04637	0.149354
412	B137	IRIS-313-8614	35.9718	11.5932	135.736	0.789885	30.5227	78.7064	97.9529	20.4127	8.55508	3.07359	-0.119488
413	B137	IRIS-313-8616	36.7466	12.4844	140.933	0.776276	27.932	78.1782	90.6523	20.2382	8.19367	2.95244	-0.185807
414	B137	IRIS-313-8621	34.8782	11.5156	143.157	0.771607	29.3581	75.6605	92.5561	20.3812	8.47731	3.00214	-0.642545
415	B137	IRIS-313-8622	36.9793	12.8645	140.465	0.777882	28.7252	77.0202	90.9881	19.5177	8.0375	3.0866	-0.0612164
416	B137	IRIS-313-8631	35.1095	11.3596	147.994	0.783336	28.9179	76.3088	92.2701	20.1593	8.23574	3.07056	-0.563054
417	B137	IRIS-313-8632	37.1035	12.2269	131.177	0.791872	30.2337	76.3519	96.4389	20.3478	8.3317	3.13452	0.153905
418	B137	IRIS-313-8638	37.3191	11.7814	145.352	0.783689	30.4803	74.9241	95.1389	20.045	8.3611	3.11858	0.242939
419	B137	IRIS-313-8643	36.026	11.2971	144.903	0.783049	29.1432	78.763	96.6447	20.0802	8.26069	3.07011	-0.242257
420	B137	IRIS-313-8645	36.0325	11.325	145.958	0.803532	29.5082	74.0018	89.9231	20.3325	7.97516	3.14857	-0.266862
421	B137	IRIS-313-8647	35.1324	11.8013	137.002	0.78518	29.3803	74.8234	90.9088	20.1266	8.13667	3.11551	-0.610226
422	B137	IRIS-313-8657	36.6923	12.2885	140.511	0.790668	28.9225	74.6809	93.3729	20.1497	8.18989	3.06691	-0.0799398
423	B137	IRIS-313-8659	36.3674	11.7666	153.022	0.784307	28.8606	75.7234	93.9042	20.5476	8.06893	3.10305	-0.0879605
424	B137	IRIS-313-8660	35.4738	12.1611	135.564	0.785086	28.7796	75.5069	89.8843	19.2892	8.06375	3.09057	-0.618542
425	B137	IRIS-313-8674	36.8357	12.1917	143.688	0.7743	29.5829	79.6616	94.8397	20.4074	8.33989	3.08998	0.0939426
426	B137	IRIS-313-8679	37.6402	12.3044	145.267	0.773443	30.0544	78.0682	94.5744	20.9943	8.35007	3.10075	0.408058
427	B137	IRIS-313-8681	38.2485	12.0272	151.712	0.789733	28.7114	78.0579	96.7126	20.4363	8.12266	3.07627	0.518653
428	B137	IRIS-313-8683	35.6022	12.5047	134.239	0.782237	28.4197	75.6893	92.9161	20.2586	8.1551	3.04297	-0.490919
429	B137	IRIS-313-8697	35.8147	11.3918	144.217	0.775519	30.1812	75.2589	94.8657	20.8887	8.38472	3.10378	-0.221487
430	B137	IRIS-313-8699	37.8056	12.6306	146.88	0.77982	28.4734	79.2195	94.229	20.4033	7.93639	3.08793	0.314404
431	B137	IRIS-313-8702	36.8805	11.7618	143.812	0.779171	30.3815	78.0412	96.2369	20.7827	8.45874	3.10904	0.188672
432	B137	IRIS-313-8703	35.69	12.1276	135.807	0.7833	28.6931	80.1874	92.3088	20.1581	8.32976	3.01508	-0.420411
433	B137	IRIS-313-8704	37.0497	11.6495	138.71	0.792593	31.1654	78.568	97.2229	20.8183	8.49949	3.12547	0.304608
434	B137	IRIS-313-8713	36.4983	12.0706	144.449	0.785115	27.9163	77.3362	92.7332	20.227	8.05103	3.06051	-0.201531
435	B137	IRIS-313-8717	36.2363	12.0801	137.963	0.779521	29.7528	76.376	93.7169	20.5572	8.16339	3.12855	-0.159821
436	B137	IRIS-313-8722	36.0048	11.7291	146.677	0.770376	30.2634	78.1914	96.6169	20.4875	8.3851	3.11135	-0.0984003
437	B137	IRIS-313-8723	35.8406	12.2109	139.872	0.782119	28.0095	75.2951	94.1614	20.0108	8.0815	3.04378	-0.442199
438	B137	IRIS-313-8725	37.3913	12.5955	147.741	0.779956	27.5177	76.9639	93.1851	20.2843	8.01568	3.00267	0.0709088
439	B137	IRIS-313-8727	35.7017	11.9832	141.813	0.781405	29.0153	74.0392	91.6738	20.0158	8.09535	3.12549	-0.430088
440	B137	IRIS-313-8731	35.5139	11.4588	149.268	0.77808	29.178	77.2242	94.839	20.4977	8.11621	3.11085	-0.360014
441	B137	IRIS-313-8732	36.4551	11.28	158.497	0.782706	29.1073	78.8479	98.8602	22.2394	8.4292	2.99324	0.177752
442	B137	IRIS-313-8733	36.7107	11.6533	147.575	0.789849	29.3008	75.3111	95.0503	20.4852	8.13383	3.10363	0.0118568
443	B137	IRIS-313-8737	36.4842	12.2629	138.834	0.779258	30.2409	78.4762	95.0779	20.6017	8.39528	3.08879	0.0264301
444	B137	IRIS-313-8743	37.0096	12.6613	138.402	0.789132	28.8386	79.5884	92.0565	20.1038	8.06443	3.09897	0.039861
445	B137	IRIS-313-8744	36.5077	11.9597	153.944	0.775322	28.3427	75.9581	95.7888	21.3252	8.2094	3.01989	-0.0125964
446	B137	IRIS-313-8745	37.6452	12.4154	141.067	0.786048	29.6663	84.2212	97.3194	20.5948	8.22462	3.05954	0.42567
447	B137	IRIS-313-8751	35.9157	12.4839	137.704	0.762556	29.9183	76.6547	93.0172	19.605	8.23429	3.13716	-0.317265
448	B137	IRIS-313-8754	35.7299	11.7114	141.361	0.789629	29.5404	74.4771	92.059	19.9603	8.14662	3.12953	-0.377715
449	B137	IRIS-313-8757	36.6696	10.918	149.159	0.7886	31.548	78.8809	100.948	21.047	8.30079	3.22578	0.313059
450	B137	IRIS-313-8767	36.4171	11.4221	150.912	0.787962	28.5784	78.6857	92.9582	20.4393	7.99865	3.09905	-0.133747
451	B137	IRIS-313-8781	36.807	11.7551	144.157	0.788069	28.5904	77.6353	96.0571	20.3855	8.21738	3.02078	-0.0260727
452	B137	IRIS-313-8783	36.6943	11.3652	152.153	0.797387	28.7613	75.1299	93.8616	20.5432	7.79188	3.15243	-0.0335808
453	B137	IRIS-313-8785	36.5831	12.4069	144.496	0.770848	29.8848	77.7719	94.0813	20.3464	8.44563	3.07814	0.0360899
454	B137	IRIS-313-8791	37.3156	12.2027	138.487	0.787917	28.6227	78.5959	94.9591	19.8972	8.05306	3.09516	0.0771958
455	B137	IRIS-313-8793	37.7294	12.0354	146.502	0.787592	30.1064	76.045	95.5825	20.3856	8.2775	3.12421	0.412302
456	B137	IRIS-313-8796	36.0147	11.344	144.888	0.779193	29.9702	80.4476	95.056	20.3395	8.15381	3.17264	-0.157645
457	B137	IRIS-313-8811	36.9275	12.3749	145.898	0.787311	28.2378	75.9883	93.8019	20.3425	8.06975	3.02799	-0.0104291
458	B137	IRIS-313-8822	36.5632	11.7446	144.12	0.792469	29.566	78.6819	94.7727	20.404	8.10174	3.12691	0.000356697
459	B137	IRIS-313-8831	36.5673	11.9584	146.053	0.776561	29.1613	77.1696	96.5325	20.788	8.18539	3.07933	-0.0067627
460	B137	IRIS-313-8833	35.0994	10.8741	148.66	0.789462	29.0274	77.7356	96.6263	21.0979	8.31187	3.09193	-0.424815
461	B137	IRIS-313-8844	35.9204	11.9796	139.236	0.781631	30.1429	79.5818	93.3782	20.4601	8.22019	3.11782	-0.191375
462	B137	IRIS-313-8846	37.6044	12.7872	130.51	0.792839	29.6717	77.835	93.1681	20.2034	8.49595	3.00917	0.247902
463	B137	IRIS-313-8850	37.6895	12.3979	141.624	0.788158	29.8788	76.4159	96.2256	20.3216	8.172	3.12679	0.369258
464	B137	IRIS-313-8854	35.9759	12.2477	136.112	0.778997	29.0251	78.6089	92.7523	20.0002	8.14614	3.1068	-0.327318
465	B137	IRIS-313-8864	37.8926	12.7673	133.72	0.793771	30.1105	77.586	90.5809	19.8235	8.12292	3.14584	0.327947
466	B137	IRIS-313-8870	36.5556	11.622	144.903	0.77781	30.0506	77.0869	94.225	20.7038	8.38442	3.08895	0.0082315
467	B137	IRIS-313-8880	35.9609	11.7187	147.838	0.780227	28.9283	79.561	95.6467	20.7204	8.0779	3.11352	-0.186332
468	B137	IRIS-313-8889	35.4499	12.492	136.578	0.786387	27.1957	75.7595	87.8105	19.7715	7.90606	3.02048	-0.725651
469	B137	IRIS-313-8895	36.5268	12.1575	148.553	0.780073	28.8872	77.1032	92.6826	19.7108	8.15511	3.08047	-0.11559
470	B137	IRIS-313-8900	37.8475	12.8528	135.863	0.785905	29.3217	78.1306	93.4861	20.4471	8.28943	3.05285	0.340683
471	B137	IRIS-313-8903	38.4739	12.5529	140.004	0.785762	28.7616	76.3241	93.231	20.2408	8.06847	3.04647	0.424318
472	B137	IRIS-313-8909	35.7797	11.7621	146.852	0.771815	29.7976	76.637	96.9922	20.8797	8.47037	3.07293	-0.171021
473	B137	IRIS-313-8914	36.2766	11.811	157.565	0.775511	28.9085	77.5476	93.052	20.1659	7.93739	3.13191	-0.11854
474	B137	IRIS-313-8920	36.9379	12.2037	137.698	0.780156	30.4087	76.8574	95.177	20.2646	8.37434	3.12709	0.127576
475	B137	IRIS-313-8922	35.724	11.6002	128.837	0.780299	30.9967	75.777	92.9393	20.3489	8.62065	3.07077	-0.336164
476	B137	IRIS-313-8924	35.5855	11.22	146.158	0.780363	29.7559	77.3048	95.6897	20.8278	8.12362	3.16114	-0.288804
477	B137	IRIS-313-8925	36.3821	12.1601	142.242	0.776337	28.7698	76.6512	91.4114	19.3839	8.18642	3.07542	-0.274213
478	B137	IRIS-313-8930	37.123	11.2287	142.903	0.792013	30.2335	81.6068	92.8821	20.2971	8.29347	3.08582	0.156719
479	B137	IRIS-313-8932	36.3181	11.7928	144.93	0.781731	28.5233	79.8614	95.3252	19.7669	8.03992	3.10304	-0.204756
480	B137	IRIS-313-8935	36.7201	12.2141	140.706	0.777394	28.3357	77.535	94.8033	20.7759	8.19368	3.00099	-0.0878514
481	B137	IRIS-313-8940	36.5111	10.9874	139.467	0.809545	30.0266	74.7431	93.2692	20.4264	7.73934	3.29047	-0.0903492
482	B137	IRIS-313-8946	36.6247	12.1229	139.593	0.781934	29.5793	76.4336	95.1192	20.2922	7.98504	3.16831	-0.0450388
483	B137	IRIS-313-8948	37.3584	12.1564	145.852	0.779794	29.4709	76.8201	94.1086	20.7327	8.21895	3.0886	0.238166
484	B137	IRIS-313-8956	35.8524	11.6289	144.422	0.788885	28.4631	76.9477	93.5388	20.3918	8.07753	3.08851	-0.348005
485	B137	IRIS-313-8957	35.0298	11.6844	142.535	0.779122	29.5742	76.6518	96.4202	20.7032	8.25167	3.1187	-0.459877
486	B137	IRIS-313-8960	38.1529	12.5168	143.29	0.78298	29.5904	84.0425	97.4716	20.7968	8.26113	3.04414	0.60117
487	B137	IRIS-313-8967	34.6656	11.9397	143.256	0.769757	28.6316	75.6127	93.1712	20.1455	8.2883	3.04006	-0.740665
488	B137	IRIS-313-8968	35.4381	11.6842	141.543	0.78313	29.7126	79.0392	91.425	19.7454	8.15211	3.13765	-0.443978
489	B137	IRIS-313-8978	36.3982	12.1039	139.424	0.794252	28.7673	77.7959	91.425	19.6171	8.04952	3.08244	-0.236396
490	B137	IRIS-313-8980	35.9914	11.734	146.248	0.770691	30.2789	78.2377	96.6882	20.4937	8.38693	3.1138	-0.100768
491	B137	IRIS-313-8982	35.7755	11.691	140.409	0.798035	29.2358	72.8669	92.4994	20.4802	8.23478	3.09333	-0.345707
492	B137	IRIS-313-8985	36.957	11.623	142.874	0.785304	30.1288	77.9857	93.5261	20.5371	8.25118	3.13364	0.119058
493	B137	IRIS-313-8986	36.1328	12.5571	139.119	0.779297	28.3791	73.4958	91.8052	19.8361	8.08894	3.0618	-0.368535
494	B137	IRIS-313-8988	36.7181	11.2034	147.943	0.79003	30.2716	78.5448	99.1869	20.687	8.30799	3.15563	0.183745
495	B137	IRIS-313-8994	36.9558	12.0592	141.272	0.790149	29.9822	75.5954	96.638	20.7418	8.31303	3.10362	0.174819
496	B137	IRIS-313-8996	36.9415	12.025	146.337	0.780575	28.9471	77.5265	95.092	20.3152	8.04767	3.10118	0.0475997
497	B137	IRIS-313-9005	36.2516	12.0879	143.311	0.779727	28.1177	75.0898	95.834	20.4908	8.12295	3.03156	-0.249118
498	B137	IRIS-313-9006	38.4636	11.7458	160.051	0.776555	30.0258	75.3241	96.5738	20.5691	8.20633	3.11736	0.688606
499	B137	IRIS-313-9017	35.9942	11.6427	142.884	0.786046	28.4302	77.7691	95.3157	20.7515	8.30431	3.0009	-0.275487
500	B137	IRIS-313-9019	36.4935	11.3359	151.068	0.773861	30.4181	73.9629	95.7464	20.5755	8.40007	3.10204	0.019101
501	B137	IRIS-313-9020	36.2625	12.0461	133.617	0.778413	30.7927	78.9495	94.1683	20.3643	8.41625	3.12154	-0.0780963
502	B137	IRIS-313-9023	35.6059	10.9155	149.31	0.780708	30.2529	78.6383	97.7865	21.2031	8.36217	3.12583	-0.161457
503	B137	IRIS-313-9032	38.424	12.0419	152.48	0.771953	29.5864	78.1023	100.296	21.3353	8.4223	3.02633	0.717337
504	B137	IRIS-313-9039	36.858	12.2293	139.135	0.790382	29.9245	79.816	92.8533	19.8464	8.17521	3.13132	0.0614895
505	B137	IRIS-313-9044	36.8243	12.6587	154.359	0.773792	27.625	76.8832	91.0906	20.611	8.08746	3.03675	-0.0180124
506	B137	IRIS-313-9049	38.3036	12.8263	139.204	0.782025	30.5002	76.3538	94.8097	20.3942	8.51407	3.08825	0.607292
507	B137	IRIS-313-9054	36.0818	12.2267	139.3	0.787771	28.061	77.3405	94.3788	20.1386	8.0411	3.06394	-0.322478
508	B137	IRIS-313-9065	36.9961	10.8115	152.978	0.813749	28.8709	74.8636	92.26	20.4897	7.59887	3.23527	0.0431734
509	B137	IRIS-313-9066	37.849	11.7386	163.873	0.763966	28.3197	79.0038	99.168	21.8623	8.32701	2.97319	0.518657
510	B137	IRIS-313-9067	37.1611	11.896	136.958	0.789815	30.1357	77.9452	95.0111	20.1718	8.21802	3.14628	0.154407
511	B137	IRIS-313-9070	37.7209	12.0663	145.615	0.786696	28.8329	77.2518	94.4809	20.469	8.24424	3.05547	0.290261
512	B137	IRIS-313-9072	36.4149	12.3648	134.553	0.78991	29.3509	77.3607	96.2968	21.1044	8.31337	3.05273	-0.036817
513	B137	IRIS-313-9091	36.7024	11.8073	147.837	0.775378	29.7438	78.4662	97.2049	20.8339	8.24467	3.14296	0.126797
514	B137	IRIS-313-9097	37.3745	12.3965	136.464	0.793669	28.809	78.1959	92.5868	19.8911	7.99146	3.11921	0.0893814
515	B137	IRIS-313-9098	36.1462	12.3403	132.878	0.783573	28.164	75.8175	93.2545	20.2882	8.0463	3.05497	-0.377869
516	B137	IRIS-313-9102	36.3224	12.0534	147.191	0.777184	28.387	76.2526	95.2615	20.7817	8.29698	2.995	-0.150068
517	B137	IRIS-313-9111	35.8835	11.5961	152.202	0.791616	29.113	76.0862	92.2858	20.2294	7.97839	3.13328	-0.252593
518	B137	IRIS-313-9112	37.0423	11.6531	141.362	0.792271	30.0451	76.5119	99.5405	21.4114	8.23684	3.10729	0.258101
519	B137	IRIS-313-9114	36.6155	12.1204	142.176	0.781244	29.4912	74.9994	95.6709	21.0111	8.39314	3.0354	0.0187911
520	B137	IRIS-313-9115	36.944	11.8356	140.874	0.778473	30.9144	75.2776	98.4157	20.8926	8.45901	3.13562	0.238328
521	B137	IRIS-313-9117	35.6683	12.2094	135.356	0.793944	28.0298	78.2097	93.305	20.1651	8.05438	3.04113	-0.472454
522	B137	IRIS-313-9119	36.9694	11.8434	140.896	0.77845	30.9495	75.4638	98.1682	20.8672	8.44704	3.14143	0.246317
523	B137	IRIS-313-9121	35.4869	11.768	131.048	0.786936	28.994	76.5497	92.9782	20.5623	8.18225	3.06277	-0.525198
524	B137	IRIS-313-9123	37.6966	12.6591	139.941	0.773361	29.3598	85.3631	96.2679	20.2594	8.20722	3.04955	0.363021
525	B137	IRIS-313-9131	37.2247	11.983	153.495	0.78015	28.4895	78.357	92.5566	20.3481	8.08399	3.07233	0.131574
526	B137	IRIS-313-9139	37.5556	12.853	135.237	0.787039	29.2031	76.6352	93.5839	20.5353	8.26753	3.04132	0.231632
527	B137	IRIS-313-9148	36.6755	11.7908	142.316	0.782088	29.5705	75.7365	92.6938	20.697	8.08135	3.14759	-0.0382863
528	B137	IRIS-313-9156	35.4488	12.0588	139.58	0.777135	28.5534	78.7276	93.5471	20.0789	8.20886	3.02825	-0.505964
529	B137	IRIS-313-9172	37.0546	12.0552	148.189	0.787333	28.8284	83.8699	96.9277	20.7438	8.20497	3.01953	0.219258
530	B137	IRIS-313-9174	35.9596	12.3367	139.001	0.778737	28.7042	79.1842	91.9774	19.9858	8.14659	3.07069	-0.338435
531	B137	IRIS-313-9182	36.0046	11.6287	146.835	0.779	30.4535	78.7109	99.11	21.7098	8.42071	3.1152	0.062004
532	B137	IRIS-313-9184	35.8684	12.1253	137.508	0.788752	28.8765	77.9394	89.6397	20.0265	7.96636	3.14311	-0.393122
533	B137	IRIS-313-9188	36.4612	11.7833	133.943	0.79654	28.2561	78.285	91.4462	20.0366	8.11187	3.05089	-0.292683
534	B137	IRIS-313-9198	36.7634	11.9723	152.708	0.778404	29.7111	76.4978	95.6426	20.2735	8.29668	3.08858	0.117792
535	B137	IRIS-313-9201	38.2837	12.4248	145.038	0.782112	29.3967	85.3479	98.8985	20.9134	8.16381	3.05952	0.661988
536	B137	IRIS-313-9204	36.2827	11.2619	148.063	0.800457	28.1527	75.0012	90.555	20.9266	7.72747	3.14368	-0.257466
537	B137	IRIS-313-9208	36.6901	11.9748	138.087	0.78945	29.0728	77.055	93.3274	20.3634	8.13562	3.08717	-0.0859216
538	B137	IRIS-313-9209	35.9349	11.4758	147.206	0.782128	29.7523	77.3036	97.0526	20.9672	8.38269	3.08078	-0.117781
539	B137	IRIS-313-9210	36.8006	11.9012	149.932	0.785631	28.0232	76.9836	95.3131	20.5182	8.10579	3.02981	-0.0259484
540	B137	IRIS-313-9218	36.0344	12.3251	135.846	0.780483	28.7076	78.7313	93.5869	20.2969	8.08125	3.10951	-0.298046
541	B137	IRIS-313-9227	37.3648	11.2721	148.485	0.791443	30.1925	77.6175	99.381	21.4234	8.26204	3.08562	0.393756
542	B137	IRIS-313-9243	35.8621	11.5929	155.081	0.775535	28.7525	73.7811	96.3221	20.8305	8.09525	3.08955	-0.233797
543	B137	IRIS-313-9249	37.9021	12.6788	137.865	0.779347	29.6826	86.6428	98.0468	20.3012	8.29057	3.03657	0.488774
544	B137	IRIS-313-9251	36.6	11.6597	147.268	0.791977	28.5993	78.379	97.1283	20.6767	8.11252	3.07575	-0.00673605
545	B137	IRIS-313-9253	37.6898	11.0671	151.685	0.817477	28.6299	78.1107	93.9641	20.8784	7.69286	3.21689	0.336437
546	B137	IRIS-313-9256	36.477	11.9458	142.416	0.788301	29.0228	74.4666	92.7545	20.3486	8.18243	3.09196	-0.143111
547	B137	IRIS-313-9258	37.8839	11.7433	153.129	0.791501	29.7243	78.9785	97.3207	20.6715	8.09693	3.14158	0.528534
548	B137	IRIS-313-9259	36.1487	11.809	144.707	0.781122	29.0619	77.1502	94.1728	20.6173	8.16446	3.08047	-0.190693
549	B137	IRIS-313-9262	35.9066	12.4967	136.132	0.776615	28.8587	77.0201	89.9583	19.5746	8.05407	3.09837	-0.439445
550	B137	IRIS-313-9271	37.1502	12.9181	126.718	0.787344	29.7086	77.3076	91.8206	19.173	8.23437	3.09931	-0.0174717
551	B137	IRIS-313-9273	36.3436	11.6564	147.896	0.785197	28.3833	77.5699	97.3684	20.9092	8.10345	3.06426	-0.103304
552	B137	IRIS-313-9281	37.4043	12.1886	144.628	0.7879	29.4772	80.1313	95.0818	19.818	8.22142	3.08476	0.245184
553	B137	IRIS-313-9285	36.8764	12.1618	140.43	0.787071	29.8284	78.3036	91.7582	20.5009	8.13672	3.14926	0.0761446
554	B137	IRIS-313-9286	36.4521	12.5281	133.849	0.773769	29.3294	76.3277	93.5076	20.2927	8.4605	3.02489	-0.159098
555	B137	IRIS-313-9287	35.5176	11.4114	137.148	0.787633	29.8187	77.8951	96.3841	20.4846	8.45375	3.06504	-0.347572
556	B137	IRIS-313-9288	37.3938	12.0157	141.843	0.780356	29.9176	78.5068	93.8206	20.4211	8.39502	3.0891	0.246349
557	B137	IRIS-313-9294	35.5755	11.7271	131.928	0.780376	30.4206	77.4958	94.9283	20.5997	8.37403	3.12861	-0.330956
558	B137	IRIS-313-9302	36.489	11.4806	150.213	0.772006	30.3195	74.1712	96.4786	20.5916	8.39952	3.09707	0.0215284
559	B137	IRIS-313-9310	36.8957	12.01	140.182	0.789758	28.286	77.9728	92.1193	20.2542	8.09048	3.08271	-0.0783904
560	B137	IRIS-313-9313	36.2519	12.055	143.773	0.784793	28.805	72.7802	92.1023	20.2866	8.11203	3.07451	-0.256097
561	B137	IRIS-313-9314	36.3478	11.7816	150.143	0.772371	28.7187	75.2903	94.7474	21.0951	8.35941	3.00504	-0.113287
562	B137	IRIS-313-9317	36.6559	12.2915	138.78	0.792149	28.2532	75.2147	91.7053	20.0463	7.97723	3.08568	-0.191883
563	B137	IRIS-313-9320	35.721	11.3573	147.218	0.780674	29.2127	78.7071	96.333	20.4752	8.16002	3.11379	-0.279533
564	B137	IRIS-313-9324	35.7528	10.9279	157.973	0.789669	29.0646	72.6876	92.3963	20.0546	7.84557	3.20692	-0.343577
565	B137	IRIS-313-9325	38.0605	12.2395	151.43	0.779209	28.9001	79.3414	96.5936	21.1805	8.26404	3.04055	0.534558
566	B137	IRIS-313-9329	36.4723	11.7575	152.476	0.793006	28.5677	76.4021	94.7208	20.5797	8.08979	3.06926	-0.048624
567	B137	IRIS-313-9342	35.8941	12.0513	137.317	0.779983	30.1363	78.8362	94.9779	20.0509	8.26743	3.12748	-0.222039
568	B137	IRIS-313-9347	36.116	12.2526	142.305	0.778752	29.7483	76.0274	93.8688	20.3926	8.13733	3.13309	-0.157385
569	B137	IRIS-313-9348	35.9966	12.3393	140.873	0.78307	28.156	79.5621	93.0316	20.4858	8.20973	3.0023	-0.298987
570	B137	IRIS-313-9357	37.6723	12.3226	144.718	0.773674	30.1159	78.1648	94.4437	20.9732	8.36091	3.10199	0.418589
571	B137	IRIS-313-9360	37.0228	12.0256	140.523	0.783761	30.1656	77.6396	97.0844	20.4375	8.47962	3.04605	0.183742
572	B137	IRIS-313-9372	34.6001	10.8095	153.117	0.787422	29.4613	72.6331	94.7286	20.6602	7.92422	3.19993	-0.629817
573	B137	IRIS-313-9384	34.7379	11.5086	139.679	0.783837	29.2136	75.9735	91.9533	19.6566	8.166	3.10842	-0.749385
574	B137	IRIS-313-9388	36.019	12.1296	146.41	0.774194	29.4792	77.659	95.8104	20.7378	8.1869	3.11082	-0.127059
575	B137	IRIS-313-9391	35.7342	12.2983	132.735	0.784287	29.0427	76.4212	95.8776	20.4165	8.20743	3.07366	-0.363354
576	B137	IRIS-313-9397	37.2858	13.2249	140.485	0.779979	28.4716	79.8086	93.4942	20.2077	8.13997	3.04298	0.155189
577	B137	IRIS-313-9400	36.6837	12.2757	142.279	0.776678	29.1283	79.6118	95.7808	20.9429	8.18841	3.03972	0.0313626
578	B137	IRIS-313-9402	36.1876	12.3576	138.463	0.778087	28.7805	76.5318	93.344	20.1206	8.18301	3.06707	-0.268558
579	B137	IRIS-313-9403	36.474	11.4115	148.046	0.792696	30.3786	77.8404	96.4023	20.6647	8.24761	3.15186	0.0954554
580	B137	IRIS-313-9406	36.5274	12.0398	137.797	0.783185	30.3185	79.0212	94.3715	20.3903	8.28579	3.10763	-0.000784617
581	B137	IRIS-313-9409	36.4094	11.952	136.888	0.782369	29.1718	77.8342	94.0154	20.3042	8.28436	3.06308	-0.169953
582	B137	IRIS-313-9415	37.9223	11.6753	153.359	0.779126	29.2647	78.7183	93.6831	20.5814	8.20565	3.08766	0.409496
583	B137	IRIS-313-9424	37.3282	11.5154	155.163	0.788416	30.2386	76.3735	94.7532	21.0248	8.20715	3.14266	0.375396
584	B137	IRIS-313-9427	36.6985	12.3915	144.496	0.783839	28.7409	75.2009	93.4126	20.3146	8.01708	3.10102	-0.0584506
585	B137	IRIS-313-9429	36.2703	11.6545	141.396	0.784059	29.4117	79.7357	91.8444	20.0801	8.1124	3.13426	-0.196483
586	B137	IRIS-313-9433	35.8106	12.4237	139.234	0.777098	28.0324	79.8682	90.7979	20.0424	8.11049	3.03104	-0.444905
587	B137	IRIS-313-9451	36.0905	11.2928	146.36	0.786042	29.5652	75.9449	95.2472	20.9125	8.23658	3.10018	-0.15127
588	B137	IRIS-313-9461	35.6209	11.5459	141.625	0.783824	29.3642	77.3736	92.909	20.0776	8.23419	3.07498	-0.410898
589	B137	IRIS-313-9469	37.4721	11.204	153.214	0.800873	30.0067	76.7876	92.3246	20.5919	7.96866	3.18669	0.317711
590	B137	IRIS-313-9472	37.6004	12.907	137.726	0.783955	29.2525	76.8214	93.6681	20.2606	8.15169	3.04577	0.235201
591	B137	IRIS-313-9482	35.5317	12.4927	138.202	0.781735	28.507	76.1972	92.4551	20.8346	8.39224	2.94335	-0.435454
592	B137	IRIS-313-9484	35.4756	11.619	138.54	0.79275	30.1484	75.649	95.4747	20.4553	8.20338	3.16035	-0.325993
593	B137	IRIS-313-9492	36.04	11.978	140.762	0.783304	29.9942	81.6437	95.425	20.0862	8.19776	3.14235	-0.123563
594	B137	IRIS-313-9505	35.715	11.326	150.272	0.795309	28.3575	72.5008	86.7293	19.9787	7.64179	3.16107	-0.542002
595	B137	IRIS-313-9506	38.456	11.7788	153.519	0.797088	30.8742	78.0543	99.8436	21.5394	8.22426	3.18572	0.912362
596	B137	IRIS-313-9522	36.8684	12.0752	152.395	0.774281	28.2551	76.3321	94.3364	21.3343	8.16402	3.03143	0.063217
597	B137	IRIS-313-9533	36.4543	11.6811	140.405	0.786294	30.512	73.7713	95.4975	20.6759	8.47244	3.07909	-0.0112753
598	B137	IRIS-313-9547	36.2667	11.4967	138.639	0.785352	30.8474	78.1323	96.0263	20.11	8.21419	3.20053	-0.0595169
599	B137	IRIS-313-9551	35.8172	11.4316	137.631	0.788324	30.1057	77.4146	96.2829	20.613	8.56778	3.04643	-0.221632
600	B137	IRIS-313-9555	36.1875	12.1897	139.859	0.784427	28.9236	77.6936	92.2767	20.5776	8.13148	3.08984	-0.21058
601	B137	IRIS-313-9557	35.1367	11.9745	139.45	0.77638	28.9559	75.2788	92.5822	20.3588	8.13949	3.07912	-0.596463
602	B137	IRIS-313-9560	36.6678	11.729	146.77	0.788125	29.2293	78.7179	94.4491	20.3904	8.05992	3.12221	0.00555686
603	B137	IRIS-313-9566	37.0089	11.2972	153.398	0.783013	29.6437	77.4183	96.4326	21.3955	8.34453	3.05742	0.236964
604	B137	IRIS-313-9567	37.1268	12.2078	141.452	0.780574	30.1274	78.1109	95.5251	20.4724	8.32819	3.11717	0.220204
605	B137	IRIS-313-9570	39.5159	11.0717	149.91	0.793607	31.7296	76.5676	96.1601	20.2542	8.2211	3.19419	1.01838
606	B137	IRIS-313-9572	36.9973	12.589	124.293	0.80401	29.631	75.7653	91.987	20.1646	8.27202	3.0729	-0.0168233
607	B137	IRIS-313-9574	36.0906	11.8636	134.305	0.783591	28.8402	81.4486	93.2181	20.4928	8.26476	3.04392	-0.28224
608	B137	IRIS-313-9582	35.9689	11.7191	147.419	0.783112	28.0698	76.5983	93.3961	20.4474	8.02959	3.05422	-0.343025
609	B137	IRIS-313-9590	36.4847	11.9948	142.568	0.787869	28.4589	76.3143	92.2474	20.4463	8.08554	3.03915	-0.188241
610	B137	IRIS-313-9594	37.384	12.3423	153.47	0.778999	28.1456	77.4178	93.2834	20.0262	7.89222	3.09668	0.142333
611	B137	IRIS-313-9600	36.7881	11.6325	132.29	0.773883	31.3344	84.6391	99.2671	20.8659	8.77937	3.04878	0.226006
612	B137	IRIS-313-9602	36.8274	11.3674	145.019	0.786513	29.5626	78.747	94.9927	20.7139	8.15003	3.10987	0.0588421
613	B137	IRIS-313-9604	35.7728	11.8419	140.898	0.78085	28.591	73.9139	87.5403	20.0929	7.95832	3.13054	-0.524862
614	B137	IRIS-313-9605	35.4973	10.6393	147.918	0.786088	29.6606	76.4643	92.2542	20.0721	7.90488	3.22168	-0.453785
615	B137	IRIS-313-9606	35.2871	12.3286	130.653	0.78424	29.4105	79.7249	93.9029	20.012	8.29945	3.05319	-0.499085
616	B137	IRIS-313-9609	34.1841	11.5384	141.466	0.786019	28.6774	74.7499	93.7342	20.8527	8.10065	3.09007	-0.839802
617	B137	IRIS-313-9611	35.385	11.6134	148.532	0.774566	28.6023	77.5392	92.5048	19.9895	8.03857	3.11413	-0.51064
618	B137	IRIS-313-9617	36.5999	11.5857	150.675	0.780665	29.2606	75.9029	97.63	20.5978	8.17228	3.09331	0.0199245
619	B137	IRIS-313-9619	35.57	11.5305	137.766	0.785788	30.0653	74.8538	96.1552	20.6799	8.34679	3.11424	-0.320293
620	B137	IRIS-313-9623	35.8306	12.7904	144.815	0.767822	26.8234	76.0429	88.7312	19.6066	8.19295	2.95045	-0.577378
621	B137	IRIS-313-9634	35.867	11.958	144.309	0.781033	29.4011	75.875	95.9788	21.188	8.17534	3.09474	-0.181733
622	B137	IRIS-313-9637	36.7425	11.7071	142.32	0.786287	29.6137	75.3381	96.2932	20.7659	8.22503	3.11798	0.04289
623	B137	IRIS-313-9669	35.9811	11.1512	147.091	0.783696	29.9898	76.9202	95.8136	20.7612	8.04503	3.20692	-0.148166
624	B137	IRIS-313-9685	37.1457	12.0846	140.893	0.782998	28.6939	78.4585	94.3992	20.0236	8.25768	3.05416	0.0437143
625	B137	IRIS-313-9687	36.0711	11.333	149.644	0.780476	29.024	77.1752	95.2858	19.8664	8.306	3.04972	-0.247892
626	B137	IRIS-313-9694	36.8296	11.8022	151.957	0.784422	27.8564	75.2504	95.5169	20.9111	8.11182	3.01024	-0.0159061
627	B137	IRIS-313-9695	35.961	11.9921	143.688	0.780657	29.7374	75.8959	92.7834	20.1358	8.12679	3.15004	-0.236758
628	B137	IRIS-313-9696	36.9735	11.907	143.622	0.787377	27.55	80.135	92.92	19.8456	8.04676	2.98797	-0.130003
629	B137	IRIS-313-9697	36.9274	11.6398	151.406	0.784464	28.6803	77.9305	94.5472	20.4078	8.12964	3.07178	0.0520435
630	B137	IRIS-313-9699	37.5451	12.1032	145.388	0.786117	28.556	79.9837	94.2374	20.4405	7.97187	3.09527	0.219827
631	B137	IRIS-313-9705	36.4798	10.8043	154.899	0.795811	30.0368	79.6824	92.7644	20.6907	7.75726	3.2892	0.0484609
632	B137	IRIS-313-9706	37.0003	10.6229	161.986	0.797425	29.5461	75.6532	93.0021	20.426	7.81103	3.23139	0.147395
633	B137	IRIS-313-9708	34.8017	11.236	148.39	0.796696	27.7689	76.2925	89.7962	20.4564	7.62859	3.14974	-0.762
634	B137	IRIS-313-9709	35.1019	11.4517	133.846	0.789922	30.0338	77.681	94.9844	20.1065	8.44359	3.0742	-0.517016
635	B137	IRIS-313-9723	36.7679	11.4392	142.628	0.799476	28.7452	77.7834	90.2914	20.3556	7.67853	3.22991	-0.105106
636	B137	IRIS-313-9727	36.8649	11.1894	147.515	0.797937	30.2766	74.1356	91.5579	20.1706	7.86359	3.28107	0.054
637	B137	IRIS-313-9730	35.2774	11.1131	145.843	0.801264	29.4661	72.8456	90.3854	20.5789	7.80033	3.20173	-0.506505
638	B137	IRIS-313-9732	36.2063	11.4463	150.445	0.781017	29.9497	77.7697	98.7619	20.7023	8.16635	3.16152	0.00395525
639	B137	IRIS-313-9740	36.6627	12.4082	139.929	0.786525	29.296	78.1811	93.3688	20.5148	8.0773	3.13665	0.00172393
640	B137	IRIS-313-9767	38.2933	12.2605	142.264	0.789768	29.7005	78.456	97.3138	21.1605	8.38849	3.01885	0.613024
641	B137	IRIS-313-9778	35.9618	11.7337	138.35	0.782631	30.903	80.1388	96.0948	20.2426	8.41626	3.1573	-0.0903671
642	B137	IRIS-313-9791	35.3022	11.7116	145.704	0.798437	28.5902	75.6217	91.8104	20.7636	8.01766	3.08509	-0.468426
643	B137	IRIS-313-9795	36.1994	11.7168	146.068	0.789638	28.976	76.5519	95.8713	20.6215	8.30375	3.04608	-0.13143
644	B137	IRIS-313-9822	35.5939	10.5745	156.971	0.787222	29.4363	75.1524	92.2998	20.2606	7.85539	3.23013	-0.364381
645	B137	IRIS-313-9831	34.7678	11.1452	145.055	0.785122	29.7529	74.5874	92.2183	19.9645	8.11779	3.15549	-0.662482
646	B137	IRIS-313-9832	36.3939	11.9336	136.478	0.788524	29.9796	79.8232	93.4263	19.9994	8.16541	3.11843	-0.1127
647	B137	IRIS-313-9841	37.1087	12.2727	144.403	0.781133	30.042	80.5908	96.2494	20.3652	8.66016	2.98193	0.264973
648	B137	IRIS-313-9861	37.456	12.5025	139.221	0.792897	29.9647	76.0185	91.3523	20.2637	8.30895	3.11774	0.256402
649	B137	IRIS-313-9862	34.6697	11.1343	140.824	0.785666	30.0579	75.7373	92.1867	19.6836	8.22355	3.13797	-0.708895
650	B137	IRIS-313-9867	36.2096	10.7624	156.282	0.774743	29.8706	79.7421	98.4032	21.2656	8.68403	3.01352	0.0443358
651	B137	IRIS-313-9882	35.2854	12.1946	127.366	0.792308	29.5929	75.2822	89.8069	19.7156	8.22624	3.09073	-0.618117
652	B137	IRIS-313-9898	36.4613	11.6592	138.799	0.783189	30.6405	77.4359	95.8163	20.6004	8.45037	3.09543	0.0118574
653	B137	IRIS-313-9917	37.1561	12.1417	146.57	0.770809	28.7243	80.0061	96.1439	20.3075	8.39504	3.01735	0.132679
654	B137	IRIS-313-9922	37.3137	11.1679	147.699	0.774896	29.921	82.1307	98.8849	21.6299	8.44294	3.02963	0.353923
655	B137	IRIS-313-9924	36.5725	11.0945	155.748	0.786291	28.2901	78.756	93.5896	20.7754	7.91924	3.13243	-0.0651591
656	B137	IRIS-313-9925	37.7442	12.451	142.304	0.781335	29.0989	80.0781	97.7897	21.0789	8.19245	3.04388	0.405836
657	B137	IRIS-313-9926	35.9876	11.8128	145.417	0.767915	29.6989	76.344	94.4476	20.4308	8.37456	3.0614	-0.221695
658	B137	IRIS-313-9935	36.2278	12.2156	142.956	0.782935	29.7309	75.7063	95.1398	21.0245	8.44433	3.04711	-0.0432577
659	B137	IRIS-313-9936	36.8914	13.1964	142.517	0.775329	26.9388	76.7407	90.4455	19.8033	8.06978	2.94428	-0.203227
660	B137	IRIS-313-9940	36.543	10.7918	141.911	0.794303	31.2422	77.3173	96.6905	20.9562	8.49342	3.13233	0.112539
661	B137	IRIS-313-9944	35.1497	11.8147	135.65	0.784689	29.8087	76.473	93.1282	19.5782	8.2024	3.1068	-0.578501
662	B137	IRIS-313-9953	35.8952	11.2757	138.94	0.790895	29.5441	77.9705	97.3389	20.5727	8.28706	3.06167	-0.249371
663	B137	IRIS-313-9966	36.284	10.5067	143.093	0.796828	31.1133	77.4128	97.5499	21.4922	8.52236	3.12606	0.0731957
664	B137	IRIS-313-9968	35.98	10.6734	147.073	0.796988	30.6562	74.3463	90.622	20.3469	8.36873	3.14803	-0.20527
665	B137	IRIS-313-9970	34.535	11.3574	135.02	0.785064	29.7887	77.0107	89.3619	19.2225	8.29577	3.107	-0.856908
666	B137	IRIS-313-9976	37.2222	10.5413	163.36	0.797309	29.3086	75.8978	95.5306	20.9726	7.61784	3.27772	0.263519
667	B137	IRIS-313-9986	35.0194	12.2119	126.391	0.772879	30.1035	77.9953	94.1653	20.2031	8.27202	3.14389	-0.581811
668	B137	IRIS-313-9989	35.794	11.7086	142.951	0.777886	30.0155	78.8288	96.1206	20.5234	8.47578	3.08606	-0.183781
669	B137	IRIS-313-10000	37.5277	10.9008	158.694	0.783649	29.0828	77.2792	98.5717	21.4389	8.09249	3.10999	0.375208
670	B137	IRIS-313-10001	36.0669	12.8478	139.387	0.774265	28.8395	79.8179	91.778	20.3798	8.37495	3.00783	-0.221112
671	B137	IRIS-313-10002	35.5541	12.1292	150.253	0.769321	27.5124	77.059	91.1078	20.3726	8.04036	3.04639	-0.507771
672	B137	IRIS-313-10007	36.8596	11.4209	151.024	0.784714	30.7273	77.0739	95.6243	20.7225	8.31231	3.1707	0.237565
673	B137	IRIS-313-10010	34.7346	11.2475	136.722	0.788083	30.2013	78.1065	97.0058	20.3933	8.36464	3.1327	-0.548657
674	B137	IRIS-313-10020	37.2911	12.801	130.054	0.792246	29.7391	79.9884	92.3863	20.0564	8.22779	3.09326	0.15299
675	B137	IRIS-313-10026	35.5067	11.712	145.568	0.781949	29.5512	77.5403	96.0736	20.5358	8.06417	3.16537	-0.301968
676	B137	IRIS-313-10030	36.176	11.6574	145.208	0.790698	29.4729	76.5592	96.6962	20.7027	8.07953	3.14447	-0.0930144
677	B137	IRIS-313-10032	37.1723	12.0103	149.002	0.785919	29.1866	81.8264	98.0994	21.1251	8.26484	3.03499	0.312159
678	B137	IRIS-313-10034	36.8579	12.5205	141.463	0.785962	28.4551	78.5615	91.8603	20.0666	8.00632	3.04675	-0.0667228
679	B137	IRIS-313-10035	35.7162	11.7428	132.146	0.794828	30.3183	80.1508	95.5101	19.987	8.44775	3.05477	-0.279785
680	B137	IRIS-313-10040	36.7043	11.6516	132.925	0.807339	29.9942	83.9462	95.9231	20.929	8.27542	3.06859	0.10989
681	B137	IRIS-313-10041	37.973	12.4446	145.109	0.782182	29.5982	83.9096	98.3593	20.7943	8.24996	3.04887	0.567166
682	B137	IRIS-313-10045	35.6282	12.1857	127.753	0.779991	30.1555	77.788	93.7975	19.5298	8.34582	3.11299	-0.428741
683	B137	IRIS-313-10046	37.5759	12.3285	144.935	0.780506	28.3324	78.4105	95.5872	20.1174	8.02436	3.10609	0.202724
684	B137	IRIS-313-10047	36.4112	11.6042	149.458	0.797123	27.7653	77.3072	90.1149	20.4906	7.65766	3.1756	-0.224292
685	B137	IRIS-313-10048	35.9664	11.7899	135.058	0.783376	31.2112	78.4251	95.4563	20.3395	8.40716	3.16525	-0.107031
686	B137	IRIS-313-10050	37.7245	11.5091	149.269	0.793075	29.753	79.857	97.6283	20.1599	8.22521	3.11477	0.416403
687	B137	IRIS-313-10054	36.4388	11.6912	161.008	0.764238	28.4384	76.5807	97.1151	21.7021	8.41651	2.9567	0.0363086
688	B137	IRIS-313-10075	38.101	12.6077	140.345	0.783409	29.4964	86.3974	99.3452	20.754	8.24346	3.03823	0.60157
689	B137	IRIS-313-10102	36.0641	11.5923	143.407	0.786128	30.4288	78.6171	97.7928	20.803	8.31986	3.15115	-0.0192608
690	B137	IRIS-313-10103	35.0976	11.6525	138.177	0.790495	28.6475	77.4849	88.7051	20.2273	8.03557	3.09343	-0.672909
691	B137	IRIS-313-10109	36.3258	11.9439	138.594	0.781791	28.3819	78.6304	95.562	20.4362	8.32487	2.99522	-0.217395
692	B137	IRIS-313-10113	40.3419	12.4793	156.516	0.782731	28.9324	77.2709	99.6811	21.2924	8.23872	3.0197	1.28625
693	B137	IRIS-313-10114	35.8558	11.7963	141.334	0.784972	29.9926	77.643	96.6105	20.9373	8.23274	3.14056	-0.142915
694	B137	IRIS-313-10129	36.4976	10.7499	162.268	0.78382	28.93	73.8899	93.3709	21.0639	7.75351	3.22765	-0.0407687
695	B137	IRIS-313-10134	36.7427	11.8254	139.041	0.783986	30.5744	76.9528	96.5643	20.7731	8.387	3.11626	0.123892
696	B137	IRIS-313-10147	36.9651	12.3822	140.088	0.780069	29.8646	78.48	94.4324	19.8578	8.24371	3.14696	0.103218
697	B137	IRIS-313-10148	37.5708	12.9386	145.44	0.781079	28.856	76.6115	92.8355	20.5858	8.10411	3.10107	0.289177
698	B137	IRIS-313-10150	37.4521	12.5846	135.915	0.795584	30.0531	76.1847	92.9467	20.1917	8.21778	3.1151	0.249223
699	B137	IRIS-313-10151	37.1104	12.1592	142.926	0.772454	30.3234	76.8739	96.5893	20.7002	8.49518	3.07787	0.239846
700	B137	IRIS-313-10154	35.3892	10.7604	154.998	0.802578	28.5189	73.865	91.2193	20.7917	7.73348	3.17955	-0.465301
701	B137	IRIS-313-10158	37.4049	11.9078	147.188	0.782213	29.9942	79.0679	98.4873	20.6648	8.30139	3.08124	0.363724
702	B137	IRIS-313-10161	36.8143	11.3905	135.664	0.792078	30.1373	81.0908	95.3267	21.0886	8.48265	3.06505	0.111098
703	B137	IRIS-313-10167	36.6654	12.5968	150.477	0.774474	27.7175	76.0346	90.4798	20.2048	8.32436	2.92793	-0.14921
704	B137	IRIS-313-10168	36.2541	10.4112	147.933	0.795534	30.897	72.9906	91.4481	20.2738	8.17457	3.21138	-0.142073
705	B137	IRIS-313-10170	37.8522	10.9808	150.074	0.818691	29.7596	74.4369	92.8064	20.2889	7.65026	3.28515	0.366851
706	B137	IRIS-313-10171	36.6328	11.7509	132.442	0.795329	30.4995	72.5537	90.4394	19.5675	8.1197	3.19441	-0.160573
707	B137	IRIS-313-10177	36.6107	12.1392	144.171	0.785539	28.801	77.4544	92.4851	19.9992	8.01518	3.1199	-0.105622
708	B137	IRIS-313-10178	35.4493	11.2386	143.194	0.797222	28.9658	76.6175	90.8251	20.1807	7.82205	3.19963	-0.498599
709	B137	IRIS-313-10179	36.8917	12.5488	141.441	0.785987	28.4382	78.5872	91.8509	20.0295	7.99887	3.04676	-0.0592275
710	B137	IRIS-313-10189	35.4205	10.8969	153.069	0.799169	29.1042	75.7415	93.2457	20.5164	7.85592	3.1978	-0.384148
711	B137	IRIS-313-10191	36.3395	11.5245	159.785	0.790797	27.5557	77.075	95.2416	21.7896	7.79913	3.09036	-0.0487308
712	B137	IRIS-313-10196	37.6546	12.805	139.191	0.780473	29.3818	83.7279	97.4671	20.3842	8.31241	3.01564	0.388982
713	B137	IRIS-313-10211	35.8259	11.5532	137.459	0.805206	29.596	72.6906	90.375	20.3943	7.85284	3.20344	-0.371309
714	B137	IRIS-313-10220	36.0824	10.7847	150.703	0.790589	29.6213	76.6146	96.5277	21.3722	8.46221	3.07756	-0.0651594
715	B137	IRIS-313-10221	35.0656	11.9441	136.502	0.785845	27.3534	75.9642	89.2808	19.5389	7.87197	3.03569	-0.873263
716	B137	IRIS-313-10224	35.6632	10.9148	154.457	0.799053	28.4399	74.547	90.8761	20.6117	7.74058	3.1889	-0.398808
717	B137	IRIS-313-10226	35.3882	12.2478	135.467	0.789885	28.1576	77.1154	91.232	20.2375	7.86856	3.0802	-0.594201
718	B137	IRIS-313-10234	36.9396	11.8236	147.711	0.791274	29.136	76.1765	94.6253	21.0787	8.21066	3.0593	0.127683
719	B137	IRIS-313-10235	36.847	11.6387	147.657	0.782184	29.6344	77.2825	97.6492	20.5961	8.27267	3.09105	0.125068
720	B137	IRIS-313-10237	36.7005	12.3901	155.712	0.78149	27.9174	73.7886	91.1282	21.3754	8.15067	2.9941	-0.00614157
721	B137	IRIS-313-10238	36.6783	12.3753	156.397	0.780785	27.947	73.6252	91.3326	21.4026	8.15371	2.99581	-0.00380471
722	B137	IRIS-313-10239	34.6828	11.7931	138.859	0.791227	28.1612	75.8823	93.1522	20.3277	7.82961	3.11085	-0.779818
723	B137	IRIS-313-10247	38.8956	11.4164	153.567	0.796709	29.9365	81.1454	99.6045	21.8047	8.28438	3.01336	0.933272
724	B137	IRIS-313-10257	36.418	11.1538	143.236	0.789434	30.9939	78.8026	92.4771	19.8374	8.64266	3.09173	-0.0218175
725	B137	IRIS-313-10260	36.5336	10.9149	150.638	0.79115	29.4119	75.424	96.5511	21.4504	8.41761	3.06804	0.0479076
726	B137	IRIS-313-10263	35.5607	11.531	138.307	0.793351	29.1726	81.8241	94.2907	20.4626	8.31704	3.03935	-0.357702
727	B137	IRIS-313-10268	37.359	11.3152	142.061	0.772328	30.0899	76.278	95.9589	21.0326	8.54319	3.02727	0.208875
728	B137	IRIS-313-10271	36.4667	10.9872	149.533	0.779592	30.1692	77.949	94.333	21.0265	8.45359	3.09924	0.026564
729	B137	IRIS-313-10274	38.7763	12.474	149.801	0.7755	28.7457	79.3307	95.2735	20.9493	8.17699	3.03217	0.677882
730	B137	IRIS-313-10275	35.2566	10.9644	146.298	0.774478	29.6849	75.8833	97.2222	21.4512	8.58058	3.02568	-0.364876
731	B137	IRIS-313-10279	36.8452	11.1754	157.305	0.767606	29.369	76.5737	98.7552	21.437	8.51289	3.00958	0.179707
732	B137	IRIS-313-10285	34.8506	11.3352	149.851	0.780778	29.1979	74.2214	97.032	21.5598	8.28511	3.02474	-0.482788
733	B137	IRIS-313-10287	36.0994	10.9748	142.566	0.779767	30.2407	76.7035	96.0364	20.4357	8.39743	3.1218	-0.171287
734	B137	IRIS-313-10289	36.6495	11.6166	141.197	0.780356	29.552	75.3384	93.1603	20.1892	8.28854	3.05965	-0.116737
735	B137	IRIS-313-10290	36.717	12.4958	142.045	0.771614	27.8697	77.675	90.6278	20.3354	8.27013	2.9322	-0.196213
736	B137	IRIS-313-10294	35.646	13.4353	129.286	0.76363	29.0369	80.8587	92.1445	19.8957	8.24919	3.07472	-0.41041
737	B137	IRIS-313-10295	37.909	12.1899	149.756	0.781594	29.2535	85.6822	98.1855	20.767	8.1355	3.0642	0.546085
738	B137	IRIS-313-10298	36.1033	11.7749	146.964	0.775756	28.3748	79.0952	94.522	21.2241	8.25527	2.99596	-0.199921
739	B137	IRIS-313-10300	38.762	12.64	141.826	0.769614	29.6486	77.2322	92.449	20.9931	8.29718	3.05151	0.631717
740	B137	IRIS-313-10301	36.9335	11.3544	150.594	0.783605	29.6337	79.2898	97.1212	20.932	8.27227	3.09394	0.193429
741	B137	IRIS-313-10307	35.4536	11.0092	140.074	0.780751	29.2358	78.2155	96.0917	21.2866	8.42437	3.04294	-0.390361
742	B137	IRIS-313-10318	36.7032	12.6772	135.176	0.770818	29.7245	79.4936	91.4787	20.5488	8.60572	2.96777	-0.0194417
743	B137	IRIS-313-10325	36.5226	11.6376	143.585	0.776294	29.67	77.8698	96.1794	20.9299	8.53864	3.02728	0.00472141
744	B137	IRIS-313-10332	37.2599	11.648	146.921	0.788612	28.9684	80.08	95.5595	20.6754	8.25118	3.05872	0.204516
745	B137	IRIS-313-10333	36.9165	12.1825	152.182	0.771975	28.2201	77.8039	94.7035	21.4061	7.8651	3.10887	0.0876836
746	B137	IRIS-313-10334	36.8627	12.1853	152.085	0.772484	28.1731	77.571	94.6094	21.3764	7.84898	3.11185	0.0631204
747	B137	IRIS-313-10336	37.7895	12.4264	141.72	0.782411	29.7601	82.5665	99.0316	21.2177	8.33425	3.04461	0.529069
748	B137	IRIS-313-10337	37.2687	11.5784	144.18	0.791845	28.9091	79.9669	96.6624	20.5144	8.1095	3.08337	0.171807
749	B137	IRIS-313-10340	38.4887	12.0781	149.632	0.774341	30.5557	77.9072	97.6143	20.1065	8.43614	3.11483	0.6971
750	B137	IRIS-313-10341	36.4591	11.9462	142.224	0.795874	28.4576	76.5021	92.1618	20.293	8.05309	3.0651	-0.185112
751	B137	IRIS-313-10348	35.1849	11.8761	137.972	0.781735	29.6837	77.9374	92.7915	19.8937	8.21503	3.08047	-0.533693
752	B137	IRIS-313-10349	36.6839	12.0475	142.486	0.783661	28.9757	78.0942	93.1103	20.747	8.20037	3.09636	-0.0170595
753	B137	IRIS-313-10352	35.5636	11.4312	145.71	0.771708	29.7291	78.0843	93.6721	20.8336	8.46254	3.06827	-0.311377
754	B137	IRIS-313-10353	36.8666	12.0529	136.774	0.792225	29.7927	76.3987	93.0862	19.9482	8.18289	3.11857	-0.00442352
755	B137	IRIS-313-10355	36.2389	12.3683	136.205	0.78411	28.9237	79.2337	92.5213	20.3805	8.34419	2.9976	-0.214287
756	B137	IRIS-313-10357	37.1879	12.5709	141.968	0.786117	28.9299	79.4123	91.9554	20.6369	8.20525	3.04449	0.147278
757	B137	IRIS-313-10360	35.2206	11.1516	147.882	0.782433	29.4047	75.6183	96.1977	20.6931	8.28735	3.08476	-0.428164
758	B137	IRIS-313-10361	37.3739	12.3893	137.74	0.804791	29.5452	78.5029	93.9879	21.1088	8.09449	3.10668	0.29963
759	B137	IRIS-313-10366	36.5764	12.2482	147.798	0.767302	28.0354	76.4148	89.8604	20.2259	8.27667	2.95202	-0.230074
760	B137	IRIS-313-10371	37.7331	12.642	159.181	0.777859	27.3052	78.0448	92.069	20.4126	8.15826	2.94547	0.26132
761	B137	IRIS-313-10374	37.3721	12.6179	149.455	0.767627	29.1972	75.6976	96.6873	20.5631	8.24611	3.04695	0.259684
762	B137	IRIS-313-10375	36.3169	11.319	154.657	0.773149	29.0519	78.9146	96.1329	21.1389	8.44624	3.04757	-0.0144697
763	B137	IRIS-313-10385	36.4548	12.9265	148.82	0.760208	27.8331	78.2455	89.8732	20.3074	8.27104	2.92789	-0.213985
764	B137	IRIS-313-10392	36.7702	12.3531	154.55	0.776441	27.5677	77.1602	93.4915	21.0554	8.15662	2.93826	-0.0183669
765	B137	IRIS-313-10394	37.0681	12.3443	140.783	0.775628	28.1916	75.6881	93.2928	20.1352	7.96041	3.03944	-0.0910075
766	B137	IRIS-313-10396	37.414	12.4116	150.874	0.763581	29.3062	75.6043	97.1698	20.6799	8.28732	3.04189	0.278777
767	B137	IRIS-313-10397	37.0699	11.6604	138.196	0.797818	29.4786	79.4068	94.5107	20.7462	8.35923	3.03558	0.124844
768	B137	IRIS-313-10398	37.1504	11.6672	139.422	0.797917	29.3601	79.246	94.8358	20.8768	8.33998	3.0373	0.161824
769	B137	IRIS-313-10399	36.8516	11.4756	149.519	0.795072	27.8922	78.2208	95.0807	20.9286	8.06103	3.04105	0.00181109
770	B137	IRIS-313-10400	35.5557	11.1074	141.43	0.776966	30.0905	78.1905	94.9356	21.1097	8.51762	3.06084	-0.300759
771	B137	IRIS-313-10401	37.1263	11.6808	138.886	0.796969	29.3562	79.153	94.7714	20.8871	8.34218	3.03773	0.147726
772	B137	IRIS-313-10402	37.0001	11.0462	139.134	0.807293	30.9026	81.1325	97.8749	21.3988	8.5472	3.09925	0.336415
773	B137	IRIS-313-10403	36.6305	11.2499	146.879	0.784928	30.3201	81.2076	98.2813	21.1953	8.47403	3.06954	0.1844
774	B137	IRIS-313-10404	35.6653	11.0553	144.708	0.801082	28.8571	73.5309	91.265	20.4201	7.87606	3.13789	-0.458929
775	B137	IRIS-313-10412	35.8034	11.8118	141.319	0.778133	29.2627	79.9507	95.3	20.2052	8.05807	3.13935	-0.296348
776	B137	IRIS-313-10417	36.4185	10.6889	150.832	0.797814	29.3177	75.501	95.3133	20.8248	8.13946	3.09696	-0.0782643
777	B137	IRIS-313-10421	37.0267	11.4533	144.155	0.78435	28.9638	78.806	95.6505	20.8632	8.40076	2.99763	0.0819011
778	B137	IRIS-313-10422	36.0925	11.5916	131.561	0.794441	30.7472	75.6559	93.732	20.4144	8.52658	3.1206	-0.163233
779	B137	IRIS-313-10428	36.3217	12.0089	142.964	0.790383	27.8676	78.4633	92.4968	20.0078	7.86812	3.06767	-0.289505
780	B137	IRIS-313-10433	36.8916	12.5923	134.201	0.783001	29.221	77.3215	93.7138	20.3295	8.48411	2.98842	0.000740617
781	B137	IRIS-313-10441	35.6095	11.0362	141.829	0.788334	30.4329	76.0251	93.6265	20.4911	8.16384	3.17351	-0.321234
782	B137	IRIS-313-10448	35.6512	11.7834	150.264	0.791351	27.4537	75.5128	91.1165	20.2	7.9748	3.0097	-0.501533
783	B137	IRIS-313-10449	35.8007	11.0994	142.668	0.807387	29.772	75.7689	94.3278	21.3585	8.07185	3.13669	-0.20009
784	B137	IRIS-313-10450	36.6257	10.7136	146.695	0.804135	30.846	72.5868	94.2968	21.347	8.03101	3.23375	0.0996184
785	B137	IRIS-313-10452	36.4375	10.802	164.243	0.799027	27.625	74.9257	91.285	19.9781	7.4495	3.19556	-0.227041
786	B137	IRIS-313-10458	35.9592	10.5815	148.261	0.80049	30.0947	75.7973	95.3997	20.8931	7.95705	3.23604	-0.147968
787	B137	IRIS-313-10476	34.5617	11.3653	135.461	0.784471	29.7628	77.1471	89.4722	19.2671	8.30259	3.10185	-0.84301
788	B137	IRIS-313-10477	35.9123	11.9055	135.015	0.789552	29.3582	78.8112	91.8331	20.516	8.11244	3.14282	-0.297068
789	B137	IRIS-313-10480	35.6106	12.1537	138.592	0.77984	28.4083	77.335	95.0942	20.4211	8.23095	3.03104	-0.427662
790	B137	IRIS-313-10497	36.809	10.7776	160.697	0.795267	29.2188	76.1395	95.0901	21.3233	7.85569	3.22432	0.165051
791	B137	IRIS-313-10502	37.4182	10.8212	165.796	0.802517	28.7869	76.0498	95.0868	20.4618	7.51941	3.24409	0.280477
792	B137	IRIS-313-10503	35.7443	11.4926	134.996	0.795719	29.4072	76.3966	91.0391	19.6278	8.13297	3.14265	-0.456898
793	B137	IRIS-313-10504	36.0216	11.368	145.231	0.80513	29.4691	73.8844	89.6732	20.3804	7.94188	3.1561	-0.273301
794	B137	IRIS-313-10506	37.6886	11.8435	141.975	0.785708	30.7046	79.865	96.4598	20.3321	8.28323	3.14877	0.43197
795	B137	IRIS-313-10509	36.2935	11.9158	148.614	0.776437	29.2127	78.2046	95.3541	20.5808	8.32395	3.06521	-0.0685174
796	B137	IRIS-313-10510	37.3422	12.4988	149.354	0.792287	27.1788	76.8726	92.5601	20.0722	7.84166	3.0119	0.0309519
797	B137	IRIS-313-10511	37.2539	12.1087	145.725	0.777976	29.743	78.7024	94.0909	20.1687	8.45357	3.06668	0.217852
798	B137	IRIS-313-10513	36.3165	11.5341	150.451	0.776809	28.9028	75.6099	95.0305	20.8064	8.06631	3.11289	-0.131184
799	B137	IRIS-313-10514	36.9434	11.9541	136.76	0.776978	29.6035	77.5421	94.4631	20.6987	8.45652	3.02434	0.0367939
800	B137	IRIS-313-10515	37.1937	10.8183	158.798	0.794519	29.8236	78.0464	95.3487	21.191	7.82278	3.22557	0.309603
801	B137	IRIS-313-10516	36.2101	12.7558	129.392	0.778825	29.2837	75.686	91.4967	19.825	8.22547	3.07293	-0.316416
802	B137	IRIS-313-10517	35.6734	12.038	137.729	0.784148	29.5229	76.33	93.9051	20.6516	8.32431	3.11159	-0.305447
803	B137	IRIS-313-10518	36.6377	11.329	142.962	0.796989	30.4993	77.8414	94.9035	20.6876	8.14132	3.20097	0.0963573
804	B137	IRIS-313-10519	36.0107	12.2119	141.724	0.777031	29.0616	77.8926	92.5555	20.207	8.15122	3.10205	-0.268697
805	B137	IRIS-313-10520	36.3023	11.7652	136.782	0.784607	30.2376	76.7791	94.5507	20.8416	8.26837	3.13865	-0.0795905
806	B137	IRIS-313-10523	35.72	12.6734	131.981	0.777778	29.5615	77.7342	92.1746	20.0344	8.18296	3.12053	-0.370259
807	B137	IRIS-313-10524	36.6895	12.1688	139.039	0.780245	29.4487	77.0153	94.5324	20.0658	8.19405	3.07539	-0.0643452
808	B137	IRIS-313-10525	37.2007	11.9727	148.375	0.780782	29.3037	76.0213	96.5509	20.1771	8.13967	3.1057	0.168161
809	B137	IRIS-313-10526	35.4105	11.9244	141.995	0.773192	29.2662	76.9427	92.34	20.3786	8.34506	3.07513	-0.445548
810	B137	IRIS-313-10527	36.0327	12.4442	136.166	0.784963	28.9391	76.9095	90.3457	19.6304	8.15701	3.06916	-0.366885
811	B137	IRIS-313-10536	34.2488	11.383	137.508	0.78659	29.4513	76.2915	92.2594	20.1019	8.28438	3.07714	-0.853539
812	B137	IRIS-313-10539	36.7611	12.0426	141.254	0.779192	29.8906	76.1006	94.7656	20.3058	8.09061	3.14282	0.0134633
813	B137	IRIS-313-10542	35.9087	12.2095	137.094	0.785013	28.9346	75.9203	94.0711	20.0843	8.17114	3.0655	-0.346178
814	B137	IRIS-313-10544	34.6447	11.6385	137.579	0.787095	28.5973	75.4283	89.7129	19.8174	8.06965	3.08867	-0.857827
815	B137	IRIS-313-10547	35.6728	11.8105	137.826	0.780909	29.1974	77.7799	92.0674	20.3982	8.1645	3.10437	-0.408046
816	B137	IRIS-313-10550	38.4538	11.9675	138.197	0.776544	30.8134	80.9683	96.4836	20.3179	8.54296	3.06177	0.624014
817	B137	IRIS-313-10554	35.6522	12.0559	144.244	0.770838	27.8098	76.1719	90.7056	20.1749	7.93622	3.06354	-0.552083
818	B137	IRIS-313-10555	36.2361	11.589	143.424	0.778737	29.3963	80.146	93.8851	20.2584	8.27666	3.07261	-0.168461
819	B137	IRIS-313-10556	37.2925	12.2722	145.276	0.781122	28.7267	76.759	91.8622	20.5398	8.11833	3.06961	0.114831
820	B137	IRIS-313-10557	37.3554	12.6513	132.244	0.782069	29.651	76.3325	92.5596	19.908	8.22019	3.10767	0.101701
821	B137	IRIS-313-10560	36.9401	11.2996	153.279	0.795041	29.3347	76.8197	92.3711	20.5661	7.89635	3.19455	0.103423
822	B137	IRIS-313-10561	36.7512	10.4563	151.9	0.808858	30.1418	71.6492	92.9148	20.9534	7.76345	3.27587	0.0496202
823	B137	IRIS-313-10565	38.2506	11.6858	144.112	0.773026	30.3094	79.2973	97.6761	20.9534	8.53658	3.05619	0.59011
824	B137	IRIS-313-10566	36.241	11.6837	136.727	0.777569	29.2816	77.452	92.0583	20.2611	8.40209	3.01647	-0.282918
825	B137	IRIS-313-10572	35.9174	11.672	142.634	0.784637	29.293	76.2149	93.0698	20.2054	8.22972	3.09053	-0.302555
826	B137	IRIS-313-10573	35.6936	12.3573	135.559	0.77364	28.639	74.6038	92.6109	20.1525	8.12474	3.07581	-0.490354
827	B137	IRIS-313-10574	35.256	11.786	143.613	0.787843	29.1267	76.563	95.0144	20.463	8.1823	3.10474	-0.431005
828	B137	IRIS-313-10575	36.6091	11.3096	143.063	0.79665	30.5237	77.6992	94.7973	20.7078	8.14596	3.20194	0.0876509
829	B137	IRIS-313-10576	37.2725	12.4308	123.182	0.792076	30.9829	79.782	94.6789	19.9095	8.58066	3.09008	0.198603
830	B137	IRIS-313-10609	36.3088	12.0886	150.472	0.778611	28.1769	74.3824	90.5226	20.0699	8.07022	3.05243	-0.269534
831	B137	IRIS-313-10610	35.2139	11.6299	138.348	0.793011	29.1961	76.0675	92.18	19.3273	8.10574	3.09254	-0.622065
832	B137	IRIS-313-10614	35.6524	12.3214	128.877	0.788477	29.6784	79.4815	92.628	20.261	8.21325	3.10688	-0.372481
833	B137	IRIS-313-10628	36.2387	11.6217	134.243	0.794876	30.4253	75.6993	94.618	20.0334	8.41728	3.09058	-0.156807
834	B137	IRIS-313-10640	36.9421	11.79	131.431	0.783525	31.6939	76.1004	94.5436	21.1415	8.81046	3.05685	0.212935
835	B137	IRIS-313-10648	35.1086	11.5875	132.642	0.77108	30.1367	78.9302	94.7406	20.4315	8.54098	3.07715	-0.514015
836	B137	IRIS-313-10650	37.1236	12.156	142.663	0.782364	28.9735	77.1875	93.2016	20.7751	8.32924	3.01431	0.0986045
837	B137	IRIS-313-10651	36.9307	11.0551	149.18	0.788196	30.4357	76.8672	93.7744	19.9969	8.17472	3.17316	0.103343
838	B137	IRIS-313-10652	36.3819	11.7125	147.996	0.775084	30.6791	80.2497	97.9328	20.1572	8.37814	3.13571	0.0834285
839	B137	IRIS-313-10654	36.4031	11.2773	147.304	0.780253	30.4612	79.0715	97.7195	21.4873	8.51837	3.09581	0.129919
840	B137	IRIS-313-10655	36.1324	11.5558	148.777	0.782027	29.8605	75.3476	97.5224	21.3853	8.25128	3.11154	-0.0226902
841	B137	IRIS-313-10659	35.6991	11.5074	148.418	0.775024	29.4224	78.0637	94.0721	19.9748	8.18659	3.11124	-0.331225
842	B137	IRIS-313-10661	35.4093	11.4836	142.732	0.787986	29.0202	74.6191	92.5326	19.947	8.23032	3.0815	-0.518216
843	B137	IRIS-313-10662	35.0889	11.3876	133.955	0.785919	29.8645	76.3307	89.7451	19.3394	8.24556	3.12818	-0.689339
844	B137	IRIS-313-10664	37.3727	12.678	136.63	0.785662	29.2095	77.5364	94.3708	20.5865	8.14679	3.09538	0.19789
845	B137	IRIS-313-10666	36.3476	11.5264	145.626	0.800246	30.1302	79.9054	96.3832	20.5107	8.17965	3.14142	0.048623
846	B137	IRIS-313-10667	36.4238	12.2093	139.336	0.782875	29.1587	76.3554	93.0505	20.3624	8.15245	3.11502	-0.141096
847	B137	IRIS-313-10668	36.3738	12.312	146.91	0.771018	28.973	76.61	95.3135	21.2516	8.5127	2.99774	-0.0238447
848	B137	IRIS-313-10671	35.9669	11.9899	146.669	0.786821	28.2484	74.6274	93.1101	20.4937	8.11662	3.05323	-0.31113
849	B137	IRIS-313-10674	37.4136	12.503	144.23	0.78251	28.8762	76.3558	93.1591	20.1368	8.13181	3.05852	0.156104
850	B137	IRIS-313-10675	36.445	12.0236	142.268	0.789362	28.9055	73.0398	95.2775	20.2364	8.22994	3.05508	-0.14963
851	B137	IRIS-313-10676	36.9674	12.4341	136.769	0.791679	29.1923	74.082	90.5066	20.3225	8.01165	3.12035	-0.0339552
852	B137	IRIS-313-10678	35.4425	11.4834	134.543	0.790112	30.1047	77.7136	95.4073	20.364	8.55673	3.05196	-0.372943
853	B137	IRIS-313-10680	36.3291	11.4672	151.633	0.778761	29.1895	77.0073	93.9979	19.9207	8.1749	3.10641	-0.147937
854	B137	IRIS-313-10681	37.1252	11.8154	149.447	0.770351	30.4161	75.4789	94.849	20.1544	8.03911	3.23401	0.192422
855	B137	IRIS-313-10682	37.1958	12.009	139.995	0.795467	30.2426	76.1742	93.8442	19.645	8.12134	3.16776	0.150447
856	B137	IRIS-313-10683	37.1962	12.0132	139.938	0.795519	30.2286	76.073	93.7466	19.6176	8.1198	3.16661	0.144819
857	B137	IRIS-313-10684	38.1451	11.91	143.171	0.796066	29.2029	78.4135	96.5019	20.3927	8.02979	3.1066	0.448724
858	B137	IRIS-313-10687	37.0842	11.894	145.398	0.793191	28.493	78.2126	93.687	19.7837	8.08529	3.0738	0.0204268
859	B137	IRIS-313-10688	38.0675	12.2136	147.979	0.786005	28.5998	78.9459	93.6625	20.0404	8.15515	3.01346	0.355115
860	B137	IRIS-313-10690	36.4832	11.9235	147.421	0.783834	28.2242	75.3975	94.4445	20.7111	8.05845	3.02984	-0.148841
861	B137	IRIS-313-10692	36.4062	11.3459	153.652	0.791397	28.1173	77.7588	93.5874	19.9928	8.04183	3.05599	-0.183777
862	B137	IRIS-313-10694	35.6476	11.7988	138.094	0.778802	29.279	75.6212	96.6318	20.2766	8.36031	3.05681	-0.378912
863	B137	IRIS-313-10695	37.3437	11.8622	150.628	0.777191	30.1686	79.1167	94.991	19.9356	8.32222	3.12329	0.293556
864	B137	IRIS-313-10697	36.7309	12.0406	143.758	0.782003	28.4154	77.7394	95.4255	20.4992	8.15584	3.05559	-0.0492811
865	B137	IRIS-313-10698	37.0268	12.4063	142.764	0.78098	28.0742	77.508	91.7292	19.6253	8.14649	3.00709	-0.096042
866	B137	IRIS-313-10699	37.3329	12.2596	151.751	0.775091	27.7769	78.2835	93.3165	20.3477	8.06386	3.01537	0.0939792
867	B137	IRIS-313-10700	37.0475	11.9867	146.553	0.784829	29.022	78.3434	94.2765	20.3055	8.17446	3.06968	0.0971413
868	B137	IRIS-313-10701	37.9233	12.277	146.059	0.78929	28.5127	78.0098	92.3961	19.895	8.17797	3.03749	0.282225
869	B137	IRIS-313-10702	35.7497	12.07	134.769	0.781488	28.6619	77.8585	92.4917	19.6627	8.24583	3.00518	-0.496979
870	B137	IRIS-313-10706	37.4708	12.4914	142.888	0.786224	28.3932	76.3975	91.6762	19.7034	8.09186	3.05886	0.0830341
871	B137	IRIS-313-10707	37.7401	12.0726	145.759	0.787338	28.8057	77.3504	94.4429	20.44	8.23392	3.05362	0.29399
872	B137	IRIS-313-10715	36.3121	11.866	142.218	0.790356	28.7769	76.9222	90.7805	20.5542	8.03817	3.08927	-0.216409
873	B137	IRIS-313-10716	35.8561	11.8339	141.043	0.783984	28.7789	75.4704	88.9109	19.3618	8.0964	3.07815	-0.499086
874	B137	IRIS-313-10717	35.7091	11.5616	138.895	0.790075	30.784	76.9156	92.1995	20.1591	8.36314	3.14247	-0.259362
875	B137	IRIS-313-10719	36.2401	11.6899	145.184	0.782424	30.1018	77.0696	91.7474	19.6176	8.2296	3.13712	-0.169548
876	B137	IRIS-313-10720	36.1594	12.6731	135.589	0.778959	29.1219	78.7965	94.0546	20.0714	8.12526	3.08584	-0.22172
877	B137	IRIS-313-10721	35.5656	12.1516	136.364	0.784943	28.7323	75.2675	89.667	19.4117	8.06448	3.0888	-0.586139
878	B137	IRIS-313-10723	34.0472	11.6732	137.927	0.774322	28.5252	74.4878	93.7686	20.3009	8.09547	3.07305	-0.99211
879	B137	IRIS-313-10724	36.0706	11.8758	143.954	0.781125	29.5599	77.7945	90.9131	20.1002	8.1909	3.09395	-0.242771
880	B137	IRIS-313-10725	37.1289	11.9454	150.113	0.776307	30.3405	78.4853	94.807	20.6293	8.34552	3.13199	0.291433
881	B137	IRIS-313-10726	35.7115	11.7781	141.794	0.779251	29.3208	74.9865	94.4802	20.0534	8.09928	3.12372	-0.384948
882	B137	IRIS-313-10727	36.4858	11.9788	142.499	0.780436	30.3932	77.3785	95.5868	20.472	8.34551	3.11803	0.0380161
883	B137	IRIS-313-10728	35.9554	12.492	132.082	0.773094	28.8705	75.1879	93.0045	19.7142	8.0563	3.11161	-0.43714
884	B137	IRIS-313-10731	38.1807	11.14	154.399	0.799257	30.9646	74.6782	95.1636	21.3767	8.06193	3.24216	0.690827
885	B137	IRIS-313-10733	36.6851	12.2365	143.401	0.79056	29.2391	75.998	93.829	20.6656	8.09592	3.08917	0.0116369
886	B137	IRIS-313-10742	36.6709	11.3076	147.713	0.781366	29.881	78.7025	97.767	21.1462	8.28588	3.1241	0.128315
887	B137	IRIS-313-10748	36.3644	12.5196	135.542	0.785254	28.1656	77.6878	91.4612	19.9066	8.0731	3.06118	-0.294714
888	B137	IRIS-313-10749	36.7547	12.4749	139.913	0.78053	27.8859	79.1381	91.0807	19.9084	8.00095	3.05821	-0.180573
889	B137	IRIS-313-10750	35.911	12.6769	129.488	0.779638	28.5336	78.3383	89.4934	19.9778	8.06272	3.10945	-0.453497
890	B137	IRIS-313-10751	36.9124	12.0966	143.368	0.78389	28.7628	75.2165	92.2053	20.3894	8.05069	3.11025	-0.03355
891	B137	IRIS-313-10753	36.2378	10.8312	148.479	0.791021	29.0621	80.2061	95.0045	21.0369	8.26307	3.04568	-0.119394
892	B137	IRIS-313-10754	36.1368	11.5119	150.781	0.786746	27.2035	77.6859	89.8982	20.1915	7.73949	3.10481	-0.403172
893	B137	IRIS-313-10755	36.0594	12.3911	135.209	0.77722	28.6103	76.5784	91.1696	20.3468	8.18895	3.00397	-0.378657
894	B137	IRIS-313-10756	36.0451	11.8329	137.638	0.785159	30.0039	80.6313	92.9266	20.0654	8.28864	3.11557	-0.197373
895	B137	IRIS-313-10757	37.0569	12.3143	141.474	0.782436	29.1895	77.2703	92.2498	20.6821	8.38925	3.01329	0.0880811
896	B137	IRIS-313-10760	36.2904	12.2332	140.391	0.779247	28.7461	76.4984	93.7154	20.361	8.20588	3.07315	-0.204799
897	B137	IRIS-313-10762	35.5196	12.644	134.426	0.77803	28.0277	74.9368	90.5064	19.9768	8.07189	3.04457	-0.607511
898	B137	IRIS-313-10768	35.7562	11.2393	140.65	0.786496	29.4895	78.6416	94.6196	20.919	8.44228	3.01835	-0.290379
899	B137	IRIS-313-10769	36.8658	11.8567	141.933	0.77896	28.8595	77.4404	95.4784	20.6174	8.32943	3.0063	-0.0106081
900	B137	IRIS-313-10772	37.3562	11.8129	147.436	0.785182	28.0691	76.6404	95.3955	20.2822	7.98364	3.06541	0.0822319
901	B137	IRIS-313-10774	36.5138	11.2646	149.124	0.774502	30.0244	78.7394	96.5209	20.7066	8.55435	3.0398	0.0408216
902	B137	IRIS-313-10775	36.079	11.3363	142.306	0.772063	29.8785	79.3302	94.0716	19.9564	8.44442	3.02793	-0.254489
903	B137	IRIS-313-10777	37.4143	11.5298	152.266	0.784222	29.1321	79.2095	97.9475	20.433	8.18791	3.08338	0.288823
904	B137	IRIS-313-10778	36.3875	11.9042	146.79	0.780359	28.0711	78.3878	96.5767	20.6417	8.14128	3.03361	-0.140352
905	B137	IRIS-313-10779	35.2895	11.4207	137.644	0.779941	29.2929	78.1525	94.6549	20.5741	8.23482	3.09179	-0.49842
906	B137	IRIS-313-10782	35.8006	11.4844	152.85	0.77416	28.3632	74.2633	95.4771	20.5281	8.03362	3.07948	-0.351486
907	B137	IRIS-313-10786	36.7904	11.801	146.347	0.790654	28.7406	79.5611	95.8681	20.3602	8.06549	3.07799	0.026021
908	B137	IRIS-313-10791	36.6491	11.7807	149.233	0.780949	28.848	76.279	95.6917	20.2013	8.16835	3.06368	-0.0486265
909	B137	IRIS-313-10792	37.1094	12.0903	148.191	0.779725	27.6904	76.036	95.4339	20.4725	7.97982	3.05192	0.00437958
910	B137	IRIS-313-10797	36.0343	11.7414	148.262	0.777216	28.5703	77.6934	94.9129	20.0508	8.24143	3.02572	-0.278036
911	B137	IRIS-313-10804	36.0085	11.6953	138.901	0.795343	28.1938	77.4557	94.3967	20.6958	8.09399	3.04734	-0.321963
912	B137	IRIS-313-10806	35.6149	12.3264	135.729	0.782997	27.7917	77.5127	93.8809	20.2037	8.03781	3.03708	-0.522454
913	B137	IRIS-313-10807	35.961	11.8868	147.231	0.781449	28.1962	76.1577	94.5798	20.4754	8.16841	3.02142	-0.308799
914	B137	IRIS-313-10810	37.2123	11.9478	152.255	0.781588	28.5846	77.8139	96.1864	20.8896	8.15894	3.01795	0.192813
915	B137	IRIS-313-10811	38.5774	12.0211	137.059	0.806503	30.0501	79.8328	95.0099	20.2838	8.252	3.13731	0.645328
916	B137	IRIS-313-10812	36.4477	11.5584	145.014	0.795444	28.6137	78.3876	94.927	20.2768	8.23377	3.05338	-0.116698
917	B137	IRIS-313-10813	34.8848	11.9701	137.045	0.784217	27.7909	76.1684	93.6974	20.8175	8.18393	2.99245	-0.717556
918	B137	IRIS-313-10814	36.2848	11.8937	138.243	0.778901	29.5313	76.0713	93.7664	20.035	8.37501	3.02823	-0.225014
919	B137	IRIS-313-10818	35.4224	11.5532	146.651	0.785859	28.0154	74.6026	91.5495	20.0591	8.15845	3.01422	-0.585826
920	B137	IRIS-313-10819	36.5358	12.3394	138.569	0.790323	28.1009	77.6669	93.8842	20.1977	7.95109	3.06636	-0.188163
921	B137	IRIS-313-10820	36.5568	12.0598	142.928	0.778922	28.8	76.8758	94.6033	20.6697	8.17483	3.06882	-0.0871089
922	B137	IRIS-313-10821	37.1334	12.3425	147.705	0.779856	28.5512	76.8285	94.7238	20.9881	8.1686	3.03416	0.144001
923	B137	IRIS-313-10822	35.9565	11.5977	147.297	0.779054	28.9934	75.3708	95.4189	20.9315	8.1356	3.08428	-0.234645
924	B137	IRIS-313-10823	37.9408	12.2326	147.634	0.781332	29.1845	76.7814	96.7524	20.3638	8.02481	3.10769	0.400131
925	B137	IRIS-313-10824	37.3735	11.4595	151.641	0.779878	29.2396	79.0585	96.8003	20.7453	8.18806	3.06781	0.260752
926	B137	IRIS-313-10825	36.4055	12.0195	144.51	0.785569	29.0894	77.5002	94.4912	20.3193	8.08973	3.10229	-0.100891
927	B137	IRIS-313-10833	35.3657	11.9016	140.282	0.788419	28.5996	76.5516	91.8379	20.0187	8.05927	3.0975	-0.54402
928	B137	IRIS-313-10835	35.9976	12.1226	143.867	0.784699	28.2926	76.9928	92.3427	19.7305	7.91659	3.08374	-0.375954
929	B137	IRIS-313-10836	35.4399	12.0841	139.342	0.780726	28.4046	76.6625	91.7683	19.4411	7.92288	3.09406	-0.611478
930	B137	IRIS-313-10842	37.4198	12.0771	154.014	0.784818	28.0148	76.9951	96.1093	20.6366	7.96642	3.03918	0.205118
931	B137	IRIS-313-10844	36.5478	12.2844	150.109	0.778011	27.4287	75.5902	94.2457	20.3393	7.91478	3.0412	-0.186675
932	B137	IRIS-313-10847	35.449	11.37	140.161	0.794851	29.5949	79.3084	93.1911	20.0093	8.18847	3.11445	-0.415926
933	B137	IRIS-313-10855	37.2123	12.7097	144.54	0.779389	28.8612	77.1391	93.2191	20.047	8.14046	3.06892	0.116774
934	B137	IRIS-313-10856	37.0223	12.252	137.78	0.788463	29.7293	76.3709	90.8212	19.8305	7.8947	3.19984	0.0060515
935	B137	IRIS-313-10857	36.2769	12.1592	142.019	0.789524	28.6161	75.4349	89.9998	20.035	7.8645	3.12619	-0.287065
936	B137	IRIS-313-10858	36.2876	12.0416	143.943	0.784411	28.6329	79.1324	95.9138	20.9153	8.0771	3.08265	-0.104509
937	B137	IRIS-313-10859	36.4571	12.096	144.236	0.797561	28.3822	74.2328	93.0919	20.3398	7.9908	3.10417	-0.155854
938	B137	IRIS-313-10863	36.2851	11.5223	142.455	0.786711	30.4209	77.1595	97.1897	21.4748	8.35492	3.13194	0.054674
939	B137	IRIS-313-10880	37.446	12.7912	136.886	0.791473	28.5045	80.1936	91.3525	19.6718	8.25219	3.01548	0.108984
940	B137	IRIS-313-10885	36.0503	13.1091	138.696	0.770545	27.727	74.8073	88.9726	19.7004	8.15588	2.98857	-0.465149
941	B137	IRIS-313-10887	36.5147	12.1124	146.397	0.780661	28.9581	78.6576	95.1537	20.4656	8.02093	3.10165	-0.0465235
942	B137	IRIS-313-10897	36.684	12.1138	138.668	0.784054	29.1634	76.316	92.1475	20.5579	8.23237	3.0739	-0.078845
943	B137	IRIS-313-10898	36.202	12.4182	135.834	0.770228	28.7172	78.5232	90.8969	19.9351	8.35309	3.00058	-0.334784
944	B137	IRIS-313-10899	36.7407	11.4607	148.209	0.788536	29.4997	77.4472	91.5746	20.3246	8.19974	3.08221	-0.0137593
945	B137	IRIS-313-10900	36.7904	11.4658	148.389	0.788634	29.5302	77.4931	91.7315	20.3339	8.20275	3.08184	0.00832526
946	B137	IRIS-313-10901	36.4633	12.0536	147.827	0.781811	28.3334	76.6536	89.655	20.4752	8.1199	3.04464	-0.187351
947	B137	IRIS-313-10902	37.635	12.2214	143.033	0.789428	29.0906	78.993	93.2659	20.367	8.19044	3.0811	0.278577
948	B137	IRIS-313-10903	37.0492	11.9867	150.355	0.785705	29.0775	78.6151	96.8105	21.0659	8.22826	3.09365	0.243405
949	B137	IRIS-313-10904	36.694	11.9494	148.738	0.775688	28.873	76.9887	92.8343	20.7702	8.07341	3.08441	-0.0311923
950	B137	IRIS-313-10905	37.0923	12.1404	133.925	0.788483	29.9113	77.7567	91.5051	19.9112	8.22733	3.09925	0.0301331
951	B137	IRIS-313-10906	36.9894	11.9533	141.563	0.787234	30.2673	79.8306	94.5465	20.6463	8.35837	3.10511	0.204468
952	B137	IRIS-313-10907	36.1115	11.662	144.019	0.783458	28.5075	78.7479	92.2236	20.4832	8.2078	3.02798	-0.28303
953	B137	IRIS-313-10908	38.1012	12.4404	141.717	0.786562	28.9489	77.4235	91.9656	20.6495	8.12102	3.06993	0.377866
954	B137	IRIS-313-10909	38.0916	12.4533	141.731	0.785945	28.933	77.5125	91.9366	20.6515	8.11504	3.07125	0.373852
955	B137	IRIS-313-10910	37.0931	11.6182	144.851	0.781123	30.7152	75.5809	97.0268	20.7338	8.35474	3.13561	0.25179
956	B137	IRIS-313-10911	37.4543	12.0897	153.391	0.778717	28.4632	80.0877	93.1409	20.9248	8.17029	3.03688	0.2652
957	B137	IRIS-313-10912	36.5198	12.0807	137.419	0.780236	29.3426	79.4121	91.1554	20.1394	8.28025	3.08823	-0.139105
958	B137	IRIS-313-10913	35.8909	11.6581	148.747	0.784434	29.1625	77.9861	96.398	20.3798	8.22001	3.06274	-0.205854
959	B137	IRIS-313-10915	37.0537	12.9832	132.472	0.777312	29.123	78.8264	92.6315	20.3567	8.26979	3.06573	0.0467756
960	B137	IRIS-313-10917	35.0838	11.5863	145.594	0.785788	29.0401	74.0548	95.3123	21.0175	8.16922	3.09118	-0.480776
961	B137	IRIS-313-10921	35.9551	11.4116	149.954	0.776825	29.868	77.0992	98.0012	21.3459	8.26891	3.1271	-0.0620428
962	B137	IRIS-313-10924	34.8765	11.1379	150.295	0.777878	29.6822	75.9163	98.182	20.9556	8.23597	3.12452	-0.447068
963	B137	IRIS-313-10928	36.9552	11.5553	142.885	0.781477	30.2256	77.7484	95.859	20.7228	8.4271	3.09429	0.157462
964	B137	IRIS-313-10929	36.7729	12.3405	140.06	0.778325	30.0084	77.801	94.7435	20.6723	8.41316	3.08613	0.104999
965	B137	IRIS-313-10932	36.7443	10.4668	152.138	0.80865	30.0452	71.6481	92.9174	20.9412	7.75181	3.274	0.040451
966	B137	IRIS-313-10934	37.9816	11.8954	146.37	0.784894	29.4007	76.9371	95.5028	20.4609	8.20695	3.10027	0.410218
967	B137	IRIS-313-10935	35.4676	10.9699	150.406	0.779355	28.5774	79.9509	94.6146	20.4832	8.28992	3.02827	-0.427701
968	B137	IRIS-313-10937	35.8264	11.3962	143.229	0.795175	28.0764	78.3871	91.8121	19.1829	7.99787	3.04942	-0.514853
969	B137	IRIS-313-10938	36.532	11.2654	147	0.792848	29.3752	77.4937	96.8699	20.934	8.36588	3.04808	0.021597
970	B137	IRIS-313-10940	36.5112	11.8437	149	0.782005	28.8439	77.1906	94.4372	20.0116	8.00086	3.12688	-0.101705
971	B137	IRIS-313-10941	37.8898	11.6471	142.605	0.775441	30.6313	80.4736	96.7908	20.5882	8.496	3.07668	0.474267
972	B137	IRIS-313-10942	35.8747	11.1642	150.266	0.784892	28.7554	76.4587	94.4208	20.2962	8.14805	3.08904	-0.313593
973	B137	IRIS-313-10943	36.6334	11.826	137.025	0.789657	29.1313	79.8948	95.405	20.0611	8.21425	3.07231	-0.0833093
974	B137	IRIS-313-10944	36.2741	11.8111	146.267	0.780648	29.1729	75.0383	95.2623	20.379	8.28099	3.06328	-0.1491
975	B137	IRIS-313-10947	36.8485	11.6675	139.098	0.806057	29.3367	80.7422	94.8167	20.3785	8.12936	3.09701	0.0658652
976	B137	IRIS-313-10951	36.591	11.9208	151.321	0.784251	27.1643	77.5302	93.773	20.7631	8.06466	2.9806	-0.153919
977	B137	IRIS-313-10954	37.2031	11.6711	141.768	0.792396	28.8615	78.7923	96.306	20.6838	8.10463	3.08674	0.134569
978	B137	IRIS-313-10955	36.6156	12.5683	140.704	0.785003	28.1557	77.893	92.99	19.948	8.14619	3.03947	-0.146651
979	B137	IRIS-313-10961	36.691	11.4009	142.023	0.786718	28.6393	77.8466	93.6786	20.6206	8.24257	3.02923	-0.115378
980	B137	IRIS-313-10962	36.4982	11.5397	142.367	0.783429	29.1809	78.8482	95.0949	20.3712	8.24256	3.06338	-0.105923
981	B137	IRIS-313-10966	36.0193	11.9001	141.778	0.792705	28.3091	79.6509	92.0973	20.2068	7.9923	3.08579	-0.315623
982	B137	IRIS-313-10968	35.0026	11.0885	147.26	0.798937	29.3784	73.2478	89.9365	20.5682	7.82298	3.1833	-0.593752
983	B137	IRIS-313-10970	37.8814	12.0879	145.315	0.786923	29.8883	78.6563	96.4667	20.8551	8.27326	3.1094	0.498001
984	B137	IRIS-313-10971	36.6273	11.9533	142.92	0.785965	28.8493	76.4498	93.4953	19.7581	7.96904	3.11127	-0.14896
985	B137	IRIS-313-10972	37.6575	11.8383	145.24	0.791469	29.7491	74.8696	95.1407	20.4224	8.2483	3.1113	0.326047
986	B137	IRIS-313-10973	37.2471	11.8033	140.572	0.793166	29.828	76.4295	93.5056	20.6301	8.19371	3.13004	0.182316
987	B137	IRIS-313-10974	36.9125	12.6246	129.534	0.780893	29.9139	78.1331	92.5523	19.8616	8.08021	3.16991	-0.0202263
988	B137	IRIS-313-10975	36.5881	11.4802	148.229	0.788336	29.5214	76.1924	98.2426	21.0421	8.16693	3.10403	0.0703218
989	B137	IRIS-313-10977	35.8463	11.9173	138.53	0.785956	28.6448	74.8578	94.633	20.5174	8.14869	3.06444	-0.370454
990	B137	IRIS-313-10978	38.0988	12.7115	145.642	0.77923	28.8246	76.5097	94.7786	20.1162	8.11267	3.0865	0.399999
991	B137	IRIS-313-10980	36.7116	12.139	133.937	0.787494	29.9016	77.5156	93.2838	20.0573	8.2173	3.14131	-0.0387005
992	B137	IRIS-313-10982	37.2053	12.2332	136.222	0.7876	29.1196	74.9526	92.8695	20.1503	8.04483	3.09569	0.0155635
993	B137	IRIS-313-10983	36.1484	12.5571	130.113	0.783105	29.2509	78.1829	89.9174	20.2064	8.25953	3.05549	-0.304552
994	B137	IRIS-313-10984	36.8547	12.0036	143.441	0.788337	29.8743	78.7205	95.9714	21.1491	8.33678	3.08075	0.194639
995	B137	IRIS-313-10985	36.5098	12.7844	136.372	0.784898	28.4934	76.1789	95.7522	20.3565	8.24908	3.01228	-0.123577
996	B137	IRIS-313-10986	36.9085	12.0964	135.736	0.786881	29.2754	78.2378	96.8326	20.8946	8.39558	3.06334	0.09333
997	B137	IRIS-313-10988	36.5646	12.1597	142.74	0.775678	28.771	76.5521	94.6537	20.8766	8.11821	3.07651	-0.0814893
998	B137	IRIS-313-10989	35.7418	12.3226	133.433	0.782267	29.0844	76.3432	93.4279	20.1391	8.09753	3.10707	-0.409492
999	B137	IRIS-313-10990	35.5305	11.7363	142.742	0.78473	29.3982	76.576	95.3379	20.7828	8.1431	3.11461	-0.329617
1000	B137	IRIS-313-10995	37.1979	12.2193	144.084	0.790346	28.774	79.7534	94.7553	20.4964	8.12663	3.06922	0.165376
1001	B137	IRIS-313-10996	39.5937	12.5336	148.877	0.789061	28.9744	78.0951	99.1976	21.08	8.19683	3.04477	1.0182
1002	B137	IRIS-313-10997	36.3641	11.0896	151.695	0.788018	28.9307	80.8668	97.4371	20.9916	8.17524	3.07045	-0.0175518
1003	B137	IRIS-313-10998	37.6255	11.838	150.054	0.776267	28.7382	75.2862	96.2303	20.506	7.97675	3.1087	0.233222
1004	B137	IRIS-313-11000	37.1272	11.7586	146.882	0.783654	28.6975	77.5004	94.7985	20.4866	8.13828	3.04969	0.0757256
1005	B137	IRIS-313-11006	36.4504	11.8095	149.02	0.78186	28.136	76.7093	95.8688	20.59	8.21219	3.01885	-0.12678
1006	B137	IRIS-313-11010	37.2334	12.6166	146.593	0.780733	27.7621	76.6625	92.9319	20.6614	7.89659	3.07104	0.065682
1007	B137	IRIS-313-11011	35.8971	11.5931	143.387	0.79349	29.3268	78.1789	95.5402	20.9327	8.00067	3.1549	-0.186094
1008	B137	IRIS-313-11038	36.6834	10.4439	151.952	0.808644	30.0966	71.603	92.8715	20.9787	7.75916	3.27508	0.0256787
1009	B137	IRIS-313-11039	36.8347	11.1124	143.769	0.813225	29.5777	70.4253	92.1203	20.7606	7.66809	3.25765	-0.0216339
1010	B137	IRIS-313-11040	37.0248	12.5043	148.124	0.783261	28.7495	77.4458	94.0797	20.4426	8.14308	3.042	0.112767
1011	B137	IRIS-313-11041	35.5082	12.1259	131.552	0.788174	29.6404	76.237	90.4984	19.8068	8.18472	3.11227	-0.504212
1012	B137	IRIS-313-11042	35.9028	11.7697	149.196	0.789987	29.3082	77.3197	93.7953	20.2907	8.20122	3.09599	-0.197769
1013	B137	IRIS-313-11043	36.6532	11.5513	149.455	0.785132	28.8541	78.516	95.6052	20.7094	8.18476	3.0571	0.00381526
1014	B137	IRIS-313-11071	35.7068	11.4101	148.297	0.777235	29.9611	76.3773	96.3965	21.1204	8.39555	3.08696	-0.181896
1015	B137	IRIS-313-11072	36.0958	11.8285	145.309	0.780114	28.4745	78.7294	91.0971	20.6983	8.26693	3.02614	-0.263862
1016	B137	IRIS-313-11074	38.379	11.952	149.833	0.78301	30.333	74.9458	96.3732	20.5212	8.35844	3.1189	0.641801
1017	B137	IRIS-313-11076	36.9243	11.2958	145.019	0.792262	30.6457	76.9878	95.5417	20.3637	8.23143	3.17966	0.171314
1018	B137	IRIS-313-11078	36.5326	11.4134	144.07	0.78422	30.2286	73.8116	95.8734	20.7732	8.33026	3.06051	-0.0194445
1019	B137	IRIS-313-11079	37.0125	12.2202	141.695	0.78136	30.067	78.8276	95.774	19.8877	8.22351	3.13408	0.148765
1020	B137	IRIS-313-11080	35.9288	11.2723	149.931	0.781126	29.9149	77.4074	98.3711	21.5372	8.30043	3.11513	-0.0455303
1021	B137	IRIS-313-11081	37.4932	11.6475	152.763	0.777324	30.0633	75.8525	94.8458	20.4442	8.13805	3.15636	0.318953
1022	B137	IRIS-313-11082	37.0983	11.3427	148.289	0.78211	30.7179	75.9227	93.8555	20.5045	8.39043	3.11448	0.207194
1023	B137	IRIS-313-11083	37.1845	11.9985	140.045	0.795612	30.2097	76.1599	93.7108	19.6379	8.12021	3.16654	0.141977
1024	B137	IRIS-313-11084	36.5078	12.2809	142.457	0.779061	29.1434	76.5245	95.2109	20.537	8.22943	3.08572	-0.0535243
1025	B137	IRIS-313-11085	35.8842	11.2172	151.32	0.78324	29.6498	75.3739	94.5023	21.1846	8.26955	3.08755	-0.170515
1026	B137	IRIS-313-11086	36.9752	11.0777	148.417	0.800939	30.8293	76.0802	96.6306	20.9341	8.21491	3.20092	0.285582
1027	B137	IRIS-313-11087	37.6539	12.4412	142.315	0.787357	29.2977	79.2281	96.5479	20.0352	8.08794	3.10974	0.321042
1028	B137	IRIS-313-11088	36.1267	11.8398	145.089	0.779759	28.5466	78.6519	91.1076	20.637	8.26691	3.02609	-0.257176
1029	B137	IRIS-313-11089	36.1098	12.2182	149.067	0.77132	27.8312	78.1222	91.3098	19.9028	8.0182	3.03423	-0.351328
1030	B137	IRIS-313-11090	35.9331	11.1898	144.581	0.782978	30.3346	76.8755	93.6067	20.2703	8.2525	3.16128	-0.21134
1031	B137	IRIS-313-11091	36.862	11.2671	144.237	0.789743	30.2669	77.4431	96.0013	20.7879	8.36445	3.10151	0.140913
1032	B137	IRIS-313-11096	36.2418	12.2428	131.393	0.781734	29.3082	80.0485	89.6495	19.7283	8.26199	3.08163	-0.303822
1033	B137	IRIS-313-11097	37.2975	12.4959	146.834	0.792277	27.5914	77.4786	94.3402	20.2081	7.92742	3.0192	0.0752178
1034	B137	IRIS-313-11098	36.8531	12.047	147.047	0.785683	28.1681	77.8601	93.7655	20.2497	8.15322	3.02993	-0.0369371
1035	B137	IRIS-313-11099	35.784	12.0858	137.932	0.782232	29.5374	75.5718	95.7481	20.2796	8.22203	3.12902	-0.291137
1036	B137	IRIS-313-11101	35.6009	11.6297	150.856	0.782309	28.7869	76.1848	96.0812	20.4043	8.08388	3.08004	-0.336799
1037	B137	IRIS-313-11108	36.9483	11.8028	150.772	0.780636	28.8045	79.0191	93.8576	20.0726	8.24199	3.02091	0.0392252
1038	B137	IRIS-313-11110	36.4288	11.8909	144.138	0.786273	28.8237	75.6283	91.0811	20.3944	8.18013	3.0861	-0.174063
1039	B137	IRIS-313-11113	36.0595	11.7046	143.506	0.784536	29.0798	75.4445	94.5818	20.1844	8.16358	3.08413	-0.267438
1040	B137	IRIS-313-11114	36.5775	12.7881	144.297	0.768669	27.0821	75.9585	93.321	19.7175	8.03126	2.98864	-0.291445
1041	B137	IRIS-313-11115	36.4898	12.251	135.76	0.783861	29.0657	76.2421	93.1101	19.6305	8.07458	3.10856	-0.22028
1042	B137	IRIS-313-11118	36.8182	12.1955	140.975	0.783309	28.9627	78.4021	94.2837	20.6079	8.20711	3.07592	0.0204088
1043	B137	IRIS-313-11119	37.4381	11.9262	151.938	0.787013	29.0278	75.6342	95.211	20.8709	8.13507	3.09087	0.287367
1044	B137	IRIS-313-11120	35.3479	11.9526	139.129	0.779781	29.3393	77.3519	92.3744	20.1211	8.38692	3.0312	-0.487462
1045	B137	IRIS-313-11122	37.1935	12.0321	145.942	0.786937	28.8045	78.54	92.8902	20.8318	8.26709	3.00362	0.140145
1046	B137	IRIS-313-11126	36.2265	11.7896	144.46	0.781675	30.0087	76.5817	95.9068	20.8702	8.18408	3.14801	-0.0449564
1047	B137	IRIS-313-11128	36.4352	12.3362	137.846	0.780868	29.2747	75.0187	94.2545	20.4277	8.13552	3.10896	-0.136032
1048	B137	IRIS-313-11129	36.5641	11.9259	143.827	0.786436	29.875	80.3972	95.346	20.7573	8.34849	3.10513	0.0933264
1049	B137	IRIS-313-11130	35.4992	11.5676	142.218	0.774429	29.4945	73.6786	94.6081	20.3909	8.20765	3.11039	-0.440737
1050	B137	IRIS-313-11131	36.8602	12.0554	129.071	0.799148	30.9308	77.1459	93.2512	20.9307	8.37042	3.16768	0.145438
1051	B137	IRIS-313-11132	37.2757	12.0559	147.549	0.785325	29.1562	77.082	94.2806	20.3356	8.04362	3.12391	0.180423
1052	B137	IRIS-313-11133	37.9404	11.7898	148.085	0.790155	30.2602	76.0502	96.3643	20.8629	8.16842	3.15981	0.525122
1053	B137	IRIS-313-11134	36.0527	12.5079	137.427	0.776512	28.4574	76.1583	91.5289	19.3882	7.90519	3.14281	-0.418647
1054	B137	IRIS-313-11135	35.911	12.0285	143.273	0.77964	28.8651	76.6195	93.7464	20.6686	8.13487	3.09105	-0.276837
1055	B137	IRIS-313-11137	35.87	11.84	134.482	0.792776	30.4127	75.9079	91.8962	19.9712	8.19686	3.15982	-0.288747
1056	B137	IRIS-313-11138	36.2234	12.1197	136.979	0.776425	28.5508	78.7279	94.9386	19.893	8.19624	3.05332	-0.291707
1057	B137	IRIS-313-11139	37.0412	12.2366	138.936	0.779454	29.9304	76.6447	94.1125	20.1972	8.14702	3.16246	0.0987984
1058	B137	IRIS-313-11140	35.1736	12.1388	139.576	0.774852	28.3922	77.4813	93.952	20.0114	7.96042	3.10985	-0.611732
1059	B137	IRIS-313-11141	36.5119	12.1817	143.021	0.779995	29.1241	77.2821	92.9634	19.7376	8.11921	3.0912	-0.145768
1060	B137	IRIS-313-11142	36.9428	12.4034	133.213	0.788255	30.7147	77.0737	95.442	19.9822	8.17066	3.19252	0.131942
1061	B137	IRIS-313-11143	35.9979	11.6222	142.599	0.787857	29.9073	75.2182	96.3075	20.737	8.24299	3.10798	-0.156679
1062	B137	IRIS-313-11144	36.4365	12.5497	138.887	0.776467	28.8134	78.2488	92.4611	20.6734	8.12873	3.10487	-0.125626
1063	B137	IRIS-313-11145	35.2466	11.915	138.489	0.779524	29.3516	77.291	93.9854	20.5221	8.22594	3.09711	-0.475345
1064	B137	IRIS-313-11146	36.4706	11.8207	147.755	0.77755	29.2669	79.0273	92.6578	20.3693	8.20858	3.11436	-0.0651057
1065	B137	IRIS-313-11147	36.5741	12.1039	139.39	0.777334	29.4641	78.9475	91.8781	20.5212	8.15321	3.10737	-0.0823408
1066	B137	IRIS-313-11148	36.0385	12.0501	143.125	0.781004	28.81	76.7421	93.9945	20.329	8.10241	3.08993	-0.264298
1067	B137	IRIS-313-11149	36.5906	12.1332	135.012	0.777832	30.7073	79.0646	94.7414	20.4277	8.39209	3.11908	0.0380145
1068	B137	IRIS-313-11150	36.0264	11.693	141.048	0.774672	30.3534	75.2591	93.9052	20.503	8.40459	3.12169	-0.182936
1069	B137	IRIS-313-11151	37.6578	12.3941	146.771	0.773403	30.4193	78.2558	95.2069	20.1327	8.26399	3.1442	0.411364
1070	B137	IRIS-313-11152	37.2385	11.0734	159.827	0.796048	28.7632	77.3772	93.8164	20.5288	7.50786	3.25512	0.182023
1071	B137	IRIS-313-11157	37.5996	11.441	156.15	0.802764	28.1664	77.6161	93.28	20.4995	7.49463	3.23605	0.249992
1072	B137	IRIS-313-11158	36.9836	10.885	152.265	0.813136	28.8532	74.9591	92.0139	20.4362	7.61474	3.23264	0.0320833
1073	B137	IRIS-313-11160	37.1816	12.2878	147.541	0.777713	28.4613	77.5515	93.458	20.0598	8.15658	3.02933	0.0604337
1074	B137	IRIS-313-11162	37.4483	12.4409	147.224	0.781083	27.8307	77.9917	90.6918	20.3162	8.03134	2.98963	0.0720194
1075	B137	IRIS-313-11167	36.4064	12.0755	142.189	0.784873	28.5589	78.2859	93.589	19.9191	8.10731	3.08522	-0.19046
1076	B137	IRIS-313-11176	36.5456	12.0175	136.45	0.790725	29.1818	77.6652	93.478	20.1754	8.25806	3.06943	-0.122726
1077	B137	IRIS-313-11177	36.448	11.889	136.69	0.784794	28.8817	76.6971	93.8161	20.3809	8.28285	3.05328	-0.191028
1078	B137	IRIS-313-11178	35.7337	11.2635	151.354	0.788168	28.2689	75.5448	96.5695	20.7319	7.98194	3.10064	-0.328506
1079	B137	IRIS-313-11179	35.9105	11.599	144.843	0.784014	28.436	79.2059	94.9243	20.8142	8.01496	3.10998	-0.276825
1080	B137	IRIS-313-11180	35.7465	11.5407	155.125	0.774704	28.1886	76.6203	95.5688	20.566	8.08698	3.03103	-0.334903
1081	B137	IRIS-313-11181	36.3707	11.7318	156.761	0.779882	28.019	77.8414	95.8192	20.7582	7.89506	3.10807	-0.0882587
1082	B137	IRIS-313-11182	36.7475	12.0701	148.558	0.780412	28.2144	77.4446	92.2816	19.7572	8.09501	3.02895	-0.130038
1083	B137	IRIS-313-11192	37.2942	11.8908	140.346	0.774198	29.8363	79.9267	96.043	20.89	8.43294	3.08022	0.246726
1084	B137	IRIS-313-11193	34.9295	11.9723	141.393	0.779474	28.7536	77.4408	93.6155	20.0339	8.20149	3.06979	-0.627458
1085	B137	IRIS-313-11194	37.2387	11.9727	152.545	0.768726	29.7013	77.6564	96.3085	20.519	8.32887	3.08616	0.265508
1086	B137	IRIS-313-11196	36.3856	11.8069	149.872	0.782135	29.1913	78.0457	95.4653	20.2707	8.05123	3.116	-0.0666887
1087	B137	IRIS-313-11197	36.108	11.9302	139.37	0.78716	28.7671	74.8923	88.9897	20.5017	7.9152	3.15976	-0.342
1088	B137	IRIS-313-11199	37.1147	12.2885	151.071	0.780639	28.0732	78.5475	93.9291	20.3495	8.03502	3.04197	0.0799163
1089	B137	IRIS-313-11200	36.84	12.0513	149.731	0.783197	27.589	79.1702	96.045	20.6144	7.8713	3.09197	-0.01077
1090	B137	IRIS-313-11203	37.2087	13.0526	141.517	0.777901	28.1003	77.9331	93.0198	19.3933	7.99954	3.06503	0.00130084
1091	B137	IRIS-313-11204	38.0786	12.7359	139.083	0.790652	28.7063	77.2368	94.1098	20.6851	8.25265	3.03664	0.402817
1092	B137	IRIS-313-11205	36.5087	12.7928	142.502	0.773671	28.0194	77.3204	90.8559	20.1361	8.06932	3.04502	-0.209945
1093	B137	IRIS-313-11206	36.5009	12.0803	146.648	0.772536	29.3895	77.1434	95.0899	19.717	8.21863	3.06935	-0.0999475
1094	B137	IRIS-313-11207	36.8462	12.4676	136.015	0.77257	29.9901	75.5496	97.8411	20.4946	8.31123	3.08832	0.0730405
1095	B137	IRIS-313-11208	37.0542	12.6355	134.665	0.796057	28.6825	75.4048	91.6057	20.4922	8.24341	3.02586	0.00439966
1096	B137	IRIS-313-11209	36.8751	11.4246	148.41	0.788692	29.2388	76.4332	97.3146	20.8216	8.10071	3.1169	0.102198
1097	B137	IRIS-313-11211	36.6057	12.5897	129.741	0.78577	29.7099	76.9431	94.9667	20.6855	8.36346	3.05816	-0.0345844
1098	B137	IRIS-313-11212	36.9616	11.6247	143.976	0.794107	29.1905	79.3933	97.9167	20.6567	8.17108	3.09653	0.144712
1099	B137	IRIS-313-11219	36.8593	12.4406	142.658	0.777288	29.2578	76.7264	92.4861	20.377	8.32322	3.05707	0.0257425
1100	B137	IRIS-313-11220	37.4672	13.1274	129.405	0.78657	28.8831	78.2272	92.9457	19.8788	8.27716	3.01818	0.108777
1101	B137	IRIS-313-11221	36.8307	12.0428	137.128	0.777489	30.4655	79.6806	96.2562	20.2499	8.62655	3.04284	0.116917
1102	B137	IRIS-313-11222	37.3141	13.2058	140.647	0.780439	28.5211	79.746	93.4981	20.1901	8.12592	3.04974	0.166508
1103	B137	IRIS-313-11224	36.9589	11.807	130.76	0.783491	31.753	76.1946	94.6146	21.1169	8.82215	3.05619	0.218556
1104	B137	IRIS-313-11225	36.5437	12.5669	138.668	0.779941	29.1609	80.0664	94.4038	20.4669	8.25656	3.06838	-0.0302893
1105	B137	IRIS-313-11226	35.9669	12.1486	132.059	0.77293	29.6693	79.4967	94.048	20.5815	8.34723	3.07601	-0.26667
1106	B137	IRIS-313-11227	36.6548	12.2905	127.877	0.786431	29.862	77.0319	91.6794	19.52	8.28356	3.098	-0.172144
1107	B137	IRIS-313-11228	36.021	12.219	134.707	0.782283	28.4791	80.0259	91.1746	19.9736	8.22814	3.01545	-0.38692
1108	B137	IRIS-313-11229	35.092	12.3461	129.402	0.780584	28.8309	76.7475	90.2464	19.8852	8.10096	3.09209	-0.71168
1109	B137	IRIS-313-11230	36.5991	12.2575	127.724	0.786812	29.915	77.1267	91.8342	19.5512	8.29715	3.09946	-0.180371
1110	B137	IRIS-313-11231	36.9757	11.8952	145.887	0.783839	30.0529	77.8325	96.7459	20.9859	8.35873	3.08852	0.235751
1111	B137	IRIS-313-11233	38.5646	11.3811	152.339	0.780733	30.4028	80.0668	99.3356	21.2882	8.33841	3.12924	0.808026
1112	B137	IRIS-313-11234	36.6827	11.9624	131.8	0.77809	29.5411	76.6752	93.2839	20.1998	8.2467	3.11423	-0.138109
1113	B137	IRIS-313-11235	36.5424	12.4837	132.151	0.781574	30.8488	78.6188	94.4032	20.3368	8.6953	3.03806	0.0470925
1114	B137	IRIS-313-11236	36.9883	12.0781	145.293	0.785032	29.1774	78.8907	95.1258	20.2815	8.23651	3.07331	0.112197
1115	B137	IRIS-313-11237	36.9175	11.4911	152.916	0.783665	28.8716	77.0313	93.98	20.9122	8.2675	2.99103	0.0693815
1116	B137	IRIS-313-11239	36.6018	11.4658	153.651	0.779042	29.0339	78.0586	97.8886	21.6694	8.36645	3.00382	0.111826
1117	B137	IRIS-313-11240	34.8655	12.1266	143.676	0.7716	27.7953	77.2421	91.2454	20.1476	8.17322	3.00508	-0.749804
1118	B137	IRIS-313-11241	36.9685	12.6989	150.385	0.776868	28.4303	74.4917	95.9178	20.7309	8.24697	2.99481	0.105535
1119	B137	IRIS-313-11242	36.7423	12.3637	143.695	0.780364	28.6935	76.1795	93.2026	19.9605	8.19598	3.04307	-0.0840651
1120	B137	IRIS-313-11244	37.8129	13.1114	148.991	0.777506	26.3002	77.2452	88.7917	20.0916	7.81022	3.01254	0.0710227
1121	B137	IRIS-313-11245	36.9757	11.4517	150.649	0.783002	28.4086	79.2871	94.4935	20.8145	8.14764	3.04699	0.0548145
1122	B137	IRIS-313-11247	36.5309	11.7205	140.437	0.791157	29.8331	75.9127	91.6408	21.1151	8.09991	3.16088	-0.0330039
1123	B137	IRIS-313-11249	36.3634	12.2927	143.772	0.775798	28.8108	76.8377	94.1243	20.5406	8.32023	3.00029	-0.143284
1124	B137	IRIS-313-11250	37.3153	11.6461	142.565	0.786196	29.8055	78.9194	95.0211	21.0937	8.34167	3.08801	0.265681
1125	B137	IRIS-313-11251	35.536	11.1265	145.353	0.783277	29.2817	78.772	96.2352	21.2911	8.1698	3.06474	-0.317147
1126	B137	IRIS-313-11252	36.6774	12.3767	139.46	0.774955	28.808	77.3823	91.6124	19.809	8.20294	3.0943	-0.146495
1127	B137	IRIS-313-11253	36.8719	11.9987	144.168	0.763779	29.7859	80.8963	97.5567	21.0619	8.62754	2.99681	0.172504
1128	B137	IRIS-313-11254	37.4115	12.6522	142.459	0.780564	28.5351	80.7598	93.5397	20.2347	8.04834	3.0558	0.167351
1129	B137	IRIS-313-11255	36.0547	12.041	142.723	0.791561	28.5312	73.424	90.9627	20.6682	8.27564	3.03291	-0.295653
1130	B137	IRIS-313-11256	36.2146	12.1709	136.431	0.788891	29.8955	77.0162	94.4942	20.7617	8.49245	3.02723	-0.0964176
1131	B137	IRIS-313-11260	36.5122	11.9997	139.674	0.783166	30.1305	79.2556	96.6448	20.7778	8.30199	3.11167	0.0574818
1132	B137	IRIS-313-11261	36.4995	11.7924	138.589	0.784585	29.7215	79.5139	97.1251	20.4474	8.26588	3.08937	-0.0268597
1133	B137	IRIS-313-11262	37.102	12.5996	136.584	0.791639	29.0611	78.8823	90.8759	19.7608	8.09772	3.10261	0.0263466
1134	B137	IRIS-313-11263	37.2687	10.8333	154.798	0.798008	29.8843	79.8686	98.7567	20.95	8.32394	3.08785	0.37155
1135	B137	IRIS-313-11264	36.3715	11.9801	148.5	0.783221	29.3584	78.2908	95.631	20.7718	8.14374	3.12441	0.0033962
1136	B137	IRIS-313-11266	36.9461	12.1339	150.524	0.783982	28.4979	76.2272	90.9646	19.6267	7.88075	3.13049	-0.0494224
1137	B137	IRIS-313-11267	35.1295	11.9479	127.839	0.791201	29.4801	77.7457	93.9836	19.9525	8.26126	3.06414	-0.603814
1138	B137	IRIS-313-11271	37.0743	12.6968	141.578	0.778916	28.3656	76.2662	92.4466	19.7242	8.06037	3.06461	-0.0399111
1139	B137	IRIS-313-11273	37.618	12.7923	130.804	0.792833	29.6539	77.9068	93.3103	20.2401	8.48623	3.01117	0.258214
1140	B137	IRIS-313-11275	36.1008	11.5631	142.341	0.793163	29.8355	72.3466	94.4505	21.0974	8.29642	3.10268	-0.144386
1141	B137	IRIS-313-11276	35.8424	11.4167	150.284	0.775159	29.3409	78.9938	95.2663	20.206	8.15454	3.11978	-0.246999
1142	B137	IRIS-313-11278	36.3816	11.3001	154.745	0.785305	29.1238	77.8131	95.1474	20.5652	8.13936	3.10453	-0.0422906
1143	B137	IRIS-313-11279	38.0772	11.916	149.314	0.788503	30.0349	77.9949	95.8918	20.6558	8.15407	3.15775	0.562936
1144	B137	IRIS-313-11280	36.4967	11.3973	143.337	0.778318	29.1261	77.9545	94.8478	20.6964	8.43595	3.00527	-0.112455
1145	B137	IRIS-313-11281	34.9633	11.097	146.488	0.801071	28.9014	73.6722	90.1078	20.5331	7.75	3.17383	-0.647078
1146	B137	IRIS-313-11282	35.6356	12.2149	146.017	0.785301	28.4141	78.2652	93.3656	20.103	8.20149	3.03797	-0.367981
1147	B137	IRIS-313-11283	35.5656	11.2647	145.034	0.788911	29.5152	75.9091	95.1759	20.4765	8.04323	3.14723	-0.353907
1148	B137	IRIS-313-11284	35.9908	11.9192	140.982	0.784932	29.5291	76.5544	92.9445	20.1489	8.29349	3.08602	-0.252249
1149	B137	IRIS-313-11285	35.6906	11.5581	142.259	0.787111	29.7608	76.2675	96.2218	20.5102	8.42641	3.097	-0.251874
1150	B137	IRIS-313-11286	36.2412	11.7147	140.595	0.793502	29.109	72.7148	94.1353	20.7137	8.03314	3.10125	-0.218783
1151	B137	IRIS-313-11287	36.2822	11.6227	144.294	0.792176	29.807	77.349	94.4342	20.0971	8.03016	3.16002	-0.111733
1152	B137	IRIS-313-11288	37.6508	12.4473	134.8	0.789539	29.5594	81.0889	93.696	19.8112	8.28097	3.08409	0.260892
1153	B137	IRIS-313-11292	37.3792	11.7812	147.969	0.781633	29.5781	79.9083	96.9395	20.7452	8.14626	3.1116	0.306956
1154	B137	IRIS-313-11294	37.8418	12.8782	149.235	0.77875	27.5934	77.2616	94.286	20.216	8.13888	2.97702	0.260635
1155	B137	IRIS-313-11296	36.0099	12.3132	142.527	0.781617	28.16	74.9559	93.4924	20.7878	8.09963	3.02996	-0.309761
1156	B137	IRIS-313-11299	36.406	11.5308	152.032	0.789609	30.142	76.77	97.6754	20.7157	8.24652	3.12616	0.0969336
1157	B137	IRIS-313-11300	36.1204	11.7946	143.652	0.780596	29.0351	76.2367	92.4214	20.4958	8.07719	3.10773	-0.254442
1158	B137	IRIS-313-11301	38.0975	13.0746	134.202	0.784032	28.9388	74.717	92.7935	20.5664	8.14625	3.06253	0.336416
1159	B137	IRIS-313-11302	37.2344	11.8348	149.537	0.789856	29.9099	76.9958	94.8816	20.6925	8.16399	3.13208	0.282406
1160	B137	IRIS-313-11303	36.1541	11.61	145.325	0.78685	29.6662	76.1837	94.9824	20.4966	8.20467	3.10443	-0.138018
1161	B137	IRIS-313-11304	35.5839	11.194	152.204	0.77716	29.1543	78.6071	96.319	20.2434	8.1629	3.11103	-0.321318
1162	B137	IRIS-313-11305	36.1612	12.4538	137.114	0.790899	29.0539	77.1399	95.9069	20.1817	8.27133	3.05423	-0.174465
1163	B137	IRIS-313-11306	34.6536	11.4265	135.142	0.786399	29.7032	75.9628	94.486	20.5806	8.35381	3.07316	-0.671141
1164	B137	IRIS-313-11307	37.108	12.4636	138.154	0.78222	28.8826	77.1998	92.7327	20.1785	8.15335	3.04014	0.0113917
1165	B137	IRIS-313-11308	36.8202	12.2835	147.743	0.785644	29.0876	75.6983	93.4414	19.9321	8.22061	3.05932	0.0152178
1166	B137	IRIS-313-11309	35.7359	11.47	150.937	0.786013	29.7783	77.6533	95.6818	20.7496	8.24499	3.10662	-0.167378
1167	B137	IRIS-313-11310	35.4992	10.7719	163.315	0.780644	29.5477	74.6135	98.5933	21.0889	8.21639	3.1334	-0.181819
1168	B137	IRIS-313-11312	36.5384	11.5284	145.061	0.785656	28.8305	78.4007	95.8327	20.5359	8.12232	3.10137	-0.074166
1169	B137	IRIS-313-11315	36.6439	11.9211	149.938	0.791909	28.6927	77.968	96.4077	20.6098	8.10913	3.09056	0.0471088
1170	B137	IRIS-313-11316	35.8772	12.1374	138.569	0.786712	28.3134	78.0838	93.6505	20.1995	8.10437	3.07751	-0.365631
1171	B137	IRIS-313-11317	36.2471	11.6288	150.067	0.775883	28.7876	77.214	95.1878	20.4287	8.23722	3.05827	-0.162496
1172	B137	IRIS-313-11318	35.61	11.6037	150.437	0.774823	27.9237	79.5798	94.6723	20.8546	8.21506	3.00006	-0.383225
1173	B137	IRIS-313-11319	35.6359	11.2252	146.14	0.789753	28.641	77.7177	94.6585	20.8393	8.23563	3.02555	-0.364766
1174	B137	IRIS-313-11320	35.6092	12.1342	143.363	0.779287	28.0046	78.4104	94.0847	20.6826	8.2014	3.0288	-0.40343
1175	B137	IRIS-313-11321	36.8153	12.6068	136.918	0.78302	28.6164	76.36	92.3876	19.8701	8.13562	3.06554	-0.114615
1176	B137	IRIS-313-11325	37.3505	13.0181	140.905	0.792288	27.2326	73.8165	88.3659	20.3284	7.97971	2.99475	-0.0435052
1177	B137	IRIS-313-11326	37.2026	12.3262	142.714	0.789514	27.8406	79.5602	94.7144	20.7947	8.02226	3.05005	0.0960698
1178	B137	IRIS-313-11327	38.1187	11.7721	154.002	0.77656	30.351	77.7828	98.4577	21.3203	8.4676	3.08201	0.683621
1179	B137	IRIS-313-11330	37.1054	12.3411	143.356	0.777029	29.721	77.1067	95.2542	20.3675	8.25131	3.09185	0.16477
1180	B137	IRIS-313-11331	37.2371	12.1368	144.825	0.784115	29.4253	76.3083	93.9084	20.5887	8.16034	3.08606	0.174638
1181	B137	IRIS-313-11334	37.6885	12.6437	144.96	0.78305	29.0327	79.3969	95.121	20.878	8.24027	3.04066	0.38296
1182	B137	IRIS-313-11335	36.4373	11.9529	139.328	0.777334	29.0414	77.5976	90.8202	19.3773	8.2071	3.09284	-0.27135
1183	B137	IRIS-313-11338	36.883	11.9093	147.264	0.778583	29.0308	78.6118	95.9086	21.1367	8.14136	3.09487	0.119113
1184	B137	IRIS-313-11339	36.9039	12.0258	141.833	0.787697	29.3318	79.7346	96.4094	20.4328	8.24233	3.06899	0.104343
1185	B137	IRIS-313-11341	37.0813	12.0691	138.417	0.793212	29.4064	78.5001	94.7126	20.1919	8.29888	3.08244	0.111645
1186	B137	IRIS-313-11342	35.7473	11.4622	150.902	0.773788	29.5678	78.0546	96.2001	20.7795	8.27216	3.10189	-0.200242
1187	B137	IRIS-313-11343	35.6866	11.9379	141.256	0.775937	29.6344	79.5372	93.2896	20.0269	8.16263	3.14401	-0.326036
1188	B137	IRIS-313-11344	35.4882	11.3593	143.921	0.77655	29.4424	75.8346	97.0753	20.9062	8.37784	3.06538	-0.348948
1189	B137	IRIS-313-11345	35.9429	11.454	154.422	0.774199	29.4835	75.5837	97.346	21.0197	8.13922	3.12603	-0.119769
1190	B137	IRIS-313-11346	37.4701	12.1193	145.623	0.777959	28.5855	78.2835	96.6108	20.4111	8.04613	3.13761	0.216436
1191	B137	IRIS-313-11347	35.3025	11.5034	148.165	0.776649	29.4804	77.6283	94.4426	20.3131	8.0873	3.12565	-0.42321
1192	B137	IRIS-313-11349	36.0336	12.0545	141.202	0.776046	29.0669	76.4124	95.5359	20.6034	8.17038	3.09805	-0.231801
1193	B137	IRIS-313-11351	35.1051	12.2323	132.437	0.774568	28.663	78.8386	91.2509	20.2589	8.20496	3.04163	-0.66382
1194	B137	IRIS-313-11354	35.9982	11.8464	136.913	0.784828	30.0122	80.6529	92.7329	20.1089	8.29276	3.11738	-0.214441
1195	B137	IRIS-313-11355	36.9691	11.9055	151.062	0.78957	27.9473	78.4258	91.577	20.7179	7.78685	3.11799	0.0106878
1196	B137	IRIS-313-11357	36.554	12.4897	145.509	0.787265	27.0964	73.7534	90.0097	20.7511	8.24893	2.89913	-0.251158
1197	B137	IRIS-313-11358	35.4914	12.4727	142.324	0.770288	27.9409	77.55	92.9417	20.0181	8.0898	3.02471	-0.533804
1198	B137	IRIS-313-11359	35.9641	11.9492	129.906	0.784435	30.9986	77.2916	96.547	20.158	8.54082	3.0832	-0.174002
1199	B137	IRIS-313-11361	36.4773	11.878	152.634	0.77093	29.4429	78.2902	96.3215	20.9649	8.40726	3.04299	0.0606705
1200	B137	IRIS-313-11363	36.0939	11.4987	142.975	0.785137	29.9871	79.0046	98.5201	20.9642	8.41381	3.06687	-0.0496336
1201	B137	IRIS-313-11365	37.6837	12.8098	130.359	0.793186	29.6736	77.926	93.3167	20.2536	8.49015	3.01019	0.278489
1202	B137	IRIS-313-11367	36.5085	12.0018	142.984	0.788174	29.1277	77.6095	95.7379	20.7831	8.25079	3.05884	-0.0205314
1203	B137	IRIS-313-11368	36.2175	11.9851	135.801	0.788001	29.1235	78.3235	95.8843	19.5629	8.06842	3.12339	-0.251774
1204	B137	IRIS-313-11369	36.3167	11.6031	130.25	0.781141	31.9198	76.2585	95.5006	20.9372	8.83582	3.07945	0.0240967
1205	B137	IRIS-313-11370	35.683	10.8673	151.711	0.78879	29.3949	75.8071	97.0434	20.5381	8.14201	3.12867	-0.270936
1206	B137	IRIS-313-11372	35.9459	11.321	145.617	0.782734	29.9979	78.8788	99.1898	20.3824	8.43591	3.06674	-0.122552
1207	B137	IRIS-313-11377	35.5077	11.9646	147.307	0.783808	27.6576	75.568	92.1238	20.0429	7.95179	3.03192	-0.554484
1208	B137	IRIS-313-11381	35.4269	11.6702	152.745	0.784192	28.056	76.9235	95.8311	20.646	8.05464	3.04155	-0.406739
1209	B137	IRIS-313-11382	36.0017	12.4252	136.813	0.776273	28.845	78.4617	91.3298	19.8327	8.26373	3.07991	-0.342356
1210	B137	IRIS-313-11383	36.0953	11.7921	149.561	0.784353	28.8427	76.8013	93.8912	20.4903	8.01287	3.1233	-0.190226
1211	B137	IRIS-313-11384	36.1126	11.5645	148.136	0.789395	28.8128	76.8339	94.059	20.6009	7.97524	3.14382	-0.19345
1212	B137	IRIS-313-11385	36.1917	11.5005	144.827	0.793153	29.9328	74.1335	94.2353	21.3128	8.46927	3.05073	-0.0596731
1213	B137	IRIS-313-11386	36.9631	12.1291	142.086	0.774623	30.0339	76.9068	96.507	20.6757	8.44132	3.07972	0.164595
1214	B137	IRIS-313-11387	37.0931	11.6968	148.887	0.791112	29.2907	76.5938	95.2265	20.7355	8.10232	3.11385	0.173185
1215	B137	IRIS-313-11388	38.1387	11.9271	153.534	0.779111	29.9152	77.5399	96.0154	20.6652	8.17316	3.13102	0.574955
1216	B137	IRIS-313-11389	36.4484	12.1026	141.612	0.775164	29.4208	76.8193	95.9681	20.5498	8.23959	3.07915	-0.0748218
1217	B137	IRIS-313-11390	38.5038	12.1188	151.697	0.780176	29.7507	76.3812	95.8059	20.5227	8.16852	3.11117	0.640514
1218	B137	IRIS-313-11391	36.3758	11.5983	141.54	0.786948	29.5257	76.5825	95.2298	20.5376	8.25591	3.09026	-0.106903
1219	B137	IRIS-313-11392	36.8709	12.2136	147.839	0.765304	29.6264	80.3038	94.9412	20.698	8.47374	3.06231	0.157265
1220	B137	IRIS-313-11393	37.6922	11.1863	153.241	0.789401	31.3475	78.1514	97.2852	21.1862	8.47486	3.14291	0.60836
1221	B137	IRIS-313-11394	36.0201	11.2655	149.685	0.776911	30.1945	76.8817	98.3293	21.7028	8.45913	3.05613	-0.00920988
1222	B137	IRIS-313-11395	35.3631	11.8894	140.157	0.788296	27.4729	75.2593	94.6549	20.9214	8.03068	3.0269	-0.566681
1223	B137	IRIS-313-11398	37.3397	11.9041	146.16	0.785548	29.4218	76.5969	96.1796	20.6614	8.3836	3.0474	0.251713
1224	B137	IRIS-313-11399	35.5275	11.3735	138.349	0.782864	29.7032	76.4817	90.2446	19.609	8.14126	3.13116	-0.53051
1225	B137	IRIS-313-11400	37.0129	12.8478	135.935	0.788439	28.4881	76.941	91.3787	20.5124	8.25236	3.01845	0.000465618
1226	B137	IRIS-313-11402	37.2142	12.4553	135.549	0.779899	29.7525	75.1887	92.2099	20.414	8.22453	3.0844	0.0864263
1227	B137	IRIS-313-11403	37.3432	11.7338	147.704	0.783643	30.3754	77.1696	97.3933	20.2797	8.21693	3.1582	0.32149
1228	B137	IRIS-313-11404	36.2285	12.6152	133.287	0.783904	28.2697	78.5189	94.6169	19.8518	8.21315	3.00228	-0.301625
1229	B137	IRIS-313-11405	35.8995	12.1685	139.733	0.782834	28.4782	77.0882	93.5716	20.6513	8.07653	3.07521	-0.329027
1230	B137	IRIS-313-11406	35.7127	11.7508	143.426	0.778616	30.1591	76.6997	96.541	20.7053	8.4562	3.09823	-0.188298
1231	B137	IRIS-313-11407	36.1672	12.3658	138.959	0.77364	29.8763	79.8724	94.9953	20.586	8.57429	2.99747	-0.0927683
1232	B137	IRIS-313-11408	36.5108	11.7226	143.32	0.785324	29.8445	77.3464	98.5202	20.4984	8.18004	3.14407	0.0311725
1233	B137	IRIS-313-11409	35.701	11.7633	135.38	0.779929	30.0669	77.5362	93.233	19.9471	8.24802	3.13038	-0.369753
1234	B137	IRIS-313-11410	35.8977	12.2518	141.308	0.783553	28.4592	78.1957	93.4981	20.5857	8.07036	3.05578	-0.309594
1235	B137	IRIS-313-11411	35.4935	11.2619	149.702	0.781539	30.6075	75.0544	95.873	20.8594	8.29987	3.18219	-0.204187
1236	B137	IRIS-313-11414	35.6231	11.5981	144.21	0.789725	29.3997	77.7917	90.5306	20.1064	8.27176	3.0813	-0.378277
1237	B137	IRIS-313-11416	35.5904	12.1672	135.525	0.776532	28.8227	75.3706	94.4102	20.464	8.30109	3.02657	-0.458497
1238	B137	IRIS-313-11418	36.3109	12.0762	131.068	0.777998	30.7948	81.6473	93.1352	20.0684	8.70361	3.03342	-0.0858675
1239	B137	IRIS-313-11419	35.8797	11.8552	146.663	0.787632	28.5553	75.1488	91.4632	20.4023	8.22497	3.01691	-0.345753
1240	B137	IRIS-313-11420	34.8344	11.5197	136.649	0.783806	29.1628	78.2493	92.1398	19.6275	8.24548	3.08448	-0.726612
1241	B137	IRIS-313-11421	36.9572	12.4846	142.396	0.774473	29.3828	77.2232	96.1321	20.3046	8.29748	3.0628	0.0992531
1242	B137	IRIS-313-11422	36.5428	11.442	146.566	0.81085	29.6864	74.9106	95.8759	21.1733	7.83928	3.18073	0.0658346
1243	B137	IRIS-313-11423	35.9984	11.8322	149.029	0.786922	28.8311	79.1395	95.1978	20.1958	8.22109	3.04153	-0.196057
1244	B137	IRIS-313-11429	38.4209	12.6359	144.666	0.783561	29.2476	84.5172	98.6022	20.8214	8.13114	3.05717	0.687511
1245	B137	IRIS-313-11431	37.636	11.9116	146.196	0.776375	29.1356	74.318	94.702	20.0689	8.25414	3.03111	0.184691
1246	B137	IRIS-313-11435	37.3462	12.3026	143.399	0.788781	29.1063	84.0541	96.9073	20.6309	8.1186	3.04776	0.297344
1247	B137	IRIS-313-11436	37.7927	12.3903	142.612	0.788875	29.329	84.2142	97.2144	20.7616	8.15357	3.06122	0.466696
1248	B137	IRIS-313-11439	38.3506	12.4229	143.7	0.787676	29.5884	83.6079	98.1545	20.7568	8.26715	3.03614	0.665858
1249	B137	IRIS-313-11441	37.9726	12.4412	145.099	0.782726	29.6398	84.4568	98.4619	20.7062	8.2668	3.03962	0.570295
1250	B137	IRIS-313-11442	35.2593	11.784	146.629	0.774629	28.3489	74.9656	94.2033	20.6124	8.16718	3.04239	-0.534159
1251	B137	IRIS-313-11443	36.3446	11.4862	146.715	0.785785	29.4807	78.3197	94.3256	20.4803	8.03507	3.15302	-0.090856
1252	B137	IRIS-313-11445	35.8656	11.6512	148.468	0.784446	29.0953	78.0403	93.2946	20.5646	8.26385	3.08941	-0.229402
1253	B137	IRIS-313-11446	36.3768	11.2503	150.363	0.779835	30.5539	79.6589	97.3102	20.8047	8.18305	3.19469	0.0947245
1254	B137	IRIS-313-11447	35.0999	11.4335	138.438	0.779851	29.586	76.6266	94.0677	19.9075	8.16114	3.14145	-0.587273
1255	B137	IRIS-313-11448	36.1137	11.9634	146.959	0.777978	29.9683	79.3899	98.2711	20.8484	8.07226	3.17001	-0.00415045
1256	B137	IRIS-313-11452	37.393	12.2076	143.541	0.783253	29.8788	77.5708	93.1121	20.5317	8.23391	3.1278	0.26673
1257	B137	IRIS-313-11460	36.3671	11.8205	142.433	0.790636	29.4466	77.9315	93.725	20.1969	8.31371	3.07497	-0.103226
1258	B137	IRIS-313-11462	36.8988	12.26	136.851	0.796042	30.095	79.1103	93.8227	20.5803	8.26119	3.11348	0.146304
1259	B137	IRIS-313-11465	37.7572	12.7002	140.943	0.781568	29.1701	84.0358	96.4941	20.42	8.13575	3.05408	0.397232
1260	B137	IRIS-313-11471	36.9041	11.9702	136.713	0.775711	29.6924	77.519	94.3986	20.7179	8.46938	3.02714	0.0320378
1261	B137	IRIS-313-11477	37.2808	12.5496	142.216	0.788228	29.8253	77.0633	92.4572	20.3274	8.21113	3.13711	0.236739
1262	B137	IRIS-313-11479	37.78	12.3997	140.667	0.78537	29.018	83.7428	95.8496	20.5583	8.19903	3.05338	0.38228
1263	B137	IRIS-313-11484	37.2532	12.5737	143.877	0.777384	28.9946	76.748	90.2011	20.1227	8.10292	3.07047	0.0730266
1264	B137	IRIS-313-11485	38.7085	12.7187	144.565	0.790981	28.9834	79.6028	95.0375	20.239	8.09292	3.07448	0.646885
1265	B137	IRIS-313-11486	36.8425	12.2625	144.121	0.783131	29.5793	76.0333	94.0039	20.4713	8.20605	3.10367	0.0764413
1266	B137	IRIS-313-11489	38.3957	12.6161	140.843	0.787918	30.172	78.1883	94.8541	20.0665	8.14671	3.13908	0.587875
1267	B137	IRIS-313-11490	36.2179	12.2343	143.718	0.787892	28.9002	78.885	95.8608	20.1707	8.2829	3.01724	-0.133532
1268	B137	IRIS-313-11492	38.2763	12.5989	139.726	0.795961	30.0786	77.2427	93.1068	20.2719	8.25704	3.11894	0.55033
1269	B137	IRIS-313-11496	38.5751	12.3881	145.717	0.784115	29.8677	84.8559	97.8727	20.9295	8.21871	3.07381	0.782812
1270	B137	IRIS-313-11499	37.8871	12.3241	141.801	0.784118	30.0825	84.4132	97.3588	20.8291	8.27503	3.08126	0.550471
1271	B137	IRIS-313-11500	36.1057	12.0138	145.15	0.771563	29.396	79.3638	95.5969	20.6864	8.4595	3.04474	-0.113589
1272	B137	IRIS-313-11505	33.8893	11.6788	145.287	0.775	29.1651	75.7043	91.8277	20.3758	8.16738	3.09133	-0.915089
1273	B137	IRIS-313-11506	36.5255	11.4817	145.95	0.785898	30.0221	77.0545	97.8429	21.0015	8.24054	3.1401	0.0828001
1274	B137	IRIS-313-11507	37.7995	12.209	147.977	0.773899	29.3709	74.3555	96.5148	20.9628	8.24737	3.04513	0.375004
1275	B137	IRIS-313-11509	36.7952	11.8864	142.563	0.776221	30.2263	78.2855	94.3118	20.2706	8.35782	3.08783	0.0650602
1276	B137	IRIS-313-11511	37.909	12.468	142.729	0.780089	29.7376	84.3968	97.5299	20.7754	8.28499	3.0486	0.530633
1277	B137	IRIS-313-11515	36.9856	11.1612	139.984	0.789085	30.0841	76.8809	94.1233	20.9313	8.35532	3.0746	0.0843723
1278	B137	IRIS-313-11516	37.3042	12.2828	142.26	0.776519	29.6323	76.1468	93.5463	20.8631	8.356	3.0634	0.208207
1279	B137	IRIS-313-11517	35.123	12.4455	140.706	0.767746	28.7674	75.4759	92.1995	20.5367	8.42342	2.99477	-0.566131
1280	B137	IRIS-313-11521	37.0176	11.4528	147.136	0.784885	30.114	76.3313	95.2141	20.4464	8.06276	3.19495	0.152097
1281	B137	IRIS-313-11522	38.2268	12.6645	146.005	0.778008	29.1494	85.8588	98.7977	20.8377	8.28235	3.00844	0.643316
1282	B137	IRIS-313-11524	37.9609	12.2508	144.958	0.784156	29.6107	85.089	97.339	20.9894	8.20147	3.07624	0.56787
1283	B137	IRIS-313-11527	37.7653	12.5291	142.145	0.78216	29.3795	83.8654	97.2376	20.5765	8.1631	3.05647	0.434214
1284	B137	IRIS-313-11528	36.3573	11.226	153.242	0.782286	30.0221	78.0803	99.1399	20.7557	8.34551	3.0954	0.0731371
1285	B137	IRIS-313-11530	37.1291	12.1479	140.762	0.783319	29.9553	77.9303	94.6888	20.2685	8.30382	3.14163	0.184407
1286	B137	IRIS-313-11532	37.8663	12.497	140.768	0.785257	29.4582	84.1452	96.7275	20.6346	8.28923	3.02546	0.468739
1287	B137	IRIS-313-11534	37.2078	12.2052	139.474	0.789552	29.2772	78.6091	94.9614	20.2197	8.05799	3.13187	0.141943
1288	B137	IRIS-313-11537	37.924	12.4607	143.248	0.780143	29.4784	84.4474	98.9419	20.8657	8.20876	3.04133	0.532885
1289	B137	IRIS-313-11540	37.5325	12.3334	142.378	0.781313	29.2912	84.2977	96.76	20.868	8.18193	3.05737	0.365361
1290	B137	IRIS-313-11542	37.6398	12.4105	145.718	0.784779	28.608	82.2282	95.8202	20.2804	8.18105	3.00109	0.30192
1291	B137	IRIS-313-11543	37.0864	11.6372	143.19	0.786719	31.1974	78.2161	95.6211	20.6073	8.48592	3.16057	0.312412
1292	B137	IRIS-313-11544	36.5039	11.7388	146.485	0.782122	29.6239	78.4977	92.2403	20.3221	8.1339	3.16888	-0.040988
1293	B137	IRIS-313-11545	36.4731	11.732	146.401	0.781695	29.6538	78.4116	92.235	20.3299	8.14077	3.16969	-0.0495664
1294	B137	IRIS-313-11546	36.1599	11.7034	146.003	0.790576	29.0509	74.3831	93.5143	20.8403	8.05024	3.1157	-0.180949
1295	B137	IRIS-313-11547	35.6341	11.9411	145.906	0.779755	28.3712	75.725	92.195	20.1217	8.18812	3.03475	-0.454684
1296	B137	IRIS-313-11548	37.3294	11.8721	149.969	0.77853	29.8396	76.279	93.3494	20.4171	8.00952	3.18298	0.231158
1297	B137	IRIS-313-11549	36.089	11.5069	146.342	0.792066	29.5404	77.5464	92.7206	20.3583	8.11331	3.12308	-0.18038
1298	B137	IRIS-313-11551	35.8636	12.0554	132.665	0.783973	29.0399	76.5889	90.1225	19.344	8.22722	3.04622	-0.50401
1299	B137	IRIS-313-11554	37.8795	12.0765	150.431	0.788049	28.0697	77.872	91.694	19.6544	8.05421	3.0344	0.211877
1300	B137	IRIS-313-11555	36.7478	12.2335	137.816	0.782529	29.5817	79.56	92.0096	19.8355	8.1846	3.1201	-0.0443607
1301	B137	IRIS-313-11557	37.3179	12.708	131.386	0.795978	30.2072	76.1625	91.3913	20.3194	8.27409	3.12321	0.192847
1302	B137	IRIS-313-11558	36.5932	11.7116	135.81	0.789561	30.135	78.3252	94.8357	20.5513	8.34457	3.09557	-0.00950779
1303	B137	IRIS-313-11561	37.5617	12.2308	154.442	0.773861	30.0412	76.0632	96.1411	21.4297	8.32614	3.09512	0.487537
1304	B137	IRIS-313-11564	37.1184	12.1464	149.078	0.781371	28.7729	82.8421	96.9611	20.8665	8.18226	3.01914	0.228707
1305	B137	IRIS-313-11565	37.5994	11.7369	153.347	0.782075	29.5335	78.5488	99.7641	21.1926	8.14068	3.11799	0.468518
1306	B137	IRIS-313-11567	36.805	12.2127	144.81	0.783332	29.0234	82.2794	95.9459	20.5124	8.22983	3.041	0.099478
1307	B137	IRIS-313-11568	37.521	11.4123	147.84	0.786359	30.5463	75.4201	95.4756	20.8894	7.87343	3.27342	0.362299
1308	B137	IRIS-313-11571	37.9314	12.6311	141.295	0.778362	29.3378	85.4637	97.4559	20.3898	8.22246	3.03052	0.473492
1309	B137	IRIS-313-11572	35.3314	11.4792	138.893	0.788236	29.2611	75.2084	92.6137	19.6616	7.83785	3.1931	-0.585199
1310	B137	IRIS-313-11575	38.3166	12.6804	144.183	0.778666	29.3271	85.8757	99.0667	20.7917	8.28851	3.02288	0.674417
1311	B137	IRIS-313-11576	35.626	12.1568	144.164	0.777029	27.971	74.188	88.4363	19.7609	7.92678	3.06228	-0.601726
1312	B137	IRIS-313-11578	38.0323	12.4997	144.67	0.778367	29.5789	84.7578	98.8342	20.7172	8.30002	3.03021	0.581645
1313	B137	IRIS-313-11579	36.9687	11.1602	155.069	0.798077	27.5853	76.4035	95.0096	20.7941	7.58422	3.18208	0.00304685
1314	B137	IRIS-313-11584	38.0583	12.641	141.99	0.779138	29.4177	85.584	98.285	20.6092	8.27637	3.0246	0.557355
1315	B137	IRIS-313-11586	38.4598	12.6673	146.213	0.777747	29.3433	85.8074	98.6858	20.5936	8.28099	3.02286	0.710605
1316	B137	IRIS-313-11591	36.7446	11.6053	151.454	0.787487	28.6876	80.3579	96.8772	20.9461	7.92139	3.1193	0.0865618
1317	B137	IRIS-313-11595	37.5001	12.3323	139.965	0.78702	30.3763	77.1945	94.5211	20.3451	8.22788	3.12615	0.319885
1318	B137	IRIS-313-11596	36.24	11.8814	148.309	0.79335	27.7082	77.6791	89.4299	19.9616	7.73714	3.12798	-0.323147
1319	B137	IRIS-313-11598	36.0999	12.092	138.784	0.787097	29.94	75.9994	91.7166	19.9957	8.21837	3.11864	-0.22097
1320	B137	IRIS-313-11599	34.6773	11.7307	128.781	0.782441	29.9503	78.4373	96.961	20.7263	8.35543	3.09265	-0.615903
1321	B137	IRIS-313-11604	37.5815	12.6417	135.599	0.791399	30.3572	77.9597	92.5882	20.3992	8.24105	3.15416	0.343067
1322	B137	IRIS-313-11607	35.9478	11.3102	151.543	0.788134	28.9905	81.0846	97.7213	20.6842	8.22346	3.05734	-0.129094
1323	B137	IRIS-313-11608	37.6751	11.9639	150.966	0.786457	28.7306	77.4296	94.6167	20.4062	8.16809	3.05216	0.29579
1324	B137	IRIS-313-11610	37.0269	12.0369	148.919	0.78094	28.4197	75.5863	94.2689	20.2924	8.2496	3.01447	0.0266546
1325	B137	IRIS-313-11611	37.5601	12.4762	141.661	0.78236	29.2624	83.2351	96.375	20.6165	8.26127	3.04049	0.352117
1326	B137	IRIS-313-11620	36.4267	11.9604	139.142	0.789627	29.9976	76.1539	93.4112	20.4009	8.3002	3.10738	-0.0655917
1327	B137	IRIS-313-11621	37.3653	11.8019	153.49	0.786658	27.989	76.9404	97.5318	21.2669	8.08457	3.03384	0.239995
1328	B137	IRIS-313-11623	37.8171	12.6234	140.541	0.778078	29.0278	85.3467	97.1593	20.4517	8.20242	3.02145	0.404773
1329	B137	IRIS-313-11624	37.191	11.2969	157.118	0.794616	28.8955	74.0854	92.1495	21.215	7.67524	3.21796	0.174259
1330	B137	IRIS-313-11632	37.972	12.4393	144.18	0.783876	29.113	81.1858	96.3226	20.4563	8.16319	3.05	0.44195
1331	B137	IRIS-313-11636	37.6527	12.8318	131.439	0.789756	30.3434	76.9225	92.3864	19.967	8.26774	3.13048	0.288485
1332	B137	IRIS-313-11638	36.1594	11.5027	140.656	0.784886	30.2086	77.093	96.1729	20.6005	8.35914	3.09899	-0.107011
1333	B137	IRIS-313-11639	37.6151	12.7662	147.891	0.785214	28.0713	76.1437	91.6845	20.4789	8.08311	3.06583	0.224904
1334	B137	IRIS-313-11640	35.5966	11.3096	149.115	0.774109	29.7983	77.2732	94.9767	20.3906	8.17097	3.18621	-0.290729
1335	B137	IRIS-313-11641	35.7711	11.301	146.831	0.777171	29.8827	78.8542	94.2868	20.1631	8.20316	3.16776	-0.258955
1336	B137	IRIS-313-11642	36.6866	11.0536	145.179	0.796285	30.2611	79.1187	98.5255	20.5909	8.17282	3.16825	0.130131
1337	B137	IRIS-313-11643	37.2627	11.1812	149.855	0.790598	29.9241	81.1894	100.032	21.6663	8.26212	3.10923	0.417733
1338	B137	IRIS-313-11644	36.2521	12.308	136.914	0.778878	29.4046	77.7441	90.4815	19.6119	8.12335	3.11929	-0.272872
1339	B137	IRIS-313-11645	35.9162	12.0966	135.72	0.778819	29.5182	75.4758	93.698	20.1028	8.13588	3.13017	-0.333776
1340	B137	IRIS-313-11646	36.8969	12.4162	137.517	0.772542	30.209	75.6808	93.7168	20.4018	8.49934	3.0371	0.0618473
1341	B137	IRIS-313-11647	35.3941	11.3754	147.461	0.781463	29.8269	77.5913	94.4756	19.9481	8.15461	3.17308	-0.376823
1342	B137	IRIS-313-11648	35.6259	11.298	140.111	0.783177	30.4618	79.2812	97.3977	20.5949	8.52969	3.08045	-0.218883
1343	B137	IRIS-313-11654	38.0777	12.55	147.41	0.775347	29.4482	84.8706	97.6741	20.7956	8.27104	3.02462	0.592838
1344	B137	IRIS-313-11655	37.8695	12.6729	139.336	0.777597	29.8257	85.0404	97.8073	20.7378	8.36666	3.03571	0.519461
1345	B137	IRIS-313-11656	36.3344	11.4993	152.647	0.780555	28.3581	80.2075	95.6367	20.5656	8.24598	3.02446	-0.107391
1346	B137	IRIS-313-11663	36.3597	11.9378	144.666	0.77216	30.5532	78.0397	95.7534	20.4173	8.36069	3.15335	0.024289
1347	B137	IRIS-313-11664	36.8162	10.8544	162.88	0.78893	29.1644	74.6953	95.213	21.2968	8.13195	3.09281	0.146381
1348	B137	IRIS-313-11665	36.9053	10.8266	146.879	0.802425	31.0144	74.869	95.2626	21.1131	8.24349	3.16803	0.221224
1349	B137	IRIS-313-11666	35.4725	11.4146	128.439	0.7939	30.6518	72.2276	89.2239	20.194	8.36879	3.12854	-0.518646
1350	B137	IRIS-313-11667	37.0891	10.3741	149.848	0.803296	31.1544	74.559	93.6923	20.1873	7.96877	3.30205	0.194644
1351	B137	IRIS-313-11668	37.562	11.3578	135.878	0.807119	31.3461	73.7896	91.4869	20.1007	7.98764	3.30076	0.278659
1352	B137	IRIS-313-11669	37.8298	11.4129	136.785	0.798344	31.2875	76.6799	93.9644	20.0018	7.98772	3.30216	0.392408
1353	B137	IRIS-313-11673	38.1862	12.6103	141.928	0.784985	29.4242	84.313	96.9467	20.5299	8.23451	3.03973	0.573194
1354	B137	IRIS-313-11676	37.4921	11.7629	143.463	0.785997	30.688	76.2452	94.7153	20.5772	8.33981	3.14475	0.347636
1355	B137	IRIS-313-11677	36.5592	11.344	146.811	0.783539	30.4558	77.8744	96.2408	21.0441	8.47418	3.09299	0.116406
1356	B137	IRIS-313-11678	37.0913	11.3663	143.893	0.786697	30.6465	77.1261	94.8144	20.1473	8.27925	3.17071	0.179637
1357	B137	IRIS-313-11679	36.4353	11.6886	140.857	0.780911	29.7683	77.9295	94.1566	20.3068	8.26751	3.08787	-0.104647
1358	B137	IRIS-313-11680	36.6614	12.1774	145.967	0.780369	29.3206	76.0126	93.8299	20.3208	8.22631	3.1091	-0.000635616
1359	B137	IRIS-313-11681	36.9515	11.5487	153.625	0.783437	28.9419	76.9971	95.199	21.0492	8.20593	3.07887	0.143596
1360	B137	IRIS-313-11682	37.9575	11.6623	152.286	0.786791	29.8871	76.6011	95.5799	20.7153	8.28006	3.10839	0.50302
1361	B137	IRIS-313-11683	37.196	12.2318	150.093	0.771961	29.4061	79.1194	95.121	19.708	8.28147	3.08838	0.179721
1362	B137	IRIS-313-11684	37.1299	12.0735	146.372	0.774185	30.1156	78.0485	93.7534	20.3175	8.42384	3.09685	0.206115
1363	B137	IRIS-313-11685	35.5226	11.477	149.16	0.777478	29.9497	77.2038	93.2307	20.4501	8.34303	3.12307	-0.294132
1364	B137	IRIS-313-11686	37.4091	11.4679	149.161	0.782126	30.415	77.1797	94.8088	20.47	8.46786	3.10772	0.325538
1365	B137	IRIS-313-11687	36.3303	11.9008	144.046	0.774534	29.6264	77.094	93.2818	20.1999	8.31023	3.09926	-0.13153
1366	B137	IRIS-313-11691	38.11	12.4541	146.057	0.780132	29.4868	84.5056	99.3918	20.8673	8.24122	3.03913	0.621718
1367	B137	IRIS-313-11692	35.8545	10.7484	147.714	0.791714	29.7133	78.4438	93.2708	20.914	7.82278	3.25858	-0.227807
1368	B137	IRIS-313-11693	35.9691	12.5684	129.748	0.784845	28.7772	74.3432	92.404	19.518	8.13272	3.09376	-0.445671
1369	B137	IRIS-313-11694	36.8203	11.6963	143.299	0.801289	29.4135	76.3417	94.4295	20.6344	8.08842	3.12951	0.0660203
1370	B137	IRIS-313-11698	37.338	11.9065	145.013	0.786483	29.7447	82.9634	97.5953	20.8062	8.23174	3.08622	0.350247
1371	B137	IRIS-313-11700	37.4103	11.7615	152.897	0.778996	29.8304	75.5404	92.4621	19.9282	8.26256	3.10536	0.224269
1372	B137	IRIS-313-11702	38.2723	12.7126	145.322	0.778754	29.2769	85.2444	99.2834	20.774	8.25795	3.02539	0.663624
1373	B137	IRIS-313-11704	36.6131	11.5453	149.053	0.785092	29.0194	76.7022	92.9764	20.2377	8.06526	3.11304	-0.0810748
1374	B137	IRIS-313-11705	37.6952	11.5599	143.004	0.782999	30.7505	75.048	94.3902	20.5553	8.34724	3.14715	0.363495
1375	B137	IRIS-313-11707	36.3537	11.6965	145.451	0.776426	29.2935	78.5264	95.5666	20.4089	8.21622	3.09774	-0.103622
1376	B137	IRIS-313-11708	38.0557	11.7787	158.651	0.771149	29.6453	79.2127	97.3956	20.443	8.2246	3.10551	0.55793
1377	B137	IRIS-313-11709	36.293	12.2386	138.739	0.784534	29.1013	78.6153	92.7812	20.1512	8.17372	3.08386	-0.185269
1378	B137	IRIS-313-11710	37.5388	11.7538	153.13	0.781279	30.0683	76.4899	94.4851	20.3402	8.36191	3.09778	0.360379
1379	B137	IRIS-313-11712	37.9744	12.5535	134.311	0.795679	30.2435	76.1482	92.0356	19.7236	8.26206	3.12013	0.358121
1380	B137	IRIS-313-11714	36.2163	11.994	147.104	0.79236	28.4644	79.7958	94.0505	20.7828	8.17349	3.01729	-0.126021
1381	B137	IRIS-313-11716	37.1975	11.5869	147.183	0.790412	29.6967	79.687	93.7766	19.8271	8.19748	3.11003	0.162434
1382	B137	IRIS-313-11717	37.5705	11.1029	148.137	0.786905	30.1149	78.812	99.694	21.4483	8.41955	3.07146	0.450123
1383	B137	IRIS-313-11719	38.4627	12.0962	151.916	0.779681	29.7699	76.3717	95.7676	20.4872	8.17123	3.113	0.626399
1384	B137	IRIS-313-11720	35.9635	11.7218	146.223	0.770623	30.2435	78.4333	96.6452	20.4857	8.37805	3.11173	-0.113901
1385	B137	IRIS-313-11721	37.9341	11.884	146.373	0.784619	29.4013	77.0748	95.6051	20.4787	8.20666	3.09894	0.398144
1386	B137	IRIS-313-11722	37.7775	13.0443	150.35	0.778743	26.2658	77.6261	89.4037	20.287	7.8415	3.00375	0.0947794
1387	B137	IRIS-313-11723	36.9697	11.8078	130.909	0.783471	31.7343	76.2963	94.6374	21.0837	8.81328	3.05757	0.219941
1388	B137	IRIS-313-11725	38.361	12.7843	144.877	0.776874	29.154	85.364	98.0183	20.5833	8.2903	3.00686	0.647294
1389	B137	IRIS-313-11726	36.2924	11.6588	154.028	0.803382	27.4919	78.9971	93.3153	20.3416	7.73148	3.0979	-0.185483
1390	B137	IRIS-313-11727	37.8714	11.7037	138.569	0.803087	29.2681	74.1951	91.0989	19.745	7.65556	3.23803	0.176003
1391	B137	IRIS-313-11728	36.0623	12.1825	144.812	0.777666	28.9105	78.6313	93.7497	20.0552	8.20297	3.07533	-0.228506
1392	B137	IRIS-313-11729	36.3553	11.3654	148.84	0.812581	28.1707	75.1013	93.4272	20.0961	7.94079	3.07919	-0.201508
1393	B137	IRIS-313-11730	37.6523	11.9957	144.398	0.8051	28.8928	77.3458	96.3209	20.9399	7.77228	3.15596	0.340218
1394	B137	IRIS-313-11731	37.0392	11.47	147.628	0.804684	28.7972	78.3343	92.2134	20.1887	7.97911	3.10267	0.0512205
1395	B137	IRIS-313-11732	36.7035	11.2925	144.457	0.814542	28.8073	72.2017	92.4372	20.8145	7.63794	3.21677	-0.0789217
1396	B137	IRIS-313-11733	36.3859	11.2248	147.587	0.792826	29.7502	75.2067	94.1304	20.4385	7.87998	3.19768	-0.0973772
1397	B137	IRIS-313-11734	37.8012	11.107	162.061	0.803412	28.2735	72.6033	94.2831	20.073	7.76026	3.15684	0.279502
1398	B137	IRIS-313-11737	36.9147	11.7181	145.426	0.793269	30.0503	78.6419	95.7896	20.4813	8.15971	3.14493	0.178474
1399	B137	IRIS-313-11739	37.6748	12.3374	143.699	0.787878	29.2421	84.0647	97.1512	20.7155	8.13184	3.05856	0.419469
1400	B137	IRIS-313-11740	35.5153	11.5608	136.698	0.781716	29.77	79.124	95.9461	20.4768	8.09347	3.16102	-0.367045
1401	B137	IRIS-313-11743	37.873	12.0397	149.861	0.78845	29.64	83.2273	98.3966	20.9286	8.22777	3.07959	0.577278
1402	B137	IRIS-313-11744	35.5937	11.9664	130.732	0.796592	29.0907	78.3367	92.0903	20.7046	8.02251	3.11745	-0.42953
1403	B137	IRIS-313-11745	35.9704	11.0601	148.803	0.802737	29.2836	74.9043	92.1521	20.7608	7.92178	3.18585	-0.226708
1404	B137	IRIS-313-11746	36.2479	10.939	144.83	0.795439	30.7745	74.8081	93.7594	21.0781	7.99539	3.28706	-0.0247121
1405	B137	IRIS-313-11748	35.9485	12.5308	136.498	0.794814	27.1672	75.9768	90.4714	19.7211	7.67057	3.06673	-0.540621
1406	B137	IRIS-313-11750	35.7011	11.6571	143.682	0.793772	29.7545	80.2659	97.2	20.9204	8.0741	3.13428	-0.16148
1407	B137	IRIS-313-11751	37.5756	11.5212	142.5	0.791443	30.7434	80.7132	95.7794	19.8086	8.22831	3.16191	0.353815
1408	B137	IRIS-313-11752	36.837	10.7348	152.524	0.802317	29.9175	71.709	92.2155	20.6514	7.77128	3.26307	0.0377053
1409	B137	IRIS-313-11756	37.6703	12.2971	144.214	0.783796	29.4277	84.2983	97.8523	20.8053	8.17633	3.06075	0.444281
1410	B137	IRIS-313-11757	37.3158	12.7133	135.679	0.787746	29.7659	79.1456	91.6638	19.9283	8.20267	3.10751	0.167097
1411	B137	IRIS-313-11759	37.9622	12.2299	144.901	0.784648	29.6257	85.2555	97.4498	21.0331	8.22022	3.07065	0.57498
1412	B137	IRIS-313-11760	35.5714	11.4439	136.483	0.784855	29.9777	77.6514	97.3279	20.3891	8.51595	3.06059	-0.323151
1413	B137	IRIS-313-11761	35.4505	11.3915	144.188	0.780304	30.0645	78.0503	97.1541	20.6107	8.36558	3.10842	-0.28555
1414	B137	IRIS-313-11762	34.9141	11.9418	141.863	0.773865	28.6204	76.3801	92.8497	20.5528	8.27523	3.0074	-0.651312
1415	B137	IRIS-313-11763	36.0035	11.4684	143.358	0.78504	28.6149	78.5974	94.3366	21.7474	8.08123	3.04979	-0.21962
1416	B137	IRIS-313-11766	36.3076	11.9154	135.461	0.782825	30.5269	77.3884	96.6394	20.3296	8.29866	3.15561	-0.056496
1417	B137	IRIS-313-11767	36.555	11.6049	143.174	0.788591	30.1545	79.0411	99.5454	21.5101	8.44895	3.10086	0.185687
1418	B137	IRIS-313-11772	35.7007	11.5131	139.752	0.791274	30.0142	77.1256	95.2444	20.4039	8.19531	3.15985	-0.266302
1419	B137	IRIS-313-11773	35.7231	11.8733	139.99	0.779555	29.6283	79.607	92.8224	19.9338	8.16871	3.11822	-0.343283
1420	B137	IRIS-313-11779	35.3274	11.5585	142.303	0.782253	29.7003	77.7868	96.1087	20.2764	8.30691	3.09645	-0.394001
1421	B137	IRIS-313-11780	37.5916	11.6899	147.616	0.785014	30.3257	77.4038	98.7977	21.3532	8.48466	3.07239	0.490907
1422	B137	IRIS-313-11782	35.8168	11.3163	142.272	0.787499	29.9853	77.697	96.8196	20.6358	8.45051	3.07558	-0.19502
1423	B137	IRIS-313-11783	35.8064	12.0703	131.801	0.78001	29.9498	77.7842	95.8121	20.3885	8.38972	3.10331	-0.275938
1424	B137	IRIS-313-11784	35.7519	11.2281	146.964	0.779747	29.5924	77.3299	95.2575	20.8432	8.34398	3.11911	-0.23487
1425	B137	IRIS-313-11785	37.6287	11.6941	147.836	0.785664	30.3061	77.3826	98.6131	21.3468	8.48633	3.06818	0.500256
1426	B137	IRIS-313-11786	37.121	12.5023	141.238	0.77036	30.1762	78.0439	96.418	20.3501	8.2409	3.14438	0.216642
1427	B137	IRIS-313-11787	35.7319	11.6704	141.368	0.772153	30.3662	79.6925	95.3715	20.5747	8.33878	3.15457	-0.202864
1428	B137	IRIS-313-11788	38.3957	12.6885	143.362	0.779628	29.6735	85.663	97.909	20.6419	8.28469	3.03872	0.694845
1429	B137	IRIS-313-11790	37.8283	12.435	141.715	0.782338	29.2491	84.8475	96.576	20.6768	8.1792	3.04425	0.438102
1430	B137	IRIS-313-11791	36.0958	11.568	142.837	0.789636	29.9712	77.0635	97.7189	20.8928	8.08684	3.1871	-0.0669389
1431	B137	IRIS-313-11792	37.0675	12.1455	142.916	0.781719	29.6009	84.0345	97.6875	20.7909	8.28098	3.04496	0.253727
1432	B137	IRIS-313-11793	35.6423	11.5826	142.241	0.784899	30.1453	79.1373	96.2074	20.3912	8.33903	3.12917	-0.224484
1433	B137	IRIS-313-11795	37.566	10.3793	161.857	0.799595	30.4006	73.6426	96.796	21.3029	7.91507	3.26972	0.469666
1434	B137	IRIS-313-11797	36.4996	10.8856	134.924	0.794857	33.0729	78.5955	94.3799	20.6714	8.69675	3.20539	0.1894
1435	B137	IRIS-313-11798	36.4968	12.0369	141.234	0.784845	29.3184	73.0471	96.9013	21.0748	8.33624	3.01659	-0.0471661
1436	B137	IRIS-313-11799	36.896	11.164	148.377	0.799278	30.1261	75.1018	92.9743	20.5937	7.97057	3.21123	0.108617
1437	B137	IRIS-313-11801	37.2525	11.5819	144.458	0.799363	29.7664	78.1235	99.135	21.6973	8.28631	3.06089	0.36311
1438	B137	IRIS-313-11803	38.0403	12.7011	144.129	0.776695	29.17	85.4046	98.4703	20.7017	8.28294	3.01018	0.55588
1439	B137	IRIS-313-11804	37.2368	10.9671	158.813	0.812062	28.6153	76.1465	92.3395	20.6306	7.54107	3.2443	0.176522
1440	B137	IRIS-313-11805	36.1733	10.858	160.8	0.795452	28.6708	75.9449	92.6513	20.4957	7.76914	3.18243	-0.16542
1441	B137	IRIS-313-11806	37.1189	11.4361	155.78	0.800933	28.4931	71.7161	93.1637	20.9294	7.6493	3.19585	0.101816
1442	B137	IRIS-313-11807	36.3842	11.0274	157.22	0.781331	28.5434	79.0388	95.8991	21.2531	8.29868	3.01859	-0.0335323
1443	B137	IRIS-313-11809	37.3845	12.3208	140.316	0.789515	30.3579	75.7926	94.1049	20.5093	8.19942	3.16345	0.297341
1444	B137	IRIS-313-11811	36.1169	11.6981	137.285	0.79009	30.2315	77.1795	98.5867	20.6431	8.46732	3.09116	-0.0696002
1445	B137	IRIS-313-11812	36.7198	11.744	148.415	0.776094	30.0652	77.3128	96.745	21.0524	8.4207	3.10645	0.164397
1446	B137	IRIS-313-11813	36.0574	11.2593	151.366	0.773987	30.24	79.5862	98.0446	20.7697	8.46078	3.08656	-0.0214732
1447	B137	IRIS-313-11814	36.2058	11.5691	148.855	0.779637	30.176	77.9036	98.5907	20.6976	8.3197	3.12639	0.0188452
1448	B137	IRIS-313-11815	36.8727	11.5419	151.574	0.773234	30.2541	79.7558	97.7721	20.6667	8.47426	3.10935	0.240858
1449	B137	IRIS-313-11816	35.8613	11.6806	138.096	0.78837	29.217	73.9459	95.3339	21.204	8.0484	3.11917	-0.290422
1450	B137	IRIS-313-11817	35.4734	11.6205	140.164	0.785642	28.737	75.2334	93.2569	20.0944	8.14798	3.08585	-0.520559
1451	B137	IRIS-313-11818	36.0234	12.2019	140.354	0.783348	28.6883	75.3054	93.0183	20.3087	7.97374	3.11763	-0.316661
1452	B137	IRIS-313-11819	37.0309	12.0822	146.035	0.776012	29.9529	80.7908	94.283	19.8705	8.21358	3.13017	0.154649
1453	B137	IRIS-313-11820	37.6115	11.6968	148.041	0.784813	30.322	77.4859	98.6696	21.3707	8.49313	3.06952	0.50087
1454	B137	IRIS-313-11821	36.3077	11.5422	147.491	0.769971	30.0925	77.7733	97.1953	20.5866	8.2351	3.15675	-0.0272035
1455	B137	IRIS-313-11822	35.8362	10.8427	152.468	0.787021	29.7583	76.5616	96.7997	20.6578	8.15528	3.16418	-0.17466
1456	B137	IRIS-313-11823	36.7923	11.8183	138.99	0.797233	30.3815	77.5378	95.3489	20.4177	8.32291	3.10365	0.114148
1457	B137	IRIS-313-11826	36.9842	12.3423	141.442	0.78324	28.7182	80.0608	95.4093	20.1106	8.16005	3.02545	0.0384658
1458	B137	IRIS-313-11827	36.1822	11.6606	139.715	0.785618	29.8885	75.9287	96.405	20.3231	8.23348	3.11232	-0.155183
1459	B137	IRIS-313-11829	38.5175	12.8028	145.118	0.778084	29.1131	85.7405	98.5683	20.6623	8.30446	3.00507	0.714476
1460	B137	IRIS-313-11830	37.755	11.8155	154.779	0.789737	28.5088	78.6932	95.433	20.3339	8.06375	3.07554	0.346102
1461	B137	IRIS-313-11832	37.1746	12.6749	135.619	0.776458	29.1656	83.9061	96.5736	20.3238	8.21445	3.03322	0.159719
1462	B137	IRIS-313-11834	37.8918	12.6434	141.194	0.775858	29.4194	85.6222	98.4436	20.6367	8.27556	3.02824	0.498566
1463	B137	IRIS-313-11835	35.4417	11.7081	141.198	0.779808	29.8113	78.9061	92.7202	20.2016	8.13092	3.14669	-0.398904
1464	B137	IRIS-313-11836	37.2816	12.1491	141.367	0.778141	30.0409	74.7866	96.93	20.8309	8.35712	3.09736	0.252572
1465	B137	IRIS-313-11837	37.6069	11.7128	147.469	0.78476	30.3319	77.5875	98.7442	21.3577	8.49532	3.06831	0.497203
1466	B137	IRIS-313-11838	36.4194	11.8998	143.276	0.783043	29.8658	76.239	94.4598	20.3277	8.2754	3.1126	-0.0566821
1467	B137	IRIS-313-11839	36.3591	12.0256	140.658	0.781685	29.8226	78.1831	93.1366	20.3519	8.29053	3.10931	-0.0876118
1468	B137	IRIS-313-11840	38.257	12.1335	141.77	0.794932	29.3984	80.351	94.0683	20.0227	8.18377	3.07079	0.468975
1469	B137	IRIS-313-11841	37.0125	11.3114	148.153	0.777965	30.6394	75.2933	96.7506	20.7801	8.44121	3.10649	0.214504
1470	B137	IRIS-313-11842	36.6489	11.9974	140.946	0.781377	28.4328	77.3722	90.919	20.1294	8.11072	3.05435	-0.195582
1471	B137	IRIS-313-11843	37.7584	12.1711	141.577	0.790388	29.7301	78.5548	93.1367	20.7106	8.28308	3.09041	0.37736
1472	B137	IRIS-313-11846	37.7246	12.6376	140.031	0.775446	29.4063	85.1111	96.7111	20.4076	8.18978	3.05865	0.393741
1473	B137	IRIS-313-11848	36.5758	12.2593	140.604	0.7794	29.0378	76.4977	94.5889	20.5286	8.25997	3.05588	-0.0742338
1474	B137	IRIS-313-11849	36.7374	11.8592	149.25	0.779277	29.2133	80.8363	94.1806	20.1919	8.27893	3.07368	0.0488195
1475	B137	IRIS-313-11850	37.7426	12.6818	145.481	0.777734	27.9696	76.5306	93.154	20.0812	8.14343	3.01153	0.185174
1476	B137	IRIS-313-11851	37.9371	12.4857	143.774	0.779304	29.6233	84.547	97.6685	20.7145	8.23706	3.05217	0.533316
1477	B137	IRIS-313-11852	36.6162	11.7577	153.566	0.802732	27.6913	75.6563	89.3788	20.6573	7.64584	3.13897	-0.131603
1478	B137	IRIS-313-11853	36.7002	11.4151	149.91	0.801714	28.869	75.2561	89.5466	20.359	7.72843	3.18	-0.0917316
1479	B137	IRIS-313-11854	37.8965	11.5627	162.117	0.795218	28.8428	76.2341	95.7819	20.4273	7.7253	3.20133	0.455368
1480	B137	IRIS-313-11855	36.2528	11.21	155.979	0.793167	28.0823	73.2612	90.686	20.0855	7.58194	3.19305	-0.302985
1481	B137	IRIS-313-11856	36.1666	11.1283	148.275	0.81529	28.4099	77.2862	93.7625	20.7665	7.72412	3.18749	-0.174081
1482	B137	IRIS-313-11857	37.4211	10.8997	150.872	0.802163	29.8188	76.1381	89.181	20.0775	7.76078	3.26885	0.164703
1483	B137	IRIS-313-11858	35.7715	11.0358	143.894	0.798067	29.4443	76.2795	91.3834	20.0646	7.93961	3.18335	-0.377706
1484	B137	IRIS-313-11859	35.5934	11.4482	146.2	0.802936	27.9737	72.5648	90.8357	20.2607	7.57759	3.15173	-0.547197
1485	B137	IRIS-313-11860	36.3762	11.4629	142.71	0.808103	28.4609	73.9697	89.7771	20.4895	7.79204	3.15998	-0.25413
1486	B137	IRIS-313-11861	36.2278	11.3681	146.723	0.803808	28.1894	73.2738	91.317	20.0989	7.73737	3.15528	-0.325209
1487	B137	IRIS-313-11862	36.4137	10.7899	155.49	0.804339	29.0773	75.4023	92.8076	20.4522	7.84727	3.18799	-0.0909544
1488	B137	IRIS-313-11863	35.0289	11.1751	140.731	0.799891	28.2498	76.7548	90.3543	20.0624	7.80721	3.14364	-0.724146
1489	B137	IRIS-313-11865	36.3864	11.1512	139.876	0.794677	30.1855	71.9656	91.3831	20.6229	7.90549	3.23009	-0.176324
1490	B137	IRIS-313-11866	37.9007	11.2308	149.304	0.81299	29.5453	73.7862	94.8064	20.9261	7.87759	3.19914	0.429117
1491	B137	IRIS-313-11867	37.8872	11.5926	168.101	0.796116	27.517	77.2514	92.6109	20.5524	7.52883	3.15531	0.358309
1492	B137	IRIS-313-11868	35.4423	11.0869	144.508	0.801437	27.6238	78.01	91.4845	20.3559	7.38225	3.22264	-0.598452
1493	B137	IRIS-313-11869	36.8346	10.6975	160.993	0.79658	29.3035	76.0424	95.1266	21.2489	7.86139	3.23118	0.174821
1494	B137	IRIS-313-11870	35.7025	11.1475	148.466	0.792044	28.64	73.8712	93.0481	20.403	7.73189	3.20547	-0.417315
1495	B137	IRIS-313-11871	36.98	11.6901	148.948	0.792424	29.0375	76.8596	93.7071	20.5062	7.78857	3.17228	0.0729993
1496	B137	IRIS-313-11872	34.449	11.4585	140.496	0.785542	29.1654	73.2462	91.0627	20.3891	7.98846	3.15426	-0.820968
1497	B137	IRIS-313-11876	36.0714	11.3868	145.84	0.794981	29.0892	81.6986	91.0125	19.9756	7.80001	3.16331	-0.258616
1498	B137	IRIS-313-11877	35.3758	11.145	143.256	0.799392	29.4945	75.4906	91.4832	20.5885	7.95025	3.16154	-0.455837
1499	B137	IRIS-313-11878	35.9701	11.4416	151.44	0.787161	29.3553	74.5122	90.595	19.8949	7.82016	3.19198	-0.305807
1500	B137	IRIS-313-11881	35.6289	11.1971	146.634	0.798283	29.0566	72.9449	90.2777	20.5157	7.81934	3.1716	-0.440213
1501	B137	IRIS-313-11882	35.5691	10.9996	144.876	0.808231	29.0306	78.0193	91.8657	19.8929	7.74491	3.19724	-0.439689
1502	B137	IRIS-313-11884	35.4613	11.1357	149.304	0.799157	28.8445	73.4661	91.7489	20.6626	7.80333	3.16235	-0.453387
1503	B137	IRIS-313-11885	35.2346	11.1905	147.031	0.804171	28.6705	72.5756	90.8748	20.8811	7.78458	3.14779	-0.543422
1504	B137	IRIS-313-11886	36.3177	12.078	147.288	0.785894	28.6269	74.9635	92.507	21.0437	8.3194	2.9757	-0.138942
1505	B137	IRIS-313-11887	35.8403	12.6645	137.64	0.778032	28.6114	76.4903	92.8175	20.4475	8.27614	2.99845	-0.355774
1506	B137	IRIS-313-11889	35.6413	11.4401	149.627	0.776355	28.4944	73.7194	92.1339	19.9376	8.02175	3.04116	-0.520428
1507	B137	IRIS-313-11893	37.121	12.6092	141.49	0.784199	28.1927	76.696	91.096	20.3233	7.96904	3.08814	-0.00479289
1508	B137	IRIS-313-11894	36.6143	12.4593	140.45	0.78179	28.1708	76.5371	89.6106	19.2091	7.9528	3.09103	-0.283487
1509	B137	IRIS-313-11895	36.8683	12.2168	143.478	0.787352	28.7652	79.1012	93.2125	20.8848	8.18303	3.07196	0.0666156
1510	B137	IRIS-313-11896	36.998	12.1926	145.295	0.779711	28.0371	80.0282	90.1333	19.6788	8.08095	3.03883	-0.0951255
1511	B137	IRIS-313-11898	37.4877	11.1366	146.218	0.792975	31.6955	77.8813	95.7165	20.4341	8.28224	3.22819	0.444131
1512	B137	IRIS-313-11899	35.0876	11.6356	146.522	0.782715	29.0046	77.6619	95.9667	21.5554	8.17522	3.09532	-0.39311
1513	B137	IRIS-313-11901	37.3101	12.0482	146.121	0.791677	28.7492	81.6357	93.5853	20.4638	8.02356	3.08792	0.197394
1514	B137	IRIS-313-11902	35.9937	11.9316	148.518	0.778645	27.812	79.0935	93.2604	20.7338	8.04766	3.01784	-0.304254
1515	B137	IRIS-313-11904	36.0879	11.6258	142.779	0.778696	28.3158	77.5543	93.7104	20.0577	8.25376	3.01706	-0.352907
1516	B137	IRIS-313-11905	35.8893	12.0135	147.815	0.783524	28.4471	78.4478	94.5503	20.1925	8.19746	3.05406	-0.271536
1517	B137	IRIS-313-11909	36.8764	11.3071	159.049	0.777174	28.9925	76.8872	92.8933	20.4475	7.67061	3.25662	0.0535757
1518	B137	IRIS-313-11910	34.8405	12.0259	135.102	0.794249	27.8896	77.4005	89.044	19.5953	7.8924	3.04555	-0.860843
1519	B137	IRIS-313-11911	33.564	10.7098	138.181	0.796075	29.5491	73.4677	90.102	20.2839	7.93588	3.21048	-1.11198
1520	B137	IRIS-313-11912	36.7486	11.5876	145.465	0.792929	28.5916	77.4648	95.2779	20.7066	8.05222	3.09749	-0.014679
1521	B137	IRIS-313-11914	35.3502	11.6501	137.135	0.783715	29.8703	79.2704	93.6559	20.228	8.36594	3.08931	-0.423758
1522	B137	IRIS-313-11916	36.2741	11.8677	139.157	0.785587	28.8399	75.5038	91.5134	19.959	8.18375	3.0874	-0.292948
1523	B137	IRIS-313-11918	36.5057	11.4708	146.889	0.784489	29.6389	77.6191	96.2837	20.6142	8.16237	3.12458	-0.00344628
1524	B137	IRIS-313-11919	35.9256	11.3165	148.976	0.780236	29.6374	77.8271	97.4567	20.6715	8.04099	3.18264	-0.152572
1525	B137	IRIS-313-11920	37.0626	11.996	136.41	0.790726	30.4623	79.5625	94.8227	20.0054	8.47742	3.08674	0.170333
1526	B137	IRIS-313-11921	36.6373	11.9479	140.398	0.776333	30.5538	77.1437	95.5804	20.4465	8.41967	3.10995	0.0617596
1527	B137	IRIS-313-11925	37.2759	11.3396	155.403	0.780617	29.3682	78.1864	95.1031	20.5968	8.35468	3.04524	0.240893
1528	B137	IRIS-313-11927	36.4405	11.4467	145.206	0.778311	30.5163	77.8467	93.9561	20.1896	8.2707	3.16364	-0.0259385
1529	B137	IRIS-313-11930	37.4321	12.2137	141.915	0.772788	29.232	77.76	91.5947	20.4528	8.34914	3.00481	0.137468
1530	B137	IRIS-313-11932	35.8606	11.2999	142.683	0.78776	30.0264	77.6937	96.8694	20.6477	8.45289	3.0784	-0.173833
1531	B137	IRIS-313-11934	35.3628	12.0456	152.044	0.77963	27.2722	78.5642	90.6103	19.9579	8.16861	2.95534	-0.577703
1532	B137	IRIS-313-11935	37.2275	12.6601	145.907	0.781822	28.7165	77.7449	93.5768	20.1502	8.10698	3.0697	0.139856
1533	B137	IRIS-313-11936	37.4232	12.7204	130.966	0.780401	29.4863	78.9495	92.4957	20.6973	8.41588	3.04502	0.185741
1534	B137	IRIS-313-11937	35.6166	11.392	142.59	0.788337	29.6498	75.8758	93.3421	21.2213	8.0681	3.12456	-0.316753
1535	B137	IRIS-313-11938	35.5579	12.0543	133.252	0.780979	29.7267	75.5436	91.9571	20.2537	8.2435	3.10393	-0.447703
1536	B137	IRIS-313-11939	35.1892	11.6376	136.524	0.785855	30.035	76.8367	95.1011	20.0584	8.28294	3.11753	-0.478962
1537	B137	IRIS-313-11940	35.6602	11.8681	133.086	0.790416	29.8997	80.813	93.4174	19.9726	8.13354	3.14202	-0.348416
1538	B137	IRIS-313-11941	37.5255	11.3445	151.301	0.795025	28.7017	79.9459	95.1139	20.8632	8.24602	2.98085	0.270751
1539	B137	IRIS-313-11943	37.4947	11.3458	155.57	0.795664	29.7261	73.9063	93.4605	21.2198	7.84104	3.22018	0.349798
1540	B137	IRIS-313-11944	37.1797	11.3115	156.854	0.794638	28.8842	74.1346	92.1126	21.2195	7.67553	3.21709	0.169303
1541	B137	IRIS-313-11945	37.856	11.8446	143.082	0.788662	29.712	76.5021	96.4605	20.7257	8.22641	3.10633	0.403113
1542	B137	IRIS-313-11947	35.3711	11.8927	141.997	0.784564	28.0314	77.5208	88.276	19.6505	8.05398	3.05652	-0.654187
1543	B137	IRIS-313-11948	36.3547	10.7988	147.755	0.803253	29.3842	74.4727	93.5894	20.7659	7.96735	3.15599	-0.131861
1544	B137	IRIS-313-11949	36.0433	11.2373	150.617	0.805683	28.9688	73.6026	91.5421	20.3969	7.76019	3.17208	-0.259985
1545	B137	IRIS-313-11950	36.8332	11.2044	156.795	0.800451	28.1182	76.8663	93.021	20.375	7.80379	3.11733	-0.0173431
1546	B137	IRIS-313-11951	36.2797	11.1801	150.499	0.792913	29.2174	75.9039	89.4867	20.5385	8.08946	3.10193	-0.191354
1547	B137	IRIS-313-11952	35.3598	10.8598	144.042	0.795793	30.0883	74.9412	92.8763	20.8945	8.04715	3.18806	-0.392543
1548	B137	IRIS-313-11953	36.7775	10.9509	154.094	0.803063	28.9615	75.6522	93.2815	21.2576	7.93415	3.14114	0.0651781
1549	B137	IRIS-313-11954	35.8099	10.9623	147.912	0.788532	29.6345	76.242	92.839	20.8345	8.12408	3.18535	-0.252512
1550	B137	IRIS-313-11955	36.4365	11.2398	155.514	0.791119	27.5995	78.9772	93.1485	20.1899	7.53874	3.17435	-0.208236
1551	B137	IRIS-313-11957	36.0865	11.3324	142.727	0.787263	30.4187	75.4199	93.6124	20.4143	8.21861	3.19931	-0.147518
1552	B137	IRIS-313-11958	36.5184	11.4705	154.061	0.772143	29.9178	76.8987	97.6324	20.8866	8.4969	3.07148	0.103729
1553	B137	IRIS-313-11959	35.3256	11.3752	146.346	0.78108	29.5304	76.6258	91.7987	20.4804	8.12848	3.15469	-0.44266
1554	B137	IRIS-313-11960	36.4986	13.1857	144.765	0.762628	28.1642	77.1739	90.122	20.2433	8.30042	2.9576	-0.182262
1555	B137	IRIS-313-11961	36.6351	11.15	145.651	0.783296	30.9245	77.6165	95.3421	20.2832	8.3716	3.15966	0.0832734
1556	B137	IRIS-313-11962	36.4148	12.3658	138.438	0.778125	29.5414	76.822	93.7959	20.6355	8.20692	3.10306	-0.0889173
1557	B137	IRIS-313-11964	37.06	12.0633	145.284	0.776234	29.1584	76.8199	95.6404	21.2024	8.30849	3.06925	0.165102
1558	B137	IRIS-313-11965	37.6761	10.6028	166.001	0.808396	28.9388	72.2139	94.1097	20.8365	7.57406	3.25944	0.354058
1559	B137	IRIS-313-11966	34.9366	10.8538	144.239	0.789705	30.3828	78.3155	91.4505	20.2092	8.10461	3.20529	-0.530029
1560	B137	IRIS-313-11967	36.0444	12.0438	146.077	0.778464	27.9703	76.3253	91.0646	20.3258	8.00652	3.03927	-0.373181
1561	B137	IRIS-313-11968	37.0378	11.1243	148.912	0.812434	28.8083	71.4613	92.9142	20.5343	7.58978	3.24513	0.0186142
1562	B137	IRIS-313-11969	36.9111	11.569	141.372	0.784892	30.6484	77.8808	96.7993	20.8422	8.47025	3.10829	0.203464
1563	B137	IRIS-313-11974	38.2069	12.0232	151.074	0.789897	28.6868	77.9098	96.6036	20.416	8.12168	3.07579	0.494755
1564	B137	IRIS-313-11975	35.6201	11.4919	142.861	0.783215	29.8884	77.2783	95.5103	20.572	8.16434	3.12145	-0.296788
1565	B137	IRIS-313-11976	37.4525	12.0948	140.131	0.798561	28.0183	77.3068	92.5612	20.0563	8.02557	3.0315	0.0532991
1566	B137	IRIS-313-11977	37.3237	12.2725	140.978	0.790552	29.66	78.0404	95.5797	20.645	8.20074	3.10753	0.267063
1567	B137	IRIS-313-11978	37.4992	12.2737	153.281	0.776843	28.1333	74.99	94.39	21.2303	8.32697	2.92509	0.233024
1568	B137	IRIS-313-11979	36.2782	11.3725	149.6	0.779659	28.5037	79.6586	94.9354	21.0614	8.44317	2.95628	-0.132
1569	B137	IRIS-313-11980	37.4915	11.1395	156.149	0.796569	28.8549	76.7904	94.6069	20.8099	7.7453	3.23072	0.28318
1570	B137	IRIS-313-11983	34.9276	12.0292	137.649	0.784687	28.6844	76.732	93.4323	20.0914	8.11955	3.06405	-0.664901
1571	B137	IRIS-313-11985	36.695	12.1619	144.769	0.784492	28.8946	77.5507	92.6726	19.9817	8.02584	3.12114	-0.0666378
1572	B137	IRIS-313-11986	36.9065	10.9096	149.614	0.816146	29.1882	69.5813	91.0809	20.9781	7.62097	3.24866	0.000255019
1573	B137	IRIS-313-11987	37.8748	13.1768	139.774	0.776369	28.2957	77.2277	93.5325	20.7219	8.16096	3.00632	0.292802
1574	B137	IRIS-313-11988	36.5187	12.1212	142.451	0.783052	29.121	77.2574	95.0217	20.0754	8.03187	3.1302	-0.0938981
1575	B137	IRIS-313-11989	36.2133	11.6767	147.198	0.786092	28.4123	76.9853	96.1285	20.8409	8.19782	3.03072	-0.166239
1576	B137	IRIS-313-11990	36.5156	11.6948	143.361	0.788178	29.0548	74.9921	93.0814	20.8393	8.13784	3.11462	-0.0975842
1577	B137	IRIS-313-11991	36.5842	12.2211	138.757	0.776805	30.1646	79.1702	93.8407	20.1844	8.34182	3.13614	0.0102176
1578	B137	IRIS-313-11992	36.6203	12.2293	138.982	0.776616	30.2324	79.0861	93.9227	20.2274	8.35541	3.13542	0.0323144
1579	B137	IRIS-313-11993	36.7822	11.967	143.625	0.777754	29.7536	75.266	95.3759	19.9748	8.13437	3.12166	-0.00564857
1580	B137	IRIS-313-11996	37.1152	11.5839	149.47	0.787377	29.7868	77.1734	97.3564	20.7748	8.23827	3.10603	0.248056
1581	B137	IRIS-313-11997	36.2899	11.8351	147.191	0.775932	29.5609	77.2555	94.3003	20.8531	8.27805	3.11012	-0.0602521
1582	B137	IRIS-313-11998	37.1237	12.2474	138.924	0.782547	29.3047	78.6532	91.4261	20.0528	8.23422	3.09006	0.0516097
1583	B137	IRIS-313-11999	37.0297	12.3733	145.707	0.778514	28.4863	77.8924	91.6968	20.4008	8.19511	3.04516	0.0291772
1584	B137	IRIS-313-12000	36.4108	12.2073	133.87	0.786054	28.7724	80.2055	91.9883	20.0211	8.20888	3.04417	-0.229299
1585	B137	IRIS-313-12005	37.1919	12.2943	135.491	0.789958	29.1508	80.8209	93.052	19.9967	8.14917	3.07585	0.0761582
1586	B137	IRIS-313-12007	34.756	12.1532	135.152	0.788854	28.0417	77.2081	89.8272	19.2945	7.99325	3.06964	-0.869559
1587	B137	IRIS-313-12009	36.6666	11.6455	148.94	0.801027	28.6447	75.8843	93.2061	20.3903	7.7775	3.16585	-0.0511305
1588	B137	IRIS-313-12010	36.058	11.1321	140.713	0.806747	29.6156	72.9151	90.8543	20.6465	7.92963	3.19018	-0.275503
1589	B137	IRIS-313-12011	35.858	12.6099	138.498	0.782132	27.9028	77.0618	88.9989	20.2045	7.99604	3.04528	-0.464189
1590	B137	IRIS-313-12012	35.747	10.9737	154.443	0.801162	28.893	76.2319	95.4484	20.6576	7.86988	3.16009	-0.248957
1591	B137	IRIS-313-12013	37.7433	11.579	148.795	0.792394	30.2808	76.9751	99.7233	20.9549	8.33388	3.12239	0.529843
1592	B137	IRIS-313-12014	36.5906	11.9066	131.645	0.781355	30.9825	79.8661	94.6347	20.3437	8.68279	3.04553	0.0291968
1593	B137	IRIS-313-12015	36.348	11.758	136.709	0.787144	30.4304	79.2025	95.2901	20.2208	8.33227	3.12642	-0.0545117
1594	B137	IRIS-313-12016	34.8273	11.8271	137.352	0.786137	28.6932	77.9205	89.0211	20.0725	8.03419	3.09824	-0.753238
1595	B137	IRIS-313-12017	35.5693	11.5732	136.88	0.782127	29.8174	79.1891	95.9317	20.4986	8.10394	3.15896	-0.341615
1596	B137	IRIS-313-12024	35.9891	10.8177	151	0.787594	29.8428	80.319	96.829	20.8539	8.57101	3.03496	-0.0775917
1597	B137	IRIS-313-12027	35.8202	11.549	147.911	0.784616	28.702	78.051	95.5173	20.8658	7.98515	3.12989	-0.257021
1598	B137	IRIS-313-12028	36.1789	11.2851	145.694	0.790584	29.8741	76.4189	94.9079	21.0675	8.01553	3.19355	-0.0827043
1599	B137	IRIS-313-12033	36.4421	11.3221	157.27	0.796298	27.5133	79.1193	89.5893	20.3409	7.52995	3.18772	-0.202089
1600	B137	IRIS-313-12036	36.953	11.6895	146.859	0.784936	29.8401	78.3025	93.9984	20.4584	8.2917	3.09765	0.135014
1601	B137	IRIS-313-12037	37.4866	12.003	146.114	0.789072	28.6328	80.0932	92.917	20.4904	8.19276	3.05821	0.21925
1602	B137	IRIS-313-12038	36.1096	12.5393	137.207	0.78178	28.2123	78.4292	90.2455	20.294	8.06124	3.04836	-0.344323
1603	B137	IRIS-313-12039	36.4001	12.2581	132.827	0.781402	29.7586	77.4375	92.1696	20.2299	8.34852	3.07309	-0.164316
1604	B137	IRIS-313-12040	37.6421	11.9454	144.292	0.788742	29.7696	79.167	93.1195	20.4667	8.20586	3.10524	0.329019
1605	B137	IRIS-313-12041	37.1896	12.1695	146.123	0.790463	28.3429	79.782	92.5573	20.6491	8.11443	3.05642	0.125765
1606	B137	IRIS-313-12042	36.8813	11.9268	146.765	0.782043	28.8073	78.2068	93.2054	20.8724	8.22009	3.06656	0.0544967
1607	B137	IRIS-313-12043	36.2739	12.5701	132.951	0.781305	28.2336	77.8161	91.1118	20.4088	8.14032	3.02785	-0.316502
1608	B137	IRIS-313-12044	35.8971	12.1548	143.023	0.775578	27.9789	79.7668	88.9237	20.2555	8.14412	3.03515	-0.420833
1609	B137	IRIS-313-12046	36.9443	12.134	140.472	0.783496	28.7339	76.7597	94.6276	20.1022	8.15452	3.05221	-0.0328392
1610	B137	IRIS-313-12047	36.3458	12.2116	145.01	0.785037	27.8219	77.1755	95.1347	20.5124	7.98038	3.05208	-0.198384
1611	B137	IRIS-313-12048	36.0087	11.7087	151.322	0.784346	28.1925	78.087	95.6494	20.4011	8.11359	3.0382	-0.240308
1612	B137	IRIS-313-12049	35.7299	11.2714	150.707	0.782889	29.4218	74.4388	95.9658	20.3201	8.12867	3.13038	-0.288944
1613	B137	IRIS-313-12050	35.1901	11.301	144.525	0.794413	29.4229	74.936	95.2075	20.9358	8.09764	3.12753	-0.429678
1614	B137	IRIS-313-12052	35.6439	12.2206	130.84	0.784686	29.7999	75.3565	91.6673	20.5975	8.14886	3.1482	-0.391322
1615	B137	IRIS-313-12053	36.3511	11.2329	155.565	0.782419	29.3275	76.537	98.0457	20.9502	8.13549	3.14002	0.0191418
1616	B137	IRIS-313-12057	35.6498	12.3473	139.221	0.793488	28.4326	73.8688	90.9797	20.4041	8.0444	3.07801	-0.446795
1617	B137	IRIS-313-12058	37.2115	12.7984	137.14	0.778961	28.8285	76.2571	93.3472	20.2019	8.25279	3.04918	0.0662861
1618	B137	IRIS-313-12066	36.2713	11.7615	151.855	0.772017	28.7828	77.8265	93.5837	20.588	8.3238	3.0564	-0.129877
1619	B137	IRIS-313-12067	38.0002	13.6053	148.701	0.770927	27.2049	79.26	93.5617	20.6032	8.17872	2.92293	0.342693
1620	B137	IRIS-313-12072	35.6113	11.2325	143.698	0.787597	30.6611	78.7137	96.5015	21.0377	8.2822	3.14804	-0.164213
1621	B137	IRIS-313-12078	36.9604	12.4998	132.482	0.787081	29.1519	80.4139	90.9776	19.6096	8.08808	3.1208	-0.0566742
1622	B137	IRIS-313-12079	38.2453	12.2879	143.777	0.779165	29.5462	78.0528	95.0937	20.2351	8.2842	3.06723	0.479712
1623	B137	IRIS-313-12080	38.2527	12.2902	143.792	0.778809	29.5395	77.9946	94.9198	20.2581	8.28654	3.06573	0.479418
1624	B137	IRIS-313-12081	36.3253	11.7083	149.297	0.784966	28.0124	74.0784	94.4592	20.999	8.06966	3.03479	-0.196758
1625	B137	IRIS-313-12082	35.9252	11.9423	137.644	0.782414	30.444	80.0159	99.5534	20.6915	8.46973	3.09723	-0.0610574
1626	B137	IRIS-313-12083	35.7378	11.8454	136.013	0.785315	30.1105	78.8935	97.0312	20.3802	8.42042	3.10285	-0.222193
1627	B137	IRIS-313-12093	34.7515	11.325	145.924	0.775645	29.7783	76.9932	97.2238	20.556	8.3317	3.11358	-0.526351
1628	B137	IRIS-313-12096	36.2937	11.3995	147.337	0.777184	29.0076	76.5523	96.0995	20.6466	8.24879	3.08123	-0.145473
1629	B137	IRIS-313-12097	37.8058	12.612	141.014	0.782795	29.5667	78.1538	93.2883	20.4145	8.27172	3.08818	0.367077
1630	B137	IRIS-313-12101	36.8283	12.2163	136.948	0.786878	29.2439	77.0033	94.7176	20.5092	8.28555	3.04096	0.00031774
1631	B137	IRIS-313-12102	37.1214	12.438	145.589	0.780175	28.5112	77.6153	93.086	20.5595	8.14562	3.03177	0.0809581
1632	B137	IRIS-313-12109	37.3232	12.6994	141.29	0.778484	28.4898	79.4126	92.6402	19.8053	8.04233	3.07852	0.0787057
1633	B137	IRIS-313-12118	35.4209	11.3514	138.567	0.787937	30.2139	76.1876	97.2128	20.1338	8.38547	3.1301	-0.357694
1634	B137	IRIS-313-12121	36.2646	11.7011	150.117	0.772893	30.1354	79.0112	94.9746	19.9614	8.29515	3.11606	-0.0569889
1635	B137	IRIS-313-12127	37.5469	11.5346	149.197	0.782087	30.5959	76.933	95.3653	20.7434	8.33708	3.14725	0.404414
1636	B137	IRIS-313-12128	37.3745	12.2768	143.736	0.772788	30.4838	75.4989	95.6839	20.7291	8.41481	3.11369	0.325134
1637	B137	IRIS-313-12130	37.5315	11.3945	152.99	0.787689	30.3004	76.4499	98.4245	21.1199	8.11523	3.17123	0.456297
1638	B137	IRIS-313-12131	36.9181	12.1039	148.929	0.780302	29.5075	77.4471	94.6525	19.7125	8.23358	3.08865	0.0799781
1639	B137	IRIS-313-12133	36.7645	11.664	147.975	0.78392	29.8751	75.4261	93.1442	20.3707	8.27583	3.10337	0.0423888
1640	B137	IRIS-313-12135	35.9672	12.9178	147.344	0.767877	27.0817	76.3215	89.7988	20.5806	8.23604	2.92964	-0.401699
1641	B137	IRIS-313-12138	34.8918	11.0971	151.757	0.776785	29.6454	76.2203	98.0615	20.9165	8.27347	3.11148	-0.43973
1642	B137	IRIS-313-12142	37.3285	12.206	143.665	0.778777	28.361	79.1436	93.6787	20.1722	8.14655	3.05655	0.0918852
1643	B137	IRIS-313-12143	36.7528	11.9247	152.064	0.772756	28.6112	78.7786	93.0398	20.1603	8.23919	3.03839	-0.0303392
1644	B137	IRIS-313-12146	36.453	11.5251	144.088	0.792483	29.0713	79.6108	93.2557	20.0174	8.03038	3.13498	-0.129201
1645	B137	IRIS-313-12147	37.3856	11.3959	147.166	0.793119	30.3501	78.821	97.0542	21.0011	8.34869	3.12297	0.393165
1646	B137	IRIS-313-12148	35.8608	11.6509	145.168	0.781197	28.7775	77.7414	92.2429	20.3871	8.15986	3.0922	-0.333644
1647	B137	IRIS-313-12151	36.5265	12.5682	134.131	0.775503	29.4672	76.8618	91.8255	20.1286	8.41356	3.02318	-0.151547
1648	B137	IRIS-313-12152	37.7442	12.5415	144.248	0.785654	29.3511	79.3473	96.9011	20.0457	8.08409	3.11124	0.378636
1649	B137	IRIS-313-12161	37.3745	11.9466	143.086	0.790156	28.7012	79.3644	91.99	20.1971	8.107	3.08297	0.119753
1650	B137	IRIS-313-12180	34.997	11.1096	151.119	0.778506	29.5799	75.4902	98.009	20.9804	8.25677	3.11205	-0.418894
1651	B137	IRIS-313-12182	36.6361	11.6074	147.033	0.77725	30.0356	77.5238	96.6111	20.4963	8.1998	3.15465	0.0645662
1652	B137	IRIS-313-12185	35.57	11.6861	143.857	0.778616	29.2453	77.2024	94.6697	20.6243	8.10098	3.13326	-0.353098
1653	B137	IRIS-313-12186	34.8076	11.8109	137.975	0.786071	28.6372	77.9235	88.9547	20.0663	8.0246	3.09707	-0.76172
1654	B137	IRIS-313-12187	35.5441	11.5835	136.425	0.781943	29.7287	79.0435	96.1004	20.4877	8.08997	3.15764	-0.361133
1655	B137	IRIS-313-12188	36.98	12.38	140.105	0.779956	29.8523	78.5399	94.4173	19.8604	8.24056	3.14659	0.106342
1656	B137	IRIS-313-12190	35.9535	11.5362	144.453	0.789371	30.0773	76.3418	93.8606	20.8023	8.03274	3.19438	-0.155962
1657	B137	IRIS-313-12193	38.4587	12.0796	151.905	0.780337	29.7628	76.3675	95.7338	20.4987	8.16701	3.11329	0.624933
1658	B137	IRIS-313-12194	37.196	11.7932	144.751	0.783613	30.3865	75.0188	94.7517	19.9782	8.35452	3.11109	0.184197
1659	B137	IRIS-313-12207	35.4948	11.7471	139.993	0.782983	29.8545	76.0283	95.0307	20.7169	8.07462	3.17628	-0.338594
1660	B137	IRIS-313-12210	36.0823	12.2645	140.719	0.776191	29.009	77.8657	93.8872	20.972	8.25215	3.05804	-0.189544
1661	B137	IRIS-313-12220	35.609	11.5907	147.142	0.791786	29.1621	78.1709	94.657	20.5003	8.15293	3.10305	-0.291721
1662	B137	IRIS-313-12221	37.5684	11.6344	150.906	0.784983	30.2806	75.0553	95.6553	20.4904	8.24839	3.14856	0.37722
1663	B137	IRIS-313-12222	37.0046	11.3924	148.451	0.788256	30.1828	79.9249	96.5708	20.8997	8.42463	3.07173	0.258513
1664	B137	IRIS-313-12224	38.4378	12.0979	151.357	0.780169	29.7493	76.4239	95.7362	20.4977	8.17023	3.11207	0.614723
1665	B137	IRIS-313-12225	38.5936	12.316	148.464	0.781445	30.1646	78.8187	97.1667	20.611	8.28987	3.11556	0.752438
1666	B137	IRIS-313-12229	36.8064	11.4215	154.609	0.780937	28.6684	75.6032	95.6363	21.0133	8.00256	3.08807	0.0377684
1667	B137	IRIS-313-12231	37.0684	11.5086	149.942	0.779823	30.985	77.5067	96.7173	19.9767	8.19325	3.2179	0.264366
1668	B137	IRIS-313-12232	37.2755	10.6518	164.772	0.802083	28.1876	76.881	95.0892	20.4129	7.60279	3.19533	0.171194
1669	B137	IRIS-313-12234	35.6856	10.62	153.977	0.781144	29.5421	78.7486	96.3372	21.5758	8.17424	3.11747	-0.188897
1670	B137	IRIS-313-12236	35.4046	10.7889	147.305	0.799128	30.43	75.5062	93.078	20.6451	8.02303	3.23514	-0.3195
1671	B137	IRIS-313-12237	35.2348	11.0803	151.859	0.781871	29.2974	76.0861	92.3503	21.2221	7.97342	3.17244	-0.419098
1672	B137	IRIS-313-12240	37.8849	11.8683	150.916	0.7901	28.6297	78.2066	96.751	20.4366	8.10556	3.05431	0.379322
1673	B137	IRIS-313-12246	37.4647	11.7354	154.486	0.77688	30.386	75.929	99.1278	21.1019	8.38854	3.11665	0.475701
1674	B137	IRIS-313-12247	37.6884	11.9275	150.888	0.776609	30.0014	77.1485	97.0129	21.1876	8.44412	3.06901	0.480325
1675	B137	IRIS-313-12249	37.0114	11.576	143.037	0.781511	30.222	77.8768	96.0247	20.7356	8.42343	3.0946	0.180598
1676	B137	IRIS-313-12251	37.1638	11.7905	146.254	0.779373	29.2459	77.4301	93.8189	20.4649	8.24217	3.08206	0.120087
1677	B137	IRIS-313-12259	38.203	11.933	141.804	0.79251	30.0559	77.0423	92.7775	19.9975	8.05415	3.16803	0.440435
1678	B137	IRIS-313-12260	36.442	11.2715	146.488	0.780063	30.2792	75.854	93.0955	20.231	8.32554	3.12247	-0.0759085
1679	B137	IRIS-313-12261	37.0484	12.7056	138.087	0.786083	29.545	77.9778	94.8607	19.9551	8.1529	3.13818	0.125831
1680	B137	IRIS-313-12263	37.1449	11.3849	149.382	0.784101	29.6897	78.9172	95.0394	19.8409	8.19027	3.13865	0.148642
1681	B137	IRIS-313-12268	35.4921	11.9236	139.216	0.781824	29.2302	75.9871	93.63	20.6234	8.10359	3.09383	-0.426966
1682	B137	IRIS-313-12269	35.8807	11.5948	141.567	0.796563	28.17	76.7978	90.9108	19.8368	8.03539	3.05995	-0.456697
1683	B137	IRIS-313-12270	36.1116	12.1166	145.025	0.779384	28.6869	76.7372	93.9586	20.3812	8.04389	3.08832	-0.238413
1684	B137	IRIS-313-12273	35.525	10.6993	154.303	0.799641	28.7421	71.2238	93.3713	20.451	7.63338	3.24285	-0.445948
1685	B137	IRIS-313-12275	36.2854	12.1423	139.123	0.791545	28.8144	76.1575	94.1247	20.7492	7.96404	3.11831	-0.172694
1686	B137	IRIS-313-12278	35.9156	11.6162	139.022	0.79024	30.1594	76.8689	95.6474	20.7063	8.36638	3.10424	-0.167701
1687	B137	IRIS-313-12280	36.5861	12.1095	143.39	0.788985	28.3934	76.625	95.1663	20.6057	8.26772	3.03284	-0.0689272
1688	B137	IRIS-313-12282	37.2561	11.8486	149.553	0.783652	29.5059	77.0533	96.4166	20.5082	8.24678	3.09269	0.247872
1689	B137	IRIS-313-12283	37.3368	11.8461	150.353	0.784595	29.4097	76.9174	96.3052	20.5069	8.22763	3.09106	0.268307
1690	B137	IRIS-313-12284	36.2191	11.8738	148.692	0.773991	29.6705	77.2664	97.4419	20.3839	8.28615	3.11163	-0.0548668
1691	B137	IRIS-313-12286	37.1084	12.2541	144.608	0.77327	29.3526	78.6604	93.9178	20.184	8.31416	3.0638	0.117246
1692	B137	IRIS-313-12287	36.9635	11.7829	144.937	0.774845	31.0774	76.2222	98.5883	20.9107	8.46718	3.1392	0.291712
1693	B137	IRIS-313-12288	35.8514	11.7278	151.678	0.778995	29.3355	78.0859	96.0282	20.54	8.15138	3.1311	-0.1646
1694	B137	IRIS-313-12290	35.9825	12.1827	140.282	0.784515	29.2081	77.3202	96.6859	20.9438	8.2646	3.09561	-0.149296
1695	B137	IRIS-313-12291	36.5943	11.6579	144.055	0.786084	29.7091	75.3233	94.0873	20.1907	8.13915	3.16095	-0.0474146
1696	B137	IRIS-313-12292	36.1831	12.0679	139.917	0.784648	28.9888	78.6078	95.3267	20.2446	8.16304	3.08313	-0.192629
1697	B137	IRIS-313-12296	36.3944	11.2209	147.483	0.796837	29.3504	79.4339	96.5357	20.5207	8.1721	3.11211	-0.025388
1698	B137	IRIS-313-12297	34.904	11.5765	143.635	0.788019	28.6702	74.9981	93.7826	20.7836	8.02386	3.07896	-0.62068
1699	B137	IRIS-313-12300	35.713	11.3159	154.022	0.785501	29.3588	78.3991	96.0031	20.8919	8.22028	3.07381	-0.183829
1700	B137	IRIS-313-12301	37.3662	10.961	151.804	0.785533	30.5308	77.4319	93.3701	20.1425	8.16856	3.1917	0.259788
1701	B137	IRIS-313-12302	37.591	10.9219	155.422	0.785293	30.5221	78.8332	95.0716	20.3522	8.17196	3.18048	0.398818
1702	B137	IRIS-313-12303	36.8487	11.1089	143.896	0.790558	31.0834	76.8241	92.1786	19.4064	8.3116	3.18609	0.0483925
1703	B137	IRIS-313-12305	37.1953	12.0292	139.58	0.795554	30.1832	76.2099	93.8368	19.6255	8.11574	3.16497	0.141674
1704	B137	IRIS-313-12308	37.5753	11.4198	147.249	0.784315	31.1396	77.1863	100.054	21.1923	8.39499	3.1659	0.53547
1705	B137	IRIS-313-12309	37.6155	11.568	148.214	0.781957	30.7688	76.2506	95.5154	20.7832	8.35952	3.14557	0.430044
1706	B137	IRIS-313-12319	36.9643	12.8452	137.221	0.777586	28.7003	74.1482	92.1663	20.3503	8.05974	3.05016	-0.0637299
1707	B137	IRIS-313-12325	37.3844	12.1803	139.302	0.781163	30.2095	80.0469	94.2336	20.0305	8.40705	3.08819	0.251299
1708	B137	IRIS-313-12329	34.951	10.752	158.677	0.790366	28.356	74.7327	94.6659	21.1487	7.98119	3.07047	-0.534736
1709	B137	IRIS-313-12334	37.529	11.6815	151.934	0.783577	30.3418	79.0765	97.0783	20.4092	8.22907	3.14649	0.427822
1710	B137	IRIS-313-12354	38.2776	11.9546	152.548	0.776173	29.0629	75.4991	95.7522	20.9283	8.12593	3.07794	0.511632
1711	B137	IRIS-313-12355	37.3931	11.3997	162.948	0.785265	29.0847	76.7254	98.8395	21.1345	8.00833	3.09981	0.385582
1712	B137	IRIS-313-15896	36.7467	12.9884	145.473	0.772662	27.6753	78.2241	88.1671	19.846	8.30159	2.93309	-0.177531
1713	B137	IRIS-313-15897	35.8438	12.392	146.02	0.790298	26.0968	73.5084	89.7096	21.1135	8.02493	2.88964	-0.533182
1714	B137	IRIS-313-15898	37.0257	11.6971	141.94	0.808623	28.9747	77.1552	91.4685	20.2233	8.08202	3.10047	0.0347968
1715	B137	IRIS-313-15899	35.7183	12.3082	136.497	0.783274	28.6162	76.5455	91.5922	20.6663	8.18878	3.07955	-0.398923
1716	B137	IRIS-313-15900	36.8478	11.7042	142.868	0.782277	29.2327	80.7584	95.2114	20.0405	8.21989	3.08085	0.0143795
1717	B137	IRIS-313-15901	36.6683	12.8158	145.279	0.765926	28.6563	76.6737	90.9109	20.8457	8.3573	2.97355	-0.0576313
1718	B137	IRIS-313-15902	37.0797	12.7833	139.773	0.774935	28.2412	76.1421	89.3119	20.3384	8.13825	3.02722	-0.0657415
1719	B137	IRIS-313-15903	37.9539	12.3144	148.137	0.784044	28.3682	76.1223	94.2236	20.449	7.92286	3.06715	0.307808
1720	B137	IRIS-313-15906	35.1816	12.404	145.315	0.76661	28.6413	76.5919	92.3311	21.3165	8.57904	2.91984	-0.460609
1721	B150	B006	36.1365	11.6923	146.524	0.817174	26.0666	82.5375	90.9735	21.3459	7.61699	3.12058	-0.280511
1722	B150	B007	36.7098	11.5001	155.805	0.823815	27.1466	82.666	96.6827	22.1468	7.78313	3.09114	0.184942
1723	B150	B009	37.3742	10.956	156.148	0.828578	28.6565	77.9605	93.1092	22.3488	7.8513	3.17856	0.411201
1724	B150	B010	37.2435	10.9434	168.455	0.831491	26.498	76.8562	93.6187	22.4493	7.4205	3.16796	0.285612
1725	B150	B011	35.4795	11.4474	144.858	0.820015	28.9188	78.9262	91.9535	21.6034	8.13213	3.12463	-0.238794
1726	B150	B012	35.9085	11.7883	157.14	0.806454	26.5337	78.5082	93.6515	22.0935	7.6267	3.11344	-0.195315
1727	B150	B013	36.9074	11.0433	153.645	0.818854	27.4962	80.7852	96.639	21.9393	7.78866	3.13286	0.172129
1728	B150	B015	37.2048	10.4366	160.628	0.840099	27.5168	76.03	94.2163	22.0292	7.26169	3.28368	0.241361
1729	B150	B019	38.089	11.6346	158.755	0.807173	27.8507	80.6909	100.772	23.0126	8.00375	3.05809	0.731825
1730	B150	B021	36.3931	12.2183	143.814	0.815792	26.5392	81.0215	92.4206	21.1781	7.74641	3.06789	-0.166371
1731	B150	B024	38.295	10.7768	169.629	0.835502	27.0452	81.535	96.1861	21.4336	7.32844	3.24602	0.654014
1732	B150	B026	35.4519	11.4296	145.211	0.819758	28.9229	78.9756	92.0032	21.5864	8.12899	3.12631	-0.245529
1733	B150	B027	38.4931	11.9037	157.182	0.819772	27.2046	78.2415	99.7218	22.5094	7.87449	3.06532	0.762561
1734	B150	B028	37.0635	11.376	161.993	0.822532	26.7103	76.1677	92.7151	22.0934	7.63421	3.09875	0.163133
1735	B150	B029	36.9665	12.0416	156.143	0.823045	26.2202	78.4837	94.111	22.5736	7.78229	3.00714	0.172281
1736	B150	B030	36.8419	11.8761	149.97	0.813532	27.7962	80.9076	94.8701	21.5206	7.83942	3.13399	0.15707
1737	B150	B031	34.9777	11.2363	149.771	0.811082	27.4719	78.8246	96.7366	21.6666	7.79864	3.13926	-0.459509
1738	B150	B032	34.1067	9.99792	159.23	0.811547	27.0443	81.2664	97.7364	22.6497	7.98589	3.03404	-0.67054
1739	B150	B033	36.1138	11.9945	161.224	0.797714	25.3642	80.4777	91.7385	22.5151	7.7325	3.03054	-0.17477
1740	B150	B035	35.7086	10.4919	154.793	0.819384	28.0746	80.6636	96.6087	22.635	8.07388	3.05988	-0.111438
1741	B150	B040	38.6108	11.4864	171.089	0.811724	25.3014	74.6039	96.5017	21.9688	7.35746	3.07961	0.551655
1742	B150	B044	36.3936	11.8562	150.96	0.811615	26.3373	80.8129	93.7157	21.571	7.52815	3.14401	-0.11984
1743	B150	B048	36.6012	11.9266	155.151	0.805243	26.4307	81.6861	95.4649	22.1975	7.96454	2.98787	0.0498154
1744	B150	B051	37.637	11.381	162.124	0.8118	27.2813	80.4735	95.4348	22.3888	7.78529	3.09262	0.453671
1745	B150	B052	36.7209	11.2997	158.585	0.813826	28.6539	80.6453	102.213	22.3122	7.85426	3.18481	0.372801
1746	B150	B058	36.1742	12.011	161.348	0.797788	25.4425	80.3885	91.9028	22.4826	7.73492	3.03584	-0.148129
1747	B150	B059	36.3541	10.333	156.908	0.833968	28.7711	76.7574	97.1948	23.1125	7.65432	3.26538	0.189643
1748	B150	B060	37.6182	10.5706	165.526	0.844604	27.1819	74.9963	94.5225	22.2311	7.18817	3.2776	0.403026
1749	B150	B061	36.7294	10.5964	154.921	0.840722	27.5821	72.3232	93.6809	22.481	7.31951	3.26351	0.0630415
1750	B150	B062	36.3298	10.796	150.822	0.838463	27.5023	78.028	93.0641	21.4955	7.46242	3.23399	-0.0960418
1751	B150	B063	38.3436	11.0125	164.222	0.841247	27.1816	76.6766	97.4105	22.2612	7.4029	3.21231	0.690497
1752	B150	B064	36.0817	12.0811	156.489	0.822665	24.6901	76.3266	92.2517	21.5179	7.191	3.06607	-0.360393
1753	B150	B065	37.2689	11.2616	172.216	0.810593	25.2869	77.123	95.9716	22.0377	7.3719	3.10218	0.184503
1754	B150	B067	37.8081	10.9618	163.732	0.840984	27.2883	78.6502	92.7955	21.8798	7.34345	3.23452	0.468808
1755	B150	B072	36.8956	11.2335	161.497	0.821422	26.7371	80.9578	95.078	21.9472	7.47238	3.15527	0.16089
1756	B150	B073	35.7586	11.7638	155.337	0.807417	26.0183	76.8516	91.0573	21.4502	7.61805	3.05726	-0.405936
1757	B150	B074	37.6632	11.0142	158.682	0.850177	26.195	77.0325	94.4073	22.313	7.30033	3.19854	0.35461
1758	B150	B075	35.2719	11.7116	145.208	0.818898	26.9706	79.8177	92.5823	21.6649	7.49357	3.15425	-0.462308
1759	B150	B076	35.5891	11.7973	142.432	0.827439	27.4359	79.498	92.3088	21.3084	7.49333	3.1717	-0.357888
1760	B150	B079	37.4326	11.1312	174.723	0.827972	25.9302	80.6209	94.1218	21.8614	7.298	3.15551	0.345131
1761	B150	B081	35.9689	10.7488	157.781	0.821999	26.8681	78.8099	93.9275	21.4807	7.39067	3.20132	-0.236456
1762	B150	B082	35.1551	11.4777	150.929	0.819877	25.1388	80.1078	88.3464	20.5369	7.23256	3.12478	-0.763959
1763	B150	B083	35.1222	10.7121	158.384	0.82461	26.5317	77.213	93.5373	22.1177	7.47726	3.16233	-0.470746
1764	B150	B085	38.2199	10.7225	168.046	0.83705	27.3308	77.5159	96.8387	22.2377	7.3644	3.24115	0.666032
1765	B150	B087	36.4272	11.7821	144.354	0.816798	28.2088	79.9817	96.579	21.4521	7.89523	3.14638	0.0349022
1766	B150	B088	35.7194	10.4791	155.364	0.819434	28.025	80.4075	96.6577	22.6364	8.06345	3.06189	-0.110051
1767	B150	B089	35.7205	10.8597	159.261	0.810622	27.5024	74.2148	96.4013	22.3871	7.68066	3.17397	-0.194672
1768	B150	B090	35.7544	10.6819	158.884	0.81823	27.4099	76.7168	95.83	22.2554	7.64227	3.14102	-0.197837
1769	B150	B091	37.2288	11.2358	152.855	0.827424	28.5676	79.0493	95.8475	22.1496	7.77625	3.20343	0.38481
1770	B150	B092	37.5878	10.5227	165.207	0.841786	27.0897	77.8027	95.7231	22.0975	7.22186	3.28811	0.414295
1771	B150	B093	36.0673	10.7815	157.701	0.819757	28.1988	79.7727	96.0216	22.4926	7.82221	3.1694	0.0335038
1772	B150	B094	35.8477	10.7156	157.961	0.825548	27.383	76.9743	94.4679	22.2301	7.515	3.19262	-0.171394
1773	B150	B095	36.2528	11.6214	153.215	0.807284	26.701	79.4887	96.6312	22.1016	7.74599	3.09552	-0.0761243
1774	B150	B096	36.8397	10.6418	159.859	0.827786	28.6	76.8757	98.6158	22.2767	7.66739	3.21136	0.295154
1775	B150	B097	36.3765	11.0261	154.276	0.82585	27.4057	80.7226	97.0021	22.0086	7.65233	3.14057	0.0304547
1776	B150	B104	37.2358	10.4381	164.234	0.835811	26.5359	77.2801	98.477	22.3175	7.21894	3.21321	0.258199
1777	B150	B105	35.8474	11.7584	156.696	0.818864	25.6029	79.8637	93.5012	22.0216	7.44566	3.07196	-0.280491
1778	B150	B106	35.9037	11.5654	153.843	0.807432	27.7109	77.4746	97.1405	22.6105	7.76636	3.14691	-0.0626299
1779	B150	B107	35.6303	11.1009	160.253	0.806182	28.3905	80.8954	96.8153	22.6489	7.90583	3.1395	-0.0339805
1780	B150	B108	36.7442	11.2366	166.113	0.822895	26.8946	78.0429	94.759	22.2595	7.54143	3.16913	0.178478
1781	B150	B112	38.3463	10.7867	165.334	0.845239	27.1732	79.0475	97.4296	22.3152	7.22144	3.27785	0.718776
1782	B150	B113	36.3965	11.1353	155.993	0.829701	26.4959	80.5478	91.8199	21.2748	7.55943	3.1274	-0.124996
1783	B150	B114	38.3166	10.631	165.998	0.83829	28.3411	75.482	98.2816	22.6909	7.49297	3.27565	0.799659
1784	B150	B115	36.1634	11.2196	152.227	0.8281	27.5439	80.1299	92.3178	21.365	7.51951	3.21483	-0.116971
1785	B150	B116	36.3142	10.9527	144.245	0.827827	29.2812	76.6745	93.7873	21.8749	8.06993	3.13707	0.0141625
1786	B150	B118	37.3188	11.6122	160.09	0.845323	24.9248	81.2061	92.041	21.5465	7.1362	3.11192	0.124865
1787	B150	B119	37.2631	10.2483	161.53	0.846458	27.4547	75.6967	95.7135	22.6157	7.38837	3.24827	0.325209
1788	B150	B120	37.5687	11.8513	157.807	0.827647	26.8605	80.2431	93.6585	21.0968	7.64244	3.13522	0.333982
1789	B150	B121	37.9925	10.6683	165.298	0.844284	27.0129	78.9248	95.7267	22.0305	7.17291	3.28583	0.545734
1790	B150	B123	36.4706	10.8534	167.841	0.817396	26.7882	79.5703	94.6697	22.4857	7.68499	3.07929	0.0742393
1791	B150	B125	37.3836	11.685	156.912	0.816614	26.4749	78.9827	96.0394	22.4622	8.05668	2.95627	0.305367
1792	B150	B126	37.6621	11.0334	158.87	0.849604	26.2461	76.8909	94.2851	22.3215	7.31361	3.19782	0.358787
1793	B150	B127	37.6005	11.0132	158.438	0.849743	26.2011	77.0234	94.3334	22.3092	7.30407	3.19831	0.332542
1794	B150	B128	38.7736	11.1722	171.543	0.799771	27.9942	82.9394	100.443	22.3835	7.96454	3.08389	0.968205
1795	B150	B129	35.3708	11.5026	146.907	0.823957	26.4091	79.6302	94.2963	21.9084	7.51745	3.11014	-0.43691
1796	B150	B130	35.2481	10.9191	156.41	0.827356	26.9082	77.1307	93.0206	22.1365	7.41131	3.17318	-0.411101
1797	B150	B131	35.3615	11.6761	154.883	0.814628	25.1128	78.7368	91.8627	21.1258	7.58781	3.03708	-0.578951
1798	B150	B132	35.6896	11.7908	154.594	0.81357	25.2288	79.5747	92.6694	21.1825	7.59611	3.03453	-0.44931
1799	B150	B133	36.0205	11.3152	144.411	0.824209	27.3527	78.9329	94.555	22.0124	7.86461	3.09726	-0.178044
1800	B150	B135	36.2537	11.9731	136.029	0.818944	27.7718	79.4511	94.3201	21.8489	7.82286	3.13714	-0.114463
1801	B150	B138	38.3917	10.7413	151.339	0.821331	30.0802	79.9221	95.6799	22.2614	8.11187	3.15913	0.790179
1802	B150	B139	36.6164	10.4301	164.978	0.82713	27.2869	77.5591	96.1734	22.7491	7.70394	3.12501	0.150909
1803	B150	B140	36.1141	10.2038	164.788	0.828404	27.3383	76.5054	94.0461	22.1058	7.28911	3.28299	-0.0905355
1804	B150	B145	36.7414	11.386	158.346	0.805943	27.594	81.399	96.1261	22.3626	7.99325	3.05396	0.196335
1805	B150	B146	36.981	9.62968	161.556	0.840266	29.4023	83.5829	99.7644	22.196	7.95408	3.13517	0.436098
1806	B150	B147	35.4972	11.0104	158.958	0.826159	26.367	78.1435	91.0937	22.1025	7.49584	3.12922	-0.368888
1807	B150	B149	35.4494	10.5369	161.314	0.826612	27.2105	76.5708	95.9394	22.9116	7.66638	3.12544	-0.22136
1808	B150	B159	36.4986	10.6601	159.07	0.838266	25.854	82.635	92.9094	21.9289	7.34957	3.15502	-0.0668375
1809	B150	B163	36.4522	11.0738	159.059	0.829978	27.0518	79.1961	92.3934	22.3195	7.25023	3.24833	0.0226126
1810	B150	B165	35.2384	10.6614	161.151	0.809712	27.8019	81.5915	98.2032	22.4612	7.86592	3.10793	-0.214788
1811	B150	B176	36.9915	11.9758	163.348	0.786366	25.8451	80.3549	97.9453	22.5331	8.15154	2.90346	0.182682
1812	B150	B181	38.3079	10.6624	168.398	0.837731	28.083	75.8031	97.4495	22.7774	7.47488	3.26769	0.796367
1813	B150	B184	35.9884	11.2989	156.896	0.823055	26.9818	79.1327	96.7233	22.1795	7.63593	3.1545	-0.0736476
1814	B150	B185	36.3011	10.9368	156.412	0.817645	27.6787	81.377	99.8231	23.3695	7.90157	3.08973	0.169475
1815	B150	B187	36.0001	10.8528	158.72	0.823507	27.2765	76.122	97.3697	22.5566	7.83987	3.10922	-0.0564995
1816	B150	B193	37.1534	10.9052	154.066	0.81782	27.5757	82.8852	97.4692	22.7347	8.01709	3.00711	0.309882
1817	B150	B194	35.4828	10.4488	162.682	0.81288	27.765	80.752	98.132	22.815	8.07512	3.0496	-0.119719
1818	B150	B197	36.3581	10.9852	144.126	0.828568	29.3352	76.3575	94.2594	21.8956	8.04721	3.1514	0.0408573
1819	B150	B198	36.3464	10.7505	168.055	0.820409	27.0319	78.1693	94.8577	22.6706	7.43365	3.21001	0.0717783
1820	B150	B200	35.6002	11.8376	150.22	0.814708	26.0715	80.4858	96.2861	22.3077	7.7245	3.01689	-0.304221
1821	B150	B201	39.6767	10.7941	178.995	0.819172	27.0216	83.167	103.071	23.6314	8.09024	2.98599	1.35752
1822	B150	B203	35.4685	10.8031	163.289	0.814261	27.8665	79.1227	96.1124	22.0208	7.71212	3.1713	-0.178557
1823	B150	B207	35.8969	11.4519	146.63	0.82032	27.2735	81.2443	93.7123	22.1887	7.76151	3.14081	-0.170607
1824	B150	B208	36.7496	10.3647	157.831	0.84206	27.8405	73.1133	94.5321	22.4747	7.43094	3.24914	0.123478
1825	B150	B210	36.4921	11.0847	154.153	0.82942	28.1339	77.9249	96.5259	22.3538	7.66921	3.19939	0.142774
1826	B150	B213	35.4611	10.8013	154.845	0.828394	27.3103	77.8241	93.4468	22.2662	7.59222	3.15547	-0.304548
1827	B150	B214	36.8815	9.85806	178.997	0.82553	27.4601	82.5753	102.422	23.6321	8.07697	3.05051	0.523813
1828	B150	B216	36.9301	11.0919	165.704	0.813042	26.8844	78.9679	95.6375	22.8994	7.5732	3.17227	0.257569
1829	B150	B217	37.0585	10.9746	158.875	0.812542	28.1089	79.9407	98.714	22.9668	8.09123	3.05115	0.382501
1830	B150	B219	36.2965	10.9206	159.037	0.823161	28.2686	80.3028	98.8451	22.0546	7.79326	3.18854	0.150609
1831	B150	B222	37.0863	10.7844	157.57	0.834116	28.3489	77.0078	96.3739	22.7495	7.7156	3.19284	0.367158
1832	B150	B224	36.2692	10.9451	161.603	0.819422	27.658	79.3152	96.3107	22.0972	7.52852	3.19772	0.0448781
1833	B150	B227	37.1999	11.9641	158.281	0.817612	26.7665	80.4753	96.7089	22.2813	7.59991	3.12261	0.321588
1834	B150	B229	35.7427	10.8444	161.32	0.810096	27.4503	73.8672	95.9175	22.4229	7.69629	3.16437	-0.184326
1835	B150	B232	37.2053	11.2142	158.025	0.809774	28.0085	81.0388	97.9399	22.7262	7.94604	3.06268	0.392314
1836	B150	B233	36.8435	11.7411	149.08	0.824671	27.5825	81.542	94.3772	22.2472	7.71476	3.11719	0.184151
1837	B150	B234	37.9541	10.2067	171.04	0.832171	28.2336	77.3855	98.361	22.8685	7.50568	3.27251	0.710674
1838	B150	B238	36.4524	11.1917	149.177	0.827763	27.9369	76.9356	93.8508	21.9391	7.64451	3.19046	-0.00159043
1839	B150	B239	35.6118	10.5838	156.576	0.827335	27.3761	76.5062	95.5028	22.0213	7.5389	3.19617	-0.261397
1840	B150	B242	39.0382	11.1328	144.377	0.823164	30.0376	80.0556	95.0993	22.1921	8.25127	3.09929	0.937499
1841	B150	B244	36.1153	9.74518	163.987	0.836801	28.2323	78.5234	95.9757	22.9699	7.76933	3.2191	0.0942996
1842	B150	B246	35.8752	11.4665	149.619	0.80816	26.9258	79.1384	96.2651	22.0943	7.85405	3.08295	-0.212053
1843	B150	B259	35.3789	10.6717	156	0.830735	27.529	78.919	94.3991	22.3488	7.61368	3.16263	-0.273727
1844	B150	B260	36.9497	10.4504	160.125	0.823725	29.1878	80.3445	96.0454	23.0723	7.6876	3.30456	0.437104
1845	B150	B261	36.1154	10.4818	156.762	0.830007	28.2997	76.0042	96.7709	22.9384	7.72489	3.20755	0.0527881
1846	B150	B264	36.0623	10.1961	163.752	0.828537	27.3549	76.5893	93.8896	22.0526	7.28537	3.2862	-0.118271
1847	B150	B265	34.9574	11.5067	149.003	0.806785	26.7047	78.0755	90.0607	21.3546	7.70152	3.11751	-0.64598
1848	B150	B267	39.4568	11.406	160.874	0.821814	27.4856	79.4558	96.8162	22.5455	7.85424	3.0602	1.0273
1849	B150	B268	36.4975	11.0002	159.578	0.815854	28.1325	76.9177	97.3398	22.5419	7.66588	3.21112	0.163852
1850	B150	CX2	37.129	10.5689	164.85	0.822324	27.3121	79.4303	100.644	22.9699	7.74252	3.10119	0.384033
1851	B150	CX3	36.1341	10.6526	166.242	0.809474	26.9958	78.9955	93.1486	21.9456	7.62166	3.18033	-0.098972
1852	B150	CX5	37.5519	12.0283	149.315	0.816709	28.2676	81.0513	98.7634	23.2543	8.11675	3.08186	0.603742
1853	B150	CX8	39.1552	11.3276	146.263	0.827746	29.8283	80.3901	96.7873	23.7001	8.41712	3.06249	1.14703
1854	B150	CX9	36.4748	11.1649	169.219	0.809103	24.9292	79.8704	93.4461	22.3417	7.86849	2.91965	-0.0898696
1855	B150	CX12	40.2728	11.887	177.991	0.799966	25.6577	77.3593	98.3539	22.4853	7.48237	3.0773	1.22299
1856	B150	CX13	38.3793	11.7823	159.16	0.814626	27.7461	78.3908	97.9561	22.3179	7.8286	3.09406	0.728551
1857	B150	CX15	34.5974	11.7901	146.94	0.795666	26.3441	76.6032	92.9788	21.4757	7.97778	3.00136	-0.774024
1858	B150	CX17	36.434	10.6471	183.148	0.803634	24.4612	77.6037	95.1516	22.0764	7.5206	2.98508	-0.114252
1859	B150	CX18	38.0693	10.5148	160.959	0.83581	28.4895	75.9806	95.7707	22.1672	7.9271	3.10537	0.608042
1860	B150	CX19	37.8193	10.3941	177.806	0.828719	26.2377	77.6995	98.1915	22.1012	7.29068	3.18606	0.489311
1861	B150	CX20	38.892	10.7552	187.39	0.836489	26.3543	81.391	101.558	22.9725	7.48959	3.10137	1.08525
1862	B150	CX21	36.6052	10.4413	166.447	0.813848	27.6012	82.2708	98.5176	22.7698	8.21161	3.0239	0.254603
1863	B150	CX22	37.4118	10.9294	162.179	0.813185	27.7244	81.3693	99.137	22.9586	8.04942	3.03241	0.492061
1864	B150	CX23	37.2988	11.5955	158.686	0.810003	27.1515	78.2027	98.6673	22.0665	7.85466	3.08532	0.331731
1865	B150	CX24	36.4253	11.734	159.457	0.810131	26.7035	79.4741	95.2031	22.2617	7.89426	3.01655	0.0335885
1866	B150	CX25	36.9252	10.792	159.512	0.802658	27.6422	83.4349	98.6711	22.8718	8.00437	3.05481	0.289836
1867	B150	CX27	36.8809	11.527	155.909	0.820328	26.1943	79.3665	93.131	21.9641	7.66023	3.0655	0.0467905
1868	B150	CX31	37.1453	12.0769	165.998	0.802206	26.3362	79.8103	95.7721	22.8129	8.02346	2.96466	0.332118
1869	B150	CX35	38.0008	11.1974	164.541	0.812226	26.9651	80.2097	99.4508	23.0933	7.79376	3.10492	0.646989
1870	B150	CX42	37.8443	10.4186	177.569	0.828144	26.2376	77.6655	98.2105	22.1285	7.29868	3.18326	0.496859
1871	B150	CX50	36.2985	10.7817	162.588	0.8002	27.9436	82.3647	97.8186	23.0111	7.96574	3.11549	0.155511
1872	B150	CX51	36.6757	11.3825	153.142	0.823397	28.2834	80.3779	97.9248	22.6742	7.7776	3.17595	0.277202
1873	B150	CX52	36.5257	11.2834	155.325	0.813905	27.7085	78.9556	94.7554	22.0955	7.81402	3.08885	0.0561286
1874	B150	CX53	34.3893	10.8088	147.15	0.829818	26.9996	79.4523	100.055	23.0042	8.03219	3.01439	-0.539692
1875	B150	CX54	35.7206	11.8423	153.885	0.805656	26.3947	79.673	94.3303	21.9338	7.71349	3.07313	-0.280171
1876	B150	CX55	37.0524	10.6525	159.89	0.832935	27.9543	76.1667	96.5256	22.6655	7.601	3.20281	0.311711
1877	B150	CX60	37.1828	12.1994	161.945	0.809517	25.9858	80.8126	98.2161	22.7783	7.89232	2.95438	0.330677
1878	B150	CX61	35.9872	11.0177	157.121	0.824034	28.0061	79.2675	97.9013	23.0023	7.77558	3.16239	0.0718924
1879	B150	CX64	38.4959	11.8176	154.492	0.823089	27.2018	81.1095	96.6432	21.7145	7.77332	3.03828	0.649891
1880	B150	CX68	37.2521	11.5717	153.505	0.813383	26.5872	77.1799	92.6412	21.6252	7.92398	3.02003	0.109747
1881	B150	CX69	36.0799	11.7568	148.485	0.819807	26.2476	80.2668	95.5068	22.101	7.80668	2.99983	-0.184135
1882	B150	CX70	37.3051	11.6223	161.5	0.820523	26.3537	77.7001	95.2579	21.9804	7.83482	3.00689	0.252838
1883	B150	CX71	36.2872	11.2693	158.214	0.801161	27.9873	77.7711	94.8273	22.3847	8.01064	3.11896	0.0424083
1884	B150	CX73	36.2976	10.0554	154.503	0.827883	29.1877	79.9652	100.076	23.4118	8.2109	3.12131	0.24931
1885	B150	CX75	37.3536	11.1096	151.026	0.819807	28.3004	75.9282	99.5426	22.1312	7.97471	3.10406	0.356471
1886	B150	CX76	36.3434	11.6604	146.122	0.81259	27.165	81.0404	97.9708	22.0837	7.9969	3.04653	-0.0168041
1887	B150	CX79	37.3927	11.3219	162.914	0.81109	26.7348	79.9343	96.8373	22.6773	7.97681	3.00426	0.372485
1888	B150	CX80	36.3949	11.0873	154.704	0.806884	27.2177	79.1056	98.2986	22.3995	8.03269	3.02965	0.0169247
1889	B150	CX82	37.7569	12.1981	150.951	0.821188	27.8514	83.225	99.7014	22.5711	7.7855	3.10926	0.626416
1890	B150	CX83	36.5166	12.6729	152.628	0.798173	26.6332	79.3355	92.9188	22.358	7.96539	2.98763	0.0202712
1891	B150	CX84	36.7444	12.0799	157.402	0.812824	27.0626	81.1227	97.2409	22.9226	7.629	3.11882	0.260822
1892	B150	CX85	37.2439	11.9033	170.022	0.811318	25.3644	78.0291	93.9471	22.0729	7.44964	3.045	0.199047
1893	B150	CX86	37.6608	11.0142	172.05	0.821953	25.5321	77.5728	95.231	22.3767	7.41868	3.06583	0.335583
1894	B150	CX87	39.3569	10.8273	184.007	0.829547	25.4074	79.2573	97.7244	22.8033	7.37256	3.08324	1.00728
1895	B150	CX88	35.8949	10.3522	153.521	0.842876	28.3939	76.8165	95.7022	22.3887	7.61174	3.24165	-0.0558236
1896	B150	CX90	40.3383	11.6325	170.31	0.81253	28.284	81.6275	98.9904	23.1376	8.32706	3.03314	1.56045
1897	B150	CX91	36.8431	11.4823	162.067	0.812662	26.8125	78.1622	98.8922	22.9625	7.90561	3.05004	0.266386
1898	B150	CX92	38.8261	11.9554	159.855	0.809205	27.0208	82.2287	97.2761	22.2435	7.91962	3.02536	0.825964
1899	B150	CX93	36.1086	11.0652	155.678	0.810901	28.6159	81.2776	97.3313	22.2766	8.14763	3.13612	0.103508
1900	B150	CX94	36.1915	11.6583	154.744	0.813121	26.7598	80.2886	96.1369	22.0808	7.79331	3.10085	-0.0468493
1901	B150	CX96	35.4215	11.4046	158.778	0.808707	25.6785	79.4116	93.1503	21.7666	7.68274	3.01889	-0.454908
1902	B150	CX97	35.3126	10.619	157.354	0.81645	27.5926	78.4638	99.9604	22.9891	7.82799	3.09573	-0.207405
1903	B150	CX98	36.6371	11.6165	150.16	0.813675	28.0966	77.9041	96.9733	21.9782	7.87036	3.13769	0.131669
1904	B150	CX99	35.7599	11.1473	153.245	0.813137	28.0457	77.4364	94.6606	21.821	7.89532	3.15756	-0.17439
1905	B150	CX100	40.1693	11.5733	170.405	0.813929	28.1127	81.254	99.0889	23.1803	8.30849	3.02848	1.49604
1906	B150	CX101	37.0498	10.3537	168.051	0.826152	27.9348	81.5438	95.9322	22.7741	7.57487	3.20587	0.388178
1907	B150	CX102	35.2938	11.237	147.628	0.831945	27.2455	75.4817	92.8677	21.6182	7.57546	3.13156	-0.460842
1908	B150	CX107	36.0426	11.964	143.869	0.803704	27.6898	80.5841	92.0835	20.9666	7.85067	3.16435	-0.220793
1909	B150	CX114	36.6467	10.5891	155.081	0.842553	27.5752	72.4805	93.6983	22.4818	7.34595	3.25738	0.0480641
1910	B150	CX115	37.0655	11.2163	178.728	0.802908	26.5093	77.3223	97.0047	22.0096	7.74015	3.06104	0.289364
1911	B150	CX117	36.3844	10.7915	149.101	0.834489	28.7119	76.2289	94.4253	22.1712	8.01427	3.11355	0.052938
1912	B150	CX118	36.0186	11.3343	168.524	0.811709	26.4594	73.2489	94.656	22.3586	7.57414	3.07939	-0.132211
1913	B150	CX119	37.0637	11.2817	179.383	0.814019	25.3544	77.2429	98.6002	21.6032	7.19511	3.14187	0.199386
1914	B150	CX120	38.3924	12.0067	148.891	0.812685	28.6894	84.2135	100.646	22.3356	8.24308	3.05893	0.854394
1915	B150	CX121	38.5286	12.0828	155.888	0.823774	27.2498	83.2247	97.158	22.3018	8.00072	3.02216	0.79627
1916	B150	CX122	36.6686	11.2803	156.277	0.817181	27.1046	76.207	96.3008	22.1739	7.62985	3.12129	0.0583834
1917	B150	CX123	35.7669	10.4303	157.793	0.826722	28.5272	75.666	96.4665	23.1323	7.6183	3.22228	-0.0394771
1918	B150	CX125	39.0421	12.0493	159.261	0.810012	27.0464	82.1858	97.0211	22.2337	7.91645	3.02611	0.890942
1919	B150	CX126	37.8099	11.3022	157.805	0.81042	28.1437	81.1412	99.4018	23.1485	8.00796	3.07104	0.644558
1920	B150	CX128	37.0082	10.7559	169.155	0.82078	27.3573	78.8451	100.591	22.7312	7.84241	3.09951	0.393272
1921	B150	CX130	36.163	11.1211	156.416	0.818992	27.8681	81.6606	98.1748	22.2643	7.87249	3.12006	0.0733139
1922	B150	CX131	38.1764	10.7073	162.019	0.830201	29.102	77.9316	97.4199	23.1477	7.70528	3.26026	0.828312
1923	B150	CX133	37.6799	10.5784	159.215	0.831508	28.3986	80.4124	94.9614	21.8528	7.42731	3.31345	0.486944
1924	B150	CX134	38.0968	11.213	157.586	0.811463	28.1129	82.6238	99.3477	23.2091	8.04913	3.04886	0.733949
1925	B150	CX141	37.0488	11.5147	158.082	0.815632	26.6449	80.6515	97.0087	22.0002	7.81708	3.06866	0.216703
1926	B150	CX144	35.7164	10.104	163.893	0.813904	28.1159	80.8889	98.4405	23.1706	7.9387	3.11981	-0.00811819
1927	B150	CX145	40.3456	11.5905	154.332	0.824762	29.7645	84.6655	101.991	23.6848	8.43465	3.09203	1.69297
1928	B150	CX146	37.9358	11.9428	155.281	0.813004	26.2151	79.3223	95.5098	21.4614	7.73695	3.08269	0.372642
1929	B150	CX147	36.6109	11.5204	160.589	0.819329	26.2565	78.0701	94.8876	21.904	7.78148	3.01812	0.0157799
1930	B150	CX148	36.1966	11.5133	155.821	0.815385	26.8753	78.8121	95.642	22.0478	7.85426	3.03818	-0.0724223
1931	B150	CX150	38.1799	12.6652	153.205	0.805222	26.8653	78.3376	94.1896	21.8836	7.93417	3.01123	0.516063
1932	B150	CX152	37.466	10.9084	164.174	0.806503	27.4037	80.544	98.7329	22.9927	7.98793	3.05517	0.47199
1933	B150	CX153	36.7635	11.6104	149.384	0.818647	26.9592	76.7474	97.6378	21.9165	7.75094	3.10928	0.0633362
1934	B150	CX154	36.978	11.7033	153.128	0.803234	28.2321	79.6792	98.4447	22.3196	8.1493	3.07314	0.318437
1935	B150	CX155	35.917	10.8223	154.767	0.82286	27.5608	79.2456	99.5207	22.4183	7.85407	3.11896	-0.0483655
1936	B150	CX156	35.7773	10.9684	156.146	0.815969	26.792	78.029	98.0923	22.7178	8.10105	2.97573	-0.162037
1937	B150	CX157	35.3527	11.3396	155.419	0.805675	27.4453	79.9186	95.5055	21.8541	7.77326	3.15646	-0.296457
1938	B150	CX158	35.6541	11.8969	144.342	0.809378	27.6807	78.877	94.4749	22.0046	8.0597	3.05438	-0.243308
1939	B150	CX160	35.8157	11.796	149.645	0.817933	27.2748	79.1902	94.2812	22.0462	7.94465	3.04288	-0.17697
1940	B150	CX161	36.9352	12.3596	164.929	0.803698	25.539	78.9523	92.8229	22.1444	7.73072	3.03179	0.129439
1941	B150	CX162	36.397	11.1835	160.895	0.827646	25.7002	79.8443	92.175	22.1496	7.30704	3.17021	-0.0943997
1942	B150	CX182	36.5444	11.2845	155.649	0.813406	27.7374	79.0184	94.4906	22.0442	7.81705	3.09042	0.0597253
1943	B150	CX206	36.4348	11.9153	158.968	0.811636	26.1844	78.8483	99.3569	23.3898	8.01767	2.93655	0.131328
1944	B150	CX207	37.0368	11.1454	157.77	0.817358	27.3713	79.3531	93.6916	22.9207	7.95682	3.05481	0.257385
1945	B150	CX210	37.3458	11.4748	154.616	0.821951	27.2261	81.2737	98.5372	22.147	7.8102	3.06901	0.359673
1946	B150	CX218	38.9636	11.3548	162.125	0.816443	27.8753	83.8186	103.268	23.5675	8.06379	3.00976	1.10962
1947	B150	CX219	37.8387	11.7122	158.443	0.821605	27.8625	79.3196	94.1853	22.6816	7.8198	3.11244	0.582458
1948	B150	CX221	36.8221	11.1286	149.007	0.830607	27.8496	73.6604	92.6052	21.9357	7.83617	3.0988	0.0442048
1949	B150	CX225	36.7614	11.8103	162.567	0.795529	26.3589	77.9566	94.9632	22.7855	7.98316	2.95666	0.109537
1950	B150	CX226	37.0793	11.8053	152.363	0.807103	27.0382	79.1354	96.0701	22.4681	8.0451	2.99252	0.212146
1951	B150	CX227	37.5388	11.621	151.467	0.820037	28.8012	80.1539	96.9001	22.2712	7.9365	3.14586	0.524363
1952	B150	CX228	36.4901	11.3291	161.014	0.821408	26.2533	80.3072	92.3283	21.6293	7.36764	3.16336	-0.0591181
1953	B150	CX230	37.4515	11.8263	170.528	0.803036	26.2459	79.4869	95.3688	22.9912	8.00843	2.95322	0.433171
1954	B150	CX231	36.3985	11.6175	146.664	0.814427	27.0821	80.8291	96.7347	22.1173	7.74024	3.06405	-0.0440762
1955	B150	CX232	37.2977	11.6688	153.809	0.813972	27.1965	79.8543	96.0622	22.038	7.81564	3.09376	0.288347
1956	B150	CX233	36.5134	11.6109	154.73	0.810351	26.2238	79.9132	96.3758	22.2249	7.71968	3.03765	-0.0268384
1957	B150	CX235	37.1767	11.8496	152.215	0.806446	26.4941	77.4146	94.9624	21.8338	7.71971	3.03141	0.0972943
1958	B150	CX237	36.8768	11.7363	163.885	0.802739	26.084	80.2745	96.5207	23.094	7.5151	3.10394	0.204867
1959	B150	CX238	36.8539	11.747	162.85	0.80267	26.2759	80.1642	96.7563	23.0291	7.52909	3.10807	0.203265
1960	B150	CX240	39.4992	12.1237	158.375	0.815083	27.0738	78.7402	99.6159	22.3832	7.80753	3.07184	1.04842
1961	B150	CX247	37.4073	10.6867	169.769	0.819983	26.7375	79.6522	98.8304	22.0302	7.96622	3.00175	0.379944
1962	B150	CX249	38.3358	11.027	165.195	0.822335	28.8704	79.4916	98.8452	23.0494	8.12084	3.06989	0.906305
1963	B150	CX267	35.9641	11.2359	157.02	0.822325	25.9351	77.962	93.3681	22.1602	7.6099	3.07778	-0.244638
1964	B150	CX268	37.0789	10.9765	165.539	0.824118	27.4744	79.4745	100.226	23.0698	7.84524	3.0912	0.441929
1965	B150	CX270	36.3185	10.8075	160.09	0.825772	27.8176	81.341	97.3537	22.9938	7.89347	3.13288	0.185924
1966	B150	CX273	36.4088	11.6268	146.166	0.81443	27.1118	80.8613	96.7747	22.1242	7.7481	3.0635	-0.0405711
1967	B150	CX274	36.4361	11.6389	146.461	0.814819	27.0884	80.9498	96.8085	22.123	7.73894	3.06491	-0.0289263
1968	B150	CX275	36.3391	11.6387	145.979	0.814411	27.1069	80.4419	96.5081	22.0254	7.73559	3.0736	-0.074185
1969	B150	CX276	37.9671	12.3808	168.35	0.808159	25.8655	78.2897	92.7813	22.1629	8.02574	2.94889	0.498702
1970	B150	CX278	36.8504	11.8442	155.558	0.812449	27.0877	79.6376	93.5884	22.2529	7.88747	3.06445	0.16125
1971	B150	CX288	40.0175	11.6026	168.055	0.818909	28.0069	80.3025	99.3483	22.2933	7.94395	3.08218	1.34057
1972	B150	CX290	40.0771	11.5374	159.216	0.817909	29.5292	84.1511	103.679	23.5596	8.40749	3.0775	1.61689
1973	B150	CX291	39.9538	11.3565	159.843	0.814227	29.9686	84.808	99.9244	23.123	8.43117	3.11122	1.5341
1974	B150	CX296	37.13	11.2231	161.484	0.816501	27.3175	81.1613	98.4917	22.4422	7.88229	3.04865	0.349174
1975	B150	CX303	39.4353	10.6131	163.354	0.840384	29.3373	82.7438	101.308	22.7614	8.02863	3.08692	1.28827
1976	B150	CX304	37.8002	11.3558	155.603	0.818954	27.0347	82.4222	96.48	21.6974	7.81026	3.08797	0.4277
1977	B150	CX313	39.8914	11.2522	158.777	0.825112	29.6698	80.5554	104.556	24.1224	8.12481	3.13197	1.56073
1978	B150	CX314	37.0542	10.2013	170.197	0.817788	28.1596	78.7857	101.051	23.2199	7.99497	3.05336	0.455367
1979	B150	CX316	37.9035	11.4444	165.594	0.802804	27.5947	83.266	102.408	23.3731	8.05829	3.00857	0.754017
1980	B150	CX318	36.5281	10.6284	167.001	0.825427	26.0039	76.9081	96.0457	22.1189	7.56354	3.09497	-0.0137233
1981	B150	CX319	36.5745	11.2837	155.838	0.814024	27.6913	78.8559	94.71	22.0862	7.81637	3.08811	0.0718686
1982	B150	CX328	37.2725	10.4583	164.366	0.835348	26.5482	77.3159	98.4275	22.3268	7.24543	3.20992	0.274138
1983	B150	CX340	38.412	10.6954	174.134	0.811123	27.28	82.4259	101.748	23.0614	7.93265	3.01562	0.858946
1984	B150	CX341	37.021	11.9982	165.109	0.804263	24.6489	79.277	92.7164	22.0505	7.7571	2.93184	0.026181
1985	B150	CX343	38.6081	10.571	161.112	0.833613	29.2666	87.5758	102.443	22.269	8.03875	3.12694	1.04439
1986	B150	CX346	37.4133	10.3195	176.04	0.826455	26.3105	76.9828	97.7244	22.218	7.39837	3.16429	0.350254
1987	B150	CX348	36.2291	11.4748	167.435	0.80314	25.1272	75.3147	95.7154	22.7297	7.91283	2.89224	-0.145893
1988	B150	CX349	36.5916	11.3058	164.663	0.826226	25.722	76.864	95.2467	21.7983	7.69565	3.03657	-0.0086575
1989	B150	CX357	36.2161	12.3861	160.547	0.801137	26.1991	77.1705	91.6816	22.0919	7.9711	2.95551	-0.108491
1990	B150	CX358	36.933	12.2761	158.78	0.79992	26.0159	80.0604	93.4445	22.299	7.9713	2.9445	0.11749
1991	B150	CX360	36.7648	10.8592	172.055	0.80174	26.6226	80.0397	100.699	22.225	7.89119	2.99428	0.198474
1992	B150	CX361	37.6293	11.1904	164.297	0.815394	26.5727	80.2718	95.7646	22.2736	7.80029	3.03707	0.391613
1993	B150	CX362	36.9412	11.0755	156.959	0.7994	27.9976	78.3653	96.023	22.1732	8.14722	3.05493	0.197985
1994	B150	CX363	38.3385	11.3828	162.785	0.806818	27.5142	78.6475	98.193	21.9567	8.07005	2.99797	0.652208
1995	B150	CX364	36.5399	12.4871	159.001	0.795286	26.2748	81.3027	94.2885	22.5656	7.85284	3.00015	0.0757518
1996	B150	CX366	36.7872	11.2726	158.137	0.809568	27.9022	78.313	97.7522	22.9591	8.0945	3.02023	0.26248
1997	B150	CX369	38.1967	11.3525	156.657	0.81539	28.0265	82.0666	99.078	22.8082	7.99878	3.06222	0.732795
1998	B150	CX375	37.3698	11.6266	168.452	0.802599	26.714	80.8447	96.391	23.0183	8.10461	2.97002	0.450663
[truncated: 42,638 more rows]
