# Supplementary material for: Hybrid breeding of rice via genomic selection
Source: Plant Biotechnol J. 2019 Jun 26;18(1):57–67. doi: 10.1111/pbi.13170 (PMC6920338; doi:10.1111/pbi.13170)
Supplement: Supplementary file 4 — Data S4 Predicted values of potential hybrids from the 3000 germplasms for 10 agronomic traits (predicted from phenotypic values of the 1495 hybrids in Hangzhou). [file PBI-18-57-s003.xlsx]

## Sheet: Data S4 
Supplementary Data S4. Predicted values of potential hybrids from the 3000 germplasms for 10 agronomic traits (predicted from phenotypic values of the 1495 hybrids in Hangzhou)
Hybrid.ID	Maintainer	Variety	YD	PN	GN	SSR	KGW	HD	PH	PL	GL	GW	breeding.index
1	B137	B006	42.7645	12.5319	180.151	0.764546	27.8775	91.3999	108.52	22.2675	8.35308	3.1707	0.418638
2	B137	B007	42.9801	11.9733	188.603	0.774898	28.929	88.8058	112.989	23.0158	8.47233	3.13936	0.634402
3	B137	B009	42.404	11.388	193.112	0.754938	29.9077	81.9436	108.797	23.4883	8.51848	3.21912	0.483912
4	B137	B010	41.6205	11.2489	203.792	0.766012	27.6039	78.0062	106.723	23.4877	8.10327	3.18529	0.142894
5	B137	B011	38.8629	10.9574	175.882	0.766917	30.807	84.7934	108.073	22.596	8.86825	3.17349	-0.253225
6	B137	B012	40.6488	11.6347	191.199	0.761769	28.0731	84.5918	110.065	22.7759	8.36887	3.1559	0.0112725
7	B137	B013	44.1115	11.8631	190.425	0.760383	29.2633	84.6855	115.303	22.9692	8.45964	3.18943	0.850985
8	B137	B015	40.9071	10.6218	203.465	0.761438	28.4557	77.1728	106.183	22.7665	7.90298	3.3027	-0.0342562
9	B137	B019	45.0983	12.0183	196.897	0.743963	29.2027	83.5844	118.069	24.3674	8.70092	3.10687	1.14911
10	B137	B021	41.2884	12.6088	175.845	0.751995	28.2425	87.8388	107.831	22.0192	8.45347	3.13417	0.0708766
11	B137	B024	43.9724	11.0574	211.094	0.773904	28.3694	85.2612	111.479	21.995	7.92929	3.30344	0.742223
12	B137	B026	38.7844	10.9402	176.018	0.766215	30.8105	84.8266	108.085	22.5745	8.86727	3.1747	-0.270264
13	B137	B027	44.9682	12.2087	188.146	0.766208	28.8662	79.6933	119.688	23.921	8.67642	3.09559	1.0699
14	B137	B028	43.1555	11.9163	199.584	0.762882	28.1967	80.5119	107.699	23.2717	8.37446	3.13633	0.534656
15	B137	B029	42.701	12.1113	188.261	0.773002	27.648	83.3946	111.319	23.5368	8.42848	3.06219	0.431753
16	B137	B030	43.3015	12.4715	183.977	0.751906	29.1514	84.6398	112.405	22.7215	8.53247	3.17516	0.644277
17	B137	B031	39.3101	11.4153	183.163	0.750287	28.8568	82.9544	111.558	22.178	8.47455	3.18188	-0.286765
18	B137	B032	39.22	10.2796	197.82	0.75122	28.1557	85.0902	113.265	23.3052	8.68199	3.06358	-0.284643
19	B137	B033	41.2813	12.4584	198.063	0.732683	26.3794	84.7094	106.846	23.5541	8.3742	3.06229	0.041157
20	B137	B035	42.0655	11.19	193.962	0.763532	29.0489	82.6111	112.306	23.4368	8.77279	3.08805	0.394528
21	B137	B040	43.7922	11.8473	207.829	0.750174	26.6073	75.1868	112.626	22.9256	7.98477	3.11123	0.508796
22	B137	B044	40.5788	11.9257	182.841	0.752398	28.1803	86.5081	108.646	22.3242	8.25681	3.21779	-0.0611314
23	B137	B048	42.8352	12.045	192.069	0.757562	28.1242	85.5066	115.108	23.2453	8.65721	3.02535	0.537534
24	B137	B051	43.3966	11.5492	199.5	0.753965	28.9326	84.6643	111.201	23.566	8.51572	3.14901	0.684966
25	B137	B052	41.559	11.3255	192.589	0.748242	30.1489	84.1074	116.908	23.1886	8.55961	3.2306	0.426801
26	B137	B058	41.3887	12.4778	197.963	0.732965	26.5084	84.5535	107.114	23.5388	8.38122	3.06797	0.076327
27	B137	B059	42.2733	10.9928	192.308	0.778097	29.8163	77.5566	110.511	24.0714	8.36892	3.26475	0.476107
28	B137	B060	42.5909	11.193	205.952	0.771735	28.3704	76.8978	108.859	23.222	7.83239	3.3036	0.413453
29	B137	B061	41.3287	11.4724	191.236	0.768568	28.6387	71.3208	107.099	23.4043	7.97006	3.27548	0.0690814
30	B137	B062	41.216	11.2133	186.552	0.777302	28.7267	80.3506	106.594	22.0691	8.07408	3.26871	0.0202165
31	B137	B063	43.5537	11.8151	201.154	0.755014	28.3192	76.7496	112.744	23.4739	7.97194	3.22674	0.62679
32	B137	B064	39.383	11.5084	191.195	0.779364	26.3554	80.3059	106.194	21.9472	7.90511	3.08453	-0.52333
33	B137	B065	40.715	11.3009	202.121	0.741588	26.3073	78.6282	110.528	22.7002	7.94151	3.12558	-0.208662
34	B137	B067	42.3911	11.2103	204.104	0.775189	28.6474	83.7083	106.57	22.8033	7.99313	3.27749	0.4042
35	B137	B072	41.1648	11.4205	193.223	0.763387	27.9725	86.5778	108.863	22.6296	8.08697	3.19453	0.0684828
36	B137	B073	39.5378	11.9368	186.564	0.748844	27.8089	81.9002	107.046	22.1278	8.372	3.12416	-0.345607
37	B137	B074	43.5456	11.9636	196.933	0.78368	27.1555	79.2018	109.457	23.2042	7.9037	3.20965	0.542928
38	B137	B075	39.969	11.9966	178.497	0.760036	28.7548	85.6905	109.243	22.3225	8.17235	3.22257	-0.149234
39	B137	B076	40.1215	12.0311	172.774	0.773551	29.3887	85.4456	109.774	21.8373	8.19968	3.23695	-0.0939112
40	B137	B079	41.7981	10.7996	210.55	0.784754	27.5421	84.124	105.883	22.5141	7.96097	3.20082	0.190006
41	B137	B081	40.571	11.0987	196.966	0.75821	28.0684	82.487	110.501	21.9143	7.99908	3.24247	-0.0915646
42	B137	B082	40.9778	12.1845	183.425	0.771633	27.0046	88.4063	105.568	21.3361	7.95178	3.19241	-0.117832
43	B137	B083	38.6638	11.04	198.394	0.747718	27.6743	80.1105	108.356	23.0883	8.10049	3.19346	-0.483707
44	B137	B085	44.0476	11.4155	206.498	0.761123	28.54	78.6788	111.874	23.3755	7.94612	3.2599	0.753841
45	B137	B087	41.8032	12.0706	179.272	0.757187	29.4567	83.8621	111.729	22.1212	8.53009	3.20141	0.292081
46	B137	B088	42.0942	11.181	194.702	0.763029	29.0063	82.3095	112.483	23.4372	8.76781	3.08983	0.400031
47	B137	B089	41.2022	11.2779	188.666	0.758315	28.6222	73.0198	111.199	23.1982	8.3661	3.18603	0.0535834
48	B137	B090	40.6651	11.2517	192.651	0.751489	28.7277	80.2876	112.457	23.5292	8.37755	3.15693	0.046134
49	B137	B091	42.2662	11.4404	181.011	0.784452	30.0055	82.4794	110.827	22.7248	8.4454	3.2294	0.436392
50	B137	B092	43.0463	11.6101	203.989	0.758412	28.4192	79.2504	109.81	23.0725	7.81877	3.33552	0.530826
51	B137	B093	41.8032	11.2151	189.987	0.767459	29.7094	84.2211	112.195	23.7664	8.49291	3.20483	0.410257
52	B137	B094	40.5743	11.1562	190.601	0.767697	28.5605	79.8553	109.568	23.1046	8.178	3.20728	-0.0357374
53	B137	B095	41.383	11.6268	191.56	0.74923	28.2569	83.9066	113.269	23.2316	8.47737	3.1382	0.198488
54	B137	B096	42.5576	11.1454	190.677	0.773265	29.8397	76.8871	114.655	23.1019	8.37107	3.22915	0.506956
55	B137	B097	40.5156	11.3864	185.412	0.763402	28.8942	85.8293	110.743	22.967	8.36442	3.173	0.0155085
56	B137	B104	41.2895	10.5438	202.153	0.770021	27.6405	78.7379	111.912	22.9439	7.75976	3.25238	0.0347542
57	B137	B105	41.2214	12.3745	183.727	0.765112	27.4072	85.5829	109.65	22.5194	8.15845	3.12217	0.0491088
58	B137	B106	40.874	11.9488	183.276	0.757693	29.5149	81.5562	113.198	23.7607	8.48375	3.19724	0.214942
59	B137	B107	41.3215	11.6242	190.466	0.745879	30.0043	86.5797	112.888	23.9647	8.64418	3.18529	0.3838
60	B137	B108	42.7905	11.7126	199.014	0.773457	28.24	82.6308	109.469	23.204	8.18147	3.20383	0.503505
61	B137	B112	43.6564	11.5418	206.881	0.763163	28.5462	79.8146	111.507	23.2134	7.81861	3.33114	0.707195
62	B137	B113	41.295	11.7352	189.381	0.766884	27.5963	86.459	107.244	21.9115	8.17507	3.17294	0.0253195
63	B137	B114	44.5808	11.572	201.059	0.771079	29.7181	74.3735	112.092	23.6506	8.15498	3.30648	0.963768
64	B137	B115	40.6109	12.0682	182.068	0.756285	28.7476	85.2172	107.014	22.0317	8.15603	3.25489	-0.0413974
65	B137	B116	44.1365	11.8086	185.176	0.769465	30.546	77.9561	110.825	23.24	8.83562	3.15896	0.869981
66	B137	B118	42.4206	12.1479	188.911	0.794597	26.4389	89.3831	107.392	21.7246	7.73547	3.16049	0.205786
67	B137	B119	42.2292	10.8112	202.876	0.779931	28.4058	75.1186	108.093	23.4366	7.98127	3.27119	0.303516
68	B137	B120	43.1962	12.6363	188.929	0.763861	28.3306	84.5381	109.706	21.9697	8.32874	3.18555	0.551384
69	B137	B121	43.2293	11.5625	206.153	0.757294	28.3607	81.1633	110.209	22.9852	7.75631	3.33659	0.57562
70	B137	B123	42.0868	10.9092	205.062	0.756605	28.4308	86.3438	110.181	24.1059	8.42855	3.13717	0.399443
71	B137	B125	43.7163	12.3448	200.266	0.742829	27.6128	78.4162	112.516	24.0297	8.76151	2.97664	0.670463
72	B137	B126	43.5529	11.9771	196.623	0.78367	27.2039	78.9491	109.328	23.2023	7.91624	3.2095	0.544851
73	B137	B127	43.4224	11.9686	196.543	0.782564	27.1411	79.0382	109.246	23.2014	7.90934	3.2088	0.510813
74	B137	B128	46.0624	11.7336	206.77	0.735631	29.6155	86.8631	115.299	23.2619	8.70029	3.13303	1.32499
75	B137	B129	42.1373	12.4532	179.556	0.77053	28.1914	84.5474	111.027	22.8826	8.20698	3.17795	0.319501
76	B137	B130	39.8662	11.2401	191.407	0.776272	27.9798	80.2444	105.905	22.7987	8.08304	3.19254	-0.249683
77	B137	B131	39.8468	11.776	185.746	0.7682	26.9692	83.1794	107.058	21.5651	8.31961	3.11219	-0.354502
78	B137	B132	40.1706	11.9122	184.996	0.765845	26.9976	83.8991	107.596	21.6012	8.31601	3.10685	-0.27824
79	B137	B133	40.7306	11.7753	176.225	0.758825	29.1572	81.7709	111.899	23.1296	8.60794	3.15383	0.0542497
80	B137	B135	41.8197	12.5865	168.819	0.757884	29.6728	84.4083	110.854	22.9486	8.60595	3.20527	0.335512
81	B137	B138	47.4768	11.8214	191.126	0.763311	31.4552	81.9162	113.513	23.3143	8.73902	3.19753	1.65197
82	B137	B139	42.113	10.9427	200.486	0.767581	28.2707	80.1241	109.879	23.5672	8.34553	3.13715	0.302237
83	B137	B140	41.1133	10.8883	198.893	0.762471	28.8894	78.1835	109.193	23.0818	7.98357	3.31664	0.10585
84	B137	B145	43.9651	11.9765	198.632	0.741772	28.9615	87.5904	113.3	23.7393	8.76802	3.07489	0.861271
85	B137	B146	46.2412	10.3583	208.581	0.779012	30.6373	88.0917	116.812	23.8072	8.62585	3.14726	1.45432
86	B137	B147	40.6167	11.4438	194.512	0.774255	27.6545	81.8371	106.189	22.8152	8.16883	3.16324	-0.0796306
87	B137	B149	40.8799	11.5422	190.801	0.762752	28.5157	77.636	110.764	23.7697	8.38069	3.12288	0.0714722
88	B137	B159	41.7807	11.3786	200.127	0.762945	26.9506	90.6296	107.573	22.5606	7.95628	3.19197	0.1482
89	B137	B163	39.9622	11.0078	190.629	0.764112	28.4479	83.9262	107.655	22.8599	7.8347	3.29107	-0.197565
90	B137	B165	39.4837	11.0374	190.493	0.748296	29.0994	86.74	113.564	23.1059	8.51937	3.16064	-0.132001
91	B137	B176	44.1282	12.7424	198.734	0.719656	27.4112	84.7953	115.15	23.6372	8.84151	2.96297	0.774151
92	B137	B181	44.6548	11.5253	202.828	0.775622	29.5116	75.6108	111.518	23.7102	8.14485	3.30686	0.984975
93	B137	B184	38.9777	10.9563	189.733	0.759274	28.2987	83.1407	111.979	22.7232	8.34272	3.20542	-0.341047
94	B137	B185	41.1606	11.2809	196.612	0.742047	28.994	83.9792	116.091	24.3699	8.52889	3.14169	0.292865
95	B137	B187	41.0345	11.2069	188.625	0.768729	28.7354	77.5656	112.436	23.2993	8.57508	3.14978	0.112446
96	B137	B193	43.8466	11.0705	195.161	0.763866	29.0134	87.0547	115.469	23.9932	8.71512	3.03012	0.790749
97	B137	B194	42.8986	10.9326	205.229	0.751589	29.1122	82.9772	114.326	24.6208	8.76356	3.08373	0.664102
98	B137	B197	44.1422	11.8096	185.101	0.770199	30.6481	77.4416	111.346	23.2512	8.81046	3.17242	0.88425
99	B137	B198	40.8188	11.0962	199.277	0.769724	28.1743	82.1382	107.608	23.2419	8.06176	3.24223	0.0400525
100	B137	B200	40.532	12.3185	185.997	0.736376	27.2274	85.9725	111.769	23.4916	8.46114	3.01752	-0.0689845
101	B137	B201	47.1269	11.4266	221.955	0.75719	27.8992	86.3275	120.276	25.4904	8.78218	2.98891	1.65064
102	B137	B203	40.689	11.0949	197.038	0.762853	29.3732	83.9356	111.402	23.1304	8.42375	3.21468	0.15754
103	B137	B207	40.6924	11.9847	179.615	0.756033	28.9108	87.6113	110.654	22.5887	8.45679	3.20066	0.0668351
104	B137	B208	41.3542	10.5751	200.403	0.781391	28.8818	72.0791	107.867	23.5386	8.08291	3.26488	0.12727
105	B137	B210	41.8383	11.458	186.457	0.77597	29.424	81.6293	110.974	23.3438	8.32705	3.22627	0.346989
106	B137	B213	40.195	10.8806	193.78	0.782985	28.4728	80.8856	106.103	22.9898	8.25069	3.17893	-0.124835
107	B137	B214	45.1275	11.1728	217.932	0.74898	28.48	84.3687	120.596	25.5426	8.73563	3.08263	1.26907
108	B137	B216	41.3912	11.472	201.096	0.734835	28.1339	82.1925	111.174	23.879	8.21958	3.21472	0.200944
109	B137	B217	44.1819	11.6109	207.24	0.730201	28.6562	81.2703	112.993	24.696	8.74331	3.05102	0.864465
110	B137	B219	41.0403	10.9878	192.941	0.769793	29.4577	84.5777	113.909	22.9173	8.49082	3.21324	0.237842
111	B137	B222	42.5534	11.0318	191.952	0.785075	29.5992	79.6301	110.515	23.8336	8.40952	3.21313	0.519084
112	B137	B224	40.3019	10.9567	192.31	0.762315	28.8206	81.5207	111.476	22.9639	8.18185	3.22624	-0.0520996
113	B137	B227	41.7817	12.1806	190.03	0.756772	28.3807	84.9504	112.586	22.9848	8.2684	3.16609	0.312091
114	B137	B229	41.241	11.2585	189.865	0.757083	28.5814	72.2488	110.671	23.2706	8.38929	3.17575	0.0523522
115	B137	B232	43.8515	11.8064	199.679	0.739838	28.6618	85.6652	112.565	24.0236	8.62693	3.06316	0.774409
116	B137	B233	43.6814	12.1791	185.72	0.77628	28.9613	88.5318	109.607	23.5166	8.38781	3.15437	0.747589
117	B137	B234	45.2933	11.3083	208.69	0.771682	29.3431	77.8267	113.039	23.8321	8.11511	3.29054	1.13379
118	B137	B238	41.5402	11.7988	182.378	0.771131	29.3143	80.1217	108.641	23.0845	8.36209	3.23215	0.232606
119	B137	B239	40.3795	11.1043	190.298	0.766833	28.4698	78.3219	109.957	22.9472	8.19923	3.21069	-0.0978138
120	B137	B242	49.2313	12.5518	186.223	0.762921	31.4885	81.4812	113.831	23.2427	8.87853	3.13995	2.01075
121	B137	B244	42.3179	10.593	196.581	0.787107	29.3061	81.0395	110.102	23.6276	8.45457	3.24748	0.462636
122	B137	B246	40.6958	11.6246	187.942	0.742987	28.7243	83.293	114.191	23.3595	8.59371	3.13665	0.091048
123	B137	B259	40.1775	10.7095	193.888	0.787246	28.6737	82.1048	107.507	23.2855	8.27711	3.1773	-0.0772282
124	B137	B260	41.8162	11.5604	187.66	0.750131	30.6927	83.0597	109.579	23.8419	8.35357	3.33103	0.453597
125	B137	B261	39.8382	10.8013	189.018	0.773498	29.3265	76.8795	109.34	23.6468	8.3978	3.21967	-0.117067
126	B137	B264	41.0161	10.8791	198.135	0.762028	28.8961	78.332	109.018	23.0217	7.97614	3.31981	0.0772849
127	B137	B265	40.5415	12.3627	181.389	0.74256	28.547	84.1033	105.617	22.5524	8.45496	3.1831	-0.0624398
128	B137	B267	45.5716	11.3791	206.906	0.749598	28.9939	82.7814	113.644	23.7829	8.53189	3.10515	1.13171
129	B137	B268	41.0747	11.3588	185.556	0.763667	29.4479	80.73	112.027	23.5325	8.3242	3.23727	0.182502
130	B137	CX2	44.2962	11.4359	205.572	0.751811	28.7402	81.6628	119.997	24.6873	8.46491	3.11547	0.986277
131	B137	CX3	39.8906	10.5744	200.185	0.741999	28.7192	83.8314	106.661	23.1087	8.37307	3.23337	-0.169924
132	B137	CX5	43.7172	12.0599	188.631	0.759062	29.6544	84.8296	117.961	24.4273	8.743	3.12146	0.924907
133	B137	CX8	46.2992	12.1311	182.699	0.767036	31.1735	82.192	112.997	25.2499	9.1318	3.08355	1.49269
134	B137	CX9	41.786	11.8202	207.761	0.734839	25.9194	82.6891	107.372	23.6687	8.55753	2.93929	0.0874156
135	B137	CX12	43.1664	11.2576	218.926	0.724196	26.6201	77.4738	113.562	23.8459	8.07138	3.10165	0.436572
136	B137	CX13	43.7722	11.8585	193.873	0.755717	29.0903	81.1834	114.351	23.6561	8.48475	3.13611	0.768962
137	B137	CX15	37.4733	12.4795	179.467	0.707928	27.2985	76.7938	106.28	22.165	8.65294	2.98666	-0.913602
138	B137	CX17	41.4196	11.7084	219.922	0.706772	25.3498	78.9777	109.84	23.2204	8.12755	3.01139	-0.057043
139	B137	CX18	44.4558	11.3997	201.565	0.757679	29.2967	75.1305	108.33	23.712	8.60845	3.09788	0.810941
140	B137	CX19	43.5798	11.0878	221.245	0.742872	27.1472	78.8967	113.775	23.481	7.86648	3.21751	0.603376
141	B137	CX20	45.8837	11.4557	220.771	0.778782	27.4578	84.383	117.831	24.5011	8.12197	3.1086	1.29796
142	B137	CX21	45.3284	11.4346	206.87	0.742774	28.6426	84.8616	117.742	24.3666	8.85101	3.05558	1.16811
143	B137	CX22	44.3831	11.4019	211.393	0.737358	28.3701	84.5084	113.371	24.5993	8.71853	3.02414	0.916516
144	B137	CX23	42.1954	11.721	188.436	0.751222	29.0209	80.2276	118.083	23.3188	8.57335	3.14873	0.446508
145	B137	CX24	41.7035	11.4822	197.738	0.768342	28.2476	84.8979	111.763	23.5659	8.6464	3.05532	0.324677
146	B137	CX25	43.3501	11.2458	200.513	0.734089	29.1914	87.1767	117.614	24.3545	8.69494	3.09178	0.76424
147	B137	CX27	41.9799	11.6467	194	0.750942	27.7442	82.8374	112.068	23.2266	8.33906	3.10537	0.244047
148	B137	CX31	41.8234	12.264	197.88	0.738349	27.4668	83.8161	112.704	24.0328	8.73208	3.00521	0.322255
149	B137	CX35	45.018	11.8497	206.958	0.740031	28.7506	81.795	117.579	24.5891	8.49093	3.15644	1.13114
150	B137	CX42	43.5719	11.0895	220.973	0.742535	27.1443	78.9038	113.707	23.498	7.88285	3.21507	0.600491
151	B137	CX50	42.2666	11.7055	197.886	0.726653	28.7852	87.6416	111.798	23.9728	8.60002	3.14445	0.466159
152	B137	CX51	41.7561	11.5112	180.322	0.778389	30.0908	85.0024	112.862	23.5367	8.46964	3.22784	0.422013
153	B137	CX52	43.3626	11.7511	193.526	0.760238	28.9772	83.0996	111.953	23.6611	8.51119	3.10768	0.659971
154	B137	CX53	39.5917	11.1451	183.914	0.764878	28.9572	83.364	118.5	24.7554	8.76407	3.08216	-0.00129792
155	B137	CX54	40.2847	12.1071	184.722	0.749024	28.425	84.3598	110.067	22.9291	8.46518	3.14524	-0.0450221
156	B137	CX55	43.0387	11.1766	199.766	0.778103	29.3187	77.8366	112.087	23.717	8.28109	3.21618	0.627413
157	B137	CX60	42.8594	12.2738	201.576	0.753698	27.0069	86.2935	114.14	23.9244	8.53778	2.99093	0.543678
158	B137	CX61	39.4074	11.2437	182.35	0.756121	29.7239	81.897	115.169	23.7731	8.42921	3.22342	-0.0925933
159	B137	CX64	46.9745	12.6131	196.634	0.756015	28.373	84.4658	114.124	22.6381	8.45167	3.07027	1.35068
160	B137	CX68	41.773	12.1837	184.197	0.742364	27.8405	77.4106	110.497	22.0591	8.61107	3.05433	0.0760925
161	B137	CX69	40.9066	11.9594	184.363	0.756467	27.6804	83.0442	110.608	22.9064	8.45817	3.03908	-0.026427
162	B137	CX70	43.5405	11.9613	198.559	0.7568	27.8752	80.658	115.079	23.5397	8.57154	3.04622	0.662527
163	B137	CX71	42.9498	11.8263	191.434	0.756282	30.0026	84.459	112.352	23.7897	8.77159	3.18598	0.722502
164	B137	CX73	43.3215	10.6824	193.555	0.758058	29.8906	80.7498	117.577	24.7634	8.84298	3.13176	0.764525
165	B137	CX75	43.751	11.8217	192.118	0.749515	29.2356	77.6969	116.298	23.2912	8.59936	3.13271	0.738727
166	B137	CX76	42.6957	12.153	185.925	0.760304	28.9678	86.892	117.065	22.75	8.62527	3.11423	0.582626
167	B137	CX79	43.6344	11.9833	200.847	0.74576	27.4778	81.7227	113.472	23.8762	8.63532	3.01545	0.647849
168	B137	CX80	42.2665	11.4684	191.739	0.74622	28.4323	80.6169	117.703	23.6514	8.72082	3.04832	0.402018
169	B137	CX82	44.6153	12.2943	202.268	0.756388	28.6508	90.2426	117.182	24.2286	8.45286	3.13471	1.12212
170	B137	CX83	43.3961	13.0449	197.729	0.732093	27.5694	84.2505	109.105	23.8817	8.64534	3.02652	0.632797
171	B137	CX84	43.0111	12.195	206.156	0.743303	28.0485	87.2669	113.378	24.6469	8.29631	3.16317	0.713473
172	B137	CX85	43.2179	12.0742	201.289	0.773478	26.4094	82.3071	111.369	23.0565	8.0829	3.05666	0.451931
173	B137	CX86	44.1816	11.4805	211.118	0.760417	26.8344	80.0199	112.132	23.8026	8.04846	3.08992	0.680354
174	B137	CX87	47.1731	11.5331	225.396	0.762561	26.7924	81.6015	113.486	24.4601	8.02676	3.10945	1.4092
175	B137	CX88	40.9804	11.0046	188.779	0.783709	29.5665	79.3723	111.718	23.6627	8.32191	3.2451	0.200828
176	B137	CX90	48.3563	12.6502	204.756	0.741892	29.0377	83.0611	116.994	24.2251	8.9528	3.05764	1.8461
177	B137	CX91	42.1763	11.7708	203.06	0.744828	27.5064	81.0664	116.517	24.335	8.52422	3.07181	0.432405
178	B137	CX92	45.93	12.1784	202.408	0.74663	28.1487	86.248	115.501	23.6412	8.61676	3.03034	1.20322
179	B137	CX93	43.2833	11.8746	195.124	0.74748	30.0541	85.1742	114.445	23.3243	8.88187	3.17173	0.815001
180	B137	CX94	41.9466	12.1059	190.916	0.751829	27.8401	84.2136	113.998	23.1201	8.46973	3.13094	0.324228
181	B137	CX96	42.3199	12.0828	200.53	0.738288	27.0652	83.1312	110.429	23.0496	8.3619	3.03407	0.269419
182	B137	CX97	40.9394	11.1697	193.131	0.743216	28.4704	80.1119	116.854	23.9083	8.46337	3.12462	0.12592
183	B137	CX98	42.3639	12.0539	184.637	0.751785	29.7423	81.7958	114.473	23.2608	8.61431	3.1683	0.513033
184	B137	CX99	41.1232	11.5007	185.332	0.75791	29.7811	83.172	111.7	22.6484	8.70128	3.20187	0.219006
185	B137	CX100	48.119	12.5742	204.376	0.743551	28.9056	82.5578	116.963	24.1698	8.92746	3.05583	1.77561
186	B137	CX101	42.2592	10.9641	208.906	0.749408	29.1688	86.7859	110.301	23.884	8.23826	3.23799	0.506085
187	B137	CX102	40.5006	11.6045	184.155	0.784373	28.662	78.1601	108.702	22.6669	8.26598	3.15305	-0.0606245
188	B137	CX107	41.8846	12.4052	178.948	0.747158	29.5362	83.9046	108.421	21.9799	8.56555	3.20876	0.281616
189	B137	CX114	41.3373	11.5076	191.69	0.770659	28.7187	71.328	107.493	23.4251	8.00112	3.27445	0.0968365
190	B137	CX115	41.5201	11.5262	207.116	0.750459	27.5821	79.8405	110.625	22.912	8.4049	3.08226	0.169606
191	B137	CX117	42.7064	11.4066	187.473	0.769866	29.7629	80.4904	110.344	22.9369	8.70796	3.13401	0.498592
192	B137	CX118	39.4721	11.1877	205.25	0.742028	27.7289	76.0692	111.438	23.6803	8.28797	3.08964	-0.25824
193	B137	CX119	41.5306	11.6926	212.603	0.741871	26.3776	81.1998	113.945	22.7548	7.78228	3.16445	0.116452
194	B137	CX120	43.7777	12.5131	176.148	0.748019	30.1929	87.1809	117.385	23.2012	8.97404	3.09604	0.87593
195	B137	CX121	43.3863	12.7013	188.556	0.762277	28.3233	88.021	113.179	23.5018	8.67974	3.0406	0.720673
196	B137	CX122	43.8876	12.4748	197.275	0.742261	28.0084	77.1485	113.144	23.6257	8.33409	3.11234	0.69508
197	B137	CX123	40.4996	11.0034	193.257	0.763547	29.4936	77.3741	109.839	23.9654	8.29888	3.21776	0.0568938
198	B137	CX125	46.2319	12.2591	201.866	0.749969	28.167	86.3415	114.93	23.6503	8.62009	3.03074	1.2671
199	B137	CX126	44.7595	11.8475	205.693	0.728851	28.8481	84.0959	115.262	24.8105	8.6274	3.08043	1.04479
200	B137	CX128	43.2353	10.8757	202.245	0.779313	29.0979	80.9979	116.78	23.6055	8.59103	3.15198	0.729017
201	B137	CX130	41.1143	11.0786	191.273	0.76607	29.1867	87.481	114.098	23.1983	8.57097	3.16795	0.252686
202	B137	CX131	44.2767	11.3155	203.904	0.767286	30.0777	78.9065	110.224	24.0954	8.36516	3.27571	0.9667
203	B137	CX133	42.7002	11.4206	206.215	0.741496	29.6928	84.5459	110.116	22.8479	8.07921	3.36568	0.590369
204	B137	CX134	44.9614	11.7758	205.221	0.73557	28.6543	87.3863	114.346	24.6384	8.70571	3.04088	1.07324
205	B137	CX141	42.7492	11.4658	194.379	0.761163	28.8052	85.2027	116.536	23.1794	8.57252	3.12994	0.576812
206	B137	CX144	41.9009	10.5042	205.554	0.747775	29.1615	84.3286	115.477	24.3367	8.58654	3.15115	0.446095
207	B137	CX145	47.818	12.3351	192.906	0.757198	31.3558	87.9849	121.572	25.321	9.12982	3.13217	2.02469
208	B137	CX146	43.9632	12.4654	185.454	0.76692	27.5709	83.5192	112.956	21.7749	8.44021	3.1167	0.618083
209	B137	CX147	42.268	11.7606	193.665	0.760858	27.9401	81.151	114.396	23.3931	8.51291	3.06481	0.372961
210	B137	CX148	41.346	11.6368	184.508	0.76648	28.7708	81.7004	115.415	23.5718	8.57289	3.10034	0.242105
211	B137	CX150	44.557	13.3002	194.339	0.722883	28.0635	81.3853	112.412	23.3664	8.65595	3.03893	0.863615
212	B137	CX152	43.7787	11.2981	201.67	0.74573	28.7959	83.1516	116.732	24.3754	8.6352	3.09982	0.811826
213	B137	CX153	41.7887	12.1679	182.667	0.755862	28.8311	77.1678	112.962	23.1838	8.46788	3.15383	0.268784
214	B137	CX154	43.4902	12.1303	191.969	0.747649	30.3468	83.8894	115.238	24.0303	8.86846	3.14535	0.900893
215	B137	CX155	40.6794	11.064	189.372	0.760833	29.1028	84.3317	115.018	22.9145	8.61034	3.15786	0.114659
216	B137	CX156	41.0987	11.4996	193.032	0.750466	27.5756	79.1613	114.312	23.9134	8.75762	2.97367	0.0842671
217	B137	CX157	39.5137	11.3346	187.979	0.739031	29.2263	83.5053	111.987	23.0633	8.48614	3.21302	-0.155902
218	B137	CX158	40.5635	12.3454	173.298	0.744573	29.6359	83.8419	114.294	23.7062	8.82536	3.12112	0.148278
219	B137	CX160	40.8151	11.5132	180.872	0.77884	29.0418	84.7523	110.176	23.255	8.75328	3.07357	0.108588
220	B137	CX161	41.9198	12.8169	202.43	0.73459	26.4046	81.5022	107.178	23.0105	8.3625	3.05702	0.180997
221	B137	CX162	40.1928	11.4845	198.225	0.748774	27.0351	84.7515	107.454	22.7841	7.9284	3.22133	-0.202101
222	B137	CX182	43.3772	11.748	194.34	0.758484	29.0115	83.198	111.71	23.6321	8.51721	3.10806	0.663784
223	B137	CX206	42.9306	12.5256	193.281	0.74574	27.1129	83.0691	115.035	25.0414	8.72905	2.96664	0.572088
224	B137	CX207	42.8902	11.7272	197.467	0.736704	28.5158	83.1654	110.468	24.1206	8.67706	3.06643	0.524049
225	B137	CX210	43.0774	11.8821	190.338	0.758038	28.46	83.8594	113.378	23.1079	8.4284	3.11207	0.542897
226	B137	CX218	46.669	11.8925	204.584	0.753164	28.8376	87.7602	119.249	25.2918	8.76223	3.00925	1.53988
227	B137	CX219	44.7524	12.5425	188.208	0.76173	29.5938	82.9969	110.258	24.0272	8.51301	3.1612	1.02285
228	B137	CX221	43.7246	11.8972	193.49	0.755875	29.0614	75.1172	111.299	23.4147	8.51833	3.11753	0.663469
229	B137	CX225	42.537	12.5451	193.481	0.724356	27.753	82.0325	112.643	24.1888	8.66139	3.00942	0.427561
230	B137	CX226	42.6995	12.3877	190.316	0.732954	28.6863	82.6851	116.12	23.7876	8.7373	3.03705	0.551219
231	B137	CX227	43.7218	11.7929	187.814	0.763272	30.0861	84.4934	112.898	23.5646	8.62814	3.17723	0.833246
232	B137	CX228	41.7503	12.171	192.985	0.747915	27.5869	86.8242	109.902	22.3551	7.9716	3.21695	0.182238
233	B137	CX230	42.3523	11.9632	202.113	0.738694	27.5484	83.5483	112.138	24.2125	8.73013	2.99256	0.422494
234	B137	CX231	41.0096	11.7968	187.328	0.730589	28.5306	87.0806	114.105	23.4229	8.41596	3.1112	0.118637
235	B137	CX232	44.4696	11.8568	193.195	0.756709	28.8668	83.1979	114.986	23.3152	8.54673	3.13034	0.892038
236	B137	CX233	42.0159	12.4141	192.744	0.737053	27.5248	84.3063	115.146	23.3596	8.34209	3.07639	0.314595
237	B137	CX235	43.7167	12.2145	190.649	0.741555	27.5715	79.6839	113.528	23.329	8.45615	3.0377	0.556108
238	B137	CX237	41.0404	11.7694	205.487	0.725938	27.3631	83.565	112.962	24.4646	8.21515	3.13892	0.153249
239	B137	CX238	41.1277	11.7815	205.2	0.726597	27.5698	83.5717	113.497	24.5109	8.22874	3.14303	0.196608
240	B137	CX240	47.1362	12.4868	196.396	0.758229	28.6964	80.6192	120.771	24.0677	8.56009	3.1133	1.54772
241	B137	CX247	43.143	11.1852	207.42	0.756689	27.6508	80.121	112.779	23.0052	8.65934	3.01607	0.50003
242	B137	CX249	45.86	11.7655	200.426	0.76676	29.7468	81.4333	114.319	24.6153	8.79989	3.08549	1.33511
243	B137	CX267	40.4673	11.701	187.153	0.764682	27.1477	82.5746	109.309	22.7622	8.30143	3.1251	-0.146736
244	B137	CX268	43.7199	11.672	199.547	0.760866	28.6538	82.7874	117.809	24.3118	8.46998	3.13759	0.846294
245	B137	CX270	41.4724	11.0282	197.863	0.751788	29.1588	86.323	112.555	24.1187	8.55877	3.18477	0.350305
246	B137	CX273	40.9848	11.7995	186.882	0.730695	28.5676	87.2058	114.122	23.443	8.42359	3.11076	0.116943
247	B137	CX274	41.0224	11.7987	187.083	0.73162	28.5621	87.2855	114.079	23.4154	8.41567	3.11226	0.125165
248	B137	CX275	40.9581	11.82	185.805	0.732558	28.5191	86.3374	113.702	23.2229	8.388	3.12534	0.0857857
249	B137	CX276	43.3242	12.4185	201.829	0.73797	27.2693	82.1763	111.862	23.7365	8.7656	2.98862	0.590927
250	B137	CX278	42.5198	12.1509	192.994	0.744475	28.4244	83.9128	107.775	23.3909	8.55198	3.10702	0.411948
251	B137	CX288	48.9199	12.5969	203.706	0.771584	29.2988	82.5549	113.432	22.9499	8.637	3.11132	1.89194
252	B137	CX290	46.6838	12.1084	195.468	0.749445	31.0355	86.5485	122.614	24.7997	9.09404	3.11544	1.73459
253	B137	CX291	46.9797	11.991	192.189	0.748479	31.2599	89.6136	117.173	24.2433	9.09897	3.15654	1.71449
254	B137	CX296	43.9265	12.3032	199.968	0.731382	28.4471	88.4854	116.585	23.6853	8.55458	3.09307	0.859303
255	B137	CX303	47.9955	11.1614	206.527	0.772866	30.8094	86.7821	117.773	24.1252	8.75296	3.11359	1.86496
256	B137	CX304	45.2542	12.0181	190.437	0.773381	27.9749	86.5251	114.017	22.3669	8.4243	3.10896	0.951531
257	B137	CX313	47.2069	12.2359	189.927	0.767237	30.9574	81.0404	121.459	25.5067	8.80479	3.15659	1.7995
258	B137	CX314	46.554	11.5033	213.022	0.754273	29.1028	82.1487	119.13	25.2313	8.6547	3.06253	1.52053
259	B137	CX316	43.1109	11.7358	199.229	0.74467	28.7601	86.944	117.48	24.0994	8.64201	3.07117	0.721174
260	B137	CX318	40.9493	10.9866	208.797	0.749183	27.3652	80.4889	114.265	23.7203	8.14761	3.14568	0.0844953
261	B137	CX319	43.4392	11.7494	194.386	0.759827	28.95	83.0085	111.974	23.6715	8.51356	3.1055	0.676818
262	B137	CX328	41.3241	10.563	202.111	0.769453	27.6567	78.7578	111.776	22.952	7.79451	3.2495	0.044934
263	B137	CX340	47.1336	11.6527	210.236	0.753699	28.5091	84.7978	118.623	24.5768	8.58576	3.018	1.53634
264	B137	CX341	42.2209	12.5788	203.627	0.727215	25.9404	81.4503	108.778	23.3786	8.43531	2.95784	0.182859
265	B137	CX343	47.1746	11.1932	202.386	0.781848	30.4406	93.9137	119.168	23.2815	8.69196	3.15615	1.71595
266	B137	CX346	43.107	11.0753	220.732	0.738669	27.1551	77.6059	113.382	23.6021	7.98848	3.19194	0.499548
267	B137	CX348	40.6289	12.0945	199.802	0.729447	25.8097	74.8316	110.96	23.9748	8.56633	2.89148	-0.19242
268	B137	CX349	43.4478	12.4081	203.38	0.749675	26.4378	78.0365	112.121	23.0797	8.39144	3.02694	0.498284
269	B137	CX357	40.4594	12.7031	189.802	0.739167	27.0436	80.6965	107.938	22.941	8.71464	2.96484	-0.125188
270	B137	CX358	41.7387	12.756	189.373	0.731581	27.2569	84.9817	110.243	23.2689	8.71096	2.98331	0.195646
271	B137	CX360	44.5705	11.7867	208.675	0.740065	27.677	81.3875	114.435	23.1412	8.5491	3.01581	0.820113
272	B137	CX361	43.8292	11.5669	204.26	0.753897	27.6993	85.635	111.826	23.4944	8.46068	3.06697	0.687564
273	B137	CX362	43.9071	11.8284	195.522	0.718558	29.472	82.7596	115.446	23.9548	8.88573	3.09787	0.823623
274	B137	CX363	46.2464	12.091	203.901	0.746971	29.079	80.0268	116.192	23.7943	8.76244	3.0424	1.32287
275	B137	CX364	40.6748	13.1137	189.473	0.724112	27.3521	86.5052	109.494	23.4321	8.50872	3.03064	0.0250375
276	B137	CX366	44.948	12.1398	202.992	0.74828	28.9154	80.2895	115.001	24.358	8.77073	3.03804	1.08591
277	B137	CX369	44.8826	11.8108	204.304	0.739102	28.6585	86.1692	114.557	24.3047	8.63037	3.06596	1.04045
278	B137	CX375	42.9186	11.9819	202.441	0.728989	27.9731	85.2571	113.553	24.4229	8.82431	3.00732	0.59795
279	B137	CX376	44.032	11.2286	199.715	0.765948	29.4514	84.38	115.732	24.1536	8.71657	3.10319	0.926531
280	B137	CX377	41.7989	12.1767	201.401	0.7384	27.3568	82.8147	112.016	24.091	8.7119	2.98913	0.304628
281	B137	CX378	44.8009	11.9271	215.392	0.756959	25.3693	79.4652	113.648	22.786	8.01387	3.00808	0.68754
282	B137	CX379	40.3653	13.132	188.119	0.721525	26.6405	83.2638	107.357	23.1962	8.7881	2.91799	-0.163397
283	B137	CX381	40.1599	12.9043	192.74	0.717987	26.5294	83.7053	108.58	23.7321	8.72632	2.92637	-0.167388
284	B137	CX382	40.5951	10.9701	193.079	0.715571	28.605	80.4839	113.5	23.3972	8.6081	3.10498	-0.0618478
285	B137	CX386	45.6771	11.3336	223.68	0.762225	27.6952	79.5841	113.709	24.2679	8.00179	3.19157	1.16703
286	B137	CX387	47.3625	11.626	206.079	0.757022	30.468	83.6467	124.518	25.9794	9.08742	3.04555	1.89831
287	B137	CX388	46.4759	12.2598	206.846	0.754339	29.2953	82.7727	120.473	25.0582	8.72045	3.09416	1.58275
288	B137	CX390	42.5163	11.1772	195.323	0.773707	29.3309	80.6197	111.855	23.5033	8.36438	3.23951	0.516988
289	B137	CX392	43.9084	11.401	206.321	0.726421	29.536	79.5345	117.936	25.017	8.94273	3.06913	0.934655
290	B137	CX393	42.8176	11.9805	210.138	0.756674	25.5624	79.8977	110.305	23.7889	8.50734	2.90408	0.336357
291	B137	CX394	42.2712	12.6097	194.952	0.735103	25.8986	81.0327	111.542	24.115	8.59722	2.88632	0.210518
292	B137	CX395	44.4237	12.3303	194.885	0.753589	28.0579	85.9283	113.483	23.0725	8.55172	3.03988	0.834364
293	B137	CX399	39.7856	12.7212	175.283	0.760473	27.4789	86.915	110.709	22.4286	8.32192	3.10155	-0.217429
294	B137	CX403	41.8123	12.224	200.463	0.737996	27.3163	83.6223	111.879	24.2432	8.74057	2.98448	0.315346
295	B137	CX542	43.9058	11.7467	196.335	0.753765	29.3505	82.9774	113.719	24.747	8.84181	3.07878	0.897973
296	B137	CX548	43.9418	11.8186	197.011	0.741346	29.662	77.5015	113.087	23.2654	8.61462	3.14518	0.784607
297	B137	IRIS-313-7620	40.6162	11.9028	182.505	0.751614	29.2873	84.7577	114.623	23.8734	8.60136	3.13747	0.16664
298	B137	IRIS-313-7635	46.4229	10.3754	208.79	0.780517	30.6293	87.9573	116.55	23.8324	8.61245	3.14931	1.49024
299	B137	IRIS-313-7636	44.411	10.951	210.004	0.752067	29.0348	82.9792	118.089	25.1129	8.73417	3.10237	1.04983
300	B137	IRIS-313-7638	42.9202	12.5039	183.187	0.762587	28.4667	84.7908	111.026	22.5995	8.54785	3.07255	0.488522
301	B137	IRIS-313-7641	45.2719	12.0308	189.556	0.774631	28.0068	86.4703	113.757	22.3456	8.42937	3.11004	0.951405
302	B137	IRIS-313-7650	39.8585	10.8828	189.591	0.758032	28.9077	82.9076	111.145	22.8001	8.41134	3.19802	-0.14738
303	B137	IRIS-313-7651	40.0459	11.2834	186.064	0.756372	29.2074	87.763	110.458	22.7656	8.57855	3.19159	-0.0361238
304	B137	IRIS-313-7654	48.0002	11.9749	200.918	0.771187	29.5321	81.1071	124.498	25.0053	8.67583	3.11528	1.88786
305	B137	IRIS-313-7665	41.1846	12.2104	189.244	0.738855	27.6486	84.012	108.976	23.6513	8.6267	3.00385	0.0753636
306	B137	IRIS-313-7668	43.8741	12.1471	197.317	0.750351	27.6788	78.8977	118.977	24.1274	8.43771	3.05125	0.754396
307	B137	IRIS-313-7681	44.6622	12.3902	193.119	0.749859	29.7626	89.7188	115.625	23.5839	8.67582	3.17369	1.12817
308	B137	IRIS-313-7684	41.3467	12.5596	199.879	0.738678	25.7993	79.31	105.227	23.5653	8.66319	2.9011	-0.0337148
309	B137	IRIS-313-7685	42.0477	13.0899	196.486	0.737998	26.2592	84.7675	108.567	22.7697	8.593	2.94024	0.201736
310	B137	IRIS-313-7689	39.515	12.7957	190.141	0.735151	26.9539	85.9967	104.627	22.528	8.66477	2.98698	-0.324662
311	B137	IRIS-313-7690	40.7285	11.258	193.819	0.765434	28.415	84.974	112.676	24.0473	8.55556	3.06749	0.127704
312	B137	IRIS-313-7691	42.8764	12.2519	190.923	0.755998	28.1455	87.224	114.647	24.5244	8.70552	3.03929	0.637854
313	B137	IRIS-313-7696	44.0424	11.5335	197.475	0.757969	27.8419	78.6704	118.599	23.4801	8.46873	3.0659	0.726417
314	B137	IRIS-313-7698	45.2133	11.9504	199.695	0.764392	28.3497	83.7707	116.773	23.9216	8.4626	3.10318	1.1008
315	B137	IRIS-313-7720	40.5933	10.9602	196.83	0.749742	29.3565	85.6486	115.931	23.3521	8.42222	3.22655	0.177527
316	B137	IRIS-313-7722	42.8096	12.8355	174.264	0.759137	29.2816	89.2438	109.263	22.0633	8.60302	3.13911	0.504237
317	B137	IRIS-313-7728	41.8772	11.337	195.065	0.751069	29.2782	84.2613	114.829	23.2477	8.52321	3.18691	0.408103
318	B137	IRIS-313-7736	41.4765	11.7597	177.184	0.766841	29.7963	87.3684	111.16	22.2803	8.77164	3.17797	0.280408
319	B137	IRIS-313-7758	39.9422	11.1832	186.906	0.763129	28.5086	82.8946	111.308	22.8565	8.36232	3.18879	-0.142649
320	B137	IRIS-313-7766	41.1059	12.3215	186.373	0.734753	28.3209	84.0435	111.459	23.411	8.88654	2.9825	0.132575
321	B137	IRIS-313-7769	41.7308	10.941	208.12	0.752647	28.4466	80.7842	114.6	24.1851	8.3525	3.15453	0.362812
322	B137	IRIS-313-7770	43.1276	12.1386	204.035	0.713365	28.9736	84.8255	114.791	23.9296	8.68893	3.08624	0.697538
323	B137	IRIS-313-7773	41.2269	11.8073	195.378	0.738199	27.744	78.012	112.068	23.5152	8.60691	3.01152	0.0784179
324	B137	IRIS-313-7778	44.5498	12.8974	184.413	0.760948	28.9898	83.9865	111.52	22.983	8.44838	3.19908	0.926079
325	B137	IRIS-313-7780	40.6249	11.9365	199.829	0.717124	27.6127	78.8522	112.134	23.8669	8.82653	3.00062	0.00245395
326	B137	IRIS-313-7792	40.7522	11.9836	198.296	0.719431	27.6065	79.074	111.59	23.7781	8.81008	3.00267	0.0141234
327	B137	IRIS-313-7793	40.3657	11.3207	179.039	0.765147	29.3879	85.6088	114.372	22.5949	8.80415	3.10763	0.0304324
328	B137	IRIS-313-7799	40.5887	11.5557	177.037	0.767354	29.0851	81.0234	113.183	22.8169	8.49601	3.19235	0.0205138
329	B137	IRIS-313-7807	42.595	13.438	184.164	0.757311	27.066	83.359	110.452	23.3194	8.59977	2.94457	0.393335
330	B137	IRIS-313-7808	43.7519	11.9423	204.255	0.745134	28.4832	82.938	113.81	24.9047	8.75507	3.05568	0.852616
331	B137	IRIS-313-7809	43.8815	12.6057	198.573	0.732582	27.7517	79.0203	113.504	23.5689	8.66178	3.04384	0.707842
332	B137	IRIS-313-7815	43.8781	11.8322	196.857	0.739191	28.8338	81.638	116.277	24.9269	8.81332	3.0334	0.845804
333	B137	IRIS-313-7816	43.3931	12.848	195.291	0.756124	27.7373	88.5281	113.216	23.3382	8.67521	3.00666	0.711073
334	B137	IRIS-313-7819	42.4293	11.8672	200.819	0.729492	27.3311	86.3905	114.077	24.1906	9.08345	2.93329	0.449268
335	B137	IRIS-313-7820	44.885	12.027	199.78	0.729545	29.0175	85.1838	116.21	23.8216	8.95192	3.04335	1.05567
336	B137	IRIS-313-7824	41.6858	11.966	200.726	0.737075	27.6606	81.7267	109.936	24.9317	8.91815	2.97263	0.305755
337	B137	IRIS-313-7826	42.1933	12.1151	191.742	0.755056	27.5892	83.8569	111.12	24.01	8.69392	3.03273	0.365353
338	B137	IRIS-313-7832	41.7676	12.1795	200.92	0.738334	27.376	82.9721	112.279	24.0646	8.71063	2.9908	0.300395
339	B137	IRIS-313-7850	42.9639	12.5124	177.098	0.760159	29.1729	93.6256	112.568	22.1811	8.44142	3.12698	0.56843
340	B137	IRIS-313-7863	43.0165	12.5962	181.642	0.747969	28.6039	88.7623	112.358	23.0719	8.61038	3.06485	0.555875
341	B137	IRIS-313-8037	43.1809	12.3829	179.459	0.764538	29.0065	91.2929	113.807	22.9038	8.54828	3.09158	0.645024
342	B137	IRIS-313-8063	43.1468	12.4484	178.282	0.757972	29.0693	90.3268	113.338	22.6241	8.5899	3.09291	0.605867
343	B137	IRIS-313-8128	43.5226	12.4529	184.86	0.754108	28.7695	93.6613	114.728	23.1057	8.54191	3.08421	0.748357
344	B137	IRIS-313-8137	43.6095	12.4992	183.385	0.757266	28.6833	91.2265	114.821	22.9327	8.53136	3.07232	0.728604
345	B137	IRIS-313-8143	43.2072	12.4942	182.43	0.748494	28.9723	90.8866	114.817	22.8536	8.50714	3.10117	0.648461
346	B137	IRIS-313-8147	43.9011	12.5003	187.23	0.755585	28.5606	91.2117	115.887	23.1884	8.59077	3.05028	0.822239
347	B137	IRIS-313-8162	43.2146	12.4902	181.531	0.755832	28.6037	92.9815	113.643	22.9063	8.55152	3.06608	0.630196
348	B137	IRIS-313-8167	43.1927	12.3342	185.278	0.746394	28.9835	90.6973	115.947	23.057	8.5565	3.08906	0.670169
349	B137	IRIS-313-8172	43.9282	12.5753	193.81	0.732027	28.8161	89.2455	115.647	24.013	8.78806	3.02871	0.886735
350	B137	IRIS-313-8184	42.1844	11.7892	194.963	0.732543	28.3902	81.995	113.654	23.7744	8.61075	3.08003	0.372366
351	B137	IRIS-313-8185	43.5764	12.1619	184.197	0.768529	29.0946	90.6311	113.633	22.8646	8.57225	3.09435	0.740214
352	B137	IRIS-313-8212	42.6857	12.5071	187.692	0.756872	28.1015	87.96	112.615	23.0918	8.38928	3.13015	0.506763
353	B137	IRIS-313-8216	43.4699	12.4621	184.813	0.751452	28.9075	91.2097	114.947	22.9998	8.59541	3.07077	0.723901
354	B137	IRIS-313-8232	41.9152	12.5273	174.508	0.765879	28.2823	86.6362	111.47	22.5385	8.51221	3.06076	0.244687
355	B137	IRIS-313-8244	40.8975	11.4117	184.827	0.75716	29.9105	87.5978	112.089	22.528	8.6326	3.19811	0.193027
356	B137	IRIS-313-8253	43.4021	12.1088	190.867	0.748611	30.4418	83.7254	114.972	24.0445	8.89352	3.14845	0.884147
357	B137	IRIS-313-8265	40.5278	12.1476	183.046	0.742411	28.2267	77.0375	110.473	23.17	8.47177	3.13369	-0.0760589
358	B137	IRIS-313-8288	40.077	11.6425	192.434	0.736641	28.0853	82.5261	112.409	23.0442	8.52595	3.11314	-0.110315
359	B137	IRIS-313-8291	43.4207	12.2206	183.731	0.767839	28.163	83.743	116.012	22.6687	8.47952	3.10373	0.607527
360	B137	IRIS-313-8293	41.3973	11.657	187.634	0.762008	28.172	83.2366	114.125	23.2995	8.57088	3.08777	0.200989
361	B137	IRIS-313-8305	41.1302	11.7669	183.86	0.758024	29.0553	85.1809	112.043	22.9858	8.63273	3.12266	0.182843
362	B137	IRIS-313-8306	41.8032	11.3406	188.066	0.769909	29.4492	88.9303	112.95	23.0344	8.61499	3.10978	0.38331
363	B137	IRIS-313-8312	44.6045	11.8187	187.814	0.774935	28.907	82.887	116.28	23.1773	8.42899	3.14907	0.917749
364	B137	IRIS-313-8314	43.7595	12.3598	186.297	0.754614	28.8438	92.2097	112.503	22.7421	8.4019	3.13687	0.746033
365	B137	IRIS-313-8315	43.091	11.18	189.44	0.771354	30.6643	80.7355	117.218	24.3938	8.68164	3.20381	0.808094
366	B137	IRIS-313-8316	42.0228	12.4139	180.668	0.745912	27.5397	81.2717	113.33	22.475	8.44833	3.06732	0.174866
367	B137	IRIS-313-8332	41.5756	11.0744	200.635	0.741026	29.9596	82.0898	116.544	23.746	8.69919	3.2142	0.452459
368	B137	IRIS-313-8341	41.7505	12.3248	178.015	0.756091	28.1926	83.5764	111.906	23.1575	8.51999	3.11891	0.227461
369	B137	IRIS-313-8349	42.7646	12.1181	190.482	0.751514	28.9039	80.884	113.433	24.0359	8.61771	3.10413	0.571304
370	B137	IRIS-313-8368	45.4985	12.1315	191.525	0.75822	28.3456	79.7969	118.305	24.3692	8.68484	3.04459	1.11916
371	B137	IRIS-313-8382	43.0269	12.1707	189.194	0.756183	28.0571	83.4123	114.536	23.1901	8.46192	3.09382	0.53374
372	B137	IRIS-313-8383	40.1419	11.2639	192.285	0.735609	29.2497	83.2371	113.872	23.8866	8.644	3.16817	0.0433495
373	B137	IRIS-313-8386	40.922	11.512	192.195	0.759667	28.4318	80.934	113.867	23.9663	8.55523	3.10925	0.162068
374	B137	IRIS-313-8391	41.4119	11.7999	188.536	0.744839	29.0874	83.9851	114.076	23.5757	8.69504	3.12158	0.296758
375	B137	IRIS-313-8392	41.5531	12.2017	196.08	0.723916	27.8713	82.6165	111.142	23.3831	8.63468	2.99834	0.174286
376	B137	IRIS-313-8401	42.5232	11.9778	189.197	0.76121	28.3809	88.0272	114.564	23.0749	8.5281	3.1478	0.512088
377	B137	IRIS-313-8405	39.5695	11.8308	177.958	0.765731	28.1916	84.647	110.886	22.7317	8.39032	3.14668	-0.238166
378	B137	IRIS-313-8407	42.9601	11.8807	185.702	0.772118	28.0398	80.4489	117.809	23.1696	8.52533	3.09176	0.527018
379	B137	IRIS-313-8412	40.7901	11.3467	189.96	0.776495	27.1976	79.5353	109.892	22.9451	8.45771	3.01891	-0.0982856
380	B137	IRIS-313-8414	41.5103	12.2759	184.432	0.74918	30.0483	82.6273	113.109	23.3591	8.53589	3.18846	0.381586
381	B137	IRIS-313-8433	41.7934	11.3093	201.746	0.755681	28.2251	80.4973	109.539	22.9617	7.84529	3.31434	0.228725
382	B137	IRIS-313-8435	39.3268	10.0922	203.081	0.748856	28.6803	81.5722	108.59	23.082	8.18812	3.25517	-0.299603
383	B137	IRIS-313-8437	43.7156	12.396	198.675	0.756592	27.3525	83.1911	113.059	22.9562	8.25993	3.11272	0.651762
384	B137	IRIS-313-8450	41.8597	11.6476	182.736	0.774856	29.5212	83.9342	112.917	23.5188	8.90762	3.07138	0.412908
385	B137	IRIS-313-8453	40.4237	12.0191	186.716	0.753825	27.5045	83.3213	107.876	22.2054	8.38055	3.13546	-0.151757
386	B137	IRIS-313-8454	43.8317	11.3252	205.807	0.765575	28.925	75.1341	108.961	23.5304	8.26823	3.2163	0.708073
387	B137	IRIS-313-8457	42.0357	11.2448	194.062	0.760763	28.837	83.9385	116.733	23.4307	8.44299	3.16387	0.423284
388	B137	IRIS-313-8458	42.8248	11.2693	196.118	0.768804	28.3066	86.4626	116.512	23.7151	8.41887	3.14341	0.58726
389	B137	IRIS-313-8466	43.6861	12.093	191.629	0.746195	28.7631	88.7215	115.565	22.8997	8.66352	3.0932	0.755327
390	B137	IRIS-313-8468	42.3696	12.2266	185.15	0.765885	27.1195	81.7603	112.077	22.7978	8.45686	3.03634	0.261352
391	B137	IRIS-313-8474	42.3127	11.1432	194.369	0.75887	29.8586	84.0535	113.617	23.6449	8.77313	3.17657	0.555055
392	B137	IRIS-313-8485	43.9743	12.5752	182.401	0.768389	29.5391	85.9727	113.548	22.6644	8.6232	3.19955	0.873811
393	B137	IRIS-313-8492	44.431	11.6002	195.766	0.763559	28.6254	85.3739	112.778	22.821	8.58495	3.07718	0.825589
394	B137	IRIS-313-8493	44.0589	11.6966	190.697	0.765874	27.9299	83.3498	117.226	23.2044	8.51774	3.07055	0.734142
395	B137	IRIS-313-8509	41.3124	11.8207	190.991	0.752492	27.7866	86.4578	112.514	23.043	8.49423	3.06453	0.14929
396	B137	IRIS-313-8514	43.4439	10.7086	209.247	0.753536	28.6672	82.2219	116.155	24.0311	8.60549	3.07163	0.707409
397	B137	IRIS-313-8519	43.9963	12.7774	179.474	0.754495	28.7154	92.1147	113.413	22.8327	8.56502	3.07037	0.78495
398	B137	IRIS-313-8530	44.3914	12.5035	184.833	0.763406	29.4159	86.3468	113.898	22.9481	8.65701	3.12472	0.939019
399	B137	IRIS-313-8536	42.0047	10.6838	197.231	0.774323	28.6681	88.7715	119.256	23.8393	8.55706	3.11674	0.486292
400	B137	IRIS-313-8557	43.1737	12.2964	186.148	0.762112	27.2695	85.8193	111.352	22.4744	8.3162	3.0802	0.430467
401	B137	IRIS-313-8559	40.4491	11.4506	184.683	0.756901	29.5715	81.5988	111.617	23.2864	8.6168	3.18466	0.06916
402	B137	IRIS-313-8567	41.0723	11.7116	194.219	0.751012	28.7912	86.9424	116.517	23.4155	8.52173	3.16551	0.294756
403	B137	IRIS-313-8568	41.2601	11.628	183.048	0.753857	28.9591	85.3287	109.261	22.2372	8.351	3.20052	0.0955775
404	B137	IRIS-313-8571	43.1673	11.1713	197.286	0.753375	30.527	82.4256	118.187	24.7989	8.95494	3.13661	0.88044
405	B137	IRIS-313-8585	40.4827	11.5578	189.914	0.753052	29.1977	85.1751	111.104	23.5656	8.49045	3.13851	0.0878725
406	B137	IRIS-313-8586	41.6433	11.3858	195.166	0.742853	30.2355	83.5022	111.272	23.6958	8.83519	3.1614	0.422509
407	B137	IRIS-313-8591	44.0072	11.6763	185.458	0.769047	29.0918	86.0126	117.324	23.2537	8.72129	3.08095	0.82713
408	B137	IRIS-313-8595	41.2029	11.3255	192.075	0.757932	29.0007	84.5397	111.617	23.0072	8.4199	3.19526	0.19776
409	B137	IRIS-313-8603	41.5523	11.1899	194.916	0.754392	29.9633	80.6809	112.839	23.7169	8.53301	3.2022	0.367266
410	B137	IRIS-313-8606	43.7123	12.1569	189.415	0.760688	27.9052	84.4037	114.544	22.6934	8.46922	3.10406	0.648545
411	B137	IRIS-313-8608	42.7498	11.4325	194.845	0.748072	28.5651	81.6375	116.124	23.3289	8.6758	3.09723	0.50856
412	B137	IRIS-313-8614	43.3091	11.9087	182.228	0.770451	29.8031	85.1091	116.474	23.2112	8.91802	3.10405	0.764639
413	B137	IRIS-313-8616	41.5877	11.8059	193.624	0.754007	27.3016	85.3866	109.35	23.0597	8.55513	2.96971	0.113884
414	B137	IRIS-313-8621	41.798	11.6626	198.647	0.731684	28.5947	81.3325	111.229	23.4409	8.84265	3.02592	0.284332
415	B137	IRIS-313-8622	41.3293	12.3824	176.872	0.757587	28.5218	85.2493	109.602	22.247	8.49157	3.12022	0.108642
416	B137	IRIS-313-8631	39.5126	10.8071	190.085	0.764297	28.778	83.3809	110.151	22.8011	8.69828	3.10222	-0.218822
417	B137	IRIS-313-8632	43.0878	12.1336	173.704	0.77911	30.1159	80.3609	114.111	22.9755	8.74557	3.16821	0.654139
418	B137	IRIS-313-8638	43.834	11.9604	187.75	0.768836	30.3347	78.0931	114.233	23.2275	8.78183	3.17002	0.86879
419	B137	IRIS-313-8643	43.791	11.4764	194.58	0.7638	28.6075	83.6868	119.227	23.3972	8.6402	3.095	0.79323
420	B137	IRIS-313-8645	41.8879	11.4319	190.464	0.796219	28.5862	78.2424	103.399	22.7838	8.33228	3.15941	0.199393
421	B137	IRIS-313-8647	40.5565	11.4176	181.961	0.771846	28.9241	82.1931	109.151	22.792	8.55508	3.14116	-0.0191146
422	B137	IRIS-313-8657	42.2115	12.3412	182.127	0.769171	28.4842	79.6071	112.693	22.9895	8.58441	3.10566	0.367779
423	B137	IRIS-313-8659	42.4207	12.2849	191.606	0.757598	28.1049	81.5294	111.821	23.1787	8.41914	3.14285	0.420913
424	B137	IRIS-313-8660	39.7758	11.6752	175.964	0.771798	28.6778	84.3128	110.758	21.8916	8.4761	3.14809	-0.215883
425	B137	IRIS-313-8674	42.4513	12.1025	187.814	0.745524	29.6801	87.4019	112.523	23.5853	8.78239	3.16003	0.590217
426	B137	IRIS-313-8679	43.2253	11.9912	186.724	0.756093	30.3291	84.6924	113.183	24.3267	8.81034	3.1672	0.815935
427	B137	IRIS-313-8681	45.8666	12.0204	198.289	0.770808	28.2135	83.1063	117.716	23.4859	8.50442	3.10289	1.21443
428	B137	IRIS-313-8683	42.5017	12.601	184.168	0.76667	28.0273	81.2393	112.636	23.245	8.56441	3.07553	0.434107
429	B137	IRIS-313-8697	42.6276	11.598	189.31	0.762018	30.0435	83.8827	116.333	24.1303	8.78861	3.14718	0.689283
430	B137	IRIS-313-8699	43.0998	12.4482	188.209	0.754088	28.4551	86.0776	112.053	22.7448	8.32818	3.13827	0.557476
431	B137	IRIS-313-8702	43.1426	11.7497	188.667	0.751921	30.2284	82.5547	115.157	24.0159	8.87244	3.15655	0.770799
432	B137	IRIS-313-8703	40.8915	11.885	179.678	0.765461	28.088	88.1719	109.568	22.7652	8.714	3.04573	0.0327233
433	B137	IRIS-313-8704	43.294	12.0012	179.159	0.759433	30.6794	85.9374	115.621	23.549	8.90244	3.15989	0.817799
434	B137	IRIS-313-8713	42.3561	11.6975	188.985	0.775317	27.7652	83.4528	113.606	22.733	8.44819	3.10123	0.350639
435	B137	IRIS-313-8717	40.7254	11.6431	182.53	0.753453	29.0919	82.6817	112.311	23.3635	8.51383	3.16197	0.0819447
436	B137	IRIS-313-8722	41.91	11.8922	186.617	0.749227	30.3344	83.2582	113.446	23.3449	8.86785	3.16914	0.497233
437	B137	IRIS-313-8723	40.879	12.0777	178.76	0.763773	27.6065	80.2052	115.839	23.0224	8.46906	3.07438	0.0149403
438	B137	IRIS-313-8725	44.8733	12.8078	194.165	0.762287	27.5357	81.9192	116.087	23.3403	8.38486	3.05242	0.941234
439	B137	IRIS-313-8727	40.7366	11.5413	186.574	0.765455	28.2557	79.6469	109.622	22.6928	8.48665	3.15218	-0.0246458
440	B137	IRIS-313-8731	40.1572	10.9958	194.838	0.753382	28.4893	85.0234	112.453	22.994	8.50974	3.15222	-0.0474372
441	B137	IRIS-313-8732	42.9744	10.9793	214.653	0.745805	28.0855	83.8857	117.756	25.8497	8.78138	2.99766	0.743032
442	B137	IRIS-313-8733	41.8937	11.7378	187.14	0.764488	28.9429	81.8251	112.795	23.3757	8.50274	3.14401	0.34686
443	B137	IRIS-313-8737	42.4814	12.143	187.322	0.742277	29.2755	85.8534	113.082	23.4681	8.73894	3.11199	0.526862
444	B137	IRIS-313-8743	43.4285	12.7832	180.96	0.767083	28.9005	88.3664	111.789	22.5796	8.47573	3.16978	0.69705
445	B137	IRIS-313-8744	42.0317	11.642	195.828	0.751693	28.4086	82.2322	116.891	24.4078	8.5997	3.06986	0.446285
446	B137	IRIS-313-8745	42.5322	12.4068	177.378	0.759194	28.9497	91.198	111.384	22.4926	8.51154	3.11417	0.449665
447	B137	IRIS-313-8751	41.1372	12.8009	175.676	0.735892	29.6715	83.173	110.51	22.4955	8.64714	3.1862	0.189992
448	B137	IRIS-313-8754	41.1218	11.4953	186.745	0.766571	28.9828	81.2155	111.546	22.6787	8.54299	3.16569	0.143073
449	B137	IRIS-313-8757	42.2184	10.4097	198.802	0.755949	31.0686	85.2645	119.912	24.0563	8.67708	3.26347	0.700141
450	B137	IRIS-313-8767	42.434	11.1973	195.755	0.763681	28.2374	86.3686	115.121	23.3795	8.34927	3.13726	0.443282
451	B137	IRIS-313-8781	42.6566	11.6555	187.489	0.765133	28.0445	81.2858	116.162	23.3674	8.56758	3.05495	0.433469
452	B137	IRIS-313-8783	42.159	11.3671	195.26	0.765963	28.3275	81.6475	111.374	23.2331	8.12596	3.19958	0.324181
453	B137	IRIS-313-8785	42.6779	12.6026	183.942	0.748575	29.7827	84.1739	113.549	23.4951	8.89581	3.12225	0.652531
454	B137	IRIS-313-8791	42.4511	11.5405	186.328	0.761568	28.2767	86.0656	116.219	22.7261	8.4336	3.14239	0.403819
455	B137	IRIS-313-8793	44.834	12.2735	185.105	0.769182	29.9525	82.3451	114.248	23.2475	8.68424	3.16319	1.05892
456	B137	IRIS-313-8796	40.7476	10.9351	190.416	0.751222	29.4994	90.2052	113.381	22.7417	8.54274	3.2166	0.156653
457	B137	IRIS-313-8811	42.0497	12.0349	186.396	0.767524	28.1744	81.0117	114.536	23.5153	8.48493	3.07364	0.346119
458	B137	IRIS-313-8822	40.7195	11.3526	184.157	0.755144	28.874	85.075	111.638	22.6706	8.44372	3.16398	0.0191383
459	B137	IRIS-313-8831	42.6263	11.9645	186.661	0.759662	29.2697	81.6857	118.073	23.9688	8.57749	3.13611	0.612926
460	B137	IRIS-313-8833	40.9126	10.6356	189.423	0.777865	28.6618	83.9958	117.17	23.6921	8.6587	3.15133	0.190038
461	B137	IRIS-313-8844	41.5824	11.7537	180.666	0.760596	29.5375	86.7351	110.795	22.9414	8.53936	3.17411	0.284564
462	B137	IRIS-313-8846	44.4636	12.9072	179.244	0.760743	28.9301	84.5625	113.615	23.1456	8.83607	3.05006	0.901568
463	B137	IRIS-313-8850	44.0584	12.3217	187.22	0.765001	29.5599	83.6077	115.326	23.4543	8.55393	3.15727	0.91073
464	B137	IRIS-313-8854	42.4109	12.4108	182.622	0.76305	28.5672	85.3663	110.12	22.7427	8.53142	3.13668	0.411269
465	B137	IRIS-313-8864	43.682	12.6406	174.682	0.772026	29.6806	85.0916	108.747	22.4778	8.45463	3.18706	0.69013
466	B137	IRIS-313-8870	42.9928	11.6088	192.088	0.748856	29.7368	84.3019	114.941	24.1525	8.8062	3.13168	0.711107
467	B137	IRIS-313-8880	41.4302	11.5811	193.702	0.746007	28.483	86.033	113.514	23.2004	8.38708	3.15714	0.238762
468	B137	IRIS-313-8889	38.7716	12.4833	172.307	0.757185	27.3244	84.6854	105.045	22.0369	8.34087	3.07923	-0.578354
469	B137	IRIS-313-8895	43.6847	12.4432	191.415	0.759299	28.7986	83.766	111.698	22.8966	8.63355	3.1326	0.746986
470	B137	IRIS-313-8900	44.1623	12.8315	183.705	0.757698	28.583	86.2563	112.843	23.1863	8.61938	3.09783	0.833503
471	B137	IRIS-313-8903	44.9496	12.6977	184.228	0.753102	28.4964	82.3382	115.846	23.6402	8.46803	3.08182	0.959341
472	B137	IRIS-313-8909	42.6528	11.7925	193.953	0.759335	29.5114	84.4383	118.052	24.1515	8.8783	3.11993	0.729206
473	B137	IRIS-313-8914	39.4789	11.2597	210.269	0.733191	28.2093	84.8004	111.688	22.8375	8.25654	3.19495	-0.140657
474	B137	IRIS-313-8920	42.0162	11.8069	185.94	0.743658	29.9456	83.8775	114.834	23.0176	8.7853	3.17553	0.461543
475	B137	IRIS-313-8922	42.7544	11.8102	175.677	0.757809	30.626	81.8751	110.757	23.0615	9.02637	3.12541	0.557366
476	B137	IRIS-313-8924	41.7613	11.3069	190.946	0.756141	29.1102	84.6854	113.485	23.1056	8.49201	3.19004	0.331656
477	B137	IRIS-313-8925	41.8287	12.2727	186.775	0.738144	28.212	84.6087	110.166	22.2182	8.60039	3.0994	0.201862
478	B137	IRIS-313-8930	44.4795	11.1751	195.393	0.759896	29.8318	89.3276	112.389	23.4567	8.63569	3.11916	0.94478
479	B137	IRIS-313-8932	40.8179	11.5924	183.273	0.754605	28.3169	85.5852	115.21	22.2737	8.42877	3.15565	0.0367361
480	B137	IRIS-313-8935	42.1719	12.1305	186.839	0.743258	27.5816	82.8386	114.245	23.6948	8.56263	3.0181	0.294359
481	B137	IRIS-313-8940	41.9848	11.5819	189.357	0.766328	28.8594	79.4	108.994	22.8947	8.03711	3.29503	0.272091
482	B137	IRIS-313-8946	42.6002	12.0324	189.301	0.75019	29.3849	82.859	114.191	23.3477	8.39139	3.22186	0.559354
483	B137	IRIS-313-8948	42.4452	12.0231	187.305	0.74733	29.1046	84.7231	113.124	23.6019	8.64649	3.13468	0.503286
484	B137	IRIS-313-8956	40.8003	11.3972	182.297	0.776355	27.9418	81.8337	112.529	22.7794	8.37098	3.13424	-0.0202684
485	B137	IRIS-313-8957	41.3561	11.8611	188.676	0.748403	29.1347	84.0453	116.411	23.8306	8.62979	3.15329	0.349357
486	B137	IRIS-313-8960	43.5498	12.4542	181.97	0.760781	28.8933	90.7509	112.342	22.9735	8.54472	3.09525	0.704738
487	B137	IRIS-313-8967	38.5349	11.4501	191.838	0.738797	27.3777	80.6944	110.079	22.655	8.64318	3.05092	-0.534392
488	B137	IRIS-313-8968	40.9018	11.4089	188.03	0.766886	29.3736	89.0932	111.473	22.3653	8.53584	3.17602	0.174603
489	B137	IRIS-313-8978	43.1704	12.057	185.046	0.775742	28.7647	85.2695	114.053	22.6786	8.47419	3.14426	0.61599
490	B137	IRIS-313-8980	41.884	11.9022	185.849	0.74988	30.3816	83.2808	113.424	23.314	8.87172	3.17299	0.49306
491	B137	IRIS-313-8982	40.6473	11.5403	184.001	0.771251	28.3056	77.4018	108.822	23.0407	8.59536	3.11678	-0.0511132
492	B137	IRIS-313-8985	43.3655	11.2532	193.623	0.764511	29.9226	85.9204	113.323	23.822	8.65564	3.17606	0.777524
493	B137	IRIS-313-8986	40.3392	12.2931	177.255	0.749982	27.6572	78.1496	107.386	22.2771	8.43759	3.0815	-0.257647
494	B137	IRIS-313-8988	42.0083	10.7673	196.981	0.759244	29.6791	85.2814	117.975	23.6291	8.70991	3.1838	0.523588
495	B137	IRIS-313-8994	42.734	12.011	178.222	0.77998	29.3036	80.0077	115.311	23.2071	8.61882	3.1409	0.549939
496	B137	IRIS-313-8996	43.7024	12.2747	194.473	0.748256	28.9661	83.9444	113.597	23.7654	8.53948	3.13782	0.799721
497	B137	IRIS-313-9005	42.0656	11.8769	187.582	0.763309	27.971	81.44	117.243	23.1987	8.51645	3.08255	0.345883
498	B137	IRIS-313-9006	44.7387	11.7098	201.946	0.748888	29.8019	78.6725	115.402	24.1489	8.69111	3.14234	1.0725
499	B137	IRIS-313-9017	43.5004	11.8849	193.175	0.758703	27.6152	84.0533	117.189	23.4839	8.62732	3.03365	0.646536
500	B137	IRIS-313-9019	43.0314	11.3108	199.494	0.755087	30.7218	78.6902	116.695	23.8124	8.9002	3.17717	0.814852
501	B137	IRIS-313-9020	43.4038	12.3731	181.58	0.758361	30.7649	87.5804	116.11	23.964	8.86757	3.18199	0.937234
502	B137	IRIS-313-9023	39.0942	10.4936	197.907	0.729243	29.4029	84.9004	117.365	23.7207	8.64622	3.15697	-0.149363
503	B137	IRIS-313-9032	46.1871	11.8738	206.271	0.74585	28.6335	83.7438	119.912	24.5606	8.78023	3.05107	1.3897
504	B137	IRIS-313-9039	42.4779	12.0214	182.778	0.76836	29.9061	89.6014	111.806	22.6562	8.57704	3.18031	0.561004
505	B137	IRIS-313-9044	41.6697	12.6832	202.175	0.735217	26.4655	82.2668	107.002	23.1172	8.37819	3.06225	0.138042
506	B137	IRIS-313-9049	43.9272	12.2668	183.178	0.758597	30.1082	81.5972	113.096	23.1885	8.88075	3.1497	0.861085
507	B137	IRIS-313-9054	42.0705	12.0309	186.782	0.758515	27.9541	84.2757	115.838	23.3885	8.46426	3.11459	0.363288
508	B137	IRIS-313-9065	41.9464	11.1658	200.814	0.765649	28.1745	79.2445	109.047	23.0912	7.90544	3.25703	0.232774
509	B137	IRIS-313-9066	43.3768	11.4738	210.851	0.720851	27.7856	82.6438	118.897	24.8753	8.6303	3.01468	0.706842
510	B137	IRIS-313-9067	43.4516	11.5263	189.543	0.772148	29.4693	85.799	115.929	23.1832	8.61792	3.17363	0.770168
511	B137	IRIS-313-9070	44.4584	12.1645	185.161	0.770459	28.3648	82.8133	115.307	23.3966	8.67451	3.08385	0.863815
512	B137	IRIS-313-9072	41.8468	12.3435	181.865	0.759781	28.7407	84.6381	115.23	24.2818	8.72014	3.08218	0.435788
513	B137	IRIS-313-9091	42.0383	11.4225	191.274	0.75489	29.443	84.0409	115.365	23.5878	8.6198	3.1879	0.474714
514	B137	IRIS-313-9097	44.1628	12.2546	181.081	0.784465	28.6948	85.5706	113.003	22.4143	8.37113	3.17412	0.7817
515	B137	IRIS-313-9098	41.4661	11.7491	179.258	0.760137	28.0422	82.2556	114.464	23.0664	8.44241	3.10566	0.127214
516	B137	IRIS-313-9102	41.1007	11.7269	188.837	0.748988	28.2853	81.2264	116.837	23.8751	8.66505	3.05735	0.18709
517	B137	IRIS-313-9111	39.8708	11.8387	191.442	0.742627	28.0509	83.3371	109.134	22.6481	8.26154	3.15045	-0.198836
518	B137	IRIS-313-9112	43.8275	11.6265	190.13	0.761485	29.6034	82.3886	118.935	24.8997	8.63358	3.14428	0.927573
519	B137	IRIS-313-9114	43.0223	12.1642	188.674	0.751422	29.1335	80.4125	115.436	24.0464	8.78429	3.08079	0.660814
520	B137	IRIS-313-9115	42.8737	11.6854	189.914	0.747385	30.8642	79.8378	116.529	24.1765	8.89946	3.19105	0.778204
521	B137	IRIS-313-9117	41.3486	12.099	182.663	0.773994	27.741	87.1154	114.809	22.7755	8.38603	3.09798	0.187738
522	B137	IRIS-313-9119	42.8202	11.6718	189.621	0.747359	30.8963	80.2405	116.138	24.1135	8.89072	3.19415	0.762206
523	B137	IRIS-313-9121	40.8864	12.0351	175.09	0.758452	28.3416	83.167	110.896	23.0526	8.52427	3.10102	0.00690116
524	B137	IRIS-313-9123	43.4247	12.8635	178.664	0.744288	28.7425	93.6163	111.419	22.4521	8.50726	3.10337	0.633522
525	B137	IRIS-313-9131	42.7083	11.845	193.539	0.759454	28.2773	86.3176	111.662	23.3216	8.45667	3.121	0.498122
526	B137	IRIS-313-9139	44.3799	13.2299	181.139	0.75974	28.7736	82.0957	112.772	23.1214	8.6246	3.08531	0.874047
527	B137	IRIS-313-9148	42.1413	11.8375	185.324	0.745641	29.4084	82.9489	112.905	23.5609	8.4844	3.19256	0.415607
528	B137	IRIS-313-9156	39.15	11.6796	184.753	0.746671	27.9906	86.2266	108.304	22.3675	8.55293	3.08414	-0.380661
529	B137	IRIS-313-9172	42.6485	12.0391	184.865	0.767385	28.1725	91.1452	111.734	22.801	8.46725	3.07026	0.448569
530	B137	IRIS-313-9174	42.229	12.4512	184.726	0.759678	28.337	86.9113	111.189	23.096	8.55027	3.09986	0.402748
531	B137	IRIS-313-9182	40.976	11.1934	192.862	0.750209	30.0848	85.8195	117.27	24.8053	8.84402	3.17539	0.420377
532	B137	IRIS-313-9184	40.8839	12.1213	182.51	0.753032	28.909	88.537	109.933	22.6406	8.34861	3.21935	0.122947
533	B137	IRIS-313-9188	42.0525	11.3179	184.803	0.770733	28.0502	86.9558	111.84	22.9817	8.4854	3.10438	0.260736
534	B137	IRIS-313-9198	42.9839	12.0085	192.075	0.759417	29.1902	81.5289	111.468	23.2506	8.72709	3.12744	0.614627
535	B137	IRIS-313-9201	42.9263	12.4588	180.322	0.75512	28.6158	92.7918	114.598	23.0889	8.3897	3.11311	0.580537
536	B137	IRIS-313-9204	41.9481	11.5103	196.916	0.766292	27.3455	81.2485	107.934	23.5863	8.07977	3.17572	0.201189
537	B137	IRIS-313-9208	42.4823	11.539	183.546	0.768698	28.839	84.5195	114.928	23.2419	8.54408	3.15212	0.461733
538	B137	IRIS-313-9209	41.1973	11.1228	191.459	0.75789	29.9218	82.8848	117.324	24.1408	8.83668	3.12744	0.377591
539	B137	IRIS-313-9210	43.7586	11.8359	193.041	0.7769	27.7936	82.1365	118.564	23.4482	8.4731	3.07869	0.739549
540	B137	IRIS-313-9218	41.5068	12.3263	180.199	0.757317	28.2065	86.6598	111.666	23.0212	8.46364	3.14752	0.217473
541	B137	IRIS-313-9227	46.0728	11.5881	211.122	0.756328	28.9694	83.434	119.39	24.8884	8.58266	3.09931	1.4213
542	B137	IRIS-313-9243	39.6797	10.9467	201.676	0.740714	28.4707	79.1192	115.863	23.8058	8.47119	3.13875	-0.0950425
543	B137	IRIS-313-9249	43.0411	12.6525	175.332	0.757989	29.1309	95.504	114.523	22.4637	8.52599	3.10185	0.629319
544	B137	IRIS-313-9251	43.6146	11.6283	193.722	0.777362	28.1569	83.5633	118.572	23.4547	8.44811	3.11953	0.746604
545	B137	IRIS-313-9253	43.2209	11.584	202.418	0.770454	27.7051	82.8064	110.403	23.7858	8.00256	3.22344	0.57716
546	B137	IRIS-313-9256	41.4954	11.7853	187.1	0.749156	28.6086	80.3088	110.606	23.1837	8.58024	3.12213	0.174459
547	B137	IRIS-313-9258	43.0653	11.6148	196.166	0.761584	28.922	84.6244	114.576	23.3875	8.48283	3.15284	0.651285
548	B137	IRIS-313-9259	42.0043	11.6851	189.973	0.748856	28.9082	85.958	114.006	23.7026	8.57458	3.11336	0.403873
549	B137	IRIS-313-9262	40.32	12.3789	177.378	0.72796	28.4169	84.2739	108.14	22.4461	8.47006	3.13962	-0.159416
550	B137	IRIS-313-9271	43.1758	12.9012	176.368	0.763916	29.0325	83.9219	111.744	21.9818	8.55123	3.13224	0.56423
551	B137	IRIS-313-9273	42.0199	11.3742	193.69	0.769325	27.9022	83.2147	116.809	23.7096	8.43161	3.11649	0.374601
552	B137	IRIS-313-9281	45.0493	12.3389	189.227	0.774747	29.3994	87.045	113.9	22.7559	8.60954	3.13453	1.09317
553	B137	IRIS-313-9285	43.7563	12.4512	184.663	0.761157	29.5424	86.1042	110.474	23.4395	8.51564	3.18906	0.805853
554	B137	IRIS-313-9286	42.0003	12.2179	184.445	0.746149	29.3763	85.0434	112.107	23.6462	8.91623	3.09007	0.445763
555	B137	IRIS-313-9287	41.4358	11.5366	181.718	0.764963	29.0128	84.1463	114.514	23.1633	8.85335	3.07667	0.257024
556	B137	IRIS-313-9288	43.9468	11.8717	187.436	0.758905	29.8253	84.775	111.917	23.5939	8.81563	3.14733	0.856978
557	B137	IRIS-313-9294	41.1735	11.865	179.265	0.744218	29.758	84.9422	112.965	23.7275	8.78837	3.17122	0.271677
558	B137	IRIS-313-9302	42.8672	11.3925	199.145	0.754205	30.5671	78.7155	116.951	23.7865	8.89142	3.16966	0.775091
559	B137	IRIS-313-9310	43.4194	11.8281	183.962	0.778028	27.8681	85.6498	112.093	23.0157	8.47117	3.12606	0.564378
560	B137	IRIS-313-9313	40.7439	11.7258	185.915	0.75339	28.0843	76.7288	107.731	22.5665	8.4471	3.08648	-0.128981
561	B137	IRIS-313-9314	41.69	11.7495	195.771	0.740766	27.9618	79.0451	115.91	24.0864	8.76242	3.03313	0.293241
562	B137	IRIS-313-9317	42.3996	12.4262	182.578	0.767622	28.1471	82.112	111.127	22.8681	8.3618	3.1401	0.365346
563	B137	IRIS-313-9320	40.5049	10.7506	197.966	0.745086	29.2634	85.9205	117.538	23.763	8.57659	3.17755	0.174937
564	B137	IRIS-313-9324	41.4734	11.137	202.83	0.764133	28.0703	76.5363	111.738	22.5993	8.11909	3.21389	0.144212
565	B137	IRIS-313-9325	44.2443	12.0634	197.855	0.745004	28.2844	86.0964	118.666	24.02	8.59366	3.06814	0.919339
566	B137	IRIS-313-9329	43.3618	11.7103	199.449	0.772638	28.2441	82.8534	116.648	23.5542	8.48507	3.1003	0.716662
567	B137	IRIS-313-9342	41.8674	11.9644	181.327	0.754956	30.2616	86.2003	114.437	23.0579	8.73912	3.18817	0.477211
568	B137	IRIS-313-9347	41.9892	12.1537	182.368	0.761954	29.2484	81.5235	112.694	23.2154	8.51892	3.16489	0.386165
569	B137	IRIS-313-9348	41.6826	12.5672	186.278	0.754521	27.237	87.6373	111.211	23.1754	8.56608	3.04511	0.226067
570	B137	IRIS-313-9357	43.2042	11.9998	186.028	0.75567	30.372	84.8429	113.029	24.3143	8.81947	3.16813	0.810184
571	B137	IRIS-313-9360	44.2352	12.1167	187.85	0.759445	29.6629	83.25	117.102	23.407	8.80313	3.08755	0.945012
572	B137	IRIS-313-9372	39.2445	10.9951	196.253	0.757453	28.5331	75.7924	110.942	23.1297	8.21618	3.2073	-0.291922
573	B137	IRIS-313-9384	38.6884	10.868	188.594	0.757954	28.4607	83.9537	109.115	21.9683	8.52974	3.13762	-0.471032
574	B137	IRIS-313-9388	39.804	11.6454	187.379	0.742874	28.9453	85.152	112.406	23.2296	8.5899	3.16655	-0.0655618
575	B137	IRIS-313-9391	41.5007	12.147	177.66	0.771926	28.3538	82.2496	113.714	23.0772	8.57588	3.10278	0.216442
576	B137	IRIS-313-9397	42.3107	12.5856	183.424	0.756516	28.2024	87.8635	112.412	23.0857	8.56743	3.08924	0.425102
577	B137	IRIS-313-9400	42.639	11.6184	196.502	0.746752	28.5556	85.6071	111.857	24.0808	8.61736	3.0324	0.497021
578	B137	IRIS-313-9402	42.0109	12.1078	188.9	0.744271	28.5318	83.9879	114.336	23.6462	8.64043	3.11246	0.397332
579	B137	IRIS-313-9403	42.6462	11.329	195.074	0.763283	29.6521	83.8626	113.619	23.6421	8.61693	3.17257	0.612503
580	B137	IRIS-313-9406	42.4482	12.007	185.311	0.758967	30.3041	88.0049	114.282	23.9696	8.72964	3.16681	0.676599
581	B137	IRIS-313-9409	41.257	11.8943	180.613	0.746922	28.6984	83.7961	115.152	23.2704	8.66428	3.0973	0.183078
582	B137	IRIS-313-9415	43.6107	11.3119	201.602	0.753024	29.1677	85.4969	111.516	23.8586	8.64608	3.14128	0.768943
583	B137	IRIS-313-9424	44.784	11.6864	202.115	0.769407	29.4586	81.8675	112.385	23.9226	8.53573	3.17196	1.06847
584	B137	IRIS-313-9427	42.7159	12.3681	188.268	0.760478	28.3322	81.4655	112.206	22.9842	8.3935	3.15548	0.479006
585	B137	IRIS-313-9429	41.0927	11.4465	186.133	0.747118	29.333	89.0997	112.115	23.0152	8.49115	3.18204	0.19101
586	B137	IRIS-313-9433	41.6584	12.081	185.87	0.763731	27.6868	88.9963	109.516	22.678	8.47076	3.07603	0.187235
587	B137	IRIS-313-9451	40.5918	11.157	187.782	0.761721	29.3867	81.0943	111.746	23.4302	8.61825	3.15141	0.0791678
588	B137	IRIS-313-9461	40.9787	11.6298	183.544	0.74444	29.3385	85.112	112.703	23.3398	8.67968	3.14011	0.166476
589	B137	IRIS-313-9469	44.2278	11.4885	195.463	0.785823	29.3493	83.2911	109.146	23.0523	8.31347	3.20673	0.840832
590	B137	IRIS-313-9472	42.2116	12.6392	176.219	0.748868	28.7852	83.2126	112.752	22.7572	8.54989	3.08005	0.333289
591	B137	IRIS-313-9482	41.2831	12.0736	196.025	0.755568	27.3947	82.6737	113.092	23.9204	8.73433	2.96184	0.197782
592	B137	IRIS-313-9484	40.8977	11.4249	181.321	0.774659	29.4589	80.9831	113.07	23.2404	8.53809	3.19495	0.162973
593	B137	IRIS-313-9492	41.1271	11.8379	184.172	0.7548	29.5055	92.6067	111.315	22.6576	8.57536	3.17336	0.256581
594	B137	IRIS-313-9505	40.1989	11.5581	198.493	0.754611	27.38	78.4812	102.164	22.6575	7.96757	3.16951	-0.285839
595	B137	IRIS-313-9506	44.5618	11.2446	205.667	0.780774	29.7644	80.9043	116.239	24.1987	8.46123	3.21293	1.11411
596	B137	IRIS-313-9522	41.22	11.456	194.345	0.74762	27.788	81.5634	114.038	24.0686	8.51483	3.07486	0.149392
597	B137	IRIS-313-9533	42.5195	11.7996	184	0.759812	30.601	79.9208	116.54	24.1473	8.93055	3.12575	0.67012
598	B137	IRIS-313-9547	40.9183	11.28	183.04	0.74877	30.1313	84.4297	113.48	22.6135	8.58445	3.22264	0.16939
599	B137	IRIS-313-9551	41.5527	11.6008	181.252	0.759293	29.4048	84.1138	114.129	23.2105	8.94703	3.07629	0.305836
600	B137	IRIS-313-9555	41.5046	12.3138	182.579	0.753686	28.6451	87.0073	110.831	23.1856	8.5509	3.14244	0.264683
601	B137	IRIS-313-9557	39.088	11.5469	186.733	0.734732	28.5552	82.7128	112.886	23.2823	8.494	3.11908	-0.297945
602	B137	IRIS-313-9560	41.5167	11.6902	189.572	0.755636	28.6688	86.9404	110.712	22.8373	8.38504	3.17291	0.231581
603	B137	IRIS-313-9566	42.4924	10.7419	202.207	0.750063	28.8608	84.3328	113.616	24.0976	8.67839	3.09002	0.494873
604	B137	IRIS-313-9567	43.4496	12.4196	185.798	0.75285	29.9779	84.3331	115.431	23.6768	8.71149	3.16613	0.840296
605	B137	IRIS-313-9570	49.1131	12.0464	204.747	0.76138	30.945	80.9136	115.231	22.8716	8.53921	3.20764	2.00284
606	B137	IRIS-313-9572	42.4929	12.3003	164.79	0.792653	29.0013	82.002	108.751	22.6514	8.63482	3.10709	0.344384
607	B137	IRIS-313-9574	42.8791	11.8713	190.919	0.740607	28.5657	90.5947	113.765	23.6924	8.68228	3.08991	0.585217
608	B137	IRIS-313-9582	40.934	11.5094	188.621	0.755821	27.8517	82.004	112.857	23.1201	8.43036	3.09719	0.0234433
609	B137	IRIS-313-9590	42.5456	11.96	185.084	0.770639	28.2176	83.7851	115.549	23.4235	8.45393	3.08048	0.458701
610	B137	IRIS-313-9594	43.5631	12.3905	197.825	0.756069	27.3207	83.2911	113.127	22.951	8.25836	3.111	0.614009
611	B137	IRIS-313-9600	42.1638	11.6664	169.593	0.751889	30.6464	88.1306	114.663	22.8038	9.13034	3.09375	0.460987
612	B137	IRIS-313-9602	43.4982	11.5251	193.472	0.743721	29.1568	87.6011	118.338	23.6425	8.4716	3.1779	0.76941
613	B137	IRIS-313-9604	40.5564	11.9516	186.241	0.739471	28.2587	81.0244	106.698	22.6246	8.33335	3.1673	-0.120444
614	B137	IRIS-313-9605	38.6702	10.2573	197.021	0.745382	28.4847	83.7174	106.907	22.2437	8.15433	3.23459	-0.527662
615	B137	IRIS-313-9606	40.8707	12.2155	179.484	0.752884	28.8986	89.8423	115.005	22.6787	8.62133	3.10352	0.171382
616	B137	IRIS-313-9609	37.5078	11.0293	183.474	0.766274	27.5817	81.4332	111.112	23.0815	8.42243	3.11587	-0.714297
617	B137	IRIS-313-9611	39.8083	11.1629	194.225	0.743564	27.8514	86.0196	110.334	22.6881	8.43088	3.1494	-0.211118
618	B137	IRIS-313-9617	41.3287	11.4325	196.361	0.74411	28.9317	82.1452	115.333	23.4757	8.57293	3.13048	0.271596
619	B137	IRIS-313-9619	42.4378	11.5756	183.773	0.764223	29.6065	81.0028	116.686	23.3301	8.75457	3.15087	0.528202
620	B137	IRIS-313-9623	39.6708	12.1255	190.987	0.736658	26.0425	82.1169	107.818	21.9348	8.56884	2.98625	-0.446948
621	B137	IRIS-313-9634	40.9915	11.9749	181.755	0.763735	28.8423	82.4355	112.869	23.7524	8.50933	3.13278	0.176565
622	B137	IRIS-313-9637	41.534	11.1788	184.349	0.769504	29.2885	80.5024	114.398	23.6894	8.62934	3.18015	0.296472
623	B137	IRIS-313-9669	41.251	10.8074	194.49	0.763435	29.6553	81.0939	113.209	23.9105	8.42636	3.24854	0.290654
624	B137	IRIS-313-9685	42.7382	11.9411	183.252	0.757952	28.1959	84.6683	113.014	22.7547	8.6287	3.0855	0.417479
625	B137	IRIS-313-9687	42.0191	11.0432	200.186	0.747058	28.6336	83.3009	115.55	23.0439	8.72212	3.08572	0.366581
626	B137	IRIS-313-9694	42.3076	11.4595	196.128	0.760549	27.7246	78.5747	115.933	23.9178	8.47778	3.06098	0.372366
627	B137	IRIS-313-9695	41.084	11.9059	179.195	0.760271	29.2148	81.4142	111.049	22.4787	8.45277	3.19416	0.110505
628	B137	IRIS-313-9696	43.779	11.6947	190.753	0.772146	26.8875	87.4836	112.838	22.1538	8.40378	3.01154	0.511802
629	B137	IRIS-313-9697	42.9615	11.4096	196.674	0.761655	28.52	84.8809	116.148	23.3704	8.50959	3.12459	0.60053
630	B137	IRIS-313-9699	43.4544	11.8583	191.678	0.755402	28.2329	87.6258	115.421	23.2198	8.34383	3.14015	0.6562
631	B137	IRIS-313-9705	41.7005	10.974	201.287	0.758163	29.6028	86.9271	109.839	23.0781	8.05651	3.32496	0.364431
632	B137	IRIS-313-9706	41.9604	10.4124	208.538	0.770074	28.8179	81.4032	109.945	23.0233	8.09372	3.2606	0.318816
633	B137	IRIS-313-9708	37.7784	10.7592	194.004	0.764562	27.1142	82.4768	104.958	22.6291	7.94651	3.17183	-0.782461
634	B137	IRIS-313-9709	40.2879	11.309	178.822	0.765435	29.3577	85.4982	114.44	22.5581	8.79067	3.10682	0.00797886
635	B137	IRIS-313-9723	41.7963	11.5605	188.642	0.769898	28.1141	86.4303	106.114	22.7595	7.98305	3.25123	0.172777
636	B137	IRIS-313-9727	40.7335	10.898	191.384	0.769788	29.2626	77.5298	105.763	22.846	8.18235	3.29032	-0.0162443
637	B137	IRIS-313-9730	39.4457	11.0663	190.1	0.77574	28.4202	77.2798	104.642	23.1409	8.15121	3.20577	-0.330751
638	B137	IRIS-313-9732	41.8841	11.3693	194.629	0.750827	29.2961	84.5777	114.963	23.2324	8.53063	3.1863	0.414126
639	B137	IRIS-313-9740	41.3829	11.9438	184.233	0.758072	28.5119	86.0026	109.076	22.8182	8.45001	3.17583	0.170773
640	B137	IRIS-313-9767	45.0076	11.8211	191.843	0.759941	29.2803	83.9547	120.281	24.0318	8.75467	3.04971	1.11663
641	B137	IRIS-313-9778	41.3019	11.6998	181.778	0.742645	30.1676	88.4021	111.481	22.7639	8.84033	3.19723	0.297772
642	B137	IRIS-313-9791	39.3163	11.1674	189.298	0.773642	28.1555	81.7493	109.027	23.2138	8.37562	3.11874	-0.288481
643	B137	IRIS-313-9795	42.9428	11.9503	188.02	0.770113	28.2687	82.833	115.157	23.4242	8.65189	3.06601	0.562786
644	B137	IRIS-313-9822	39.3542	10.11	202.507	0.748752	28.7582	81.4407	109.022	23.061	8.19875	3.25616	-0.286629
645	B137	IRIS-313-9831	39.8103	11.2678	186.244	0.757886	29.105	80.8951	109.801	22.6537	8.4933	3.17629	-0.164754
646	B137	IRIS-313-9832	41.6938	11.9907	174.986	0.769691	29.8326	89.6449	112.017	22.6998	8.53825	3.16253	0.349106
647	B137	IRIS-313-9841	43.4801	12.4582	181.394	0.753362	29.574	86.3703	112.56	22.7199	8.99773	3.04588	0.716255
648	B137	IRIS-313-9861	42.8831	12.2671	181.538	0.762701	29.5712	82.5277	109.707	23.2284	8.67882	3.15826	0.572231
649	B137	IRIS-313-9862	39.6006	10.8757	181.577	0.764395	29.7504	83.1289	110.893	22.5106	8.62882	3.16878	-0.178105
650	B137	IRIS-313-9867	43.9551	11.054	208.315	0.732408	28.7478	83.6143	119.812	24.4792	8.99679	3.03623	0.90223
651	B137	IRIS-313-9882	41.4238	12.614	172.951	0.76576	29.4725	82.8479	110.364	22.6234	8.65298	3.14512	0.246096
652	B137	IRIS-313-9898	41.8388	11.2775	186.777	0.756317	30.8246	83.6956	115.58	24.0396	8.91878	3.15135	0.538436
653	B137	IRIS-313-9917	43.0573	12.0953	193.754	0.742167	27.8208	87.2759	115.973	22.9749	8.7489	3.05217	0.572293
654	B137	IRIS-313-9922	44.7755	11.6539	199.879	0.738413	29.1763	88.4857	119.928	24.9733	8.76684	3.04271	1.13283
655	B137	IRIS-313-9924	42.6356	11.1879	206.976	0.750214	27.4266	82.7362	113.455	23.1857	8.17546	3.16318	0.402671
656	B137	IRIS-313-9925	44.2383	12.4168	197.812	0.742008	28.2944	86.2604	117.422	24.4967	8.54482	3.07791	0.953775
657	B137	IRIS-313-9926	41.9368	11.7468	189.448	0.75185	29.3068	83.1138	112.641	23.3803	8.73644	3.12417	0.399356
658	B137	IRIS-313-9935	41.2242	11.8593	180.241	0.763158	28.8372	79.5837	111.742	23.5984	8.82268	3.06512	0.169065
659	B137	IRIS-313-9936	42.2377	12.8142	187.66	0.762081	26.3925	84.2436	109.594	22.2795	8.46026	2.98652	0.19638
660	B137	IRIS-313-9940	43.5357	11.1121	188.866	0.752393	30.2072	82.7281	117.073	23.9043	8.81602	3.15555	0.794271
661	B137	IRIS-313-9944	41.0138	12.1021	176.833	0.754929	29.188	83.4537	113.572	22.3033	8.54674	3.1364	0.113267
662	B137	IRIS-313-9953	41.5408	11.2671	184.974	0.759367	28.9095	84.9859	117.371	23.1769	8.59336	3.10931	0.273621
663	B137	IRIS-313-9966	43.1717	10.7179	194.297	0.753112	29.751	80.8681	116.89	24.5513	8.81353	3.12785	0.701309
664	B137	IRIS-313-9968	40.8941	10.6549	190.674	0.773564	29.7697	79.6646	107.245	22.9186	8.73597	3.16693	0.0902317
665	B137	IRIS-313-9970	39.6417	11.2407	177.866	0.76976	29.5295	85.8304	108.205	21.791	8.7049	3.16153	-0.205552
666	B137	IRIS-313-9976	42.5588	10.5975	213.05	0.75582	28.7553	79.1119	112.252	23.3792	7.93836	3.31611	0.473515
667	B137	IRIS-313-9986	40.8078	12.4618	171.056	0.735426	29.8373	85.0869	112.136	22.9801	8.70925	3.17707	0.136517
668	B137	IRIS-313-9989	42.9271	11.7314	192.053	0.766121	30.1651	87.0963	116.613	23.7318	8.90169	3.15222	0.818061
669	B137	IRIS-313-10000	43.0312	11.0791	208.924	0.732476	28.3898	81.7585	118.189	24.0731	8.4642	3.13169	0.626218
670	B137	IRIS-313-10001	42.871	12.9325	190.578	0.735164	28.0688	89.9602	111.71	23.1461	8.67374	3.06413	0.570361
671	B137	IRIS-313-10002	41.4512	12.2991	199.338	0.74019	26.2362	83.0892	106.784	22.7525	8.36609	3.05433	0.0161246
672	B137	IRIS-313-10007	42.863	11.059	195.548	0.769846	30.1522	83.3853	115.44	23.911	8.70978	3.21242	0.738048
673	B137	IRIS-313-10010	40.3902	11.3194	182.224	0.772459	29.3307	86.0712	115.903	23.2378	8.77143	3.15757	0.13776
674	B137	IRIS-313-10020	41.8633	12.4504	173.185	0.758032	28.9796	87.1268	109.116	22.4911	8.53988	3.14497	0.257735
675	B137	IRIS-313-10026	40.954	11.4209	193.252	0.756124	28.7054	85.7738	112.908	22.9699	8.37808	3.19863	0.16294
676	B137	IRIS-313-10030	40.9225	11.2537	190.554	0.764649	28.8249	83.4321	112.494	23.254	8.40491	3.17326	0.135149
677	B137	IRIS-313-10032	42.3597	12.0093	185.056	0.760622	28.4985	87.0259	112.173	23.4061	8.53849	3.08166	0.419524
678	B137	IRIS-313-10034	41.0373	12.4609	183.416	0.747972	28.2563	88.2271	110.598	22.488	8.4611	3.10242	0.102622
679	B137	IRIS-313-10035	40.9144	11.5038	171.994	0.776767	29.5974	87.3196	114.598	22.0497	8.78295	3.09764	0.12357
680	B137	IRIS-313-10040	45.1099	11.7201	185.24	0.793507	29.1616	93.3458	116.053	23.4892	8.51261	3.12036	1.1328
681	B137	IRIS-313-10041	43.4795	12.3454	184.014	0.760847	28.8729	90.9954	113.552	22.9871	8.52221	3.098	0.709126
682	B137	IRIS-313-10045	41.4645	12.6396	175.337	0.737433	29.6165	85.001	112.125	22.5558	8.74025	3.14997	0.266737
683	B137	IRIS-313-10046	43.3433	12.231	188.597	0.753578	27.7165	85.3886	116.496	22.5684	8.36524	3.14594	0.579498
684	B137	IRIS-313-10047	40.2829	11.5097	198.139	0.748969	27.0488	84.5927	107.286	22.7898	7.93929	3.22125	-0.183585
685	B137	IRIS-313-10048	41.3601	12.0377	179.442	0.737118	30.7926	86.6696	114.968	23.487	8.83266	3.21173	0.426279
686	B137	IRIS-313-10050	43.9996	11.2715	200.741	0.764125	29.0239	89.2097	118.262	23.0125	8.55347	3.16513	0.909541
687	B137	IRIS-313-10054	42.0947	11.6011	212.053	0.733364	27.5412	80.7962	115.175	24.8011	8.78669	2.97698	0.442893
688	B137	IRIS-313-10075	43.1318	12.5803	176.899	0.757716	28.9458	94.7397	115.395	23.01	8.49001	3.10493	0.665335
689	B137	IRIS-313-10102	41.2461	11.1541	190.436	0.755608	29.5692	87.1827	114.594	23.4241	8.67156	3.17997	0.314729
690	B137	IRIS-313-10103	39.285	11.6766	179.67	0.756962	28.2584	86.6889	108.322	22.7923	8.35064	3.14239	-0.328704
691	B137	IRIS-313-10109	42.0595	11.7272	181.846	0.762313	28.0951	84.8393	115.065	23.126	8.68631	3.04887	0.301121
692	B137	IRIS-313-10113	49.3777	12.6878	206.682	0.751566	28.5201	80.4567	122.618	24.6611	8.64621	3.04598	2.06562
693	B137	IRIS-313-10114	39.7053	11.1649	186.349	0.758922	29.2572	84.3464	113.8	23.5173	8.57206	3.17415	-0.0548203
694	B137	IRIS-313-10129	40.3367	10.2373	208.432	0.75106	28.1584	78.9427	108.329	23.4739	8.06911	3.25149	-0.111044
695	B137	IRIS-313-10134	43.0639	11.6875	184.79	0.759729	30.5625	83.1798	116.138	24.3016	8.82865	3.17803	0.796871
696	B137	IRIS-313-10147	43.8865	12.5399	182.91	0.769066	29.4782	85.936	113.622	22.6447	8.6241	3.19616	0.853292
697	B137	IRIS-313-10148	42.2473	12.3898	190.312	0.750245	28.3976	85.0214	113.334	23.3344	8.47573	3.14777	0.454607
698	B137	IRIS-313-10150	42.564	12.3212	177.251	0.766616	29.4268	81.7271	109.971	22.872	8.56309	3.1489	0.44808
699	B137	IRIS-313-10151	43.7171	12.1841	192.374	0.747382	30.4128	83.4278	115.309	24.0933	8.87859	3.14677	0.957672
700	B137	IRIS-313-10154	40.0609	10.7257	202.65	0.77687	27.4714	79.1023	107.018	23.2538	8.01075	3.18892	-0.202389
701	B137	IRIS-313-10158	42.4634	11.2431	187.908	0.762604	29.4698	84.3226	118.308	23.2152	8.65829	3.11147	0.527086
702	B137	IRIS-313-10161	44.6273	11.5412	195.275	0.751714	29.5796	88.8277	114.569	23.8721	8.82117	3.10121	1.03188
703	B137	IRIS-313-10167	43.5145	13.0314	197.837	0.744274	26.9556	82.7277	111.526	22.7851	8.67946	2.96466	0.58284
704	B137	IRIS-313-10168	41.0571	10.2845	192.494	0.776378	29.9478	75.6625	107.493	22.7475	8.54875	3.21415	0.0747039
705	B137	IRIS-313-10170	43.3583	11.2994	201.625	0.780032	28.7137	77.9442	107.722	22.5759	7.91778	3.30915	0.553852
706	B137	IRIS-313-10171	42.0495	11.5966	184.398	0.769293	29.9086	76.9187	107.962	22.2679	8.48693	3.23203	0.302523
707	B137	IRIS-313-10177	43.3703	12.4856	186	0.769182	29.0222	85.7485	113.135	22.3671	8.40548	3.20189	0.69474
708	B137	IRIS-313-10178	41.638	11.7292	184.956	0.787172	28.2895	83.4906	109.266	22.6919	8.1524	3.22271	0.20849
709	B137	IRIS-313-10179	40.9749	12.4806	183.388	0.746964	28.2551	88.4231	110.607	22.4391	8.45042	3.10362	0.0885876
710	B137	IRIS-313-10189	39.5979	10.6378	200.073	0.763619	28.2569	82.7354	109.983	22.9113	8.22491	3.21219	-0.208328
711	B137	IRIS-313-10191	41.7796	11.2831	208.665	0.763329	27.1922	81.572	112.061	24.4776	8.20441	3.12775	0.306214
712	B137	IRIS-313-10196	42.5291	12.6967	175.16	0.757806	28.6345	91.2549	112.774	22.4595	8.60006	3.06324	0.444577
713	B137	IRIS-313-10211	39.8671	11.4793	182.034	0.779095	28.617	75.3624	105.031	22.9422	8.18031	3.19732	-0.265579
714	B137	IRIS-313-10220	41.8292	10.911	198.702	0.75397	28.2863	81.1286	114.682	24.0119	8.7863	3.08047	0.327514
715	B137	IRIS-313-10221	40.6511	11.8824	183.716	0.772063	27.3989	84.7803	108.168	22.0693	8.27457	3.10197	-0.129272
716	B137	IRIS-313-10224	41.6111	11.1225	199.195	0.772066	28.0798	79.8824	109.759	23.3094	8.05349	3.21865	0.191116
717	B137	IRIS-313-10226	39.223	12.1228	176.368	0.757254	27.8997	85.1435	110.1	22.6906	8.25936	3.13378	-0.35399
718	B137	IRIS-313-10234	43.3752	11.7538	200.543	0.76682	28.3318	83.8902	114.935	23.7093	8.55664	3.10005	0.728
719	B137	IRIS-313-10235	43.7353	11.6666	199.027	0.74399	29.2378	82.9089	117.601	23.8015	8.66123	3.11834	0.838394
720	B137	IRIS-313-10237	42.032	12.0567	195.711	0.76728	26.9886	80.3067	110.975	24.4371	8.5024	3.01928	0.306275
721	B137	IRIS-313-10238	42.0582	12.0525	196.103	0.766738	27.0161	80.0412	111.452	24.4792	8.5083	3.02059	0.321305
722	B137	IRIS-313-10239	38.4929	11.5319	180.788	0.760617	27.8509	83.5119	111.484	22.7929	8.22295	3.15693	-0.498996
723	B137	IRIS-313-10247	48.3483	11.8001	209.915	0.767092	29.1246	87.4344	119.953	25.6375	8.58745	3.01855	1.93599
724	B137	IRIS-313-10257	45.1161	11.8883	197.093	0.748721	30.3486	84.248	114.037	23.282	9.03388	3.11812	1.18022
725	B137	IRIS-313-10260	42.6011	11.159	198.758	0.754141	28.052	79.6131	115.494	24.237	8.73992	3.06743	0.47903
726	B137	IRIS-313-10263	43.1266	11.7261	189.616	0.783881	28.3028	88.5687	113.048	22.7077	8.52464	3.09725	0.59552
727	B137	IRIS-313-10268	45.1369	11.5778	201.226	0.730641	29.0429	79.8112	116.544	23.8576	8.85896	3.05487	1.032
728	B137	IRIS-313-10271	40.7408	10.6046	197.705	0.731206	29.1882	83.6139	112.254	23.9902	8.8312	3.12643	0.111194
729	B137	IRIS-313-10274	45.4843	12.1927	209.266	0.740299	27.5314	87.9961	112.911	23.8193	8.50831	3.03462	1.09036
730	B137	IRIS-313-10275	41.2039	11.1547	198.982	0.734985	28.801	79.6909	118.848	24.4949	8.92209	3.03718	0.294988
731	B137	IRIS-313-10279	43.6455	11.2881	209.801	0.729405	29.0149	78.8353	117.536	24.9144	8.8727	3.06776	0.844624
732	B137	IRIS-313-10285	41.2406	11.2028	202.841	0.753927	28.684	78.1687	116.973	24.9263	8.67881	3.03387	0.322221
733	B137	IRIS-313-10287	41.0834	10.6687	197.962	0.738097	29.1415	81.5001	115.052	23.5179	8.69281	3.15336	0.182067
734	B137	IRIS-313-10289	42.8505	11.6074	189.46	0.75056	28.7936	80.3734	112.706	23.0883	8.62262	3.07909	0.452235
735	B137	IRIS-313-10290	40.9974	11.7893	194.031	0.745188	27.2286	84.2766	109.107	23.1598	8.61973	2.95471	-0.0229866
736	B137	IRIS-313-10294	40.1068	13.4347	176.348	0.717205	28.1202	90.8853	111.747	22.3962	8.60292	3.11086	-0.0524302
737	B137	IRIS-313-10295	42.0839	11.8922	185.981	0.754921	28.3053	92.8875	111.225	22.726	8.37582	3.11254	0.325572
738	B137	IRIS-313-10298	42.4698	12.1504	197.528	0.737884	26.9956	83.9348	109.864	24.1797	8.6035	2.98122	0.344027
739	B137	IRIS-313-10300	47.1145	13.5224	190.124	0.732732	28.9453	83.2185	112.76	24.215	8.67148	3.08311	1.49458
740	B137	IRIS-313-10301	43.4642	11.7658	200.997	0.749119	28.4101	86.862	114.408	23.5989	8.57536	3.12907	0.738545
741	B137	IRIS-313-10307	40.697	11.0023	191.31	0.74429	28.5993	84.3301	115.365	24.0827	8.76592	3.08438	0.108555
742	B137	IRIS-313-10318	44.0561	12.9696	189.787	0.741827	28.5298	87.6612	110.959	23.6862	8.90761	3.00185	0.843652
743	B137	IRIS-313-10325	42.5679	12.0161	188.994	0.737827	28.5995	80.484	115.21	23.2502	8.82363	3.04843	0.447688
744	B137	IRIS-313-10332	43.5685	11.2782	196.47	0.760011	28.2698	86.211	117.046	23.1655	8.60661	3.07508	0.682613
745	B137	IRIS-313-10333	40.9982	11.7683	204.807	0.725931	27.4014	83.5708	113.137	24.4473	8.22197	3.13856	0.145251
746	B137	IRIS-313-10334	40.955	11.7704	204.723	0.726772	27.3843	83.2788	113.063	24.4126	8.21154	3.14257	0.132914
747	B137	IRIS-313-10336	43.631	12.4611	180.497	0.765939	29.0441	88.7568	115.123	23.3155	8.59847	3.09973	0.776764
748	B137	IRIS-313-10337	43.3811	11.4399	190.932	0.768657	28.1022	87.8172	117.255	22.8622	8.40241	3.10352	0.616275
749	B137	IRIS-313-10340	46.3398	12.3311	198.18	0.748814	30.006	83.872	117.555	23.1519	8.80864	3.16551	1.45749
750	B137	IRIS-313-10341	42.4969	11.4321	187.055	0.779831	27.8564	82.2077	110.22	22.5702	8.43608	3.09101	0.290599
751	B137	IRIS-313-10348	41.0301	11.8114	181.416	0.761186	29.1783	85.6098	112.294	22.2426	8.60133	3.13215	0.135743
752	B137	IRIS-313-10349	42.003	11.9382	189.22	0.746017	28.3257	83.5641	112.092	23.4568	8.52715	3.11976	0.319781
753	B137	IRIS-313-10352	41.2423	11.6144	194.676	0.733883	28.7769	85.5234	112.899	23.5744	8.79696	3.10609	0.248122
754	B137	IRIS-313-10353	41.9534	11.8545	182.685	0.763623	28.877	80.9261	110.188	22.9087	8.57742	3.12807	0.27427
755	B137	IRIS-313-10355	42.9884	12.238	190.979	0.757256	28.1201	89.2274	114.401	23.4629	8.69417	3.01114	0.605376
756	B137	IRIS-313-10357	43.8989	12.3599	191.253	0.773894	28.5833	87.9843	111.233	23.4669	8.57883	3.0924	0.826657
757	B137	IRIS-313-10360	41.591	11.3428	197.221	0.743572	28.9871	80.4952	117.602	24.0036	8.64784	3.1143	0.36546
758	B137	IRIS-313-10361	43.2173	12.0932	179.534	0.790916	29.1067	85.2615	113.337	23.6487	8.47952	3.12975	0.682353
759	B137	IRIS-313-10366	42.0513	12.6496	193.3	0.72809	27.2403	83.6558	109.713	22.7165	8.62063	2.98838	0.208496
760	B137	IRIS-313-10371	44.3063	12.6491	207.928	0.752497	26.4195	86.4225	111.99	23.7143	8.50772	2.97456	0.804977
761	B137	IRIS-313-10374	42.7132	12.4246	195.987	0.731493	28.9055	81.3056	116.747	23.3894	8.62969	3.08	0.588519
762	B137	IRIS-313-10375	41.2505	11.2717	197.168	0.735825	28.4912	81.5706	113.949	23.9379	8.81175	3.07725	0.210867
763	B137	IRIS-313-10385	42.3985	13.0015	196.62	0.718087	27.1185	87.2121	109.118	23.5765	8.66113	2.97056	0.360147
764	B137	IRIS-313-10392	44.369	12.7903	202.112	0.756531	27.0742	83.9789	115.534	24.4113	8.44573	2.98724	0.900837
765	B137	IRIS-313-10394	43.0937	12.2698	189.692	0.735802	27.2259	80.6467	113.579	23.2326	8.34711	3.04364	0.393116
766	B137	IRIS-313-10396	41.7791	12.2162	194.507	0.719428	28.9842	81.1817	117.956	23.6034	8.66413	3.08441	0.39309
767	B137	IRIS-313-10397	43.7577	11.4602	197.52	0.76225	28.9746	87.3301	113.55	23.3497	8.68893	3.07835	0.783736
768	B137	IRIS-313-10398	44.0006	11.4768	198.103	0.765292	28.9203	86.9591	114.074	23.5574	8.66816	3.08305	0.850719
769	B137	IRIS-313-10399	42.9965	11.0867	196.908	0.76918	27.3127	84.4587	117.423	23.5929	8.40981	3.07095	0.500507
770	B137	IRIS-313-10400	43.2995	11.8171	190.798	0.744414	29.3723	83.4982	114.368	24.1912	8.86061	3.07826	0.720396
771	B137	IRIS-313-10401	44.0559	11.5262	197.575	0.763813	28.9464	86.7003	114.071	23.5739	8.67184	3.08284	0.859981
772	B137	IRIS-313-10402	45.2922	11.1714	193.193	0.778787	30.131	87.3401	118.2	24.5333	8.85531	3.11537	1.27923
773	B137	IRIS-313-10403	43.9407	11.666	196.407	0.740129	29.8192	87.3822	117.476	24.5641	8.78741	3.12213	0.977347
774	B137	IRIS-313-10404	39.373	10.3699	195.61	0.774753	27.8788	76.2928	105.661	22.5217	8.09746	3.15633	-0.46508
775	B137	IRIS-313-10412	39.9422	11.4904	184.176	0.731447	28.7614	87.5642	115.535	23.1415	8.42993	3.17682	-0.0806551
776	B137	IRIS-313-10417	44.3761	11.2181	205.674	0.768681	28.4554	82.3058	115.114	24.1177	8.43858	3.13358	0.919241
777	B137	IRIS-313-10421	44.2686	11.7551	190.705	0.760875	28.8131	83.7353	116.332	23.778	8.76336	3.04417	0.87142
778	B137	IRIS-313-10422	42.0901	11.7269	181.914	0.755425	30.0173	79.5165	113.443	23.7274	8.94736	3.13914	0.464424
779	B137	IRIS-313-10428	41.0339	11.7489	185.442	0.759014	27.4363	85.164	113.067	22.834	8.23167	3.11531	0.0143813
780	B137	IRIS-313-10433	42.1368	12.4514	177.67	0.754083	28.7188	82.9839	115.258	23.5	8.91957	3.01024	0.404729
781	B137	IRIS-313-10441	40.5337	10.7286	187.311	0.76411	30.0775	81.869	109.698	23.2551	8.55008	3.21662	0.0648392
782	B137	IRIS-313-10448	39.8843	11.4197	194.24	0.761618	27.213	83.2635	110.229	23.1208	8.41364	3.05738	-0.213198
783	B137	IRIS-313-10449	40.6052	10.9843	189.648	0.781225	28.9118	81.4652	110.335	24.0129	8.36134	3.14823	0.0685955
784	B137	IRIS-313-10450	42.024	11.0994	195.138	0.761941	30.0214	74.3843	111.839	24.3184	8.36651	3.22298	0.426928
785	B137	IRIS-313-10452	41.1414	10.5675	205.436	0.775565	26.9733	78.1014	105.447	22.2817	7.74197	3.20799	-0.136582
786	B137	IRIS-313-10458	41.1618	10.8689	196.963	0.762425	29.006	79.9019	110.896	23.5081	8.27947	3.23779	0.170204
787	B137	IRIS-313-10476	39.6008	11.2686	177.654	0.76878	29.4711	85.8831	108.147	21.776	8.70872	3.15624	-0.220721
788	B137	IRIS-313-10477	40.6326	11.9924	178.577	0.756366	28.97	87.6951	110.596	22.5739	8.46649	3.19783	0.0534384
789	B137	IRIS-313-10480	40.9401	11.7252	186.057	0.752059	28.0015	83.8257	115.508	23.1578	8.60494	3.06067	0.0856609
790	B137	IRIS-313-10497	42.3714	10.822	207.401	0.760601	28.492	79.6645	111.122	24.0594	8.18805	3.23355	0.43888
791	B137	IRIS-313-10502	43.3687	10.9611	214.793	0.773853	28.3281	81.1039	112.169	23.2801	7.85019	3.25479	0.656263
792	B137	IRIS-313-10503	40.7716	11.5186	186.621	0.763585	28.6106	82.2904	108.228	21.9084	8.43905	3.18289	-0.0306054
793	B137	IRIS-313-10504	41.9588	11.511	189.534	0.798398	28.571	78.216	103.327	22.7931	8.28912	3.16883	0.215044
794	B137	IRIS-313-10506	43.6483	11.8571	185.136	0.759701	30.6285	88.3624	115.451	23.6472	8.68964	3.2166	0.923063
795	B137	IRIS-313-10509	41.4553	11.6933	197.366	0.739313	28.6293	85.5947	116.339	23.8524	8.70474	3.09527	0.355786
796	B137	IRIS-313-10510	43.2008	12.2421	193.202	0.769842	26.9043	82.0882	111.567	22.4833	8.20626	3.05754	0.423717
797	B137	IRIS-313-10511	43.292	12.0452	187.828	0.75766	29.2948	85.9453	111.56	22.8908	8.87238	3.11428	0.678873
798	B137	IRIS-313-10513	40.777	11.4379	193.166	0.737959	28.3235	80.7043	112.365	23.7737	8.49503	3.15616	0.0597104
799	B137	IRIS-313-10514	42.0527	11.6809	186.806	0.735636	28.8293	82.3784	116.525	24.0715	8.80551	3.0376	0.379333
800	B137	IRIS-313-10515	42.862	11.0077	205.333	0.757996	29.3241	83.1905	111.312	23.6255	8.10525	3.26339	0.59314
801	B137	IRIS-313-10516	40.3347	12.6284	168.439	0.750425	28.9759	82.551	111.414	22.76	8.65963	3.11588	-0.0480229
802	B137	IRIS-313-10517	40.1333	11.9867	184.393	0.741067	29.0628	82.1388	113.546	23.5671	8.77188	3.15204	0.0388619
803	B137	IRIS-313-10518	42.4372	11.0752	189.873	0.779773	29.9006	83.8369	112.655	23.5495	8.50899	3.24344	0.563166
804	B137	IRIS-313-10519	40.4755	11.8575	186.113	0.745609	28.3331	85.4959	110.068	22.9405	8.51335	3.13557	-0.026522
805	B137	IRIS-313-10520	42.9689	11.7676	184.687	0.77188	29.9674	83.6393	114.808	24.044	8.69642	3.18824	0.733208
806	B137	IRIS-313-10523	40.3208	12.2328	176.113	0.746907	29.3132	85.4758	112.537	22.8728	8.56311	3.17869	0.0316644
807	B137	IRIS-313-10524	43.2767	12.1666	186.105	0.760022	29.4543	83.2345	115.435	23.559	8.62299	3.12568	0.724581
808	B137	IRIS-313-10525	42.6375	11.7956	189.917	0.752359	29.0229	81.1979	118.13	23.1492	8.49885	3.16937	0.546544
809	B137	IRIS-313-10526	40.1184	12.0347	179.701	0.742509	28.6234	84.4585	110.752	23.2484	8.71553	3.1127	-0.073643
810	B137	IRIS-313-10527	40.9677	12.1818	175.089	0.765039	28.9931	85.0112	110.338	22.1185	8.63657	3.12343	0.0790765
811	B137	IRIS-313-10536	38.378	11.0167	184.662	0.748898	28.5746	84.5122	109.715	22.5824	8.63318	3.10982	-0.50902
812	B137	IRIS-313-10539	43.1019	11.8947	188.739	0.763428	29.3769	82.6175	115.041	23.3374	8.47775	3.17635	0.666162
813	B137	IRIS-313-10542	40.4325	11.6772	177.355	0.774689	28.6235	83.2812	114.34	22.98	8.56502	3.10359	0.0034917
814	B137	IRIS-313-10544	39.0936	11.2594	180.765	0.76612	28.4899	84.5573	107.079	22.4928	8.49604	3.13117	-0.39218
815	B137	IRIS-313-10547	42.3104	11.9576	184.108	0.755554	28.8959	85.7549	111.475	23.141	8.61969	3.14163	0.417273
816	B137	IRIS-313-10550	45.4517	11.8702	193.687	0.736819	29.9887	87.0709	117.583	23.6704	8.88654	3.09509	1.22141
817	B137	IRIS-313-10554	41.8414	12.3144	186.835	0.750217	27.9195	82.8668	108.234	22.8494	8.44377	3.13686	0.204664
818	B137	IRIS-313-10555	42.5922	11.4561	192.316	0.75766	29.1906	90.1544	113.209	23.44	8.69908	3.13717	0.5796
819	B137	IRIS-313-10556	43.1316	12.1885	193.903	0.750772	28.5124	82.5394	111.017	23.5036	8.55932	3.1142	0.594248
820	B137	IRIS-313-10557	43.4768	12.4037	182.342	0.762019	29.4567	83.7002	112.654	23.3087	8.65447	3.16643	0.740405
821	B137	IRIS-313-10560	42.629	11.4561	199.139	0.764179	28.8722	82.3852	110.604	23.058	8.19681	3.23388	0.49057
822	B137	IRIS-313-10561	41.3392	10.3449	205.477	0.77678	29.0763	73.9285	107.519	23.7305	8.09056	3.2776	0.165269
823	B137	IRIS-313-10565	45.8151	11.8509	197.503	0.729626	29.5362	84.0052	119.567	24.3683	8.88924	3.08192	1.29803
824	B137	IRIS-313-10566	42.1036	11.6216	186.027	0.738077	28.566	82.5555	112.008	23.4689	8.74955	3.03149	0.272126
825	B137	IRIS-313-10572	41.5076	11.7209	186.668	0.759024	28.6135	81.5804	113.504	23.1069	8.59095	3.11981	0.230539
826	B137	IRIS-313-10573	40.5991	12.607	177.999	0.735621	27.9623	79.7124	110.795	23.0979	8.49967	3.11149	-0.0712965
827	B137	IRIS-313-10574	39.341	11.3644	185.312	0.760803	28.3326	83.1173	112.334	23.1656	8.50636	3.1521	-0.231482
828	B137	IRIS-313-10575	42.4477	11.0742	189.997	0.778885	29.9302	83.5212	112.656	23.5697	8.51591	3.24296	0.565368
829	B137	IRIS-313-10576	43.5564	12.5357	167.993	0.764651	30.8448	87.6376	114.611	22.6523	8.96498	3.14897	0.823828
830	B137	IRIS-313-10609	40.4595	11.7082	192.933	0.736897	27.9433	81.5084	108.927	22.8836	8.50275	3.08881	-0.108062
831	B137	IRIS-313-10610	40.7848	11.7268	178.023	0.787484	28.936	84.0542	112.178	21.7758	8.51527	3.13266	0.0526647
832	B137	IRIS-313-10614	40.5283	12.3159	170.705	0.743305	30.0236	88.3063	113.482	23.3347	8.65806	3.17051	0.146634
833	B137	IRIS-313-10628	43.3106	11.8338	180.244	0.782788	29.8887	81.3438	114.866	22.6848	8.7856	3.11937	0.692611
834	B137	IRIS-313-10640	43.9712	12.0833	176.314	0.753989	30.6981	81.4309	112.142	24.2291	9.17625	3.08119	0.885979
835	B137	IRIS-313-10648	40.2114	11.356	177.909	0.752962	29.9496	86.1908	112.068	23.1444	8.99812	3.12896	0.0462489
836	B137	IRIS-313-10650	43.5603	12.0974	186.503	0.748226	28.6278	82.251	113.541	23.6088	8.73055	3.05597	0.650021
837	B137	IRIS-313-10651	43.2344	11.3319	190.668	0.761305	30.2855	82.6044	112.241	22.581	8.57661	3.21869	0.664983
838	B137	IRIS-313-10652	42.7121	11.791	194.762	0.752432	30.1267	87.108	117.04	23.0954	8.7992	3.18355	0.741704
839	B137	IRIS-313-10654	41.0434	10.6578	194.606	0.751637	30.2562	86.1372	116.211	24.3464	8.91002	3.15924	0.377056
840	B137	IRIS-313-10655	40.3635	10.9433	193.636	0.759178	29.172	79.5678	115.109	24.1267	8.63435	3.1595	0.105046
841	B137	IRIS-313-10659	40.7036	11.2862	192.756	0.749871	29.4918	86.25	111.977	22.8271	8.57353	3.19308	0.148562
842	B137	IRIS-313-10661	40.8824	11.4233	184.892	0.770592	28.5591	81.8823	112.931	22.7	8.65694	3.11127	0.0748231
843	B137	IRIS-313-10662	40.8662	11.5404	176.724	0.767785	29.5894	84.3305	108.935	21.9552	8.64821	3.17488	0.0475215
844	B137	IRIS-313-10664	43.1187	12.7027	179.696	0.759326	28.8434	83.0975	114.012	23.2058	8.50091	3.13864	0.612439
845	B137	IRIS-313-10666	40.8384	11.1648	186.944	0.779207	29.6986	88.1193	115.045	23.2724	8.53508	3.17965	0.263797
846	B137	IRIS-313-10667	42.6498	12.4039	187.905	0.748121	28.4804	83.3835	113.282	23.6087	8.49482	3.13127	0.512673
847	B137	IRIS-313-10668	40.8659	11.9694	187.91	0.748908	28.2496	80.5387	112.023	23.7201	8.86577	3.03782	0.10543
848	B137	IRIS-313-10671	40.4598	11.5295	187.714	0.75962	27.5816	79.3624	108.228	22.9708	8.47412	3.07558	-0.164759
849	B137	IRIS-313-10674	42.2844	12.3161	187.915	0.762347	27.9294	81.9265	109.821	22.6225	8.49604	3.09398	0.313749
850	B137	IRIS-313-10675	41.3231	11.8884	185.852	0.763079	28.2224	76.4193	113.124	22.973	8.61794	3.09413	0.133205
851	B137	IRIS-313-10676	39.8929	11.685	174.192	0.768901	28.5236	79.6334	106.313	22.5721	8.32578	3.14387	-0.297257
852	B137	IRIS-313-10678	40.8196	11.5464	179.162	0.763412	29.4615	84.9851	114.698	23.0108	8.92592	3.08205	0.165201
853	B137	IRIS-313-10680	41.1124	11.0196	190.661	0.763376	29.2354	82.1904	111.758	22.9975	8.61078	3.163	0.165962
854	B137	IRIS-313-10681	42.6619	12.0396	191.209	0.730976	30.0347	79.7493	111.991	23.0862	8.46604	3.27002	0.552766
855	B137	IRIS-313-10682	43.6896	12.1366	181.344	0.782775	29.7733	80.8449	111.225	22.5168	8.52446	3.18903	0.729191
856	B137	IRIS-313-10683	43.7045	12.1437	181.434	0.782751	29.7569	80.7911	111.147	22.4965	8.52157	3.18813	0.729035
857	B137	IRIS-313-10684	44.6107	11.842	187.459	0.77428	28.9801	82.7999	116.067	23.2026	8.44464	3.14823	0.922072
858	B137	IRIS-313-10687	44.1008	12.1936	190.464	0.764539	27.8975	83.9777	114.952	22.7038	8.4647	3.09897	0.739578
859	B137	IRIS-313-10688	45.5079	12.2216	192.901	0.769456	28.0344	85.5846	114.372	22.6451	8.48431	3.0704	1.03544
860	B137	IRIS-313-10690	41.1141	11.5682	189.296	0.751258	27.7481	80.4299	113.925	23.5542	8.41648	3.06254	0.0581978
861	B137	IRIS-313-10692	42.3302	11.1162	204.44	0.75822	27.7234	83.32	113.987	22.8427	8.40065	3.10666	0.360586
862	B137	IRIS-313-10694	41.2696	11.9558	186.72	0.742554	29.1455	80.5666	115.159	23.4416	8.79227	3.10834	0.260527
863	B137	IRIS-313-10695	43.4659	11.9451	196.999	0.743938	30.2778	85.1028	113.63	23.3806	8.79718	3.19307	0.866192
864	B137	IRIS-313-10697	43.3279	11.8277	190.845	0.757333	28.0055	83.6408	116.952	23.6806	8.59934	3.07936	0.634403
865	B137	IRIS-313-10698	43.0533	12.422	187.934	0.753499	27.3736	84.8878	113.561	22.5739	8.52546	3.04138	0.457664
866	B137	IRIS-313-10699	43.2608	11.8834	195.658	0.749975	27.6216	84.1148	113.935	23.0275	8.47992	3.06214	0.530371
867	B137	IRIS-313-10700	44.0576	11.8841	190.76	0.760934	28.6674	85.7721	114.83	23.0885	8.57046	3.10779	0.796753
868	B137	IRIS-313-10701	44.781	12.1854	191.535	0.775001	27.7699	84.2368	112.972	22.6396	8.56887	3.06482	0.862619
869	B137	IRIS-313-10702	41.0301	12.0553	175.825	0.750274	28.1922	84.2374	112.467	22.378	8.6689	3.03484	-0.00111506
870	B137	IRIS-313-10706	43.4939	12.2929	186.486	0.769179	27.829	82.5835	112.261	22.5744	8.46348	3.09917	0.564874
871	B137	IRIS-313-10707	44.4856	12.1612	185.682	0.770723	28.3246	82.9632	115.361	23.3853	8.65744	3.08101	0.867867
872	B137	IRIS-313-10715	41.3645	11.8435	186.191	0.758622	28.5531	85.7292	107.234	23.2455	8.47923	3.12839	0.158148
873	B137	IRIS-313-10716	41.3289	11.6733	183.271	0.770627	28.6008	84.7533	107.844	22.0049	8.52938	3.12845	0.0893106
874	B137	IRIS-313-10717	41.0682	11.3037	182.179	0.768491	30.4424	84.5546	112.11	23.2516	8.77611	3.17005	0.279825
875	B137	IRIS-313-10719	41.7671	11.3119	190.33	0.766918	29.5445	85.9039	110.696	22.2692	8.64943	3.17007	0.329116
876	B137	IRIS-313-10720	39.6037	12.352	172.665	0.744981	28.8922	87.234	111.701	22.5123	8.49182	3.14793	-0.183743
877	B137	IRIS-313-10721	40.0129	11.694	176.801	0.771795	28.6291	83.9743	110.483	22.0365	8.48013	3.14584	-0.166354
878	B137	IRIS-313-10723	39.2539	12.0293	179.208	0.747874	27.851	80.2854	113.055	22.9452	8.45005	3.11078	-0.333337
879	B137	IRIS-313-10724	42.4162	11.9201	189.557	0.752351	29.4752	89.0485	111.631	23.5188	8.63401	3.15798	0.557081
880	B137	IRIS-313-10725	43.5591	11.8495	195.616	0.751835	29.8308	85.1781	115.365	24.0013	8.73527	3.18038	0.890903
881	B137	IRIS-313-10726	40.2768	11.4423	183.484	0.747039	29.1449	82.3735	114.38	23.1653	8.50994	3.18394	-0.00451387
882	B137	IRIS-313-10727	41.4823	11.9948	184.346	0.742951	30.3384	85.5057	114.61	23.6319	8.76656	3.1799	0.434051
883	B137	IRIS-313-10728	40.7902	12.4889	176.355	0.743792	28.1717	81.5527	111.865	22.5953	8.4306	3.15889	-0.015546
884	B137	IRIS-313-10731	44.1433	11.0624	208.056	0.768091	30.2222	78.5097	109.534	24.2368	8.42214	3.25191	0.951909
885	B137	IRIS-313-10733	41.6266	11.9236	184.442	0.767796	29.202	82.7584	112.437	23.6476	8.50032	3.13651	0.334659
886	B137	IRIS-313-10742	42.4018	11.0106	188.875	0.759106	29.7838	84.5624	119.908	24.1243	8.62654	3.17954	0.601895
887	B137	IRIS-313-10748	42.696	12.799	177.86	0.762386	28.0124	85.0546	112.572	22.4756	8.48796	3.09768	0.422819
888	B137	IRIS-313-10749	43.4219	12.4927	188.349	0.77009	27.6978	88.9944	111.386	23.0505	8.38812	3.11374	0.632798
889	B137	IRIS-313-10750	40.5663	12.2766	171.013	0.768034	28.2093	85.4602	107.962	22.8421	8.45928	3.16285	-0.0594541
890	B137	IRIS-313-10751	40.6642	11.7498	192.565	0.738061	28.0894	80.8824	109.747	23.5676	8.39379	3.15055	-0.00685301
891	B137	IRIS-313-10753	42.7557	11.2631	200.51	0.747197	27.8843	88.7044	113.856	23.7454	8.49345	3.07903	0.498285
892	B137	IRIS-313-10754	41.7303	11.6518	201.681	0.745468	26.4956	84.9919	111.169	22.6639	7.98412	3.14814	0.0999669
893	B137	IRIS-313-10755	41.4086	12.1223	179.309	0.757707	28.3608	83.094	111.557	23.453	8.69704	3.03752	0.16714
894	B137	IRIS-313-10756	41.8696	11.6853	182.848	0.758936	29.7983	90.0595	111.785	22.5847	8.65407	3.17076	0.392947
895	B137	IRIS-313-10757	42.7471	12.0456	184.008	0.753372	28.7206	82.1725	112.008	23.5553	8.78025	3.05094	0.476684
896	B137	IRIS-313-10760	41.9454	11.817	182.781	0.770752	28.4374	83.091	114.773	23.3272	8.56786	3.1278	0.34579
897	B137	IRIS-313-10762	40.55	12.5171	176.045	0.752724	27.9084	82.1081	111.201	22.7732	8.5034	3.08859	-0.0705616
898	B137	IRIS-313-10768	42.7319	11.2768	190.056	0.763277	29.1995	85.2559	115.761	24.0236	8.83809	3.0532	0.595622
899	B137	IRIS-313-10769	44.6869	11.9246	200.417	0.746223	28.044	82.5922	119.563	23.7435	8.5973	3.04359	0.954574
900	B137	IRIS-313-10772	43.4031	11.4213	196.472	0.757508	27.7527	82.3628	118.026	23.5048	8.34355	3.10576	0.60263
901	B137	IRIS-313-10774	43.3902	11.2458	203.958	0.728679	29.1121	83.4197	117.986	24.1902	8.89498	3.06195	0.76121
902	B137	IRIS-313-10775	42.5216	11.3837	196.115	0.731475	29.223	86.2202	114.941	23.2763	8.79632	3.06718	0.499787
903	B137	IRIS-313-10777	42.9491	10.9793	195.571	0.76312	29.0264	85.5051	120.005	23.2516	8.5782	3.13327	0.644326
904	B137	IRIS-313-10778	42.7218	11.644	194.195	0.761504	27.763	86.0303	118.521	23.6037	8.49664	3.08543	0.540822
905	B137	IRIS-313-10779	40.7693	11.2888	182.615	0.749256	29.0593	85.0612	116.266	23.4659	8.59746	3.12535	0.11189
906	B137	IRIS-313-10782	41.1203	11.5405	194.14	0.744451	28.1992	78.9621	116.191	23.4895	8.38255	3.13722	0.143606
907	B137	IRIS-313-10786	42.0876	11.5899	187.272	0.761875	28.3117	85.877	116.485	23.2777	8.40703	3.11729	0.366914
908	B137	IRIS-313-10791	42.1955	11.6607	190.785	0.755093	28.6332	82.2546	117.819	23.2314	8.52384	3.11758	0.427771
909	B137	IRIS-313-10792	42.5207	11.8149	193.842	0.751952	27.4251	83.3219	114.744	23.3198	8.38999	3.10491	0.387075
910	B137	IRIS-313-10797	41.776	11.4789	190.867	0.753328	28.2877	83.3077	116.977	23.0133	8.63166	3.0584	0.282751
911	B137	IRIS-313-10804	41.3154	11.4104	182.708	0.769483	27.9195	85.2363	114.088	23.6259	8.40145	3.10828	0.143263
912	B137	IRIS-313-10806	40.9946	12.2987	179.346	0.76088	27.529	85.56	113.223	23.094	8.37214	3.10031	0.0589991
913	B137	IRIS-313-10807	41.0558	11.5661	189.155	0.761164	28.0368	80.4893	114.995	23.2406	8.50624	3.08561	0.106003
914	B137	IRIS-313-10810	44.1594	11.7886	198.864	0.755804	28.6306	83.8174	118.899	24.0441	8.57627	3.05467	0.911598
915	B137	IRIS-313-10811	44.623	11.6369	181.764	0.77557	29.6551	86.6444	116.193	23.0674	8.6473	3.16098	0.968569
916	B137	IRIS-313-10812	42.7193	11.3432	191.037	0.769267	28.3305	84.9719	117.711	23.267	8.60027	3.09937	0.530046
917	B137	IRIS-313-10813	39.6263	11.8702	181.724	0.756833	27.3372	84.0604	113.381	23.8024	8.51669	3.04215	-0.22074
918	B137	IRIS-313-10814	42.843	11.7879	187.249	0.753873	29.5426	82.4264	117.429	23.3056	8.84136	3.07837	0.622948
919	B137	IRIS-313-10818	41.1013	11.3645	186.675	0.772903	27.7704	81.1714	114.85	22.9279	8.55912	3.04965	0.0660738
920	B137	IRIS-313-10819	42.8405	12.0787	185.191	0.776405	27.9417	86.1981	115.181	23.1335	8.28482	3.12278	0.512684
921	B137	IRIS-313-10820	42.656	11.7169	186.414	0.755415	28.5352	83.3303	114.742	23.5673	8.55526	3.10765	0.470699
922	B137	IRIS-313-10821	42.8847	12.001	190.801	0.757707	28.5946	82.6952	117.097	24.1111	8.53462	3.08538	0.620206
923	B137	IRIS-313-10822	41.9257	11.2063	192.583	0.756869	28.6157	82.2385	116.139	23.7097	8.53169	3.13522	0.359718
924	B137	IRIS-313-10823	43.9403	11.8503	191.948	0.758414	28.9171	83.2318	119.516	23.2267	8.38737	3.15708	0.831361
925	B137	IRIS-313-10824	44.002	11.1194	195.521	0.766873	29.122	85.398	119.462	24.0615	8.59208	3.10552	0.893238
926	B137	IRIS-313-10825	41.5265	11.6482	187.255	0.761877	28.6668	84.6395	113.352	23.4789	8.48926	3.14303	0.275988
927	B137	IRIS-313-10833	40.5112	11.6254	180.352	0.780894	28.1034	85.1925	109.675	22.3691	8.45684	3.13404	-0.0634885
928	B137	IRIS-313-10835	40.7169	11.9613	184.811	0.770854	27.9635	86.0348	111.335	22.3783	8.33544	3.12106	0.0125305
929	B137	IRIS-313-10836	39.9254	11.8356	179.438	0.76611	28.159	85.8774	110.07	22.0603	8.37483	3.1214	-0.20844
930	B137	IRIS-313-10842	43.436	11.6898	197.756	0.76465	28.1681	83.7989	119.104	23.8527	8.38262	3.09328	0.72948
931	B137	IRIS-313-10844	41.4009	11.8809	192.272	0.759654	27.4642	81.4609	115.318	23.3146	8.31755	3.09042	0.171745
932	B137	IRIS-313-10847	40.7979	11.2811	183.862	0.779806	29.0501	86.3272	109.687	22.3768	8.52639	3.14775	0.0669926
933	B137	IRIS-313-10855	43.0407	12.6692	184	0.764308	28.3355	83.8462	112.213	22.6886	8.50809	3.11157	0.548867
934	B137	IRIS-313-10856	41.8177	12.2013	177.692	0.753415	29.0942	83.9907	108.488	22.1805	8.20649	3.23549	0.199285
935	B137	IRIS-313-10857	39.5284	11.5495	180.885	0.762657	27.9023	82.4715	106.86	22.1824	8.18786	3.14421	-0.398617
936	B137	IRIS-313-10858	41.9372	12.2741	186.705	0.75531	28.2336	87.9245	112.903	23.1073	8.41699	3.11503	0.345259
937	B137	IRIS-313-10859	40.8608	11.5759	188.036	0.781363	27.2417	78.9066	110.699	22.8553	8.29826	3.10809	-0.0484033
938	B137	IRIS-313-10863	43.7071	12.1904	183.178	0.770124	29.7473	82.9825	115.11	24.3411	8.71597	3.16446	0.889507
939	B137	IRIS-313-10880	43.8723	12.6663	182.779	0.773394	28.2363	89.7171	109.851	22.1887	8.60469	3.08085	0.698876
940	B137	IRIS-313-10885	40.3674	12.648	180.776	0.744024	27.2187	80.7341	106.941	22.2841	8.60203	3.031	-0.22118
941	B137	IRIS-313-10887	40.7391	11.7875	193.862	0.746938	28.8202	87.6973	112.338	23.1808	8.43081	3.16218	0.161068
942	B137	IRIS-313-10897	43.4877	12.1314	182.655	0.774984	29.2225	83.3793	112.007	23.795	8.65837	3.14187	0.735936
943	B137	IRIS-313-10898	41.4875	12.4387	177.614	0.750825	28.6353	88.2583	110.237	22.7139	8.74845	3.06483	0.206716
944	B137	IRIS-313-10899	44.098	11.5091	196.566	0.76756	29.2617	86.6387	112.573	23.3491	8.61897	3.12983	0.870636
945	B137	IRIS-313-10900	44.1736	11.5242	196.878	0.767649	29.2723	86.6969	112.715	23.3484	8.62126	3.12865	0.891243
946	B137	IRIS-313-10901	42.6754	11.8743	193.364	0.766082	28.255	86.7101	110.278	23.5396	8.5397	3.11453	0.512071
947	B137	IRIS-313-10902	44.1866	11.9326	192.63	0.775277	28.7446	87.1048	112.827	23.3566	8.58078	3.12929	0.884017
948	B137	IRIS-313-10903	42.6172	11.2345	201.933	0.764691	28.6605	85.3956	115.375	23.8304	8.6232	3.14478	0.611813
949	B137	IRIS-313-10904	42.6813	12.0141	190.91	0.754362	28.8269	85.1183	111.025	24.0282	8.51173	3.13982	0.55121
950	B137	IRIS-313-10905	43.6605	12.2593	181.617	0.76292	29.6014	86.536	112.755	23.3137	8.65935	3.14981	0.784254
951	B137	IRIS-313-10906	42.382	11.5256	180.169	0.768773	29.9923	89.0238	113.606	23.7511	8.74208	3.16916	0.572954
952	B137	IRIS-313-10907	42.0733	11.6658	188.517	0.760328	28.281	88.8627	109.852	23.3837	8.64135	3.08075	0.338275
953	B137	IRIS-313-10908	45.1013	12.3797	189.002	0.772836	28.8604	85.7816	111.147	23.7692	8.5271	3.12781	1.05874
954	B137	IRIS-313-10909	45.0355	12.3791	188.819	0.77203	28.8481	85.8726	111.035	23.7938	8.52222	3.12834	1.04263
955	B137	IRIS-313-10910	41.9874	11.2845	188.091	0.75138	30.5253	80.1093	114.978	24.127	8.78509	3.17817	0.508021
956	B137	IRIS-313-10911	43.6882	12.2358	195.532	0.759075	28.392	89.4076	111.519	23.9747	8.65392	3.08473	0.804884
957	B137	IRIS-313-10912	43.4612	12.2468	183.603	0.766321	28.9446	88.6258	110.54	23.0898	8.72786	3.12932	0.700143
958	B137	IRIS-313-10913	41.3018	11.102	193.287	0.782272	28.8507	84.1366	115.457	23.0343	8.67132	3.11434	0.292585
959	B137	IRIS-313-10915	42.104	12.4853	176.59	0.763362	28.8782	87.898	110.749	23.0673	8.64293	3.14114	0.400199
960	B137	IRIS-313-10917	39.3145	11.3919	185.002	0.764277	28.0916	79.7262	113.883	23.3567	8.51201	3.11414	-0.255278
961	B137	IRIS-313-10921	40.2105	10.6887	194.043	0.756696	29.37	81.7854	115.756	24.0585	8.65849	3.17277	0.0916291
962	B137	IRIS-313-10924	39.7206	10.9852	192.986	0.755487	29.1645	80.2862	116.565	23.6086	8.6493	3.16343	-0.0236161
963	B137	IRIS-313-10928	41.5125	10.7519	195.074	0.749458	30.0561	84.503	113.857	23.5848	8.85935	3.1474	0.368806
964	B137	IRIS-313-10929	43.3061	12.256	189.381	0.748488	29.1838	85.0976	114.463	23.8362	8.75652	3.12216	0.748793
965	B137	IRIS-313-10932	41.3537	10.3682	205.931	0.776076	28.9779	74.0234	107.68	23.7044	8.08176	3.27558	0.16443
966	B137	IRIS-313-10934	44.2332	11.8655	189.869	0.758652	29.3651	82.0143	115.037	23.6497	8.64114	3.15132	0.893348
967	B137	IRIS-313-10935	42.6541	10.8421	201.612	0.753886	28.1553	88.3099	116.067	23.4147	8.61479	3.06606	0.497547
968	B137	IRIS-313-10937	42.3989	11.4027	188.467	0.77797	27.4998	84.8179	113.286	22.3159	8.36899	3.06903	0.276839
969	B137	IRIS-313-10938	43.9233	11.0246	197.106	0.776832	29.1348	83.6153	119.415	24.1697	8.7683	3.07706	0.906853
970	B137	IRIS-313-10940	41.9953	11.2027	193.603	0.769154	28.4638	84.1443	115.779	22.8446	8.3862	3.18138	0.361264
971	B137	IRIS-313-10941	45.6605	11.6035	197.035	0.743878	30.0186	86.6479	118.647	23.9606	8.86355	3.10909	1.30184
972	B137	IRIS-313-10942	42.0613	11.0928	199.401	0.755514	28.4549	83.6555	116.922	23.3392	8.55612	3.15134	0.417551
973	B137	IRIS-313-10943	43.0951	11.4317	185.138	0.769428	28.7424	87.0718	118.876	23.0452	8.57682	3.1106	0.616447
974	B137	IRIS-313-10944	42.077	11.6664	187.424	0.760538	28.7733	80.3224	115.03	23.1274	8.6691	3.11733	0.370333
975	B137	IRIS-313-10947	42.9501	11.5558	186.217	0.782953	28.8141	89.6166	114.756	23.4376	8.47849	3.13441	0.628828
976	B137	IRIS-313-10951	42.1693	11.469	195.584	0.769205	27.1784	83.2396	114.112	23.7907	8.45613	3.02715	0.315368
977	B137	IRIS-313-10954	43.8237	11.2034	191.701	0.780154	28.6235	86.3549	119.199	23.6769	8.43867	3.12558	0.809087
978	B137	IRIS-313-10955	41.1202	12.1856	181.368	0.759041	27.9388	85.8509	113.211	22.6953	8.51405	3.09604	0.108444
979	B137	IRIS-313-10961	43.9417	11.4373	190.831	0.759277	28.2163	83.0318	116.893	23.8367	8.59712	3.06241	0.725668
980	B137	IRIS-313-10962	42.7307	11.2501	189.409	0.756429	28.8482	84.5545	117.096	23.4931	8.63058	3.10501	0.526241
981	B137	IRIS-313-10966	40.9863	11.9251	181.544	0.772189	28.0086	87.6025	107.732	22.3593	8.31108	3.14701	0.0166133
982	B137	IRIS-313-10968	39.5238	11.1377	192.379	0.773568	28.3179	78.5185	104.411	23.0296	8.16949	3.18516	-0.310101
983	B137	IRIS-313-10970	45.2603	11.9535	191.052	0.780388	29.761	85.8351	116.275	24.0854	8.71368	3.16854	1.25765
984	B137	IRIS-313-10971	41.6632	11.9477	186.159	0.765012	28.0876	83.6445	111.779	22.3629	8.32369	3.14427	0.186981
985	B137	IRIS-313-10972	43.8251	11.7883	192.338	0.765615	29.2467	79.9699	114.45	23.5825	8.64163	3.15072	0.808427
986	B137	IRIS-313-10973	43.1094	11.8319	186.136	0.773592	29.4172	83.9214	112.839	23.4554	8.58816	3.16779	0.668617
987	B137	IRIS-313-10974	41.1285	12.3928	173.058	0.74813	29.4258	84.6198	109.594	22.5709	8.41992	3.22135	0.128152
988	B137	IRIS-313-10975	41.4927	11.315	190.87	0.761015	29.3459	81.196	115.018	23.8389	8.57474	3.13955	0.329934
989	B137	IRIS-313-10977	41.1147	11.9545	182.173	0.763997	28.157	81.1211	113.163	23.4028	8.51985	3.10518	0.120849
990	B137	IRIS-313-10978	42.6579	12.4243	184.401	0.750184	28.1992	81.9344	111.21	22.9049	8.52125	3.10983	0.401537
991	B137	IRIS-313-10980	42.0532	11.9081	180.108	0.757903	29.4267	85.7785	113.211	23.0083	8.57454	3.18779	0.404993
992	B137	IRIS-313-10982	42.4168	12.083	180.871	0.758756	28.6464	82.2777	113.296	23.3199	8.48315	3.12309	0.397471
993	B137	IRIS-313-10983	41.7503	12.4383	171.87	0.766011	28.974	86.9139	109.96	22.9093	8.63115	3.09513	0.265985
994	B137	IRIS-313-10984	43.0316	11.9039	185.526	0.76312	29.4793	85.2107	113.949	24.1397	8.76574	3.12146	0.700308
995	B137	IRIS-313-10985	42.3186	12.8055	180.076	0.75773	27.938	82.9549	115.558	22.6944	8.58029	3.05968	0.38189
996	B137	IRIS-313-10986	42.8285	12.3896	180.986	0.748609	28.3613	84.8563	115.688	23.7119	8.76508	3.09078	0.553955
997	B137	IRIS-313-10988	41.9454	11.8832	190.891	0.749212	28.0015	81.4957	111.624	23.615	8.46081	3.10908	0.274338
998	B137	IRIS-313-10989	41.6085	12.3761	181.382	0.749156	28.5276	81.9464	111.961	22.9362	8.46508	3.12859	0.21138
999	B137	IRIS-313-10990	39.579	11.3065	190.922	0.741634	28.9911	83.689	114.038	23.72	8.54879	3.15623	-0.0912668
1000	B137	IRIS-313-10995	43.1781	11.9198	194.345	0.77069	28.1749	89.2035	115.246	23.5977	8.502	3.11334	0.697396
1001	B137	IRIS-313-10996	48.1821	12.5402	199.001	0.763114	28.7486	82.8046	122.588	24.4102	8.61774	3.08327	1.83143
1002	B137	IRIS-313-10997	42.1679	10.537	198.095	0.769147	28.8583	87.4867	119.559	23.8786	8.55003	3.12149	0.50724
1003	B137	IRIS-313-10998	42.8461	11.4546	199.656	0.748463	28.1194	79.1856	118.631	23.6947	8.26657	3.15427	0.53138
1004	B137	IRIS-313-11000	42.6111	11.2426	190.933	0.765579	28.6331	83.9961	114.955	23.2339	8.56033	3.08971	0.461397
1005	B137	IRIS-313-11006	42.8672	11.9531	193.074	0.758614	27.8137	82.8684	117.086	23.5562	8.56032	3.07035	0.546921
1006	B137	IRIS-313-11010	41.8194	12.4251	187.384	0.753018	27.4801	83.3569	113.12	23.4941	8.28319	3.10689	0.253498
1007	B137	IRIS-313-11011	40.4842	11.6327	182.404	0.759912	29.0262	84.8259	114.742	23.2402	8.32733	3.1932	0.0715328
1008	B137	IRIS-313-11038	41.2966	10.3474	206.034	0.775682	29.0418	73.8911	107.556	23.7654	8.08761	3.27855	0.158501
1009	B137	IRIS-313-11039	41.4536	11.615	190.902	0.769975	28.6503	72.249	107.977	23.3556	7.9636	3.27383	0.121314
1010	B137	IRIS-313-11040	42.0095	12.1474	189.499	0.756673	28.3285	82.1882	111.757	23.223	8.51832	3.07827	0.324302
1011	B137	IRIS-313-11041	40.0024	11.8959	171.663	0.763585	29.3915	83.5166	109.219	22.179	8.58863	3.14929	-0.145761
1012	B137	IRIS-313-11042	41.3587	11.5875	191.717	0.768425	28.6771	85.405	112.638	23.0175	8.53854	3.12958	0.260053
1013	B137	IRIS-313-11043	42.5486	11.245	194.91	0.765456	28.7947	85.7	116.621	23.7152	8.55619	3.10796	0.551401
1014	B137	IRIS-313-11071	40.1491	10.9802	194.435	0.745194	29.587	81.5022	114.031	24.1062	8.82847	3.13348	0.0872878
1015	B137	IRIS-313-11072	42.0546	11.7279	192.64	0.755309	27.7932	90.4292	109.542	23.6307	8.64095	3.09865	0.351279
1016	B137	IRIS-313-11074	44.5091	11.9783	193.957	0.758155	30.0806	79.5148	115.776	24.0559	8.81398	3.15638	1.06747
1017	B137	IRIS-313-11076	41.6573	11.0854	185.067	0.765815	30.5358	81.9885	112.535	23.2561	8.67916	3.21827	0.381323
1018	B137	IRIS-313-11078	43.3815	11.347	190.48	0.758407	29.497	75.9715	113.427	23.5373	8.69467	3.07977	0.607406
1019	B137	IRIS-313-11079	42.9465	12.1951	184.837	0.761087	29.6808	85.1325	114.323	22.9404	8.64429	3.16664	0.662959
1020	B137	IRIS-313-11080	40.2366	10.3782	195.544	0.762242	29.3997	82.6363	116.029	24.2753	8.68739	3.15829	0.109627
1021	B137	IRIS-313-11081	43.7535	11.854	195.743	0.743996	30.1956	80.9386	113.282	23.7973	8.62714	3.21897	0.870727
1022	B137	IRIS-313-11082	43.2638	11.1268	190.254	0.772472	30.594	81.5618	112.199	23.6832	8.8315	3.16873	0.754465
1023	B137	IRIS-313-11083	43.7121	12.1289	181.697	0.78282	29.7355	80.9667	111.138	22.5178	8.52132	3.18721	0.731366
1024	B137	IRIS-313-11084	42.304	12.357	187.555	0.749636	28.8936	81.2437	113.1	23.7631	8.65566	3.12724	0.482155
1025	B137	IRIS-313-11085	40.3738	10.6784	194.992	0.758294	28.9432	80.3628	112.814	24.0068	8.6783	3.1182	0.0350125
1026	B137	IRIS-313-11086	42.9471	10.9406	188.348	0.785886	30.3428	78.5272	113.996	23.7467	8.59151	3.22627	0.669916
1027	B137	IRIS-313-11087	43.4025	12.3621	184.366	0.771496	28.7053	86.5642	115.45	23.2489	8.51111	3.12408	0.722607
1028	B137	IRIS-313-11088	42.1878	11.7609	192.39	0.755312	27.8921	90.2504	109.573	23.594	8.64604	3.0984	0.382234
1029	B137	IRIS-313-11089	41.9091	12.2038	193.15	0.749559	27.9227	85.6539	108.763	22.5575	8.49138	3.11046	0.257333
1030	B137	IRIS-313-11090	40.8509	10.8929	189.553	0.756158	30.1182	83.7887	111.007	23.1272	8.68664	3.21729	0.181949
1031	B137	IRIS-313-11091	42.1199	10.832	194.06	0.75996	29.9347	83.8862	115.364	23.5897	8.74221	3.1412	0.494117
1032	B137	IRIS-313-11096	41.89	12.1486	178.076	0.75386	28.8678	89.8752	107.86	22.4804	8.67454	3.13314	0.267585
1033	B137	IRIS-313-11097	42.5492	12.06	188.806	0.770337	27.4007	82.7986	114.062	22.5539	8.32758	3.07574	0.350935
1034	B137	IRIS-313-11098	42.3836	11.7575	191.073	0.756322	27.8589	83.7635	115.381	23.0906	8.55028	3.07715	0.386062
1035	B137	IRIS-313-11099	40.6298	11.9756	184.864	0.747178	29.0429	80.9804	115.108	23.4102	8.60567	3.15441	0.127751
1036	B137	IRIS-313-11101	42.5764	11.8894	194.754	0.770896	28.5011	81.7445	116.205	23.1849	8.44426	3.10908	0.535268
1037	B137	IRIS-313-11108	43.7098	11.6366	193.769	0.762804	28.6117	83.6624	114.046	22.7787	8.63763	3.06529	0.681081
1038	B137	IRIS-313-11110	41.1064	11.6988	186.003	0.753051	28.6493	83.1922	108.397	23.0561	8.65835	3.13909	0.102015
1039	B137	IRIS-313-11113	41.0403	11.5871	194.099	0.74142	28.5786	81.2792	112.444	23.0976	8.57861	3.11251	0.120673
1040	B137	IRIS-313-11114	41.5232	12.7376	187.202	0.738167	26.4107	82.6998	111.811	22.2972	8.37679	3.03621	0.025293
1041	B137	IRIS-313-11115	41.7157	12.0309	184.06	0.759374	28.6496	83.6833	111.719	22.3891	8.4428	3.1715	0.243318
1042	B137	IRIS-313-11118	43.1706	12.1324	184.757	0.771031	28.6631	85.6805	113.632	23.4352	8.58886	3.12858	0.648452
1043	B137	IRIS-313-11119	43.7311	11.9459	191.271	0.771129	28.3881	81.2157	113.244	23.6949	8.51679	3.13754	0.7307
1044	B137	IRIS-313-11120	41.9606	12.0975	190.315	0.750313	28.7161	85.2717	113.044	23.0357	8.7427	3.05666	0.378216
1045	B137	IRIS-313-11122	43.5086	11.8079	196.483	0.764824	28.5998	87.0875	112.805	23.7555	8.64344	3.05831	0.739666
1046	B137	IRIS-313-11126	41.8936	11.5223	186.282	0.759499	29.8865	83.3965	115.747	23.7942	8.61874	3.19285	0.47576
1047	B137	IRIS-313-11128	42.0149	12.1468	183.591	0.754649	29.1505	81.9973	114.091	23.3117	8.53615	3.16598	0.403569
1048	B137	IRIS-313-11129	43.3158	11.4785	192.162	0.781836	29.3142	89.7154	114.993	23.5035	8.72893	3.14624	0.806348
1049	B137	IRIS-313-11130	40.4965	11.3231	188.949	0.750643	29.0147	78.208	114.117	23.5371	8.58982	3.15416	0.0454044
1050	B137	IRIS-313-11131	41.7436	11.6506	178.286	0.76369	30.7424	82.7017	113.861	24.0355	8.81989	3.21362	0.491483
1051	B137	IRIS-313-11132	42.7167	11.7996	189.596	0.764026	28.8857	82.3287	112.353	23.2581	8.45666	3.15067	0.507416
1052	B137	IRIS-313-11133	43.6051	11.4436	186.469	0.776779	30.0744	80.1923	113.605	23.8698	8.58055	3.1935	0.789553
1053	B137	IRIS-313-11134	40.6514	12.2326	184.096	0.741293	28.0977	84.7826	109.657	22.1904	8.32718	3.18488	-0.0500022
1054	B137	IRIS-313-11135	41.2907	11.8435	188.412	0.762518	28.5992	81.9942	113.076	23.5169	8.54942	3.14126	0.241949
1055	B137	IRIS-313-11137	41.7424	11.9396	172.383	0.78393	30.2809	82.7073	110.771	22.8499	8.58624	3.20897	0.363084
1056	B137	IRIS-313-11138	41.1225	11.9577	181.002	0.757099	28.1934	86.0305	114.211	22.5791	8.55552	3.1117	0.116392
1057	B137	IRIS-313-11139	43.6351	12.128	182.493	0.764171	29.4913	82.764	113.359	22.898	8.57419	3.1941	0.732618
1058	B137	IRIS-313-11140	39.373	11.7966	183.577	0.748432	27.8245	83.5057	113.196	22.712	8.32139	3.14067	-0.295633
1059	B137	IRIS-313-11141	41.4738	11.6452	192	0.745657	28.3497	83.6686	112.456	22.8223	8.48955	3.11727	0.180402
1060	B137	IRIS-313-11142	43.0781	12.4303	175.096	0.767195	30.4306	82.0077	112.628	23.0529	8.5972	3.23887	0.692039
1061	B137	IRIS-313-11143	42.3082	11.4932	189.704	0.76619	29.4694	82.207	117.314	23.745	8.62077	3.13741	0.546717
1062	B137	IRIS-313-11144	42.6961	12.3823	185.661	0.759231	28.142	86.6872	112.25	23.5758	8.51994	3.13344	0.519035
1063	B137	IRIS-313-11145	40.5805	12.2142	176.01	0.755537	29.0282	83.0903	112.823	23.4568	8.60392	3.14027	0.0826776
1064	B137	IRIS-313-11146	43.172	11.6814	192.791	0.759186	29.0346	87.3127	111.317	23.3021	8.67812	3.15366	0.658467
1065	B137	IRIS-313-11147	43.6137	12.2469	187.871	0.747975	29.1222	86.8028	111.575	23.4735	8.62279	3.13527	0.736826
1066	B137	IRIS-313-11148	40.2457	11.6607	187.461	0.75269	28.3073	83.1473	113.096	23.2017	8.48851	3.1291	-0.0386707
1067	B137	IRIS-313-11149	43.5306	12.5315	182.09	0.754252	30.6784	87.2272	115.675	24.0996	8.83626	3.17739	0.957881
1068	B137	IRIS-313-11150	42.4807	11.6044	188.108	0.766312	30.2498	83.1732	113.623	23.5996	8.7933	3.17876	0.626208
1069	B137	IRIS-313-11151	43.112	12.145	189.315	0.741943	30.5703	83.8788	113.269	23.3029	8.67793	3.22094	0.760349
1070	B137	IRIS-313-11152	41.7624	10.825	210.365	0.755456	27.9557	83.4118	109.986	22.9904	7.74787	3.29967	0.226486
1071	B137	IRIS-313-11157	42.2805	11.1941	205.146	0.768209	27.4004	83.8449	108.532	22.6722	7.76676	3.27902	0.276939
1072	B137	IRIS-313-11158	42.0859	11.2752	200.19	0.76549	28.1823	79.4229	108.801	23.0671	7.92234	3.25379	0.263356
1073	B137	IRIS-313-11160	42.9405	12.1379	189.779	0.758258	28.1466	82.3335	114.158	22.643	8.51434	3.08217	0.491805
1074	B137	IRIS-313-11162	41.6806	11.7131	195.76	0.752773	27.3742	86.8502	109.073	22.8613	8.37253	3.03025	0.136236
1075	B137	IRIS-313-11167	41.0807	11.5914	187.301	0.765246	28.0056	86.7938	108.579	22.2488	8.49592	3.10663	0.033267
1076	B137	IRIS-313-11176	42.2122	11.9338	179.658	0.766148	28.7986	83.7808	112.121	22.8906	8.60465	3.10671	0.34821
1077	B137	IRIS-313-11177	42.3564	11.7959	183.072	0.760766	28.6627	81.3802	113.86	23.402	8.63013	3.08891	0.389374
1078	B137	IRIS-313-11178	41.0125	11.0511	192.226	0.769725	27.9777	81.2415	117.379	23.506	8.3162	3.15822	0.134562
1079	B137	IRIS-313-11179	41.6394	11.1248	191.191	0.769457	27.9693	87.7131	114.229	23.3007	8.35317	3.16314	0.256229
1080	B137	IRIS-313-11180	39.6534	11.1733	196.742	0.740091	28.0805	83.2562	115.299	23.4643	8.49095	3.08595	-0.151417
1081	B137	IRIS-313-11181	40.9098	11.2724	202.224	0.737253	27.778	86.5393	115.579	23.6552	8.3069	3.16517	0.146514
1082	B137	IRIS-313-11182	42.7334	12.028	192.439	0.75306	27.887	84.9492	116.659	23.0907	8.45592	3.07156	0.491571
1083	B137	IRIS-313-11192	44.0121	11.7637	190.095	0.758662	29.763	86.2821	114.786	23.9572	8.86412	3.1297	0.935521
1084	B137	IRIS-313-11193	39.9966	11.9144	181.519	0.763994	28.0318	82.7713	111.321	22.4768	8.54175	3.09457	-0.162258
1085	B137	IRIS-313-11194	42.6642	11.9545	196.708	0.729947	29.3636	82.3141	112.554	23.8515	8.74596	3.12849	0.580362
1086	B137	IRIS-313-11196	42.2278	11.9772	192.338	0.75087	28.8538	83.7177	113.688	23.1834	8.44751	3.15064	0.442503
1087	B137	IRIS-313-11197	41.2005	11.937	190.456	0.749726	28.1282	83.2207	106.441	23.3222	8.26193	3.18462	0.0862661
1088	B137	IRIS-313-11199	43.4055	12.0659	200.235	0.754881	27.0909	87.2289	112.65	23.1556	8.36644	3.07915	0.586403
1089	B137	IRIS-313-11200	42.009	11.4069	195.068	0.756492	26.9336	87.1971	115.972	22.834	8.17795	3.12328	0.235191
1090	B137	IRIS-313-11203	42.9222	12.716	188.842	0.766746	27.3752	85.1931	111.214	22.0347	8.31476	3.10429	0.441226
1091	B137	IRIS-313-11204	44.0368	12.6437	180.694	0.771733	28.2793	83.027	112.776	23.4299	8.62638	3.07545	0.761097
1092	B137	IRIS-313-11205	42.7103	12.5552	190.249	0.751736	27.3631	86.356	110.462	22.8613	8.42918	3.07811	0.407369
1093	B137	IRIS-313-11206	41.2391	11.8216	187.321	0.746548	28.9052	81.6749	112.857	22.4463	8.62613	3.11503	0.150022
1094	B137	IRIS-313-11207	42.4259	12.186	179.787	0.750616	29.4237	79.5497	115.176	23.2025	8.69202	3.12166	0.460598
1095	B137	IRIS-313-11208	43.704	12.4352	182.214	0.783559	28.2405	80.6908	111.157	23.6795	8.66177	3.06968	0.690956
1096	B137	IRIS-313-11209	43.9037	11.7786	197.06	0.764111	28.2891	82.3914	115.752	23.7935	8.45555	3.12781	0.796506
1097	B137	IRIS-313-11211	42.4887	12.6476	179.199	0.752352	29.264	83.5019	113.64	23.5014	8.73715	3.09698	0.52774
1098	B137	IRIS-313-11212	42.6835	11.365	193.089	0.769464	28.7001	86.8981	115.623	23.4648	8.57349	3.12007	0.569011
1099	B137	IRIS-313-11219	42.9146	12.2583	190.645	0.75165	28.4712	82.9081	111.485	23.0186	8.65138	3.09719	0.526626
1100	B137	IRIS-313-11220	43.449	13.1513	176.14	0.759415	28.3321	85.6641	111.401	22.405	8.5975	3.0582	0.587075
1101	B137	IRIS-313-11221	43.7746	12.4442	182.016	0.74656	29.835	86.3059	114.692	22.7434	8.96646	3.08651	0.814902
1102	B137	IRIS-313-11222	42.4643	12.5978	183.719	0.757307	28.1868	87.9428	112.593	23.0888	8.54663	3.0914	0.458682
1103	B137	IRIS-313-11224	43.9253	12.0803	176.003	0.753266	30.7487	81.6253	112.379	24.2338	9.19072	3.08086	0.883142
1104	B137	IRIS-313-11225	42.0461	12.1102	184.401	0.757743	28.6962	89.8602	114.531	23.2057	8.60689	3.11166	0.433019
1105	B137	IRIS-313-11226	41.8401	12.3925	177.896	0.738972	28.7034	86.5993	112.422	23.0747	8.63299	3.10651	0.281553
1106	B137	IRIS-313-11227	41.8958	12.2513	173.824	0.749942	29.577	83.6822	110.459	22.1565	8.68383	3.13383	0.260841
1107	B137	IRIS-313-11228	42.2368	12.274	182.752	0.75217	27.8327	88.8692	110.136	22.776	8.54276	3.05489	0.289502
1108	B137	IRIS-313-11229	40.1426	12.2737	175.472	0.752522	28.4214	84.3378	109.646	22.7639	8.50006	3.14104	-0.1224
1109	B137	IRIS-313-11230	41.6765	12.2216	172.79	0.749712	29.615	83.5901	110.294	22.1431	8.69392	3.13598	0.210824
1110	B137	IRIS-313-11231	43.6169	11.9722	188.758	0.760105	29.526	82.9917	116.096	23.581	8.70785	3.12757	0.811537
1111	B137	IRIS-313-11233	44.878	11.37	207.358	0.737567	29.2975	83.9216	117.649	23.8579	8.67994	3.14134	1.09217
1112	B137	IRIS-313-11234	40.3216	11.8418	179.098	0.726443	28.8487	81.1633	112.034	22.9665	8.61541	3.13134	-0.107206
1113	B137	IRIS-313-11235	43.0227	12.5496	176.022	0.751706	30.7657	85.8328	114.244	23.289	9.17006	3.09332	0.766486
1114	B137	IRIS-313-11236	43.6367	11.8328	193.355	0.765632	28.9907	87.1806	114.806	23.6574	8.69524	3.11736	0.822147
1115	B137	IRIS-313-11237	44.5363	11.6193	207.405	0.759414	28.2743	84.1798	113.03	24.2678	8.67487	3.00457	0.944622
1116	B137	IRIS-313-11239	43.081	11.5609	194.454	0.748799	28.5305	82.8902	118.39	24.713	8.72011	3.04422	0.670496
1117	B137	IRIS-313-11240	39.7471	11.8356	192.425	0.740349	27.1928	82.9119	107.625	23.0344	8.58232	3.02557	-0.287991
1118	B137	IRIS-313-11241	41.5591	12.2071	188.289	0.757832	27.7394	80.4434	115.01	23.6719	8.64023	3.01929	0.241603
1119	B137	IRIS-313-11242	42.3779	12.076	189.499	0.758216	28.0469	82.8852	112.252	22.6859	8.53454	3.0816	0.357559
1120	B137	IRIS-313-11244	43.3461	13.1589	197.014	0.743549	25.6947	85.3963	104.933	22.3646	8.15152	3.04595	0.351279
1121	B137	IRIS-313-11245	42.969	11.4731	200.355	0.740369	27.8494	86.4167	114.961	23.2744	8.49149	3.09033	0.516882
1122	B137	IRIS-313-11247	42.2002	12.0361	181.616	0.760269	29.6468	83.0177	109.864	23.9482	8.49463	3.20275	0.457486
1123	B137	IRIS-313-11249	41.1015	11.7014	194.091	0.744911	28.106	82.6763	112.678	23.3406	8.65778	3.02607	0.1207
1124	B137	IRIS-313-11250	43.2353	11.5847	198.131	0.746022	28.8838	85.2494	113.94	23.3892	8.61878	3.11748	0.657692
1125	B137	IRIS-313-11251	41.9167	11.0751	197.257	0.749023	28.5943	85.5554	114.704	24.2415	8.50441	3.08546	0.37005
1126	B137	IRIS-313-11252	39.3939	11.7578	179.527	0.728867	28.4658	83.2385	109.065	22.1175	8.60175	3.14343	-0.366642
1127	B137	IRIS-313-11253	43.0834	12.4027	188.07	0.720398	28.8167	85.534	117.271	23.2295	8.92287	3.02383	0.615751
1128	B137	IRIS-313-11254	42.4508	11.9823	187.377	0.763301	28.3785	90.5694	112.943	23.3853	8.44486	3.10998	0.480496
1129	B137	IRIS-313-11255	41.725	11.8305	186.167	0.780346	28.0818	79.3669	106.234	23.1862	8.73733	3.05775	0.183988
1130	B137	IRIS-313-11256	42.929	12.0959	182.24	0.769309	29.0602	81.9697	113.629	23.5552	8.8394	3.05218	0.588116
1131	B137	IRIS-313-11260	41.8329	11.665	182.362	0.757956	29.649	86.8718	113.219	23.4623	8.63677	3.15962	0.399522
1132	B137	IRIS-313-11261	43.1909	11.9107	186.273	0.759154	29.1464	87.4319	114.259	23.3728	8.63318	3.13809	0.675006
1133	B137	IRIS-313-11262	41.9849	12.2766	178.354	0.770288	28.3514	86.7803	107.559	21.8604	8.39529	3.15041	0.213507
1134	B137	IRIS-313-11263	43.1211	10.3745	206.547	0.764368	28.6873	86.5592	118.533	23.6959	8.59118	3.11821	0.680993
1135	B137	IRIS-313-11264	40.7982	11.6168	180.952	0.766468	28.9629	84.6902	112.087	23.2214	8.48174	3.17045	0.105928
1136	B137	IRIS-313-11266	42.2529	11.5624	196.413	0.758505	28.0145	81.5026	108.849	22.3042	8.27157	3.16646	0.258739
1137	B137	IRIS-313-11267	39.9645	11.6942	177.555	0.759672	28.6339	85.2358	112.729	22.3866	8.58153	3.09957	-0.147315
1138	B137	IRIS-313-11271	41.4043	12.2741	188.587	0.74571	27.9325	82.0278	111.949	22.4181	8.46116	3.09933	0.127355
1139	B137	IRIS-313-11273	44.3699	12.8696	179.343	0.760914	28.9016	84.6289	113.659	23.1436	8.82633	3.05242	0.880095
1140	B137	IRIS-313-11275	41.3463	11.4716	181.455	0.786015	29.0567	76.375	112.008	23.8102	8.72962	3.12771	0.230299
1141	B137	IRIS-313-11276	41.374	11.3647	193.349	0.758576	28.8775	85.8636	111.759	22.6531	8.5415	3.16107	0.231584
1142	B137	IRIS-313-11278	41.781	11.164	200.973	0.756729	28.6507	86.3757	112.882	23.302	8.50719	3.1523	0.362861
1143	B137	IRIS-313-11279	43.1919	11.9591	187.178	0.756028	29.5606	85.2233	113.52	23.2159	8.52447	3.21472	0.690054
1144	B137	IRIS-313-11280	43.8511	11.575	192.642	0.74393	28.5211	81.8988	116.91	23.6513	8.7508	3.0573	0.722289
1145	B137	IRIS-313-11281	39.4571	11.2244	191.147	0.776034	27.8462	78.9972	104.662	22.9629	8.07672	3.17623	-0.36198
1146	B137	IRIS-313-11282	41.7294	12.2518	191.651	0.757063	27.7954	86.2997	112.517	22.838	8.57751	3.07478	0.28741
1147	B137	IRIS-313-11283	40.405	11.395	190.285	0.752369	28.5666	82.5153	112.674	23.056	8.43342	3.17638	-0.00413337
1148	B137	IRIS-313-11284	41.5804	12.0057	181.254	0.763499	28.6952	82.949	111.965	22.8319	8.6755	3.12208	0.239391
1149	B137	IRIS-313-11285	40.798	11.3496	185.993	0.763863	28.925	81.3242	113.518	23.1009	8.78204	3.12182	0.11309
1150	B137	IRIS-313-11286	41.5663	11.8508	181.836	0.764488	28.4918	76.6187	110.438	23.2453	8.37888	3.1362	0.136834
1151	B137	IRIS-313-11287	41.4412	11.6444	187.64	0.758427	29.1309	83.7553	112.039	22.6677	8.3396	3.19607	0.224949
1152	B137	IRIS-313-11288	42.7929	12.277	176.364	0.757097	29.2524	89.0251	110.822	22.5191	8.61974	3.13838	0.496703
1153	B137	IRIS-313-11292	43.0673	11.5084	189.391	0.764675	29.3273	85.9279	114.519	23.0525	8.52283	3.16297	0.630535
1154	B137	IRIS-313-11294	43.8127	12.5622	196.256	0.759934	27.1157	84.2778	112.967	22.843	8.47521	3.02064	0.654258
1155	B137	IRIS-313-11296	41.0253	12.4368	181.768	0.752175	27.6471	82.1053	110.662	23.5611	8.48016	3.08087	0.0574573
1156	B137	IRIS-313-11299	41.5169	11.364	193.803	0.766469	29.8904	83.2723	116.096	23.9557	8.63976	3.16701	0.462079
1157	B137	IRIS-313-11300	41.6778	12.0249	184.338	0.744875	28.6407	84.0801	112.188	23.1246	8.46511	3.1359	0.239584
1158	B137	IRIS-313-11301	43.6378	12.7204	183.516	0.757435	28.454	80.9596	113.99	23.3136	8.51985	3.09013	0.679674
1159	B137	IRIS-313-11302	42.0528	11.3173	190.325	0.762547	29.3008	83.6456	112.245	23.2818	8.52456	3.17962	0.396582
1160	B137	IRIS-313-11303	41.0834	11.1832	189.588	0.765782	29.0914	83.2057	112.5	23.2122	8.60178	3.15306	0.186564
1161	B137	IRIS-313-11304	41.3506	11.345	193.789	0.759585	28.884	86.0686	113.687	22.7267	8.59617	3.14541	0.260495
1162	B137	IRIS-313-11305	41.4057	12.2718	179.375	0.77341	28.3445	84.5583	115.709	22.7514	8.61397	3.09347	0.251407
1163	B137	IRIS-313-11306	39.1688	11.3117	178.172	0.76094	29.341	80.5369	112.574	23.0461	8.76036	3.11432	-0.251604
1164	B137	IRIS-313-11307	42.4602	12.0253	185.456	0.764927	28.3893	83.8949	111.454	22.5776	8.56817	3.07025	0.371018
1165	B137	IRIS-313-11308	41.9106	11.9032	188.627	0.763432	28.1986	80.4739	111.619	22.413	8.54517	3.09329	0.236498
1166	B137	IRIS-313-11309	41.2666	11.3297	195.158	0.765666	29.2149	85.0155	113.749	23.3365	8.61145	3.14942	0.316168
1167	B137	IRIS-313-11310	41.4191	10.631	206.967	0.761198	28.5411	78.1283	115.208	23.9296	8.5591	3.14393	0.289675
1168	B137	IRIS-313-11312	42.485	11.3043	189.824	0.766331	28.5862	84.2081	116.278	23.2447	8.4522	3.15298	0.462738
1169	B137	IRIS-313-11315	41.7243	11.1627	194.524	0.775339	28.2436	85.0359	115.51	23.2869	8.45922	3.1462	0.333094
1170	B137	IRIS-313-11316	40.8993	11.8778	181.091	0.765205	27.8601	84.8187	114.643	22.9651	8.43994	3.11954	0.066153
1171	B137	IRIS-313-11317	42.7017	11.5401	197.822	0.744697	28.5935	83.9623	118.659	23.5208	8.61528	3.09776	0.574718
1172	B137	IRIS-313-11318	40.9073	11.6505	191.963	0.740466	27.6215	87.7479	114.462	23.516	8.58333	3.06169	0.0928524
1173	B137	IRIS-313-11319	41.9437	11.2841	186.785	0.771397	28.3762	83.5974	117.114	23.7095	8.58549	3.07915	0.35345
1174	B137	IRIS-313-11320	40.6838	12.0228	186.837	0.755858	27.6133	86.1865	113.974	23.6349	8.51327	3.08477	0.0736921
1175	B137	IRIS-313-11321	42.7857	12.4371	185.606	0.760515	28.2328	82.9471	111.458	22.5688	8.54881	3.09768	0.452693
1176	B137	IRIS-313-11325	42.5697	12.6569	187.338	0.777499	26.9354	81.6203	106.254	22.9789	8.38189	3.03618	0.29668
1177	B137	IRIS-313-11326	43.1244	11.9623	185.028	0.769658	27.1958	88.1301	115.011	22.895	8.32704	3.09243	0.480737
1178	B137	IRIS-313-11327	44.4574	11.4587	204.588	0.749251	30.5085	83.0402	118.465	25.0281	8.94651	3.15199	1.21304
1179	B137	IRIS-313-11330	42.5222	12.1066	191.393	0.743895	29.3858	82.6676	113.119	23.393	8.68604	3.12912	0.5433
1180	B137	IRIS-313-11331	41.9959	11.8136	191.562	0.74847	28.868	84.0669	113.159	23.5328	8.59613	3.12595	0.397085
1181	B137	IRIS-313-11334	42.3759	12.2089	190.185	0.754022	28.5106	87.905	114.231	23.6273	8.64904	3.0792	0.519212
1182	B137	IRIS-313-11335	42.1749	12.0435	185.424	0.741784	28.5856	87.4956	109.608	22.1366	8.6341	3.13221	0.295915
1183	B137	IRIS-313-11338	41.817	11.6211	193.881	0.744431	28.5073	86.2701	113.568	24.0535	8.52867	3.13648	0.369576
1184	B137	IRIS-313-11339	43.2185	12.1595	189.087	0.760335	28.8862	87.1661	115.282	23.3676	8.5533	3.1267	0.703868
1185	B137	IRIS-313-11341	41.8522	11.4661	188.17	0.7684	28.7505	84.8768	113.28	23.2065	8.67683	3.14689	0.35844
1186	B137	IRIS-313-11342	41.2643	11.6285	191.715	0.739667	28.8011	83.2747	113.568	23.6181	8.63051	3.12697	0.227844
1187	B137	IRIS-313-11343	40.2519	11.5918	188.267	0.749066	29.468	85.9958	109.601	22.7593	8.62371	3.20254	0.0357116
1188	B137	IRIS-313-11344	41.0829	11.1414	189.408	0.755154	28.7676	81.0598	115.15	24.0763	8.7539	3.09563	0.192353
1189	B137	IRIS-313-11345	39.6757	10.8389	199.86	0.737801	29.2007	81.2632	115.863	23.877	8.53286	3.16956	-0.0357783
1190	B137	IRIS-313-11346	43.0214	12.1854	190.179	0.740629	27.8611	84.6874	117.345	22.6681	8.37584	3.16919	0.527603
1191	B137	IRIS-313-11347	39.3683	10.8896	199.108	0.734906	29.1027	85.569	112.809	23.4773	8.45076	3.17553	-0.139985
1192	B137	IRIS-313-11349	41.6567	12.0227	189.239	0.746945	28.3098	83.1664	113.849	23.1515	8.49266	3.127	0.265798
1193	B137	IRIS-313-11351	39.9714	12.1738	179.609	0.73924	28.2785	87.6247	109.172	22.7264	8.59634	3.08851	-0.165665
1194	B137	IRIS-313-11354	41.8053	11.6876	182.453	0.758469	29.8129	90.1093	111.665	22.6279	8.6544	3.17365	0.380648
1195	B137	IRIS-313-11355	41.0602	12.0006	192.317	0.752506	27.4657	87.1738	107.846	23.121	8.0688	3.16948	0.0447138
1196	B137	IRIS-313-11357	42.0845	12.2757	196.389	0.759803	26.5423	79.3487	107.568	23.7499	8.64041	2.92148	0.192835
1197	B137	IRIS-313-11358	40.4234	12.1691	189.751	0.73956	27.0644	85.9711	110.923	22.4167	8.39584	3.06261	-0.137247
1198	B137	IRIS-313-11359	42.6841	12.1487	176.917	0.755137	30.5167	84.6764	115.695	22.864	8.93181	3.13321	0.633185
1199	B137	IRIS-313-11361	41.5419	11.594	195.365	0.739288	28.7947	86.0391	114.028	23.9758	8.75622	3.06958	0.338311
1200	B137	IRIS-313-11363	42.3655	11.3222	196.143	0.749554	29.3538	85.8499	117.52	23.7349	8.74372	3.08817	0.566375
1201	B137	IRIS-313-11365	44.5258	12.9084	179.127	0.761673	28.9372	84.7426	113.686	23.1799	8.82731	3.05208	0.91855
1202	B137	IRIS-313-11367	42.5323	11.9625	188.404	0.753559	28.6678	84.9218	115.96	23.6617	8.6457	3.10022	0.530197
1203	B137	IRIS-313-11368	42.0797	11.948	183.347	0.766974	28.4078	86.1772	114.983	22.3582	8.41336	3.14636	0.341029
1204	B137	IRIS-313-11369	43.2307	11.8522	176.932	0.749595	30.9323	82.1175	113.663	23.8734	9.19723	3.1089	0.755049
1205	B137	IRIS-313-11370	41.5568	10.7844	201.985	0.758609	28.5603	82.4376	115.122	23.1529	8.527	3.15652	0.28384
1206	B137	IRIS-313-11372	41.9885	11.5066	191.501	0.755798	29.0872	85.2475	117.901	23.0321	8.82147	3.08385	0.45064
1207	B137	IRIS-313-11377	39.6561	11.7874	186.276	0.75375	27.2878	81.5374	110.752	22.3925	8.29734	3.07379	-0.338803
1208	B137	IRIS-313-11381	41.0416	11.3953	197.583	0.765029	27.798	83.025	114.636	23.7082	8.43946	3.07513	0.162124
1209	B137	IRIS-313-11382	39.3824	12.0013	178.295	0.739477	28.3779	85.8173	109.848	22.4864	8.63633	3.12627	-0.291572
1210	B137	IRIS-313-11383	39.4997	11.3975	189.921	0.748415	28.1137	83.6358	110.779	22.946	8.34181	3.18037	-0.245689
1211	B137	IRIS-313-11384	39.5964	11.2636	189.153	0.746866	28.1655	83.8348	111.034	23.274	8.32923	3.19466	-0.221094
1212	B137	IRIS-313-11385	43.1305	11.7072	193.84	0.759498	28.9211	79.1555	113.981	24.4336	8.81591	3.07297	0.669137
1213	B137	IRIS-313-11386	43.8797	12.1404	190.604	0.758396	30.0447	83.5182	115.053	24.0582	8.83419	3.14264	0.958893
1214	B137	IRIS-313-11387	42.7891	11.6484	190.981	0.760509	28.779	83.0936	113.596	23.5034	8.47206	3.14111	0.531826
1215	B137	IRIS-313-11388	43.5213	11.5689	200.459	0.751054	29.7128	83.0453	113.933	24.0953	8.65382	3.17663	0.840061
1216	B137	IRIS-313-11389	42.3571	12.1882	189.194	0.746178	29.235	84.4	115.898	23.8321	8.69201	3.12223	0.566105
1217	B137	IRIS-313-11390	44.1528	12.053	194.188	0.750232	29.6793	82.2102	114.397	23.9463	8.63616	3.16412	0.942345
1218	B137	IRIS-313-11391	42.8294	11.6635	187.866	0.773702	29.1272	81.6595	115.048	23.5475	8.6236	3.12981	0.596941
1219	B137	IRIS-313-11392	43.9726	12.2304	190.726	0.748016	29.6237	88.1344	112.11	23.7304	8.97526	3.11759	0.9244
1220	B137	IRIS-313-11393	45.0976	11.3399	194.103	0.77805	31.0761	84.3475	118.733	24.7326	8.89903	3.18486	1.3558
1221	B137	IRIS-313-11394	42.4527	11.3298	197.429	0.740108	29.7462	82.125	119.233	25.2317	8.84974	3.09451	0.682673
1222	B137	IRIS-313-11395	39.9111	11.8203	184.839	0.761432	27.1428	81.63	114.552	23.9585	8.37076	3.07659	-0.155905
1223	B137	IRIS-313-11398	42.806	11.4881	190.212	0.758377	28.9506	81.5148	116.614	23.4847	8.78869	3.09189	0.567161
1224	B137	IRIS-313-11399	42.4396	11.8468	183.723	0.7535	29.4042	82.6533	111.371	23.0635	8.57891	3.16035	0.432591
1225	B137	IRIS-313-11400	43.2601	12.4982	181.542	0.780884	28.1958	83.7753	110.538	23.4595	8.62163	3.07446	0.60149
1226	B137	IRIS-313-11402	42.4379	12.0274	182.259	0.757774	29.2713	80.6444	111.337	22.7688	8.65642	3.11316	0.402138
1227	B137	IRIS-313-11403	42.7954	11.3941	188.24	0.769506	30.2571	82.2066	114.665	23.0918	8.6061	3.20888	0.640381
1228	B137	IRIS-313-11404	42.2217	12.7094	184.096	0.751971	27.6121	85.4969	112.285	22.3202	8.58344	3.0197	0.292777
1229	B137	IRIS-313-11405	41.1576	11.8701	181.144	0.767011	28.1364	83.8209	113.853	23.3209	8.4323	3.11994	0.137148
1230	B137	IRIS-313-11406	41.559	11.4462	190.292	0.768246	30.2169	84.5427	118.614	24.1206	8.85271	3.15641	0.551433
1231	B137	IRIS-313-11407	42.809	12.284	184.707	0.751413	29.6476	88.2589	114.458	23.7089	8.97037	3.05604	0.684318
1232	B137	IRIS-313-11408	42.1311	11.6076	187.376	0.765047	29.1597	83.3617	116.092	22.9372	8.52701	3.17119	0.43889
1233	B137	IRIS-313-11409	41.7723	11.7601	182.362	0.754057	29.6297	84.7774	110.18	22.6351	8.6088	3.1709	0.294888
1234	B137	IRIS-313-11410	39.5825	11.7071	177.903	0.759912	28.0551	87.359	110.793	23.0239	8.43828	3.1079	-0.245608
1235	B137	IRIS-313-11411	39.79	10.8551	188.276	0.752064	30.024	81.2049	113.576	23.2183	8.70192	3.21691	-0.025588
1236	B137	IRIS-313-11414	41.2398	11.0919	186.59	0.7792	29.4003	86.7688	109.19	22.448	8.74009	3.13168	0.194995
1237	B137	IRIS-313-11416	41.1591	12.0029	183.207	0.754672	28.1199	81.7051	113.075	23.2094	8.67197	3.05629	0.112401
1238	B137	IRIS-313-11418	43.5486	12.5439	172.915	0.753941	30.2516	90.4082	111.9	22.6912	9.06023	3.08031	0.768278
1239	B137	IRIS-313-11419	40.9862	12.0369	182.01	0.766097	28.0688	80.5861	109.14	22.8208	8.58859	3.06017	0.0126307
1240	B137	IRIS-313-11420	39.4619	11.4969	181.508	0.754131	28.2702	85.5273	110.61	22.3038	8.58914	3.09844	-0.297272
1241	B137	IRIS-313-11421	42.2617	12.5748	187.991	0.730346	28.7391	83.7452	116.474	23.3279	8.61878	3.10397	0.468794
1242	B137	IRIS-313-11422	41.4316	11.7273	187.991	0.771421	29.2108	79.5678	113.554	23.7551	8.14821	3.22343	0.295498
1243	B137	IRIS-313-11423	42.5371	11.6398	199.322	0.754429	28.026	87.2453	115.252	23.3798	8.65414	3.03587	0.503841
1244	B137	IRIS-313-11429	43.2325	12.4799	182.368	0.758609	28.6226	90.5534	112.991	22.7116	8.39944	3.10917	0.607152
1245	B137	IRIS-313-11431	44.7975	11.8245	196.456	0.74599	28.6297	77.808	119.471	23.4226	8.60869	3.05912	0.933244
1246	B137	IRIS-313-11435	41.7499	12.1398	179.339	0.763699	28.3628	91.6467	111.849	22.6116	8.39039	3.09897	0.254228
1247	B137	IRIS-313-11436	42.3878	12.2949	179.267	0.762521	28.6359	91.6386	111.636	22.6718	8.42261	3.12042	0.416697
1248	B137	IRIS-313-11439	43.7727	12.347	181.429	0.768855	28.8803	89.3701	113.172	22.8298	8.54882	3.08551	0.738616
1249	B137	IRIS-313-11441	42.8242	12.2523	181.429	0.756421	28.9883	89.476	111.855	22.7535	8.55818	3.08492	0.514636
1250	B137	IRIS-313-11442	39.9812	11.7657	188.971	0.749574	27.6971	81.0857	110.769	23.106	8.58311	3.08231	-0.170038
1251	B137	IRIS-313-11443	41.3634	11.5238	188.621	0.751778	28.5994	85.6489	111.097	22.9473	8.31818	3.19799	0.168484
1252	B137	IRIS-313-11445	42.1395	11.4519	198.542	0.76307	28.7415	86.9085	111.348	23.2956	8.65102	3.12502	0.454418
1253	B137	IRIS-313-11446	41.8042	10.9534	196.715	0.751349	29.8719	89.5822	115.283	23.0447	8.56548	3.22344	0.464078
1254	B137	IRIS-313-11447	40.8632	11.4677	182.582	0.767571	29.2603	83.4202	112.548	22.4563	8.54607	3.19302	0.112727
1255	B137	IRIS-313-11448	40.2117	11.6352	186.035	0.747236	29.7197	87.24	115.412	23.3589	8.44457	3.22601	0.125335
1256	B137	IRIS-313-11452	42.4634	12.0468	186.255	0.744763	29.2911	85.2022	109.728	23.2771	8.58018	3.18381	0.465449
1257	B137	IRIS-313-11460	41.2318	11.7251	180.76	0.771309	29.1224	86.085	112.471	22.8631	8.72657	3.11227	0.224109
1258	B137	IRIS-313-11462	42.4052	12.17	177.591	0.768464	29.4229	86.8755	109.215	23.0518	8.63343	3.15546	0.45914
1259	B137	IRIS-313-11465	42.4923	12.4757	178.199	0.761675	28.5154	91.0384	111.46	22.4404	8.38806	3.10534	0.407905
1260	B137	IRIS-313-11471	42.0439	11.7323	186.677	0.733938	28.9049	82.1939	116.464	24.1211	8.81874	3.04148	0.386862
1261	B137	IRIS-313-11477	42.7783	12.5187	180.602	0.755025	29.3232	83.3541	109.406	23.0509	8.52981	3.19216	0.523769
1262	B137	IRIS-313-11479	42.7451	12.2741	183.336	0.756842	28.1657	92.8968	111.889	22.7708	8.46777	3.10672	0.48214
1263	B137	IRIS-313-11484	42.7791	12.5662	183.73	0.749901	28.5155	84.6218	109.165	22.8123	8.47965	3.11369	0.441156
1264	B137	IRIS-313-11485	45.3275	12.4693	188.212	0.779918	28.6035	86.597	115.667	23.2783	8.47018	3.11061	1.12409
1265	B137	IRIS-313-11486	42.0619	11.8748	185.618	0.759727	29.2147	81.4821	111.699	23.2227	8.56867	3.15676	0.379252
1266	B137	IRIS-313-11489	43.9509	12.3469	182.723	0.761124	29.7455	85.667	112.841	22.7954	8.51896	3.1852	0.82471
1267	B137	IRIS-313-11490	41.2171	11.9517	186.969	0.76062	28.5322	86.631	113.356	22.7793	8.70359	3.06421	0.211102
1268	B137	IRIS-313-11492	42.9898	12.3107	182.712	0.756881	29.5973	84.5107	110.822	23.3132	8.59317	3.15878	0.614839
1269	B137	IRIS-313-11496	43.6795	12.2444	186.456	0.754646	29.1622	93.308	114.321	23.0536	8.46525	3.13437	0.795854
1270	B137	IRIS-313-11499	43.367	12.414	180.437	0.759721	29.2962	91.2282	112.886	23.063	8.53218	3.13433	0.709453
1271	B137	IRIS-313-11500	42.8831	12.3169	188.148	0.753331	28.6052	85.0078	114.057	23.4567	8.77604	3.08352	0.601298
1272	B137	IRIS-313-11505	37.3894	11.087	186.554	0.746306	28.5931	82.8205	110.478	22.9161	8.53629	3.12017	-0.672992
1273	B137	IRIS-313-11506	41.2583	11.013	194.01	0.763459	29.2281	81.077	118.159	23.8007	8.57342	3.16587	0.320685
1274	B137	IRIS-313-11507	44.4128	12.3587	196.833	0.742109	28.3811	77.3271	115.646	24.0301	8.61059	3.03922	0.86364
1275	B137	IRIS-313-11509	43.5971	12.3315	187.724	0.753592	29.8192	85.4103	114.669	23.6612	8.76181	3.12935	0.853674
1276	B137	IRIS-313-11511	42.7763	12.2944	180.22	0.758957	28.8962	91.1965	112.231	22.8191	8.53758	3.10155	0.524746
1277	B137	IRIS-313-11515	42.6943	11.1257	190.03	0.754317	29.7608	81.3199	113.209	23.9127	8.78155	3.11465	0.543695
1278	B137	IRIS-313-11516	43.1962	12.2115	191.828	0.747463	29.138	80.0875	115.937	23.5699	8.72106	3.09863	0.68967
1279	B137	IRIS-313-11517	40.4114	12.3554	189.005	0.741085	27.6505	80.9013	113.045	23.2152	8.79897	2.99499	-0.0281361
1280	B137	IRIS-313-11521	42.3294	11.1844	192.189	0.765936	29.5621	82.631	112.675	23.0109	8.40523	3.23502	0.463574
1281	B137	IRIS-313-11522	43.3912	12.6651	181.677	0.752807	28.3963	94.0565	114.194	22.9188	8.50177	3.06574	0.668687
1282	B137	IRIS-313-11524	43.0043	12.271	182.279	0.757381	28.9103	92.6155	112.273	23.1116	8.4973	3.12628	0.606445
1283	B137	IRIS-313-11527	42.4817	12.3078	179.739	0.759092	28.6412	90.0687	111.871	22.4706	8.42446	3.10563	0.407423
1284	B137	IRIS-313-11528	44.687	11.5471	204.186	0.765205	29.9506	86.9608	119.977	23.923	8.77808	3.14997	1.22765
1285	B137	IRIS-313-11530	43.936	12.3875	183.939	0.759094	29.6893	86.0224	112.722	23.1355	8.66703	3.19635	0.867306
1286	B137	IRIS-313-11532	42.85	12.3627	178.709	0.76133	28.8176	90.4993	111.148	22.7501	8.59806	3.07299	0.509821
1287	B137	IRIS-313-11534	44.7217	12.3146	182.293	0.778607	28.6852	86.7322	117.173	23.212	8.41313	3.16813	0.988237
1288	B137	IRIS-313-11537	43.3658	12.6383	177.685	0.756028	28.7035	90.9266	112.98	22.9363	8.46503	3.0921	0.630695
1289	B137	IRIS-313-11540	42.7486	12.3952	179.632	0.756252	28.6076	92.6583	112.133	22.9654	8.43734	3.11562	0.508619
1290	B137	IRIS-313-11542	42.7896	12.3867	182.797	0.766501	27.8178	89.6672	111.495	22.4265	8.4573	3.05244	0.42733
1291	B137	IRIS-313-11543	44.5459	11.8543	191.761	0.759091	31.4001	86.6237	118.391	24.4784	8.94647	3.22507	1.28846
1292	B137	IRIS-313-11544	42.6305	11.9019	189.878	0.753727	29.4563	86.4064	112.63	23.2442	8.56165	3.23513	0.598086
1293	B137	IRIS-313-11545	42.5764	11.8917	189.841	0.752583	29.5111	86.3316	112.652	23.2415	8.57541	3.23584	0.589635
1294	B137	IRIS-313-11546	40.5803	11.5799	184.928	0.766208	28.5633	79.0547	110.243	23.2313	8.45916	3.14509	-0.0146561
1295	B137	IRIS-313-11547	40.4333	11.6074	193.101	0.755181	27.9272	83.7875	109.524	23.0275	8.57217	3.06933	-0.0496126
1296	B137	IRIS-313-11548	43.2732	11.9745	193.468	0.745786	29.3329	82.7398	111.244	23.272	8.37295	3.22493	0.65334
1297	B137	IRIS-313-11549	41.2478	11.5044	186.266	0.775578	28.9664	84.7076	109.609	23.0636	8.44902	3.15142	0.186957
1298	B137	IRIS-313-11551	41.7727	11.8026	180.64	0.759414	29.0467	83.975	109.6	22.3643	8.65408	3.11251	0.215927
1299	B137	IRIS-313-11554	44.2793	11.9855	197.081	0.765703	27.7325	84.8532	113.294	22.6528	8.47068	3.08045	0.767212
1300	B137	IRIS-313-11555	42.8881	11.8251	186.993	0.763721	29.3802	87.7791	110.296	23.2061	8.59098	3.18483	0.600291
1301	B137	IRIS-313-11557	42.942	12.5017	175.957	0.771712	29.471	82.0594	109.254	23.1879	8.61792	3.15153	0.559101
1302	B137	IRIS-313-11558	42.3108	11.3791	183.297	0.759959	30.0365	84.5862	111.872	23.2912	8.80119	3.13895	0.470377
1303	B137	IRIS-313-11561	42.3361	11.818	198.082	0.741363	29.5135	82.4026	113.735	24.2103	8.70176	3.14649	0.584986
1304	B137	IRIS-313-11564	41.8499	11.5857	188.159	0.766297	28.0585	89.6468	111.663	22.9796	8.45787	3.06467	0.261842
1305	B137	IRIS-313-11565	43.6879	11.6619	201.027	0.749669	29.0997	86.739	118.079	23.9165	8.51613	3.16349	0.883996
1306	B137	IRIS-313-11567	42.0179	12.0961	183.326	0.760074	28.4881	89.5066	111.011	22.5841	8.51421	3.10272	0.318365
1307	B137	IRIS-313-11568	42.0516	11.1916	200.189	0.74577	29.9611	81.2945	111.895	23.6086	8.21387	3.30312	0.462719
1308	B137	IRIS-313-11571	42.7584	12.5469	179.935	0.752721	28.7011	94.0157	114.029	22.5931	8.45339	3.0953	0.534525
1309	B137	IRIS-313-11572	39.615	11.5437	180.572	0.753011	28.7899	80.7083	110.433	21.9177	8.1822	3.2313	-0.29585
1310	B137	IRIS-313-11575	42.8366	12.4854	180.11	0.754518	28.6027	93.7041	113.894	22.8344	8.52005	3.08429	0.55403
1311	B137	IRIS-313-11576	39.2327	11.8697	186.666	0.748879	27.7395	81.7713	106.037	22.1256	8.34932	3.12441	-0.429067
1312	B137	IRIS-313-11578	43.0249	12.4029	181.408	0.755356	28.9748	92.3217	115.205	23.0172	8.56032	3.08634	0.638474
1313	B137	IRIS-313-11579	41.4388	10.877	202.083	0.778812	26.9746	82.0781	109.7	23.0995	7.90818	3.21005	0.0764316
1314	B137	IRIS-313-11584	42.962	12.4917	180.549	0.755419	28.8419	93.804	114.639	22.8879	8.5331	3.08591	0.614301
1315	B137	IRIS-313-11586	43.3019	12.5142	181.301	0.753462	28.7725	93.117	113.401	22.707	8.53455	3.08238	0.645787
1316	B137	IRIS-313-11591	41.2801	10.9958	190.808	0.778531	28.3453	86.6411	115.275	23.0999	8.23103	3.16819	0.201075
1317	B137	IRIS-313-11595	43.0237	12.0915	180.495	0.760204	29.8775	83.1182	110.496	22.9588	8.59052	3.16334	0.580843
1318	B137	IRIS-313-11596	41.3424	12.3044	190.319	0.751321	26.9074	86.7149	108.57	22.1774	8.00723	3.17047	0.0224117
1319	B137	IRIS-313-11598	40.6365	11.738	181.251	0.755382	29.3526	82.7478	109.878	22.7614	8.57542	3.15773	0.0354993
1320	B137	IRIS-313-11599	39.2234	11.4583	180.35	0.738295	29.2114	86.3079	116.344	23.2736	8.70249	3.12237	-0.176412
1321	B137	IRIS-313-11604	42.5888	12.4384	176.47	0.755598	29.8729	85.5216	111.01	23.0916	8.56332	3.20354	0.537307
1322	B137	IRIS-313-11607	41.9503	11.237	200.287	0.763549	28.464	91.1021	117.549	23.7789	8.6319	3.09236	0.506964
1323	B137	IRIS-313-11608	43.4423	11.5033	190.435	0.768328	28.3501	82.4236	113.922	23.1816	8.58708	3.08704	0.600578
1324	B137	IRIS-313-11610	43.833	11.9922	191.506	0.764876	27.9443	79.8395	116.16	23.3752	8.67423	3.04642	0.706008
1325	B137	IRIS-313-11611	42.2783	12.3293	179.567	0.758054	28.6146	91.0646	110.758	22.5786	8.55335	3.10635	0.382379
1326	B137	IRIS-313-11620	41.7191	11.9017	178.04	0.756595	29.2695	81.6514	108.64	22.8878	8.64213	3.14973	0.216886
1327	B137	IRIS-313-11621	42.8727	11.7971	194.132	0.759246	27.3613	81.4326	119.869	23.8453	8.40515	3.04853	0.519376
1328	B137	IRIS-313-11623	43.0055	12.6627	176.813	0.752871	28.4273	92.9578	112.018	22.4373	8.48336	3.07326	0.507357
1329	B137	IRIS-313-11624	42.8755	11.6219	202.987	0.7721	27.9427	79.8012	107.37	23.5067	7.98513	3.23574	0.470347
1330	B137	IRIS-313-11632	42.455	12.3496	180.983	0.75625	28.4993	86.6576	110.136	22.5541	8.45021	3.10394	0.359871
1331	B137	IRIS-313-11636	43.0948	12.5905	175.654	0.75922	29.9891	83.1945	110.636	22.7749	8.6128	3.17723	0.615814
1332	B137	IRIS-313-11638	42.5655	11.4893	187.164	0.764045	29.5547	82.0901	113.402	23.4685	8.72526	3.12406	0.524492
1333	B137	IRIS-313-11639	43.1316	12.3054	193.618	0.763201	27.7688	83.4692	111.377	23.2572	8.45952	3.11777	0.566949
1334	B137	IRIS-313-11640	41.2633	11.5869	193.333	0.742761	29.0247	85.1671	112.571	22.9934	8.56226	3.20174	0.247387
1335	B137	IRIS-313-11641	40.985	11.1486	191.996	0.746429	29.3386	88.2305	111.064	22.6456	8.5972	3.19866	0.163845
1336	B137	IRIS-313-11642	42.2364	10.9594	200.325	0.754436	29.5588	86.3455	116.316	23.5018	8.53883	3.18183	0.547646
1337	B137	IRIS-313-11643	43.4498	11.3351	198.19	0.753545	29.0904	88.0254	116.703	24.1337	8.61134	3.13887	0.8028
1338	B137	IRIS-313-11644	40.4137	11.9466	179.291	0.742878	29.39	88.4971	110.474	22.4367	8.58625	3.16445	0.0127034
1339	B137	IRIS-313-11645	40.7026	11.8464	177.903	0.753022	29.2412	82.5838	113.479	22.9457	8.55048	3.17061	0.0753082
1340	B137	IRIS-313-11646	43.6794	12.6683	183.64	0.738779	29.7684	81.9922	112.953	23.6329	8.87657	3.05632	0.777133
1341	B137	IRIS-313-11647	39.63	11.0667	193.253	0.745296	29.0033	83.3011	111.526	22.4417	8.51015	3.19692	-0.166489
1342	B137	IRIS-313-11648	42.3101	11.4652	190.349	0.75488	29.7968	86.9966	117.497	23.1897	8.92801	3.10593	0.583692
1343	B137	IRIS-313-11654	42.9298	12.3378	182.471	0.754263	28.8258	92.394	112.787	22.8172	8.50196	3.09124	0.564809
1344	B137	IRIS-313-11655	42.3478	12.4501	176.129	0.754856	29.15	92.8165	112.686	22.7597	8.62585	3.09649	0.464045
1345	B137	IRIS-313-11656	43.5879	11.2863	208.601	0.751779	27.3334	87.6048	116.418	23.3779	8.52411	3.08136	0.692872
1346	B137	IRIS-313-11663	41.0757	11.8296	184.684	0.735838	29.9531	85.7633	111.842	22.9496	8.77969	3.19342	0.243398
1347	B137	IRIS-313-11664	41.1537	10.1165	216.365	0.756873	28.7366	79.3569	111.31	24.8272	8.54689	3.13132	0.259732
1348	B137	IRIS-313-11665	42.2592	10.827	193.774	0.77861	30.2497	79.045	110.831	24.092	8.61991	3.17958	0.514456
1349	B137	IRIS-313-11666	40.1772	11.3812	181.269	0.757006	29.591	77.2864	104.681	23.1731	8.74149	3.15765	-0.125368
1350	B137	IRIS-313-11667	42.2504	10.6901	196.746	0.767004	30.2612	77.2144	111.345	22.8733	8.24167	3.32879	0.435016
1351	B137	IRIS-313-11668	42.7429	11.6049	191.361	0.757216	30.5854	79.4867	109.698	22.8775	8.31564	3.34562	0.59223
1352	B137	IRIS-313-11669	42.9009	11.8776	184.44	0.745061	31.0164	82.4667	113.074	22.5256	8.26219	3.35358	0.644416
1353	B137	IRIS-313-11673	43.4678	12.607	179.538	0.762683	28.6287	90.3467	111.022	22.531	8.50818	3.0884	0.625067
1354	B137	IRIS-313-11676	43.8691	11.4864	189.747	0.765421	30.5054	82.6533	114.734	23.8064	8.7397	3.20763	0.924658
1355	B137	IRIS-313-11677	40.7253	10.346	195.64	0.754819	30.3747	84.3366	114.193	24.0208	8.91012	3.1423	0.249662
1356	B137	IRIS-313-11678	42.6901	11.0268	190.388	0.759867	30.6408	83.146	113.249	23.4479	8.66273	3.239	0.631553
1357	B137	IRIS-313-11679	42.4222	11.8596	179.915	0.761624	29.9382	84.6899	113.879	23.4263	8.73959	3.13621	0.534003
1358	B137	IRIS-313-11680	43.2446	11.9814	192.201	0.771031	29.1573	81.1914	112.734	23.4033	8.62979	3.16505	0.707012
1359	B137	IRIS-313-11681	42.4941	11.4376	193.8	0.763392	28.4729	84.485	112.99	23.9737	8.60651	3.11741	0.495731
1360	B137	IRIS-313-11682	44.1614	11.2674	198.699	0.772075	29.8662	82.4152	113.89	23.8434	8.62723	3.16269	0.948662
1361	B137	IRIS-313-11683	42.8014	12.0492	194.049	0.748255	29.2111	86.5518	113.811	22.7132	8.66935	3.14254	0.611509
1362	B137	IRIS-313-11684	42.5562	11.9401	186.661	0.750473	30.0154	85.3772	112.515	23.5203	8.87097	3.16361	0.614741
1363	B137	IRIS-313-11685	40.4945	11.4602	192.489	0.747667	29.421	84.737	110.863	23.2061	8.76988	3.17354	0.127086
1364	B137	IRIS-313-11686	44.1492	11.617	196.641	0.751434	30.4847	82.2258	114.278	23.917	8.93141	3.15803	1.00761
1365	B137	IRIS-313-11687	42.8328	12.0326	189.081	0.750769	29.4255	84.8882	113.849	23.5101	8.67708	3.1629	0.638594
1366	B137	IRIS-313-11691	43.9897	12.5944	181.14	0.759045	28.9254	91.1179	115.151	22.9857	8.49198	3.09576	0.823567
1367	B137	IRIS-313-11692	39.8087	10.6128	198.342	0.744489	29.0515	83.8838	109.646	23.2389	8.10472	3.30352	-0.130757
1368	B137	IRIS-313-11693	39.8015	12.533	171.16	0.746653	28.4153	80.367	112.246	21.6791	8.48136	3.15392	-0.253562
1369	B137	IRIS-313-11694	41.6965	11.421	183.368	0.777267	29.0499	82.5283	113.359	23.0453	8.44752	3.17324	0.288336
1370	B137	IRIS-313-11698	42.4571	11.7171	184.544	0.761583	29.0618	88.9036	111.709	22.9428	8.48988	3.14251	0.44881
1371	B137	IRIS-313-11700	43.7856	12.1115	196.64	0.751116	29.5797	79.9501	112.547	23.0148	8.68345	3.14472	0.804876
1372	B137	IRIS-313-11702	42.756	12.4614	180.221	0.755412	28.6225	92.1228	114.124	22.8044	8.50236	3.08839	0.529744
1373	B137	IRIS-313-11704	41.5658	11.1096	193.867	0.756606	28.3672	83.7707	110.721	23.0565	8.42961	3.15097	0.180516
1374	B137	IRIS-313-11705	43.4158	11.5388	190.897	0.753398	30.6548	78.5079	111.785	23.6325	8.7934	3.18169	0.759383
1375	B137	IRIS-313-11707	42.6615	11.9196	189.511	0.752193	29.001	86.0451	115.185	23.5308	8.61668	3.15003	0.585356
1376	B137	IRIS-313-11708	44.2661	11.7632	201.79	0.739231	29.6868	85.7445	114.987	23.8291	8.64928	3.17237	0.996112
1377	B137	IRIS-313-11709	43.3101	12.2868	186.565	0.769358	28.9664	87.3312	112.259	23.3897	8.60342	3.13467	0.716757
1378	B137	IRIS-313-11710	44.711	12.0562	196.686	0.764477	29.992	82.8434	114.534	23.8043	8.78008	3.14246	1.12666
1379	B137	IRIS-313-11712	43.9365	12.5445	175.853	0.769751	29.894	81.835	109.693	22.5052	8.6279	3.15996	0.746953
1380	B137	IRIS-313-11714	40.9789	11.6031	187.682	0.777317	27.7764	85.2997	111.823	23.3294	8.50072	3.05068	0.090328
1381	B137	IRIS-313-11716	43.0959	11.408	187.276	0.773361	29.6408	87.9823	113.625	22.594	8.59958	3.15455	0.640501
1382	B137	IRIS-313-11717	46.4242	11.2218	204.374	0.766105	29.5215	83.9666	123.34	25.0637	8.7522	3.10737	1.54958
1383	B137	IRIS-313-11719	44.0999	12.0233	194.646	0.749441	29.6718	82.1739	114.445	23.9262	8.63452	3.16564	0.930167
1384	B137	IRIS-313-11720	41.8177	11.8814	186.125	0.749214	30.326	83.6832	113.433	23.32	8.86004	3.17069	0.476269
1385	B137	IRIS-313-11721	44.1481	11.8484	189.93	0.758296	29.3264	82.351	115.129	23.6697	8.63908	3.14854	0.876041
1386	B137	IRIS-313-11722	43.492	13.0385	199.354	0.746906	25.6245	85.797	105.645	22.5745	8.18246	3.03898	0.408878
1387	B137	IRIS-313-11723	43.8938	12.0659	175.962	0.753576	30.7221	81.83	112.332	24.1841	9.18063	3.08166	0.871885
1388	B137	IRIS-313-11725	43.1028	12.5613	180.788	0.753854	28.5533	92.8899	113.291	22.6911	8.53873	3.06718	0.586367
1389	B137	IRIS-313-11726	39.7922	11.63	188.67	0.770444	26.9444	86.9227	111.3	22.2848	8.06142	3.1434	-0.262233
1390	B137	IRIS-313-11727	42.0714	12.0279	191.513	0.745761	28.5754	79.2516	108.784	22.3132	7.91043	3.2817	0.227312
1391	B137	IRIS-313-11728	41.6193	12.0804	185.245	0.755851	28.6478	84.4313	110.831	22.5341	8.55486	3.1318	0.231829
1392	B137	IRIS-313-11729	41.6326	11.4413	200.286	0.769265	27.3811	81.3542	112.868	22.8271	8.18648	3.11701	0.181736
1393	B137	IRIS-313-11730	41.8715	11.5879	186.572	0.770437	27.954	84.6036	114.72	23.3254	8.0444	3.17424	0.262459
1394	B137	IRIS-313-11731	44.3092	12.1031	202.569	0.764313	28.0142	86.8377	111.076	23.4305	8.31368	3.10887	0.855898
1395	B137	IRIS-313-11732	40.0761	11.4849	188.163	0.773375	27.6795	75.6238	108.768	23.1224	7.88492	3.2405	-0.226959
1396	B137	IRIS-313-11733	40.7373	10.9313	194.794	0.760772	28.6879	80.4198	111.027	23.0675	8.1674	3.21293	0.015959
1397	B137	IRIS-313-11734	43.642	11.5654	208.136	0.758162	27.7051	75.7283	112.204	23.395	8.06208	3.168	0.603064
1398	B137	IRIS-313-11737	41.5013	11.4865	184.564	0.755096	29.3357	85.3476	112.589	22.9189	8.48542	3.18648	0.25235
1399	B137	IRIS-313-11739	42.2946	12.2572	180.154	0.76102	28.5438	91.3816	111.75	22.6184	8.40548	3.11104	0.383162
1400	B137	IRIS-313-11740	40.3281	11.2532	189.154	0.754066	29.3227	87.582	114.167	23.2803	8.44677	3.20219	0.0939622
1401	B137	IRIS-313-11743	42.6266	11.8501	186.9	0.757947	28.9603	89.7544	112.371	23.0972	8.49585	3.13762	0.515393
1402	B137	IRIS-313-11744	40.6206	12.1081	175.307	0.765161	28.8913	87.5656	110.231	22.7655	8.38914	3.17909	0.0410007
1403	B137	IRIS-313-11745	41.5977	11.2423	193.107	0.787133	28.554	80.3389	109.852	23.2334	8.25852	3.20548	0.246357
1404	B137	IRIS-313-11746	42.5944	11.2779	199.393	0.763271	29.9946	79.5077	111.698	24.1603	8.34812	3.31529	0.641764
1405	B137	IRIS-313-11748	39.447	12.43	172.622	0.762239	27.4608	84.931	110.404	21.9619	8.08677	3.13078	-0.385298
1406	B137	IRIS-313-11750	40.3173	10.9293	191.109	0.77696	28.8362	90.7802	116.445	23.736	8.39597	3.19132	0.153932
1407	B137	IRIS-313-11751	43.2837	11.0972	188.388	0.769515	30.1748	91.2026	111.601	22.4984	8.58946	3.20449	0.693642
1408	B137	IRIS-313-11752	41.6311	10.8885	204.407	0.765235	28.8072	74.1229	108.565	23.303	8.11235	3.26715	0.212441
1409	B137	IRIS-313-11756	42.4583	12.2648	180.165	0.759398	28.6588	91.5894	113.018	22.8868	8.4572	3.1135	0.456655
1410	B137	IRIS-313-11757	43.9409	12.4467	180.352	0.77379	29.7108	87.9686	112.678	22.8612	8.64793	3.1644	0.868625
1411	B137	IRIS-313-11759	43.0046	12.2686	181.914	0.757901	28.917	92.7496	112.385	23.1354	8.51652	3.11936	0.608733
1412	B137	IRIS-313-11760	40.5033	11.3007	179.846	0.763127	29.298	83.3355	115.428	22.824	8.89286	3.07793	0.0566582
1413	B137	IRIS-313-11761	41.2412	11.2561	189.895	0.758895	29.455	86.6116	116.881	23.3966	8.73559	3.14786	0.337365
1414	B137	IRIS-313-11762	40.1464	11.6714	189.655	0.744677	28.078	83.5695	111.598	23.3171	8.63972	3.06467	-0.0887277
1415	B137	IRIS-313-11763	40.9931	11.9036	193.345	0.732849	27.9342	84.0046	113.299	24.6361	8.37998	3.05791	0.134713
1416	B137	IRIS-313-11766	40.7044	11.8864	173.699	0.745626	30.0632	81.2456	113.525	22.7505	8.6703	3.20899	0.101996
1417	B137	IRIS-313-11767	43.4208	12.1315	183.855	0.753489	29.632	85.3666	118.266	24.0823	8.80046	3.14797	0.837506
1418	B137	IRIS-313-11772	40.4013	11.3384	187.661	0.75199	29.2309	84.9466	111.356	23.0545	8.55527	3.18986	0.039377
1419	B137	IRIS-313-11773	41.6275	11.8965	179.67	0.766659	29.1846	88.0747	111.762	22.7411	8.59987	3.15958	0.302646
1420	B137	IRIS-313-11779	41.1674	11.4825	190.442	0.758905	29.3982	86.5694	116.822	23.3495	8.6733	3.14976	0.3348
1421	B137	IRIS-313-11780	43.1488	11.149	197.803	0.753206	30.5277	82.3901	118.256	24.8098	8.9412	3.14146	0.879271
1422	B137	IRIS-313-11782	40.6302	11.3983	186.339	0.747881	29.1081	83.6528	115.318	23.2597	8.77173	3.10521	0.105379
1423	B137	IRIS-313-11783	41.2778	12.4822	176.653	0.747535	29.4318	85.2456	115.057	23.5264	8.78415	3.15392	0.327999
1424	B137	IRIS-313-11784	41.3259	11.3335	198.945	0.740007	28.7906	82.5831	116.564	23.7119	8.64303	3.17336	0.315592
1425	B137	IRIS-313-11785	43.3035	11.1714	198.639	0.753875	30.4913	82.4113	118.164	24.8269	8.94872	3.13699	0.914198
1426	B137	IRIS-313-11786	42.7587	12.4753	182.851	0.73903	30.2242	83.0938	113.849	23.2772	8.68932	3.20129	0.645396
1427	B137	IRIS-313-11787	41.0601	11.3674	189.857	0.737016	29.7268	88.2203	114.762	23.5814	8.682	3.20078	0.293276
1428	B137	IRIS-313-11788	43.4797	12.4852	181.435	0.757847	29.1041	94.1872	113.914	22.791	8.52565	3.10532	0.735502
1429	B137	IRIS-313-11790	43.2046	12.4506	181.886	0.751373	28.58	94.5644	113.126	22.7038	8.43557	3.10323	0.60989
1430	B137	IRIS-313-11791	40.8044	11.1626	189.101	0.758276	29.1888	83.1779	113.637	23.3265	8.42531	3.21499	0.139325
1431	B137	IRIS-313-11792	41.5593	11.9965	180.124	0.755233	28.8902	91.3828	112.74	22.8808	8.551	3.10481	0.273114
1432	B137	IRIS-313-11793	41.2977	11.4213	188.919	0.757987	29.514	88.9145	115.248	23.0594	8.69267	3.16333	0.340009
1433	B137	IRIS-313-11795	44.6038	10.9583	210.475	0.768772	29.5739	76.0355	114.417	24.2078	8.2057	3.28006	1.02302
1434	B137	IRIS-313-11797	41.7191	11.0987	181.521	0.75752	32.1464	85.79	111.212	23.4102	9.07594	3.22198	0.534953
1435	B137	IRIS-313-11798	42.4266	12.0585	185.252	0.74548	28.8817	77.7639	118.26	24.2342	8.71762	3.06316	0.493911
1436	B137	IRIS-313-11799	41.7743	10.9293	198.548	0.779649	29.3091	79.4403	108.112	22.9683	8.27524	3.2494	0.300301
1437	B137	IRIS-313-11801	42.0864	11.353	187.775	0.769298	29.2822	82.5033	117.809	24.4694	8.62175	3.10708	0.505249
1438	B137	IRIS-313-11803	42.8944	12.4885	182.021	0.754065	28.4612	92.9789	113.728	22.9217	8.51874	3.068	0.558222
1439	B137	IRIS-313-11804	41.5999	10.9806	204.704	0.775076	28.0849	81.9594	107.86	23.0159	7.79306	3.29848	0.194819
1440	B137	IRIS-313-11805	40.8846	10.6517	204.674	0.78196	27.8546	82.3276	110.067	22.7667	8.02837	3.2197	0.045804
1441	B137	IRIS-313-11806	41.983	11.7444	202.739	0.759799	27.4945	75.354	112.719	23.7371	7.89072	3.21429	0.278874
1442	B137	IRIS-313-11807	42.1726	10.7663	212.118	0.763116	27.7035	85.5602	114.498	24.1116	8.62692	3.03836	0.44894
1443	B137	IRIS-313-11809	42.2114	12.0963	179.85	0.757386	29.751	81.8338	111.628	23.1987	8.54022	3.20092	0.434357
1444	B137	IRIS-313-11811	41.2893	11.6253	179.999	0.763334	29.5231	82.8729	116.869	23.2529	8.83704	3.12397	0.297523
1445	B137	IRIS-313-11812	43.9019	12.0101	192.802	0.755867	29.7347	84.4875	117.165	24.347	8.84684	3.1512	0.990356
1446	B137	IRIS-313-11813	41.5511	11.2554	196.111	0.740872	29.8486	86.5384	117.195	23.8355	8.83377	3.1406	0.460533
1447	B137	IRIS-313-11814	42.1281	11.659	191.519	0.757539	29.6991	85.8834	120.152	23.7744	8.67908	3.17656	0.623533
1448	B137	IRIS-313-11815	42.6128	11.4142	201.307	0.730399	29.773	86.6678	116.898	23.762	8.84952	3.15687	0.683336
1449	B137	IRIS-313-11816	41.2461	11.5268	182.795	0.767173	28.364	77.5832	113.003	23.8342	8.37669	3.14295	0.119044
1450	B137	IRIS-313-11817	40.5967	11.8036	181.226	0.761943	28.362	81.7924	111.036	22.7708	8.53664	3.13121	-0.027497
1451	B137	IRIS-313-11818	40.5837	11.9949	185.702	0.743653	28.1696	81.3536	110.872	23.0746	8.33782	3.1628	-0.0377795
1452	B137	IRIS-313-11819	42.9668	11.7907	192.904	0.749587	29.9356	87.9499	110.418	22.8217	8.69404	3.19165	0.659098
1453	B137	IRIS-313-11820	43.1575	11.1362	198.203	0.75314	30.5153	82.5544	118.17	24.8328	8.95152	3.13821	0.882824
1454	B137	IRIS-313-11821	42.8106	11.7686	196.304	0.736066	29.1694	85.9561	116.301	23.4901	8.57492	3.1735	0.635756
1455	B137	IRIS-313-11822	41.5732	10.6745	203.851	0.754137	28.9241	83.3954	115.048	23.3817	8.54068	3.19154	0.337061
1456	B137	IRIS-313-11823	42.2988	11.5954	185.467	0.77154	29.6755	85.4097	114.111	23.1642	8.67773	3.13088	0.512473
1457	B137	IRIS-313-11826	41.5386	12.3357	175.772	0.760427	28.0154	85.3398	109.842	22.0198	8.42919	3.0746	0.0736049
1458	B137	IRIS-313-11827	41.1777	11.4284	186.241	0.756411	29.1944	82.1134	114.711	22.9055	8.61161	3.13035	0.18719
1459	B137	IRIS-313-11829	43.3673	12.6235	181.554	0.755175	28.4437	93.1083	113.5	22.8019	8.54383	3.06091	0.650256
1460	B137	IRIS-313-11830	45.851	12.132	195.819	0.781621	28.1672	83.7809	117.265	23.1065	8.44371	3.12444	1.2069
1461	B137	IRIS-313-11832	42.0015	12.8203	172.806	0.747562	28.332	91.2356	110.841	22.3731	8.4654	3.08747	0.262463
1462	B137	IRIS-313-11834	43.5219	12.8736	177.56	0.749397	28.8228	93.6192	113.36	22.7275	8.58921	3.0787	0.700196
1463	B137	IRIS-313-11835	40.8074	11.7912	184.48	0.755555	29.2735	85.969	109.94	22.5487	8.48731	3.18567	0.102785
1464	B137	IRIS-313-11836	44.4312	12.3838	188.137	0.755303	29.9734	79.3489	117.188	24.1968	8.79196	3.15577	1.0581
1465	B137	IRIS-313-11837	43.1854	11.1529	197.959	0.75334	30.5172	82.6914	118.171	24.8199	8.95196	3.13754	0.888697
1466	B137	IRIS-313-11838	43.3421	12.1451	184.365	0.767383	29.6485	83.311	115.408	23.5741	8.70841	3.16533	0.779402
1467	B137	IRIS-313-11839	41.7476	11.8193	188.572	0.744353	29.4562	85.7193	112.464	23.6206	8.74179	3.15744	0.401135
1468	B137	IRIS-313-11840	45.2107	11.747	189.892	0.777514	29.3034	89.2993	115.421	22.8525	8.5925	3.12183	1.10254
1469	B137	IRIS-313-11841	43.4826	11.0375	199.37	0.757908	30.9532	80.482	116.545	24.1245	8.94217	3.18138	0.927789
1470	B137	IRIS-313-11842	42.766	11.6117	188.012	0.760065	28.3054	85.8512	113.051	23.0998	8.52198	3.09891	0.453585
1471	B137	IRIS-313-11843	44.5705	12.3897	184.316	0.767893	29.5757	87.0719	110.903	23.9002	8.7034	3.15166	1.01176
1472	B137	IRIS-313-11846	43.077	12.7749	177.99	0.746992	28.8367	93.6841	111.841	22.5778	8.49086	3.11189	0.580921
1473	B137	IRIS-313-11848	42.3172	12.109	183.708	0.758097	28.9564	82.4041	114.995	23.578	8.65688	3.11593	0.474976
1474	B137	IRIS-313-11849	43.2319	11.519	197.712	0.765744	28.977	89.7186	113.572	23.2978	8.68962	3.12135	0.732216
1475	B137	IRIS-313-11850	42.7062	12.4587	187.031	0.749885	27.4175	80.7739	113.027	23.0765	8.52316	3.05199	0.377526
1476	B137	IRIS-313-11851	42.9441	12.3379	181.551	0.757695	28.7806	91.3016	112.691	22.783	8.48984	3.10487	0.5583
1477	B137	IRIS-313-11852	41.4806	11.6143	200.666	0.769566	27.1572	83.8654	106.981	23.1973	7.99244	3.16722	0.118092
1478	B137	IRIS-313-11853	40.5401	11.2224	194.211	0.75705	28.3872	82.5623	106.67	23.0027	8.11615	3.20301	-0.0759817
1479	B137	IRIS-313-11854	41.9714	10.9627	214.135	0.760596	27.9259	82.7115	111.037	22.6215	8.06761	3.22156	0.314769
1480	B137	IRIS-313-11855	41.542	11.4921	202.626	0.763077	27.4219	76.8961	107.934	22.6662	7.90393	3.21304	0.0749938
1481	B137	IRIS-313-11856	39.6899	10.6734	196.669	0.7774	27.7485	85.0123	110.224	23.1784	7.99673	3.22794	-0.206408
1482	B137	IRIS-313-11857	44.5952	11.4159	203.02	0.76294	29.2941	81.1433	105.061	22.7732	8.05257	3.28737	0.818243
1483	B137	IRIS-313-11858	39.7347	10.6883	189.649	0.776713	28.6899	82.5122	106.72	22.4311	8.26863	3.20675	-0.252412
1484	B137	IRIS-313-11859	39.2424	11.2464	192.83	0.77721	27.0662	76.3269	106.712	22.6493	7.84201	3.16738	-0.483796
1485	B137	IRIS-313-11860	42.6937	11.8737	195.847	0.766273	27.8335	79.2809	107.714	23.5002	8.0951	3.18451	0.385789
1486	B137	IRIS-313-11861	41.61	11.4192	197.89	0.767256	27.5186	77.9126	109.136	22.9481	8.03636	3.18252	0.105272
1487	B137	IRIS-313-11862	41.4957	10.894	205.901	0.774761	27.8467	80.7324	108.742	23.031	8.15339	3.19363	0.167022
1488	B137	IRIS-313-11863	40.721	11.6349	185.529	0.774415	27.6791	85.0725	108.609	22.7	8.13347	3.186	-0.0504478
1489	B137	IRIS-313-11865	40.6112	11.5776	188.709	0.745902	28.923	74.5651	106.303	23.4946	8.20535	3.23339	-0.0693475
1490	B137	IRIS-313-11866	44.1304	11.7668	197.297	0.771037	28.8085	75.8973	109.743	23.7003	8.18323	3.22403	0.767319
1491	B137	IRIS-313-11867	42.8842	11.0968	215.023	0.777335	27.1709	82.8072	108.148	23.0017	7.81861	3.20316	0.434742
1492	B137	IRIS-313-11868	39.4671	10.8521	194.15	0.772887	27.2157	86.9232	109.675	22.5024	7.70862	3.25636	-0.347542
1493	B137	IRIS-313-11869	42.4522	10.7654	207.678	0.762575	28.5526	79.4735	111.185	23.9888	8.19311	3.23856	0.457327
1494	B137	IRIS-313-11870	39.755	11.0091	192.786	0.768015	27.7087	76.2872	106.187	22.6535	8.05725	3.21699	-0.347301
1495	B137	IRIS-313-11871	41.7574	11.5699	188.188	0.775654	28.675	80.8778	110.024	23.1259	8.14926	3.21906	0.248687
1496	B137	IRIS-313-11872	38.0188	11.3277	180.492	0.763271	28.5998	78.6012	109.769	22.5214	8.32388	3.19244	-0.595338
1497	B137	IRIS-313-11876	40.4618	11.4009	186.392	0.761048	28.674	90.873	110.473	22.1888	8.08972	3.22475	-0.0275871
1498	B137	IRIS-313-11877	40.0767	10.8206	193.305	0.784378	28.5732	81.1231	106.173	23.0061	8.27731	3.17646	-0.140081
1499	B137	IRIS-313-11878	39.114	11.0718	191.929	0.75192	28.4124	79.1682	105.053	22.4695	8.13726	3.20075	-0.451063
1500	B137	IRIS-313-11881	40.693	11.1004	196.093	0.774056	28.1398	76.6731	105.9	23.1137	8.13387	3.17659	-0.080533
1501	B137	IRIS-313-11882	40.4802	10.7855	195.397	0.780818	28.1527	83.8579	108.512	22.3013	7.99505	3.21937	-0.0977587
1502	B137	IRIS-313-11884	39.8264	10.8244	198.567	0.784727	27.7966	77.8603	106.108	23.0835	8.12708	3.17111	-0.245242
1503	B137	IRIS-313-11885	39.7975	11.2271	191.795	0.784151	27.6412	77.0546	105.648	23.4223	8.13574	3.15359	-0.27046
1504	B137	IRIS-313-11886	42.3288	12.0237	194.862	0.751631	28.1203	82.3542	115.253	24.6101	8.66448	3.01608	0.491173
1505	B137	IRIS-313-11887	39.2359	11.9974	184.882	0.746019	27.8114	83.6075	111.143	23.3674	8.65334	3.04527	-0.283656
1506	B137	IRIS-313-11889	40.65	11.3741	191.891	0.741467	28.1893	79.6565	113.097	22.6563	8.36316	3.09758	-0.0743853
1507	B137	IRIS-313-11893	40.7597	12.2363	189.928	0.735161	27.2049	85.4289	107.18	22.9648	8.30758	3.12993	-0.0742915
1508	B137	IRIS-313-11894	41.2295	12.616	183.212	0.743667	27.7116	83.8075	107.664	21.8258	8.32605	3.12919	-0.0031962
1509	B137	IRIS-313-11895	42.4078	12.1646	188.876	0.759448	28.4274	85.4184	111.96	23.7147	8.60814	3.11507	0.485139
1510	B137	IRIS-313-11896	42.7521	11.9727	193.305	0.760149	27.8755	90.119	109.601	22.652	8.48929	3.10296	0.457791
1511	B137	IRIS-313-11898	43.4284	10.9355	187.823	0.767935	31.3077	82.8553	114.349	23.0733	8.68097	3.25735	0.808351
1512	B137	IRIS-313-11899	39.0959	11.0726	191.909	0.753581	28.2825	83.4634	113.487	24.4018	8.55401	3.13713	-0.200722
1513	B137	IRIS-313-11901	44.0063	11.8586	185.848	0.778216	28.7618	91.1359	114.088	23.2706	8.39452	3.14787	0.827599
1514	B137	IRIS-313-11902	41.2614	11.6555	190.993	0.748503	27.4989	88.2833	115.186	23.4832	8.42412	3.05515	0.150005
1515	B137	IRIS-313-11904	41.3268	11.2872	187.332	0.760249	28.1649	83.1688	115.055	22.8934	8.61502	3.07823	0.137948
1516	B137	IRIS-313-11905	41.7696	11.5978	194.425	0.768699	28.3731	85.1512	114.754	22.869	8.64549	3.08625	0.349482
1517	B137	IRIS-313-11909	40.5332	10.5132	208.509	0.746985	28.3504	83.5152	108.869	23.1156	8.02278	3.28554	-0.0136518
1518	B137	IRIS-313-11910	38.9892	11.6904	177.795	0.767433	27.7243	86.4717	108.406	22.0383	8.24589	3.10743	-0.474311
1519	B137	IRIS-313-11911	37.4227	10.8925	177.166	0.765239	28.7149	79.4453	105.163	22.8437	8.23351	3.22477	-0.791963
1520	B137	IRIS-313-11912	43.1492	11.0433	192.424	0.783258	28.2521	84.6575	116.753	23.4756	8.42155	3.16014	0.612829
1521	B137	IRIS-313-11914	39.0054	11.3514	174.843	0.755792	29.0935	88.0466	111.142	22.7204	8.72469	3.135	-0.304897
1522	B137	IRIS-313-11916	40.5817	11.7569	185.523	0.740251	28.5753	83.2186	109.605	22.7547	8.6405	3.12878	-0.0334276
1523	B137	IRIS-313-11918	41.8521	11.2607	194.95	0.751637	28.9233	84.939	113.808	23.3075	8.5299	3.16764	0.361105
1524	B137	IRIS-313-11919	40.0159	10.7956	196.892	0.744751	28.9929	85.4879	115.181	23.106	8.40232	3.21908	-0.00981892
1525	B137	IRIS-313-11920	44.1513	12.2725	179.975	0.765034	29.7085	87.0336	114.56	22.8284	8.86195	3.12562	0.895812
1526	B137	IRIS-313-11921	42.0236	11.9404	185.607	0.744818	30.15	83.4657	114.916	23.9131	8.81423	3.15593	0.52929
1527	B137	IRIS-313-11925	43.1959	11.3307	198.695	0.755356	29.1351	85.0563	112.917	23.8365	8.76738	3.09645	0.687356
1528	B137	IRIS-313-11927	42.0511	11.1092	188.881	0.759155	30.6047	84.1585	112.586	23.2487	8.67603	3.2333	0.494964
1529	B137	IRIS-313-11930	43.2275	12.2694	184.037	0.738705	28.4822	84.9306	110.293	22.8167	8.65244	3.03728	0.480328
1530	B137	IRIS-313-11932	40.7624	11.4042	186.414	0.748768	29.1511	83.6019	115.37	23.2816	8.77559	3.10824	0.13905
1531	B137	IRIS-313-11934	40.5909	12.2644	193.192	0.745064	26.1324	86.0728	109.004	22.1443	8.48398	2.98601	-0.179068
1532	B137	IRIS-313-11935	41.7708	12.1152	188.272	0.76103	28.4247	84.2839	111.603	23.0601	8.48095	3.1191	0.30055
1533	B137	IRIS-313-11936	43.8119	12.8067	177.414	0.757248	29.1999	87.9965	111.543	24.0573	8.8295	3.10277	0.833525
1534	B137	IRIS-313-11937	41.2522	11.3155	192.694	0.755356	29.1412	82.4356	113.611	23.9964	8.38056	3.1503	0.250184
1535	B137	IRIS-313-11938	40.6336	12.1306	175.841	0.75023	29.1818	80.2474	111.147	23.6043	8.67297	3.1318	0.0541956
1536	B137	IRIS-313-11939	40.6659	11.8415	179.737	0.762598	29.9099	85.0214	114.453	23.4512	8.70301	3.16531	0.220645
1537	B137	IRIS-313-11940	40.5084	11.6701	181.564	0.750149	29.6534	91.0152	113.506	23.0858	8.56925	3.1772	0.143614
1538	B137	IRIS-313-11941	44.8749	11.3404	211.511	0.749239	27.4832	85.9679	112.051	24.2343	8.56526	2.98536	0.910046
1539	B137	IRIS-313-11943	43.1562	11.4858	204.425	0.766234	28.9331	78.4478	108.56	23.8151	8.17818	3.23625	0.619876
1540	B137	IRIS-313-11944	42.8964	11.6248	202.908	0.772526	27.9586	79.9881	107.373	23.5226	7.98891	3.23612	0.478845
1541	B137	IRIS-313-11945	43.9742	12.1564	191.363	0.745941	28.8639	81.9412	114.114	23.7173	8.58292	3.1368	0.799543
1542	B137	IRIS-313-11947	40.5707	12.1814	184.746	0.745003	28.03	88.2638	107.688	22.5419	8.47136	3.12199	-0.0479079
1543	B137	IRIS-313-11948	40.9676	10.5921	196.126	0.784156	28.2337	77.417	108.749	23.3471	8.31335	3.15902	0.018216
1544	B137	IRIS-313-11949	40.907	10.9742	197.508	0.790343	28.0008	78.0099	106.757	23.038	8.11426	3.17832	-0.00224606
1545	B137	IRIS-313-11950	42.2523	11.1437	207.396	0.770103	27.6885	83.2133	110.894	23.3902	8.15886	3.14135	0.364386
1546	B137	IRIS-313-11951	42.0357	11.4728	193.492	0.765723	28.3584	82.7501	106.523	23.268	8.37025	3.1262	0.255838
1547	B137	IRIS-313-11952	39.5929	10.5726	195.905	0.767971	29.1453	79.9822	108.436	23.4551	8.40871	3.19099	-0.169326
1548	B137	IRIS-313-11953	42.4049	10.9803	201.642	0.771093	29.0653	81.0677	112.199	24.4189	8.30992	3.19603	0.526275
1549	B137	IRIS-313-11954	40.7829	11.2821	192.774	0.748422	29.0074	81.3438	109.134	23.602	8.51498	3.19873	0.0893837
1550	B137	IRIS-313-11955	39.7311	10.8113	205.039	0.74787	27.245	85.8734	108.821	22.868	7.92179	3.21509	-0.268227
1551	B137	IRIS-313-11957	41.2695	11.1196	183.943	0.770299	29.615	81.0088	111.846	23.399	8.58216	3.23432	0.235937
1552	B137	IRIS-313-11958	41.7929	11.1411	194.937	0.756366	29.4692	83.0311	117.536	24.2237	8.85656	3.12733	0.490029
1553	B137	IRIS-313-11959	39.6116	10.9275	193.858	0.741226	29.2272	84.4988	110.232	23.4918	8.54828	3.2011	-0.120588
1554	B137	IRIS-313-11960	41.241	13.1414	193.737	0.724075	27.4842	85.0401	108.613	23.0447	8.70129	2.99589	0.142718
1555	B137	IRIS-313-11961	42.7953	10.7721	193.123	0.765419	30.8109	84.1665	114.27	23.4874	8.74756	3.23055	0.698864
1556	B137	IRIS-313-11962	41.9305	12.3465	185.745	0.742209	29.317	85.3688	114.048	23.8876	8.60912	3.1539	0.463946
1557	B137	IRIS-313-11964	42.945	11.867	193.657	0.75215	28.628	84.4981	114.948	23.802	8.65047	3.12165	0.628765
1558	B137	IRIS-313-11965	43.359	11.0815	213.092	0.765959	28.353	75.4256	110.239	23.7925	7.8652	3.29573	0.616769
1559	B137	IRIS-313-11966	40.1904	11.2823	182.914	0.77274	29.5865	85.0668	106.928	22.3946	8.42205	3.22942	-0.0552248
1560	B137	IRIS-313-11967	40.7415	11.9561	183.636	0.754294	27.8017	84.261	108.432	22.7713	8.48135	3.08542	-0.0624366
1561	B137	IRIS-313-11968	42.6192	11.6928	199.834	0.766971	27.7645	73.575	109.325	23.0799	7.86376	3.26986	0.337812
1562	B137	IRIS-313-11969	41.9784	11.4593	185.9	0.755665	29.9277	84.4325	114.331	23.7881	8.89821	3.13733	0.482311
1563	B137	IRIS-313-11974	45.8192	12.0352	197.23	0.771317	28.2122	82.8976	117.518	23.4625	8.50735	3.10365	1.19631
1564	B137	IRIS-313-11975	41.7845	11.3539	189.215	0.75996	29.6571	84.8247	118.454	23.5142	8.56252	3.1717	0.458316
1565	B137	IRIS-313-11976	44.0548	11.9584	182.226	0.781629	27.4812	82.737	113.03	22.8903	8.39546	3.06892	0.616927
1566	B137	IRIS-313-11977	43.565	12.1021	183.076	0.777338	29.4038	85.5707	114.945	23.3332	8.60283	3.16186	0.797001
1567	B137	IRIS-313-11978	43.415	12.2035	201.538	0.750987	27.1305	80.909	111.789	23.7226	8.66428	2.95767	0.568499
1568	B137	IRIS-313-11979	41.519	11.2035	194.59	0.753239	27.5307	86.8608	114.669	23.6441	8.69136	3.00259	0.197491
1569	B137	IRIS-313-11980	42.5826	11.1923	207.381	0.753137	27.9221	80.5226	110.41	23.4145	8.01721	3.26928	0.415187
1570	B137	IRIS-313-11983	39.9236	11.8812	185.031	0.751584	28.2963	84.5178	113.631	23.2013	8.51925	3.11485	-0.08228
1571	B137	IRIS-313-11985	43.4546	12.4871	186.025	0.768959	29.0939	85.4725	113.046	22.2755	8.41536	3.20207	0.708923
1572	B137	IRIS-313-11986	42.0872	11.346	195.836	0.780576	28.4548	70.64	106.73	23.606	7.97331	3.26232	0.239884
1573	B137	IRIS-313-11987	43.0409	13.0563	180.658	0.748701	27.7815	82.5269	111.538	23.2812	8.55326	3.03342	0.478458
1574	B137	IRIS-313-11988	42.9912	12	189.783	0.758415	28.8923	84.6029	115.891	23.1537	8.45391	3.16384	0.626127
1575	B137	IRIS-313-11989	41.8573	11.4055	189.701	0.765207	27.9892	82.5042	116.86	23.8047	8.56962	3.07105	0.317335
1576	B137	IRIS-313-11990	40.2556	11.2716	194.169	0.737461	27.665	79.4126	108.861	23.5695	8.43884	3.10563	-0.18173
1577	B137	IRIS-313-11991	43.5072	12.19	185.213	0.761226	29.7604	86.0768	112.192	23.0313	8.72097	3.19235	0.780853
1578	B137	IRIS-313-11992	43.4989	12.1794	185.166	0.760694	29.8318	86.0054	112.104	23.0833	8.73691	3.19365	0.78528
1579	B137	IRIS-313-11993	42.732	11.695	192.248	0.762101	29.3473	80.69	114.361	22.8629	8.51535	3.15729	0.548648
1580	B137	IRIS-313-11996	42.6807	11.6808	194.948	0.750665	29.5759	81.547	116.324	23.7655	8.66899	3.14053	0.635339
1581	B137	IRIS-313-11997	41.7749	11.6733	191.605	0.74531	29.2211	87.1249	113.701	24.0651	8.72859	3.1642	0.44714
1582	B137	IRIS-313-11998	44.2241	12.3845	186.451	0.76359	29.0341	84.7607	109.565	22.9731	8.64988	3.14308	0.824839
1583	B137	IRIS-313-11999	43.0118	12.2748	188.634	0.763749	28.5175	86.2074	111.555	23.3278	8.59847	3.10971	0.600851
1584	B137	IRIS-313-12000	42.4692	12.0994	180.885	0.763465	28.7062	91.3267	109.548	22.678	8.60527	3.10834	0.422817
1585	B137	IRIS-313-12005	43.1849	11.9775	177.446	0.769995	28.8538	89.2004	112.322	22.5099	8.53781	3.12111	0.550887
1586	B137	IRIS-313-12007	41.7256	12.6039	177.45	0.776125	27.6762	85.0905	109.245	21.5726	8.39636	3.12383	0.140402
1587	B137	IRIS-313-12009	42.1899	11.7847	191.047	0.781481	28.1105	80.6315	110.853	22.8721	8.12077	3.19607	0.326874
1588	B137	IRIS-313-12010	41.3562	11.3765	186.921	0.77347	28.747	76.1088	107.574	23.3659	8.21187	3.19634	0.0934247
1589	B137	IRIS-313-12011	41.0828	12.655	178.741	0.758677	27.9409	85.7545	108.316	22.4749	8.45351	3.09503	0.049378
1590	B137	IRIS-313-12012	41.0737	11.2569	198.259	0.774427	28.1117	81.95	112.843	22.9747	8.17082	3.18093	0.141306
1591	B137	IRIS-313-12013	43.913	11.5116	194.945	0.768663	29.6105	81.6209	118.116	23.5917	8.69709	3.14998	0.911504
1592	B137	IRIS-313-12014	43.9957	12.3953	175.976	0.754114	30.5993	87.1967	114.341	23.0596	9.0276	3.09698	0.909196
1593	B137	IRIS-313-12015	42.4962	11.9446	182.943	0.755062	30.0421	87.9117	113.621	22.7934	8.62799	3.17593	0.559341
1594	B137	IRIS-313-12016	38.594	11.7701	174.772	0.757084	28.2379	86.1228	106.873	22.1251	8.32157	3.1487	-0.539771
1595	B137	IRIS-313-12017	40.5228	11.292	189.28	0.755104	29.3713	87.6616	114.099	23.3159	8.45949	3.1993	0.142637
1596	B137	IRIS-313-12024	44.3137	11.4717	199.456	0.751482	28.7469	86.1297	117.673	23.857	8.84555	3.06847	0.944911
1597	B137	IRIS-313-12027	40.7363	11.0213	190.754	0.774481	28.6371	87.2047	115.791	23.7792	8.40937	3.19467	0.190294
1598	B137	IRIS-313-12028	41.1305	11.5094	185.032	0.758396	29.4824	83.4763	111.297	23.6013	8.37708	3.23071	0.213756
1599	B137	IRIS-313-12033	42.3045	11.5154	199.064	0.77578	26.8455	88.7588	105.909	22.6955	7.80232	3.22603	0.23898
1600	B137	IRIS-313-12036	43.6261	11.6382	196.229	0.763797	29.7429	86.7381	114.094	23.8536	8.71158	3.15177	0.882331
1601	B137	IRIS-313-12037	44.0954	11.7351	197.101	0.775892	28.6031	89.6808	111.76	23.5687	8.59164	3.1169	0.883673
1602	B137	IRIS-313-12038	41.6851	12.4094	182.312	0.763942	28.1351	87.3143	109.436	23.2986	8.48455	3.09994	0.259558
1603	B137	IRIS-313-12039	43.8809	12.7203	180.067	0.764037	29.4314	84.4316	112.274	23.57	8.76872	3.1182	0.84372
1604	B137	IRIS-313-12040	43.5529	11.5783	190.82	0.765893	29.4429	89.2917	112.637	23.5642	8.64915	3.15706	0.790048
1605	B137	IRIS-313-12041	42.5714	11.6741	192.163	0.776131	28.0857	88.9771	111.107	23.6982	8.54434	3.10205	0.50583
1606	B137	IRIS-313-12042	42.8892	11.7661	193.625	0.763433	28.3188	86.0798	110.781	24.0291	8.60941	3.12122	0.579176
1607	B137	IRIS-313-12043	42.1343	12.6723	178.467	0.764084	28.2278	86.5143	109.106	23.0116	8.54114	3.11309	0.337083
1608	B137	IRIS-313-12044	42.3288	12.2079	189.511	0.758033	27.7441	91.2676	106.842	23.1991	8.55997	3.11287	0.377048
1609	B137	IRIS-313-12046	43.4039	11.7458	191.247	0.759722	28.6805	82.9823	116.319	23.03	8.54417	3.10234	0.6521
1610	B137	IRIS-313-12047	42.505	12.0684	191.33	0.76574	27.5895	82.0669	115.876	23.1698	8.33012	3.0996	0.420489
1611	B137	IRIS-313-12048	42.6235	11.6936	197.176	0.765999	28.2045	83.9307	117.709	23.3654	8.47083	3.09802	0.552805
1612	B137	IRIS-313-12049	40.5696	11.1312	187.599	0.76921	29.0583	76.8066	112.701	23.1801	8.52342	3.15939	0.0234007
1613	B137	IRIS-313-12050	39.3311	11.1362	182.54	0.776199	28.804	80.1921	111.541	23.5425	8.44056	3.16271	-0.224597
1614	B137	IRIS-313-12052	40.3144	11.7893	176.038	0.760433	29.2258	79.7539	109.022	23.3221	8.49159	3.1947	-0.0542847
1615	B137	IRIS-313-12053	43.3072	11.2381	200.647	0.757378	28.9985	84.1824	121.413	24.2947	8.53656	3.17687	0.827223
1616	B137	IRIS-313-12057	41.4314	12.4489	184.727	0.767899	28.2943	78.5516	111.95	23.2817	8.45735	3.11735	0.220766
1617	B137	IRIS-313-12058	43.2337	12.6477	182.111	0.760085	28.635	82.8823	113.223	23.4302	8.64645	3.10558	0.638791
1618	B137	IRIS-313-12066	41.6966	11.7064	200.827	0.732692	28.4141	83.9947	112.91	23.7996	8.70265	3.10454	0.343984
1619	B137	IRIS-313-12067	42.2115	12.9829	192.479	0.743827	27.2041	89.4863	112.367	23.4559	8.66135	2.97769	0.410223
1620	B137	IRIS-313-12072	41.4821	11.273	185.937	0.765502	30.2442	86.065	112.373	23.6293	8.65124	3.19722	0.387014
1621	B137	IRIS-313-12078	41.9429	12.4315	176.245	0.749662	28.9138	91.3588	110.051	22.099	8.47095	3.18858	0.299242
1622	B137	IRIS-313-12079	46.1187	12.6957	190.117	0.745332	28.974	82.4164	118.327	23.2958	8.66807	3.10056	1.27985
1623	B137	IRIS-313-12080	46.1208	12.6876	190.347	0.744906	28.9651	82.4427	118.117	23.3375	8.67385	3.09872	1.27926
1624	B137	IRIS-313-12081	41.5462	11.4721	186.735	0.765332	27.5985	77.2188	116.449	23.9887	8.41174	3.07274	0.164281
1625	B137	IRIS-313-12082	40.6742	11.5643	184.644	0.753572	29.8322	87.8204	117.593	23.4069	8.80532	3.14283	0.264649
1626	B137	IRIS-313-12083	40.7759	11.5224	180.489	0.760587	29.3675	86.8712	114.874	22.9261	8.78269	3.13116	0.163074
1627	B137	IRIS-313-12093	39.7883	11.3523	186.526	0.752392	29.158	82.6565	114.246	22.966	8.70485	3.16303	-0.0629239
1628	B137	IRIS-313-12096	42.8974	11.4926	190.114	0.762513	28.4625	82.1523	115.439	23.5059	8.64282	3.12104	0.543171
1629	B137	IRIS-313-12097	44.4689	12.6537	186.021	0.7604	29.1391	86.5636	113.58	23.4009	8.65732	3.13844	0.976057
1630	B137	IRIS-313-12101	42.3744	12.0991	176.929	0.772017	28.885	84.5339	113.498	23.4323	8.6623	3.09926	0.448326
1631	B137	IRIS-313-12102	43.1982	12.258	191.08	0.757602	28.3443	85.8561	112.515	23.7361	8.55602	3.07581	0.636373
1632	B137	IRIS-313-12109	42.644	12.1901	182.247	0.772505	28.2912	88.2648	110.315	22.1082	8.41327	3.14119	0.410946
1633	B137	IRIS-313-12118	40.9053	11.2782	182.088	0.767215	29.2653	82.0342	113.646	22.6275	8.72342	3.15436	0.118078
1634	B137	IRIS-313-12121	43.2579	12.1914	195.165	0.741139	29.9625	86.2825	112.871	22.9716	8.73143	3.16706	0.771372
1635	B137	IRIS-313-12127	43.8775	11.2869	199.071	0.758136	30.4552	82.1426	113.122	23.9357	8.76771	3.1872	0.9309
1636	B137	IRIS-313-12128	43.595	12.2359	190.299	0.746551	30.3988	81.4453	113.702	23.9791	8.80832	3.16808	0.882207
1637	B137	IRIS-313-12130	43.2623	11.1022	195.364	0.772591	30.3087	79.5011	116.759	24.4061	8.53628	3.21609	0.823533
1638	B137	IRIS-313-12131	43.2273	12.0677	188.851	0.769025	29.276	82.718	112.41	22.4633	8.65523	3.14088	0.647261
1639	B137	IRIS-313-12133	43.1041	11.8102	189.88	0.766013	29.5064	79.0674	113.133	23.4555	8.68667	3.1414	0.651427
1640	B137	IRIS-313-12135	38.6628	12.473	191.775	0.727876	26.4382	83.755	107.963	23.2832	8.60422	2.97517	-0.506241
1641	B137	IRIS-313-12138	39.7323	10.925	195.203	0.752866	29.0928	81.0725	116.323	23.5663	8.69766	3.14848	-0.0214061
1642	B137	IRIS-313-12142	43.8941	11.9432	195.585	0.758607	28.4471	86.7355	113.796	23.3278	8.53646	3.11591	0.790229
1643	B137	IRIS-313-12143	42.7085	11.8308	202.338	0.743647	28.2973	85.4841	110.851	23.3358	8.65773	3.08422	0.520821
1644	B137	IRIS-313-12146	41.3356	11.0318	189.5	0.770473	28.838	89.8812	113.994	22.6087	8.39089	3.18384	0.232506
1645	B137	IRIS-313-12147	42.9712	11.0619	193.195	0.776699	30.0896	86.163	114.92	24.4237	8.79043	3.17403	0.788603
1646	B137	IRIS-313-12148	42.58	11.7687	189.284	0.768543	28.6816	85.3042	111.612	23.1897	8.51939	3.14627	0.488517
1647	B137	IRIS-313-12151	42.5246	12.645	178.234	0.752583	29.2919	84.271	111.032	23.1617	8.83983	3.07246	0.491111
1648	B137	IRIS-313-12152	43.6995	12.5094	184.136	0.773801	28.8752	86.0451	115.334	23.234	8.5069	3.12952	0.803148
1649	B137	IRIS-313-12161	44.7048	11.9493	194.261	0.77662	28.4576	89.6442	111.522	23.1623	8.47034	3.14551	0.961788
1650	B137	IRIS-313-12180	39.8508	10.9539	194.315	0.756179	29.0178	79.6212	116.166	23.6414	8.67086	3.14954	-0.0123583
1651	B137	IRIS-313-12182	43.5398	11.916	191.986	0.757611	29.3418	83.7465	113.808	23.2819	8.58592	3.1985	0.770012
1652	B137	IRIS-313-12185	41.1036	11.8483	181.376	0.762519	28.7539	81.6173	111.091	23.0175	8.48136	3.16706	0.119011
1653	B137	IRIS-313-12186	38.6483	11.776	175.537	0.757132	28.201	86.2131	106.88	22.1306	8.31669	3.14785	-0.526166
1654	B137	IRIS-313-12187	40.3341	11.257	188.804	0.754633	29.2842	87.3322	114.235	23.2548	8.44188	3.1986	0.0873367
1655	B137	IRIS-313-12188	44.0119	12.5822	182.962	0.768629	29.4804	86.0386	113.678	22.6737	8.62525	3.19556	0.883112
1656	B137	IRIS-313-12190	40.7883	11.1429	184.007	0.775389	29.8693	83.9889	110.96	23.3838	8.46707	3.21937	0.167772
1657	B137	IRIS-313-12193	44.1473	12.0352	194.527	0.750125	29.6626	82.1057	114.401	23.9164	8.62581	3.16658	0.937915
1658	B137	IRIS-313-12194	43.6139	11.9622	186.672	0.769081	30.2496	78.5874	114.02	23.1424	8.77553	3.16473	0.809121
1659	B137	IRIS-313-12207	39.6723	11.5095	180.893	0.755261	29.3694	82.2551	112.256	23.1329	8.46607	3.2028	-0.121448
1660	B137	IRIS-313-12210	40.7187	11.9904	186.075	0.74184	28.3832	84.1404	111.615	23.8425	8.68287	3.09691	0.0874882
1661	B137	IRIS-313-12220	41.2049	11.5137	189.35	0.776684	28.5631	85.7051	113.422	23.0812	8.51392	3.13999	0.233824
1662	B137	IRIS-313-12221	43.6551	11.5193	193.329	0.769456	30.2376	80.5001	116.545	23.7962	8.66234	3.20832	0.898897
1663	B137	IRIS-313-12222	42.0685	10.7855	196.266	0.76041	29.8393	87.8515	114.979	23.6003	8.82507	3.11709	0.516166
1664	B137	IRIS-313-12224	44.0871	12.0248	194.233	0.75056	29.6775	82.1256	114.261	23.9039	8.63701	3.16481	0.924261
1665	B137	IRIS-313-12225	45.7098	12.3362	194.393	0.765969	29.9499	83.656	114.252	23.6502	8.70766	3.16223	1.31767
1666	B137	IRIS-313-12229	42.5229	11.2301	203.83	0.758077	28.8944	80.9333	114.612	24.1915	8.48574	3.15646	0.571371
1667	B137	IRIS-313-12231	43.3669	11.3377	192.351	0.767763	30.9312	82.9084	115.249	23.0057	8.62183	3.28421	0.851215
1668	B137	IRIS-313-12232	43.2602	10.8342	221.808	0.750513	26.9946	81.3399	110.997	23.3447	7.81631	3.20249	0.494889
1669	B137	IRIS-313-12234	40.4648	10.5414	208.839	0.725013	28.4405	84.6044	113.759	24.182	8.43494	3.1418	0.054933
1670	B137	IRIS-313-12236	39.3807	11.0067	190.558	0.761011	29.6808	81.5901	108.757	23.2013	8.41954	3.25079	-0.154942
1671	B137	IRIS-313-12237	39.9732	11.5631	193.832	0.745993	28.4401	81.1795	108.775	23.7027	8.30651	3.15755	-0.114597
1672	B137	IRIS-313-12240	43.6518	11.3354	198.179	0.767855	28.3518	84.2004	117.609	23.5232	8.47461	3.09187	0.737815
1673	B137	IRIS-313-12246	43.0992	11.4427	200.024	0.754881	30.0418	79.8373	115.863	24.12	8.80675	3.1453	0.786074
1674	B137	IRIS-313-12247	43.7659	11.7064	198.01	0.747851	29.8571	82.2298	115.343	24.6428	8.92075	3.12118	0.936652
1675	B137	IRIS-313-12249	41.538	10.7545	194.842	0.749603	30.065	84.5901	113.935	23.5739	8.85474	3.14783	0.373779
1676	B137	IRIS-313-12251	42.8147	11.5186	196.533	0.749614	29.0458	83.556	111.773	23.7484	8.67453	3.13051	0.572486
1677	B137	IRIS-313-12259	45.0478	12.1137	191.011	0.76825	30.1088	81.933	111.253	23.2793	8.48132	3.22411	1.09236
1678	B137	IRIS-313-12260	42.4041	11.1561	190.245	0.76155	30.4018	81.3278	112.426	23.3816	8.76592	3.18101	0.541673
1679	B137	IRIS-313-12261	43.6265	12.6127	185.294	0.769874	29.2506	84.0775	113.995	22.9224	8.6248	3.17684	0.811855
1680	B137	IRIS-313-12263	43.6749	11.6417	195.908	0.755768	29.4344	86.0957	113.879	23.0157	8.6428	3.17241	0.80024
1681	B137	IRIS-313-12268	39.461	11.6863	179.278	0.751319	28.8699	82.606	109.858	23.2094	8.49196	3.13099	-0.24457
1682	B137	IRIS-313-12269	42.2138	11.9786	186.579	0.772106	27.6583	83.2377	111.127	23.0463	8.41731	3.08594	0.294711
1683	B137	IRIS-313-12270	40.4346	11.3873	189.04	0.759999	28.3337	83.6501	111.847	23.0618	8.42203	3.13186	-0.0269239
1684	B137	IRIS-313-12273	39.027	10.4316	208.88	0.750513	27.744	72.5746	110.216	23.2616	7.90714	3.27194	-0.410896
1685	B137	IRIS-313-12275	40.6803	11.8814	183.634	0.761485	28.8919	83.9626	113.535	23.2908	8.42336	3.19241	0.128632
1686	B137	IRIS-313-12278	41.0753	11.5987	183.216	0.75637	29.4185	83.6946	112.786	23.2964	8.71828	3.14051	0.20466
1687	B137	IRIS-313-12280	42.8637	12.1084	194.513	0.75624	28.0487	84.466	116.847	23.5059	8.62002	3.08381	0.601454
1688	B137	IRIS-313-12282	44.1992	11.7538	195.783	0.763612	28.9805	82.8546	114.858	23.0784	8.58561	3.12734	0.860623
1689	B137	IRIS-313-12283	44.1994	11.7306	196.636	0.764125	28.8515	82.7589	114.705	23.1065	8.56761	3.12322	0.851489
1690	B137	IRIS-313-12284	41.1413	11.4993	195.681	0.737105	29.1386	85.8711	115.35	23.1436	8.70232	3.14138	0.269019
1691	B137	IRIS-313-12286	42.6176	12.3877	188.007	0.737465	29.1821	84.4417	111.331	23.2184	8.75177	3.1004	0.516975
1692	B137	IRIS-313-12287	43.5949	11.7097	193.895	0.74558	31.042	81.989	117.721	24.0376	8.86081	3.1981	0.971823
1693	B137	IRIS-313-12288	40.6782	11.2867	195.616	0.758878	28.6179	85.5265	114.382	23.3657	8.5012	3.16637	0.154161
1694	B137	IRIS-313-12290	39.4809	11.5925	182.399	0.758312	28.5494	83.7817	112.159	23.51	8.61518	3.1406	-0.164272
1695	B137	IRIS-313-12291	41.5794	11.8974	186.007	0.750499	29.1124	79.6932	110.878	23.3856	8.54162	3.19265	0.261937
1696	B137	IRIS-313-12292	41.7626	12.0398	183.423	0.761292	28.4045	85.8093	114.283	22.8372	8.56655	3.12343	0.302339
1697	B137	IRIS-313-12296	42.7172	11.007	198.551	0.771306	28.8954	87.5876	116.653	23.5395	8.5368	3.15811	0.626793
1698	B137	IRIS-313-12297	39.2536	11.1066	189.937	0.752737	28.2546	80.0365	112.754	23.7301	8.39194	3.09348	-0.29037
1699	B137	IRIS-313-12300	40.6082	10.873	196.786	0.76497	28.6308	84.8855	111.865	23.4766	8.60006	3.10765	0.0843432
1700	B137	IRIS-313-12301	44.098	11.3683	192.936	0.758212	30.257	83.769	110.111	22.7567	8.5924	3.24716	0.840898
1701	B137	IRIS-313-12302	43.2896	10.9726	197.619	0.756597	30.3492	85.9887	111.843	23.3385	8.6094	3.22768	0.747963
1702	B137	IRIS-313-12303	42.8255	11.7198	183.949	0.758094	30.3821	82.0808	108.985	22.3661	8.6945	3.20734	0.536611
1703	B137	IRIS-313-12305	43.634	12.135	181.039	0.78287	29.7185	80.9945	111.118	22.491	8.51738	3.18534	0.709173
1704	B137	IRIS-313-12308	44.8991	11.6481	197.21	0.759135	30.694	81.0618	118.149	24.2447	8.77422	3.18591	1.23073
1705	B137	IRIS-313-12309	43.9113	11.3688	196.477	0.756953	30.5878	81.1887	112.983	24.0322	8.78048	3.1851	0.930775
1706	B137	IRIS-313-12319	41.7345	12.6309	186.426	0.739761	27.3833	79.1117	110.459	23.3271	8.36552	3.06324	0.137501
1707	B137	IRIS-313-12325	44.7143	12.3286	186.847	0.761247	29.8999	87.4684	112.749	22.5821	8.73519	3.14181	1.01757
1708	B137	IRIS-313-12329	39.9726	10.5625	205.53	0.764686	27.6673	80.0625	113.598	24.1483	8.33383	3.0919	-0.0924313
1709	B137	IRIS-313-12334	43.1704	11.4245	194.998	0.761063	30.1388	85.8069	114.932	23.5624	8.67383	3.19857	0.791069
1710	B137	IRIS-313-12354	44.7629	11.9842	199.251	0.737546	29.2769	79.5102	114.916	24.2805	8.60669	3.13948	1.01851
1711	B137	IRIS-313-12355	42.8097	11.0441	216.362	0.744234	28.6362	82.2998	119.029	24.8231	8.43213	3.15118	0.730823
1712	B137	IRIS-313-15896	42.1686	12.9983	194.813	0.732323	27.1721	87.1658	107.958	22.9412	8.68923	2.97913	0.300483
1713	B137	IRIS-313-15897	41.8271	13.1953	187.805	0.749537	25.0322	76.0528	105.974	23.7948	8.42735	2.90122	-0.0287523
1714	B137	IRIS-313-15898	43.1239	11.5693	190.12	0.783328	28.4129	84.3082	111.876	22.8972	8.49339	3.12366	0.559755
1715	B137	IRIS-313-15899	42.9055	12.7988	180.757	0.77418	27.7719	83.018	108.897	22.928	8.52912	3.12109	0.468866
1716	B137	IRIS-313-15900	42.1378	11.6712	188.205	0.748486	28.8179	89.1068	117.685	22.5243	8.5638	3.13815	0.424674
1717	B137	IRIS-313-15901	43.1134	13.1804	191.12	0.725457	28.0386	84.9149	110.729	24.0182	8.7498	3.02123	0.608033
1718	B137	IRIS-313-15902	41.2816	12.673	183.759	0.733728	27.7548	83.4879	109.025	23.0912	8.50513	3.06982	0.0746126
1719	B137	IRIS-313-15903	43.4106	12.2524	189.376	0.742139	28.2346	80.4837	116.22	23.4438	8.29567	3.10225	0.589015
1720	B137	IRIS-313-15906	40.9679	12.164	193.518	0.732526	27.9826	83.2232	111.577	24.4936	8.91033	2.97068	0.160652
1721	B150	B006	40.9269	12.432	180.222	0.795768	26.0917	94.3199	110.479	23.6828	7.923	3.16432	0.0700888
1722	B150	B007	41.1425	11.8734	188.675	0.806119	27.1432	91.7258	114.948	24.4312	8.04225	3.13298	0.285854
1723	B150	B009	40.5664	11.2881	193.184	0.786159	28.1219	84.8636	110.756	24.9036	8.0884	3.21274	0.135363
1724	B150	B010	39.7829	11.149	203.864	0.797233	25.8181	80.9261	108.682	24.9031	7.67319	3.17891	-0.205657
1725	B150	B011	37.0253	10.8575	175.954	0.798138	29.0212	87.7134	110.032	24.0113	8.43817	3.16711	-0.601778
1726	B150	B012	38.8112	11.5348	191.271	0.79299	26.2873	87.5118	112.025	24.1912	7.93879	3.14952	-0.337279
1727	B150	B013	42.2739	11.7632	190.497	0.791605	27.4775	87.6055	117.263	24.3845	8.02956	3.18304	0.502439
1728	B150	B015	39.0695	10.5219	203.537	0.792659	26.6699	80.0928	108.142	24.1819	7.4729	3.29632	-0.382808
1729	B150	B019	43.2607	11.9184	196.969	0.775184	27.4169	86.5044	120.029	25.7827	8.27084	3.10049	0.800562
1730	B150	B021	39.4508	12.5089	175.917	0.783216	26.4567	90.7588	109.79	23.4346	8.02339	3.12779	-0.277675
1731	B150	B024	42.1349	10.9574	211.166	0.805125	26.5836	88.1812	113.439	23.4103	7.49921	3.29706	0.393676
1732	B150	B026	36.9468	10.8403	176.09	0.797437	29.0247	87.7466	110.044	23.9898	8.4372	3.16831	-0.618817
1733	B150	B027	43.1306	12.1088	188.218	0.797429	27.0803	82.6132	121.648	25.3364	8.24635	3.08921	0.721355
1734	B150	B028	41.3179	11.8164	199.656	0.794103	26.4109	83.4319	109.659	24.6871	7.94438	3.12994	0.186108
1735	B150	B029	40.8634	12.0114	188.333	0.804224	25.8622	86.3145	113.279	24.9521	7.9984	3.05581	0.0832043
1736	B150	B030	41.4639	12.3715	184.049	0.783128	27.3656	87.5598	114.364	24.1368	8.10239	3.16878	0.29573
1737	B150	B031	37.4725	11.3153	183.235	0.781509	27.0709	85.8744	113.518	23.5934	8.04447	3.1755	-0.635318
1738	B150	B032	37.3824	10.1796	197.892	0.782441	26.3698	88.0102	115.225	24.7205	8.25192	3.0572	-0.633196
1739	B150	B033	39.4437	12.3584	198.135	0.763905	24.5936	87.6294	108.805	24.9694	7.94412	3.05591	-0.307394
1740	B150	B035	40.2279	11.0901	194.034	0.794753	27.2631	85.5311	114.265	24.8521	8.34272	3.08167	0.045979
1741	B150	B040	41.9546	11.7473	207.901	0.781396	24.8214	78.1067	114.585	24.341	7.55469	3.10484	0.160247
1742	B150	B044	38.7412	11.8258	182.913	0.78362	26.3945	89.4281	110.606	23.7395	7.82673	3.21141	-0.409683
1743	B150	B048	40.9976	11.9451	192.141	0.788783	26.3384	88.4267	117.067	24.6607	8.22713	3.01896	0.188986
1744	B150	B051	41.559	11.4493	199.571	0.785186	27.1467	87.5843	113.161	24.9813	8.08564	3.14263	0.336419
1745	B150	B052	39.7214	11.2255	192.661	0.779464	28.363	87.0274	118.868	24.604	8.12953	3.22422	0.0782524
1746	B150	B058	39.5511	12.3779	198.035	0.764186	24.7226	87.4735	109.073	24.9542	7.95114	3.06159	-0.272224
1747	B150	B059	40.4357	10.8928	192.38	0.809319	28.0305	80.4766	112.47	25.4867	7.93884	3.25837	0.127558
1748	B150	B060	40.7533	11.0931	206.024	0.802957	26.5845	79.8178	110.818	24.6373	7.4023	3.29722	0.0649037
1749	B150	B061	39.4911	11.3724	191.308	0.799789	26.8529	74.2407	109.059	24.8197	7.53997	3.2691	-0.27947
1750	B150	B062	39.3784	11.1133	186.624	0.808524	26.9408	83.2706	108.553	23.4844	7.644	3.26232	-0.328335
1751	B150	B063	41.7161	11.7152	201.226	0.786235	26.5334	79.6696	114.703	24.8893	7.54186	3.22036	0.278242
1752	B150	B064	37.5453	11.4085	191.266	0.810586	24.5696	83.2259	108.153	23.3625	7.47502	3.07815	-0.871884
1753	B150	B065	38.8774	11.2009	202.193	0.772809	24.5215	81.5482	112.487	24.1155	7.51142	3.11919	-0.557215
1754	B150	B067	40.5535	11.1104	204.176	0.80641	26.8616	86.6283	108.53	24.2186	7.56305	3.27111	0.0556505
1755	B150	B072	39.3272	11.3205	193.295	0.794609	26.1867	89.4978	110.822	24.045	7.65689	3.18815	-0.280068
1756	B150	B073	37.7002	11.8369	186.636	0.780066	26.023	84.8202	109.006	23.5431	7.94192	3.11778	-0.69416
1757	B150	B074	41.708	11.8636	197.005	0.814901	25.3696	82.1217	111.417	24.6195	7.47362	3.20327	0.194379
1758	B150	B075	38.1314	11.8966	178.569	0.791257	26.969	88.6105	111.203	23.7379	7.74227	3.21619	-0.497786
1759	B150	B076	38.2838	11.9312	172.846	0.804772	27.6029	88.3656	111.733	23.2526	7.7696	3.23057	-0.442463
1760	B150	B079	39.9605	10.6996	210.622	0.815976	25.7563	87.044	107.843	23.9295	7.53089	3.19443	-0.158545
1761	B150	B081	38.7334	10.9987	197.038	0.789432	26.2826	85.407	112.46	23.3296	7.569	3.23609	-0.440117
1762	B150	B082	39.1402	12.0845	183.497	0.802854	25.2188	91.3264	107.527	22.7515	7.5217	3.18603	-0.466384
1763	B150	B083	36.8261	10.94	198.466	0.778939	25.8885	83.0305	110.315	24.5037	7.67041	3.18707	-0.832262
1764	B150	B085	42.21	11.3155	206.57	0.792345	26.7542	81.5988	113.834	24.7908	7.51604	3.25352	0.405294
1765	B150	B087	39.9656	11.9706	179.344	0.788408	27.6709	86.7821	113.688	23.5366	8.10001	3.19502	-0.0564686
1766	B150	B088	40.2566	11.081	194.774	0.794251	27.2205	85.2295	114.442	24.8525	8.33773	3.08345	0.0514822
1767	B150	B089	39.3646	11.178	188.738	0.789536	26.8364	75.9397	113.158	24.6135	7.93602	3.17965	-0.294968
1768	B150	B090	38.8275	11.1517	192.723	0.782711	26.9419	83.2076	114.416	24.9445	7.94747	3.15055	-0.302417
1769	B150	B091	40.4286	11.3404	181.083	0.815674	28.2196	85.3994	112.786	24.1401	8.01532	3.22301	0.0878436
1770	B150	B092	41.2087	11.5101	204.061	0.789633	26.6334	82.1703	111.77	24.4879	7.38869	3.32914	0.182277
1771	B150	B093	39.9656	11.1152	190.059	0.798681	27.9236	87.1411	114.154	25.1818	8.06283	3.19845	0.0617078
1772	B150	B094	38.7367	11.0563	190.673	0.798918	26.7747	82.7753	111.527	24.52	7.74792	3.2009	-0.384289
1773	B150	B095	39.5454	11.5268	191.632	0.780451	26.471	86.8266	115.229	24.647	8.0473	3.13181	-0.150062
1774	B150	B096	40.72	11.0455	190.749	0.804486	28.0539	79.807	116.614	24.5172	7.94099	3.22276	0.158407
1775	B150	B097	38.678	11.2865	185.484	0.794623	27.1083	88.7493	112.703	24.3823	7.93434	3.16661	-0.333043
1776	B150	B104	39.4519	10.4438	202.225	0.801243	25.8547	81.6578	113.872	24.3592	7.32967	3.246	-0.313797
1777	B150	B105	39.3838	12.2746	183.799	0.796334	25.6214	88.5029	111.61	23.9348	7.72837	3.11579	-0.299442
1778	B150	B106	39.0364	11.8489	183.347	0.788914	27.7291	84.4761	115.157	25.1761	8.05367	3.19085	-0.133608
1779	B150	B107	39.4839	11.5243	190.538	0.777101	28.2185	89.4997	114.847	25.38	8.2141	3.17891	0.0352504
1780	B150	B108	40.9529	11.6126	199.086	0.804679	26.4542	85.5508	111.428	24.6194	7.75139	3.19745	0.154957
1781	B150	B112	41.8188	11.4419	206.953	0.794384	26.7604	82.7346	113.467	24.6288	7.38853	3.32476	0.358648
1782	B150	B113	39.4574	11.6352	189.453	0.798105	25.8104	89.3791	109.204	23.3268	7.74499	3.16656	-0.323232
1783	B150	B114	42.7432	11.472	201.131	0.8023	27.9323	77.2934	114.051	25.0659	7.7249	3.3001	0.615222
1784	B150	B115	38.7732	11.9683	182.14	0.787506	26.9618	88.1372	108.974	23.4471	7.72595	3.24851	-0.389949
1785	B150	B116	42.2989	11.7087	185.248	0.800686	28.7601	80.8761	112.784	24.6553	8.40554	3.15258	0.521434
1786	B150	B118	40.583	12.048	188.983	0.825819	24.6531	92.3031	109.351	23.14	7.30538	3.1541	-0.142764
1787	B150	B119	40.3916	10.7113	202.948	0.811153	26.62	78.0385	110.052	24.852	7.55119	3.26481	-0.0450339
1788	B150	B120	41.3586	12.5364	189.001	0.795082	26.5448	87.4581	111.665	23.385	7.89866	3.17917	0.202836
1789	B150	B121	41.3917	11.4625	206.225	0.788515	26.5749	84.0833	112.168	24.4006	7.32622	3.33021	0.227072
1790	B150	B123	40.2492	10.8092	205.134	0.787827	26.645	89.2638	112.141	25.5213	7.99847	3.13079	0.0508934
1791	B150	B125	41.8787	12.2448	200.338	0.77405	25.827	81.3361	114.476	25.445	8.33143	2.97026	0.321915
1792	B150	B126	41.7153	11.8771	196.695	0.814891	25.418	81.869	111.287	24.6176	7.48616	3.20312	0.196303
1793	B150	B127	41.5848	11.8687	196.615	0.813785	25.3553	81.9581	111.206	24.6168	7.47926	3.20241	0.162265
1794	B150	B128	44.2248	11.6337	206.842	0.766852	27.8297	89.7831	117.258	24.6772	8.27021	3.12664	0.976444
1795	B150	B129	40.2997	12.3532	179.628	0.801751	26.4056	87.4674	112.987	24.298	7.7769	3.17157	-0.0290483
1796	B150	B130	38.0286	11.1402	191.479	0.807493	26.1939	83.1643	107.864	24.2141	7.65296	3.18616	-0.598237
1797	B150	B131	38.0092	11.676	185.818	0.799421	25.1833	86.0994	109.017	22.9804	7.88953	3.10581	-0.703056
1798	B150	B132	38.333	11.8123	185.068	0.797066	25.2118	86.8191	109.555	23.0165	7.88593	3.10047	-0.626794
1799	B150	B133	38.893	11.6754	176.297	0.790046	27.3713	84.6909	113.858	24.5449	8.17786	3.14745	-0.294302
1800	B150	B135	39.9821	12.4865	168.891	0.789106	27.887	87.3283	112.814	24.3639	8.17587	3.19888	-0.0130376
1801	B150	B138	45.6392	11.7215	191.198	0.794532	29.6694	84.8362	115.472	24.7296	8.30894	3.19115	1.30343
1802	B150	B139	40.2754	10.8428	200.558	0.798803	26.4848	83.0441	111.839	24.9826	7.91545	3.13076	-0.0463126
1803	B150	B140	39.2757	10.7883	198.965	0.793693	27.1036	81.1035	111.152	24.4971	7.55349	3.31026	-0.242701
1804	B150	B145	42.1275	11.8766	198.704	0.772994	27.1756	90.5104	115.259	25.1547	8.33795	3.06851	0.512724
1805	B150	B146	44.4036	10.2584	208.653	0.810234	28.8515	91.0118	118.771	25.2226	8.19577	3.14088	1.10578
1806	B150	B147	38.7791	11.3439	194.584	0.805477	25.8687	84.7571	108.148	24.2306	7.73875	3.15686	-0.428183
1807	B150	B149	39.0423	11.4423	190.873	0.793974	26.7299	80.556	112.723	25.185	7.95061	3.1165	-0.277079
1808	B150	B159	39.9431	11.2786	200.199	0.794166	25.1648	93.5496	109.532	23.976	7.52619	3.18559	-0.20035
1809	B150	B163	38.1246	10.9079	190.7	0.795333	26.6621	86.8462	109.615	24.2753	7.40461	3.28469	-0.546117
1810	B150	B165	37.6461	10.9374	190.565	0.779517	27.3136	89.66	115.523	24.5213	8.08929	3.15426	-0.480554
1811	B150	B176	42.2906	12.6425	198.805	0.750877	25.6254	87.7153	117.109	25.0526	8.41143	2.95659	0.425604
1812	B150	B181	42.8172	11.4253	202.9	0.806843	27.7258	78.5307	113.477	25.1255	7.71477	3.30048	0.636429
1813	B150	B184	37.1401	10.8563	189.805	0.790496	26.5129	86.0607	113.939	24.1385	7.91264	3.19904	-0.689601
1814	B150	B185	39.323	11.1809	196.684	0.773269	27.2082	86.8992	118.05	25.7853	8.09881	3.13531	-0.0556851
1815	B150	B187	39.1969	11.1069	188.697	0.79995	26.9496	80.4855	114.396	24.7146	8.145	3.1434	-0.236105
1816	B150	B193	42.009	10.9706	195.233	0.795088	27.2276	89.9747	117.429	25.4086	8.28504	3.02374	0.442202
1817	B150	B194	41.061	10.8326	205.301	0.78281	27.3264	85.8972	116.285	26.0362	8.33349	3.07735	0.315554
1818	B150	B197	42.3046	11.7097	185.173	0.80142	28.8623	80.3615	113.306	24.6665	8.38038	3.16604	0.535704
1819	B150	B198	38.9812	10.9963	199.349	0.800946	26.3885	85.0581	109.568	24.6572	7.63168	3.23584	-0.308499
1820	B150	B200	38.6944	12.2186	186.069	0.767597	25.4416	88.8925	113.729	24.907	8.03106	3.01114	-0.417537
1821	B150	B201	45.2894	11.3267	222.027	0.788411	26.1134	89.2475	122.236	26.9057	8.3521	2.98253	1.3021
1822	B150	B203	38.8514	10.995	197.11	0.794074	27.5874	86.8556	113.362	24.5457	7.99367	3.20829	-0.19101
1823	B150	B207	38.8548	11.8848	179.687	0.787254	27.125	90.5314	112.613	24.004	8.02671	3.19428	-0.281716
1824	B150	B208	39.5166	10.4751	200.475	0.812613	27.096	74.999	109.826	24.9539	7.65282	3.25849	-0.221281
1825	B150	B210	40.0007	11.358	186.529	0.807191	27.6382	84.5493	112.934	24.7591	7.89697	3.21989	-0.00156036
1826	B150	B213	38.3574	10.7806	193.852	0.814206	26.687	83.8056	108.062	24.4051	7.82061	3.17255	-0.473387
1827	B150	B214	43.2899	11.0729	218.004	0.780201	26.6942	87.2887	122.555	26.958	8.30556	3.07624	0.920526
1828	B150	B216	39.5536	11.372	201.168	0.766056	26.348	85.1125	113.134	25.2943	7.7895	3.20834	-0.147607
1829	B150	B217	42.3443	11.511	207.312	0.761423	26.8704	84.1903	114.953	26.1114	8.31323	3.04463	0.515919
1830	B150	B219	39.2027	10.8879	193.013	0.801014	27.6719	87.4977	115.869	24.3326	8.06074	3.20685	-0.110708
1831	B150	B222	40.7158	10.9318	192.024	0.816297	27.8134	82.5501	112.474	25.249	7.97944	3.20675	0.170536
1832	B150	B224	38.4643	10.8568	192.382	0.793536	27.0348	84.4406	113.436	24.3793	7.75177	3.21985	-0.400652
1833	B150	B227	39.9441	12.0807	190.102	0.787994	26.5948	87.8704	114.546	24.4002	7.83832	3.1597	-0.0364589
1834	B150	B229	39.4034	11.1585	189.936	0.788305	26.7955	75.1687	112.63	24.6859	7.95921	3.16937	-0.296199
1835	B150	B232	42.0139	11.7064	199.751	0.771059	26.876	88.5852	114.524	25.439	8.19685	3.05678	0.425862
1836	B150	B233	41.8438	12.0791	185.792	0.807501	27.1755	91.4518	111.566	24.932	7.95773	3.14799	0.399042
1837	B150	B234	43.4558	11.2084	208.762	0.802904	27.5572	80.7467	114.999	25.2474	7.68503	3.28416	0.785245
1838	B150	B238	39.7026	11.6989	182.45	0.802352	27.5285	83.0417	110.6	24.4999	7.93201	3.22577	-0.115944
1839	B150	B239	38.5419	11.0043	190.37	0.798055	26.684	81.2419	111.917	24.3625	7.76915	3.20431	-0.446366
1840	B150	B242	47.3938	12.4519	186.295	0.794142	29.7027	84.4011	115.79	24.6581	8.44845	3.13357	1.66222
1841	B150	B244	40.4803	10.493	196.653	0.818329	27.5203	83.9595	112.061	25.0429	8.02449	3.24109	0.114088
1842	B150	B246	38.8582	11.5247	188.013	0.774209	26.9385	86.213	116.151	24.7749	8.16363	3.13027	-0.257503
1843	B150	B259	38.3399	10.6095	193.96	0.818468	26.8879	85.0247	109.466	24.7009	7.84703	3.17092	-0.42578
1844	B150	B260	39.9786	11.4605	187.732	0.781352	28.9069	85.9797	111.538	25.2573	7.92349	3.32465	0.105048
1845	B150	B261	38.0006	10.7014	189.09	0.80472	27.5406	79.7994	111.3	25.0621	7.96772	3.21328	-0.465619
1846	B150	B264	39.1785	10.7791	198.207	0.793249	27.1102	81.2519	110.977	24.4371	7.54605	3.31343	-0.271266
1847	B150	B265	38.7039	12.2628	181.461	0.773782	26.7612	87.0233	107.577	23.9678	8.02488	3.17672	-0.410992
1848	B150	B267	43.734	11.2791	206.978	0.78082	27.2081	85.7014	115.603	25.1982	8.10181	3.09877	0.783167
1849	B150	B268	39.237	11.2589	185.628	0.794889	27.6621	83.65	113.986	24.9478	7.89412	3.23089	-0.166049
1850	B150	CX2	42.4586	11.336	205.644	0.783032	26.9544	84.5828	121.956	26.1026	8.03483	3.10909	0.637731
1851	B150	CX3	38.053	10.4744	200.257	0.77322	26.9334	86.7514	108.62	24.5241	7.94299	3.22699	-0.518477
1852	B150	CX5	41.8796	11.96	188.703	0.790283	27.8686	87.7496	119.92	25.8426	8.31292	3.11507	0.576361
1853	B150	CX8	44.4616	12.0312	182.771	0.798258	29.3877	85.112	114.957	26.6652	8.70173	3.07717	1.14415
1854	B150	CX9	39.9484	11.7202	207.833	0.76606	24.1335	85.6091	109.331	25.0841	8.12745	2.9329	-0.261135
1855	B150	CX12	41.3288	11.1576	218.999	0.755417	24.8342	80.3937	115.521	25.2612	7.6413	3.09527	0.0880232
1856	B150	CX13	41.9346	11.7586	193.945	0.786939	27.3045	84.1034	116.31	25.0715	8.05467	3.12973	0.420415
1857	B150	CX15	35.6357	12.3795	179.539	0.73915	25.5127	79.7137	108.239	23.5804	8.22286	2.98028	-1.26216
1858	B150	CX17	39.5819	11.6085	219.994	0.737993	23.5639	81.8976	111.8	24.6358	7.69747	3.00501	-0.405595
1859	B150	CX18	42.6182	11.2998	201.637	0.7889	27.5108	78.0504	110.29	25.1274	8.17837	3.0915	0.462394
1860	B150	CX19	41.7422	10.9879	221.318	0.774093	25.3614	81.8167	115.735	24.8963	7.43639	3.21113	0.254828
1861	B150	CX20	44.0462	11.3557	220.843	0.810003	25.672	87.303	119.791	25.9165	7.69189	3.10222	0.949416
1862	B150	CX21	43.4909	11.3347	206.942	0.773995	26.8568	87.7816	119.701	25.782	8.42093	3.0492	0.819561
1863	B150	CX22	42.5455	11.302	211.465	0.76858	26.5843	87.4284	115.33	26.0147	8.28846	3.01776	0.56797
1864	B150	CX23	40.3578	11.6211	188.508	0.782444	27.235	83.1475	120.042	24.7342	8.14327	3.14235	0.0979589
1865	B150	CX24	39.8659	11.3823	197.81	0.799564	26.4618	87.8179	113.723	24.9812	8.21632	3.04893	-0.0238723
1866	B150	CX25	41.5125	11.1458	200.585	0.76531	27.4055	90.0967	119.573	25.7698	8.26486	3.0854	0.415693
1867	B150	CX27	40.1423	11.5467	194.072	0.782163	25.9583	85.7574	114.028	24.642	7.90898	3.09899	-0.104503
1868	B150	CX31	39.9858	12.1641	197.951	0.76957	25.681	86.7361	114.663	25.4481	8.302	2.99882	-0.0262943
1869	B150	CX35	43.1804	11.7498	207.03	0.771252	26.9648	84.715	119.539	26.0045	8.06085	3.15006	0.782598
1870	B150	CX42	41.7343	10.9895	221.045	0.773756	25.3585	81.8237	115.666	24.9134	7.45276	3.20869	0.251944
1871	B150	CX50	40.429	11.6055	197.958	0.757874	26.9994	90.5616	113.757	25.3881	8.16994	3.13807	0.11761
1872	B150	CX51	39.9185	11.4113	180.394	0.80961	28.305	87.9224	114.821	24.952	8.03956	3.22145	0.0734639
1873	B150	CX52	41.525	11.6512	193.598	0.79146	27.1914	86.0196	113.913	25.0764	8.08111	3.10129	0.311424
1874	B150	CX53	37.7541	11.0452	183.986	0.796099	27.1714	86.284	120.46	26.1707	8.334	3.07578	-0.34985
1875	B150	CX54	38.4471	12.0072	184.794	0.780245	26.6392	87.2798	112.026	24.3444	8.0351	3.13886	-0.393574
1876	B150	CX55	41.2011	11.0767	199.838	0.809324	27.5329	80.7565	114.047	25.1323	7.85101	3.2098	0.278865
1877	B150	CX60	41.0218	12.1739	201.648	0.784919	25.2211	89.2135	116.099	25.3397	8.1077	2.98454	0.19513
1878	B150	CX61	37.5698	11.1438	182.422	0.787342	27.9381	84.817	117.129	25.1885	7.99913	3.21704	-0.441146
1879	B150	CX64	45.1369	12.5131	196.705	0.787237	26.5872	87.3858	116.084	24.0534	8.02159	3.06389	1.00214
1880	B150	CX68	39.9354	12.0838	184.269	0.773585	26.0546	80.3305	112.456	23.4745	8.18099	3.04795	-0.272459
1881	B150	CX69	39.0689	11.8595	184.435	0.787688	25.8946	85.9641	112.568	24.3217	8.02809	3.0327	-0.374979
1882	B150	CX70	41.7029	11.8614	198.631	0.788021	26.0894	83.5779	117.038	24.9551	8.14146	3.03983	0.31398
1883	B150	CX71	41.1122	11.7264	191.505	0.787503	28.2168	87.379	114.312	25.2051	8.34151	3.1796	0.373955
1884	B150	CX73	41.4839	10.5824	193.627	0.78928	28.1048	83.6698	119.537	26.1788	8.4129	3.12538	0.415978
1885	B150	CX75	41.9134	11.7217	192.19	0.780736	27.4498	80.6169	118.258	24.7065	8.16928	3.12632	0.39018
1886	B150	CX76	40.8581	12.0531	185.997	0.791525	27.182	89.812	119.024	24.1653	8.19519	3.10784	0.234078
1887	B150	CX79	41.7968	11.8834	200.919	0.776981	25.692	84.6426	115.432	25.2915	8.20524	3.00906	0.299302
1888	B150	CX80	40.4289	11.3684	191.811	0.777441	26.6465	83.5369	119.662	25.0667	8.29074	3.04194	0.0534692
1889	B150	CX82	42.7777	12.1943	202.34	0.78761	26.865	93.1627	119.141	25.644	8.02278	3.12833	0.77358
1890	B150	CX83	41.5585	12.945	197.801	0.763314	25.7836	87.1705	111.065	25.297	8.21526	3.02013	0.28425
1891	B150	CX84	41.1735	12.095	206.228	0.774525	26.2627	90.1869	115.337	26.0623	7.86623	3.15679	0.364926
1892	B150	CX85	41.3803	11.9742	201.361	0.804699	24.6235	85.2271	113.328	24.4719	7.65281	3.05028	0.103383
1893	B150	CX86	42.344	11.3805	211.19	0.791638	25.0486	82.9398	114.091	25.218	7.61838	3.08354	0.331806
1894	B150	CX87	45.3355	11.4332	225.468	0.793783	25.0066	84.5215	115.445	25.8755	7.59668	3.10307	1.06066
1895	B150	CX88	39.1428	10.9047	188.851	0.814931	27.7807	82.2923	113.677	25.078	7.89183	3.23872	-0.147722
1896	B150	CX90	46.5187	12.5502	204.828	0.773113	27.2519	85.9811	118.953	25.6405	8.52272	3.05125	1.49756
1897	B150	CX91	40.3387	11.6708	203.132	0.77605	25.7206	83.9864	118.476	25.7503	8.09414	3.06543	0.0838561
1898	B150	CX92	44.0924	12.0785	202.48	0.777852	26.3629	89.168	117.46	25.0565	8.18668	3.02395	0.854671
1899	B150	CX93	41.4457	11.7747	195.196	0.778702	28.2683	88.0942	116.405	24.7397	8.45179	3.16535	0.466454
1900	B150	CX94	40.109	12.0059	190.988	0.78305	26.0542	87.1336	115.957	24.5354	8.03965	3.12456	-0.0243217
1901	B150	CX96	40.4823	11.9829	200.602	0.769509	25.2794	86.0512	112.389	24.465	7.93182	3.02769	-0.0791305
1902	B150	CX97	39.1018	11.0697	193.203	0.774437	26.6846	83.0319	118.814	25.3237	8.03329	3.11823	-0.222631
1903	B150	CX98	40.5263	11.9539	184.709	0.783007	27.9565	84.7157	116.433	24.6761	8.18424	3.16192	0.164485
1904	B150	CX99	39.2855	11.4007	185.404	0.789131	27.9953	86.092	113.659	24.0637	8.2712	3.19548	-0.129544
1905	B150	CX100	46.2815	12.4743	204.448	0.774772	27.1198	85.4778	118.922	25.5852	8.49738	3.04944	1.42707
1906	B150	CX101	40.4216	10.8641	208.978	0.780629	27.3829	89.706	112.26	25.2994	7.80818	3.23161	0.157536
1907	B150	CX102	38.663	11.5045	184.227	0.815594	26.8762	81.0801	110.661	24.0822	7.8359	3.14667	-0.409177
1908	B150	CX107	40.047	12.3052	179.02	0.778379	27.7504	86.8246	110.38	23.3952	8.13547	3.20238	-0.0669337
1909	B150	CX114	39.4997	11.4077	191.762	0.80188	26.9329	74.248	109.453	24.8404	7.57104	3.26807	-0.251715
1910	B150	CX115	39.6825	11.4262	207.188	0.78168	25.7963	82.7605	112.584	24.3273	7.97482	3.07588	-0.178944
1911	B150	CX117	40.8688	11.3066	187.545	0.801087	27.9771	83.4104	112.304	24.3523	8.27788	3.12763	0.150043
1912	B150	CX118	37.6345	11.0878	205.322	0.77325	25.9431	78.9891	113.398	25.0957	7.85789	3.08325	-0.606793
1913	B150	CX119	39.693	11.5927	212.675	0.773093	24.5918	84.1198	115.905	24.1701	7.3522	3.15807	-0.232099
1914	B150	CX120	41.9401	12.4132	176.22	0.77924	28.4071	90.1009	119.345	24.6165	8.54397	3.08966	0.527384
1915	B150	CX121	41.5487	12.6014	188.628	0.793499	26.5375	90.9411	115.139	24.9171	8.24966	3.03422	0.372126
1916	B150	CX122	42.05	12.3748	197.347	0.773482	26.2226	80.0685	115.104	25.041	7.90401	3.10596	0.346533
1917	B150	CX123	38.662	10.9035	193.329	0.794769	27.7078	80.294	111.798	25.3808	7.8688	3.21138	-0.291657
1918	B150	CX125	44.3944	12.1592	201.938	0.78119	26.3812	89.2615	116.889	25.0657	8.19001	3.02436	0.918558
1919	B150	CX126	42.9219	11.7475	205.765	0.760072	27.0623	87.0159	117.222	26.2259	8.19733	3.07405	0.696248
1920	B150	CX128	41.3977	10.7757	202.317	0.810535	27.312	83.9179	118.739	25.0208	8.16095	3.1456	0.38047
1921	B150	CX130	39.2767	10.9786	191.345	0.797292	27.4009	90.4011	116.057	24.6137	8.14089	3.16157	-0.0958636
1922	B150	CX131	42.4391	11.2155	203.976	0.798507	28.2919	81.8265	112.183	25.5107	7.93508	3.26932	0.618155
1923	B150	CX133	40.8626	11.3206	206.287	0.772717	27.907	87.4659	112.075	24.2632	7.64913	3.3593	0.241822
1924	B150	CX134	43.1239	11.6759	205.293	0.766791	26.8685	90.3063	116.305	26.0537	8.27564	3.03449	0.724694
1925	B150	CX141	40.9116	11.3659	194.45	0.792384	27.0194	88.1227	118.496	24.5947	8.14244	3.12356	0.228264
1926	B150	CX144	40.0633	10.4042	205.626	0.778997	27.3757	87.2486	117.437	25.752	8.15647	3.14477	0.0975458
1927	B150	CX145	45.9804	12.2352	192.978	0.78842	29.57	90.9049	123.531	26.7364	8.69974	3.12579	1.67615
1928	B150	CX146	42.1256	12.3655	185.525	0.798141	25.7851	86.4392	114.915	23.1902	8.01013	3.11032	0.269535
1929	B150	CX147	40.4304	11.6606	193.737	0.79208	26.1542	84.071	116.356	24.8085	8.08283	3.05843	0.0244116
1930	B150	CX148	39.5084	11.5369	184.58	0.797701	26.985	84.6204	117.375	24.9872	8.14281	3.09395	-0.106445
1931	B150	CX150	42.7195	13.2003	194.411	0.754104	26.2777	84.3052	114.371	24.7818	8.22588	3.03255	0.515069
1932	B150	CX152	41.9411	11.1981	201.742	0.776951	27.0101	86.0716	118.692	25.7908	8.20513	3.09344	0.463279
1933	B150	CX153	39.9511	12.068	182.739	0.787083	27.0453	80.0878	114.921	24.5992	8.0378	3.14745	-0.0797655
1934	B150	CX154	41.6526	12.0304	192.041	0.778871	28.561	86.8093	117.197	25.4456	8.43839	3.13897	0.552347
1935	B150	CX155	38.8418	10.9641	189.444	0.792054	27.317	87.2517	116.978	24.3299	8.18027	3.15148	-0.233892
1936	B150	CX156	39.2611	11.3997	193.104	0.781687	25.7898	82.0813	116.272	25.3287	8.32754	2.96729	-0.264284
1937	B150	CX157	37.676	11.2346	188.051	0.770253	27.4405	86.4253	113.946	24.4787	8.05607	3.20664	-0.504455
1938	B150	CX158	38.7259	12.2454	173.37	0.775795	27.8501	86.7619	116.253	25.1215	8.39528	3.11474	-0.200273
1939	B150	CX160	38.9775	11.4133	180.944	0.810061	27.2559	87.6723	112.135	24.6703	8.32321	3.06719	-0.239963
1940	B150	CX161	40.0822	12.717	202.502	0.765811	24.6188	84.4222	109.138	24.4259	7.93242	3.05064	-0.167554
1941	B150	CX162	38.3551	11.3846	198.297	0.779996	25.2492	87.6715	109.414	24.1995	7.49832	3.21495	-0.550654
1942	B150	CX182	41.5396	11.6481	194.412	0.789706	27.2256	86.118	113.669	25.0475	8.08713	3.10168	0.315237
1943	B150	CX206	41.093	12.4256	193.352	0.776961	25.3271	85.9891	116.995	26.4568	8.29897	2.96026	0.22354
1944	B150	CX207	41.0526	11.6273	197.539	0.767925	26.73	86.0854	112.427	25.5359	8.24698	3.06004	0.175501
1945	B150	CX210	41.2398	11.7822	190.41	0.78926	26.6742	86.7794	115.337	24.5233	7.99832	3.10569	0.194349
1946	B150	CX218	44.8315	11.7926	204.656	0.784385	27.0518	90.6802	121.208	26.7072	8.33216	3.00287	1.19134
1947	B150	CX219	42.9148	12.4425	188.28	0.792951	27.808	85.9169	112.218	25.4426	8.08293	3.15482	0.674309
1948	B150	CX221	41.887	11.7972	193.561	0.787097	27.2756	78.0371	113.259	24.8301	8.08825	3.11114	0.314922
1949	B150	CX225	40.6994	12.4451	193.553	0.755577	25.9672	84.9525	114.602	25.6042	8.23131	3.00304	0.0790119
1950	B150	CX226	40.8619	12.2878	190.388	0.764175	26.9005	85.6051	118.079	25.203	8.30722	3.03066	0.202671
1951	B150	CX227	41.8842	11.693	187.886	0.794493	28.3003	87.4134	114.858	24.98	8.19806	3.17085	0.4847
1952	B150	CX228	39.9127	12.0711	193.056	0.779137	25.801	89.7442	111.862	23.7704	7.54151	3.21057	-0.166313
1953	B150	CX230	40.5147	11.8632	202.185	0.769916	25.7625	86.4683	114.098	25.6279	8.30005	2.98617	0.0739452
1954	B150	CX231	39.1719	11.6968	187.4	0.761811	26.7448	90.0006	116.064	24.8383	7.98589	3.10482	-0.229914
1955	B150	CX232	42.632	11.7568	193.267	0.787931	27.081	86.1179	116.945	24.7306	8.11665	3.12396	0.543492
1956	B150	CX233	40.1783	12.3142	192.816	0.768274	25.7389	87.2263	117.105	24.7749	7.91201	3.07001	-0.0339547
1957	B150	CX235	41.8791	12.1145	190.721	0.772776	25.7857	82.6039	115.487	24.7443	8.02607	3.03132	0.20756
1958	B150	CX237	39.2028	11.6694	205.559	0.757159	25.5773	86.485	114.921	25.88	7.78507	3.13254	-0.195302
1959	B150	CX238	39.29	11.6816	205.272	0.757818	25.784	86.4917	115.456	25.9262	7.79866	3.13665	-0.151942
1960	B150	CX240	45.2986	12.3869	196.468	0.78945	26.9106	83.5391	122.73	25.483	8.13001	3.10692	1.19918
1961	B150	CX247	41.3054	11.0852	207.492	0.78791	25.865	83.041	114.739	24.4205	8.22926	3.00969	0.151482
1962	B150	CX249	44.0224	11.6655	200.498	0.797982	27.961	84.3533	116.278	26.0306	8.36981	3.0791	0.986569
1963	B150	CX267	38.6297	11.601	187.225	0.795903	25.3619	85.4946	111.269	24.1776	7.87135	3.11872	-0.495289
1964	B150	CX268	41.8823	11.572	199.618	0.792087	26.8679	85.7073	119.768	25.7271	8.0399	3.13121	0.497748
1965	B150	CX270	39.6348	10.9283	197.935	0.78301	27.373	89.243	114.514	25.5341	8.12869	3.17838	0.00175521
1966	B150	CX273	39.1472	11.6996	186.953	0.761916	26.7817	90.1259	116.081	24.8584	7.99351	3.10438	-0.231608
1967	B150	CX274	39.1848	11.6987	187.155	0.762842	26.7763	90.2055	116.039	24.8307	7.98559	3.10588	-0.223386
1968	B150	CX275	39.1205	11.72	185.877	0.763779	26.7333	89.2574	115.661	24.6382	7.95792	3.11896	-0.262765
1969	B150	CX276	41.4866	12.3186	201.901	0.769191	25.4834	85.0963	113.822	25.1519	8.33552	2.98224	0.242379
1970	B150	CX278	40.6822	12.0509	193.066	0.775696	26.6386	86.8328	109.735	24.8062	8.1219	3.10064	0.0633988
1971	B150	CX288	47.0824	12.497	203.778	0.802806	27.513	85.4749	115.392	24.3652	8.20693	3.10493	1.5434
1972	B150	CX290	44.8462	12.0084	195.54	0.780667	29.2497	89.4685	124.574	26.2151	8.66397	3.10906	1.38605
1973	B150	CX291	45.1421	11.891	192.261	0.7797	29.4741	92.5337	119.132	25.6586	8.66889	3.15016	1.36595
1974	B150	CX296	42.0889	12.2033	200.04	0.762603	26.6613	91.4054	118.544	25.1007	8.1245	3.08669	0.510757
1975	B150	CX303	46.1579	11.0614	206.599	0.804088	29.0236	89.7021	119.732	25.5406	8.32288	3.10721	1.51642
1976	B150	CX304	43.4166	11.9181	190.509	0.804602	26.1891	89.4451	115.977	23.7822	7.99422	3.10258	0.602986
1977	B150	CX313	45.3693	12.136	189.999	0.798458	29.1716	83.9604	123.418	26.922	8.37472	3.1502	1.45096
1978	B150	CX314	44.7165	11.4033	213.094	0.785494	27.3169	85.0686	121.089	26.6466	8.22463	3.05615	1.17198
1979	B150	CX316	41.2733	11.6359	199.301	0.775891	26.9742	89.864	119.44	25.5147	8.21193	3.06479	0.372627
1980	B150	CX318	39.1117	10.8866	208.869	0.780404	25.5794	83.4089	116.225	25.1357	7.71753	3.1393	-0.264056
1981	B150	CX319	41.6016	11.6495	194.458	0.791048	27.1642	85.9284	113.933	25.0868	8.08348	3.09912	0.328271
1982	B150	CX328	39.4865	10.4631	202.183	0.800675	25.8709	81.6778	113.736	24.3674	7.36443	3.24312	-0.303617
1983	B150	CX340	45.296	11.5528	210.308	0.78492	26.7233	87.7178	120.582	25.9922	8.15568	3.01162	1.1878
1984	B150	CX341	40.3833	12.4789	203.699	0.758437	24.1546	84.3703	110.737	24.794	8.00523	2.95145	-0.165691
1985	B150	CX343	45.337	11.0933	202.458	0.81307	28.6548	96.8337	121.128	24.6968	8.26188	3.14977	1.36741
1986	B150	CX346	41.2694	10.9753	220.804	0.76989	25.3693	80.5259	115.342	25.0174	7.5584	3.18556	0.151
1987	B150	CX348	38.7913	11.9946	199.874	0.760668	24.0238	77.7515	112.92	25.3901	8.13625	2.88509	-0.540973
1988	B150	CX349	41.6102	12.3081	203.452	0.780896	24.6519	80.9565	114.08	24.495	7.96136	3.02056	0.149736
1989	B150	CX357	38.6218	12.6032	189.874	0.770389	25.2578	83.6165	109.898	24.3563	8.28457	2.95845	-0.47374
1990	B150	CX358	39.9011	12.6561	189.445	0.762802	25.471	87.9017	112.202	24.6843	8.28088	2.97692	-0.152904
1991	B150	CX360	42.7329	11.6868	208.747	0.771287	25.8912	84.3075	116.394	24.5565	8.11902	3.00942	0.471567
1992	B150	CX361	41.9916	11.467	204.332	0.785118	25.9135	88.555	113.785	24.9098	8.0306	3.06059	0.339017
1993	B150	CX362	42.0695	11.7284	195.594	0.749779	27.6862	85.6796	117.405	25.3702	8.45566	3.09149	0.475076
1994	B150	CX363	44.4088	11.9911	203.973	0.778192	27.2931	82.9467	118.152	25.2097	8.33236	3.03601	0.974331
1995	B150	CX364	38.8372	13.0137	189.544	0.755333	25.5663	89.4252	111.454	24.8474	8.07864	3.02426	-0.323514
1996	B150	CX366	43.1104	12.0398	203.064	0.779501	27.1296	83.2095	116.96	25.7733	8.34065	3.03166	0.737366
1997	B150	CX369	43.045	11.7108	204.376	0.770324	26.8727	89.0892	116.517	25.7201	8.20029	3.05957	0.691909
1998	B150	CX375	41.081	11.882	202.513	0.76021	26.1872	88.1771	115.512	25.8383	8.39423	3.00093	0.249402
[truncated: 42,638 more rows]
