# Supplementary material for: Hybrid breeding of rice via genomic selection
Source: Plant Biotechnol J. 2019 Jun 26;18(1):57–67. doi: 10.1111/pbi.13170 (PMC6920338; doi:10.1111/pbi.13170)
Supplement: Supplementary file 5 — Data S5 Predicted values of potential hybrids from the 3000 germplasms for 10 agronomic traits (predicted from phenotypic values of the 1495 hybrids in Sanya). [file PBI-18-57-s002.xlsx]

## Sheet: Data S5
Supplementary Data S5. Predicted values of potential hybrids from the 3000 germplasms for 10 agronomic traits (predicted from phenotypic values of the 1495 hybrids in Sanya)
Hybrid.ID	Maintainer	Variety	YD	PN	GN	SSR	KGW	HD	PH	PL	GL	GW	breeding.index
1	B137	B006	31.9863	12.1367	103.41	0.810677	28.2929	68.6227	69.2375	18.2842	7.55301	3.073	-0.78418
2	B137	B007	32.5504	12.2576	107.351	0.814479	29.392	71.4739	76.0812	19.0337	7.76917	3.04508	-0.334368
3	B137	B009	33.7307	11.6995	102.665	0.838495	31.4446	68.925	73.2426	18.906	7.87167	3.14126	0.042115
4	B137	B010	34.1633	11.8443	114.473	0.836103	29.4149	70.6539	76.3345	19.0352	7.4234	3.15142	0.14173
5	B137	B011	32.8579	12.5638	100.382	0.815196	31.0516	68.0066	71.5669	18.4419	8.0484	3.07846	-0.255158
6	B137	B012	32.3412	12.7438	106.912	0.792259	29.0404	67.3722	73.0117	18.8961	7.57897	3.0731	-0.519024
7	B137	B013	31.7722	11.4713	105.16	0.816159	29.7838	71.8325	73.7237	18.5922	7.79445	3.08081	-0.647955
8	B137	B015	34.7621	11.4849	100.975	0.854671	30.614	69.8348	78.094	18.9781	7.31365	3.26568	0.281196
9	B137	B019	32.5595	12.0109	105.666	0.808332	30.5258	72.745	79.1222	19.1822	7.96908	3.01564	-0.243637
10	B137	B021	33.0641	12.7626	99.0977	0.818071	28.8687	69.1517	72.7557	18.1334	7.70308	3.00674	-0.399614
11	B137	B024	34.2319	11.7234	110	0.835193	29.7574	72.7564	76.6649	18.7304	7.41071	3.19183	0.141106
12	B137	B026	32.8579	12.5526	100.787	0.815226	31.0567	68.0722	71.6591	18.4332	8.04439	3.08053	-0.251202
13	B137	B027	33.0132	12.1888	112.979	0.812971	29.5939	71.7373	75.3965	18.6343	7.76363	3.04052	-0.197058
14	B137	B028	32.9104	12.0364	106.298	0.822932	29.2744	66.7711	73.6004	18.6957	7.59489	3.06538	-0.383246
15	B137	B029	32.3432	12.6413	107.076	0.814006	28.8536	68.5205	72.7418	19.1131	7.82809	2.95944	-0.465332
16	B137	B030	32.2099	12.3198	100.927	0.812185	30.4892	72.123	73.144	18.2644	7.82178	3.09842	-0.466255
17	B137	B031	31.8883	12.2178	100.427	0.80871	30.1397	69.6425	77.7176	18.7546	7.80831	3.10003	-0.546706
18	B137	B032	30.5727	11.1399	106.088	0.810912	29.9604	72.3902	77.892	19.4495	7.94344	3.01017	-0.880799
19	B137	B033	32.3048	12.4283	109.738	0.800122	28.4038	71.1937	72.5338	19.0994	7.77254	3.00313	-0.49686
20	B137	B035	31.5091	11.4664	101.818	0.8151	31.0834	73.6637	76.7088	19.2781	8.01478	3.03491	-0.549917
21	B137	B040	34.732	12.1746	116.808	0.811476	28.0697	68.9686	76.2474	18.7942	7.4375	3.05425	0.13427
22	B137	B044	33.2148	12.686	104.663	0.809286	28.5577	70.0653	74.5819	18.5494	7.50522	3.07378	-0.301195
23	B137	B048	32.0501	12.6033	104.688	0.794657	28.7687	72.8132	71.5101	18.6378	7.92991	2.95471	-0.602763
24	B137	B051	32.9347	11.9838	108.754	0.80881	29.6814	71.2303	75.5405	18.9061	7.74432	3.04279	-0.266065
25	B137	B052	33.0248	12.2709	106.583	0.817026	31.1939	72.131	83.1589	18.9664	7.82585	3.14097	0.00933745
26	B137	B058	32.3288	12.4358	109.843	0.800047	28.4316	71.1711	72.5706	19.065	7.77003	3.00792	-0.488666
27	B137	B059	32.4986	10.957	106.832	0.83058	31.7444	70.9057	79.6749	19.5281	7.62437	3.26484	-0.182437
28	B137	B060	34.2785	11.2779	108.358	0.855137	30.0219	68.0424	75.9347	18.9149	7.23503	3.25291	0.102951
29	B137	B061	33.8206	11.1771	103.052	0.849887	30.5575	68.2734	76.1315	19.1772	7.36113	3.25278	-0.0104349
30	B137	B062	33.032	11.6213	101.222	0.837522	30.306	70.6531	75.4473	18.7224	7.51873	3.20182	-0.241952
31	B137	B063	34.329	11.485	113.263	0.85907	30.0603	71.5512	77.8654	18.6986	7.50024	3.19811	0.253515
32	B137	B064	33.7648	13.2701	103.693	0.808968	27.0977	67.2949	74.0926	18.702	7.19827	3.05008	-0.274745
33	B137	B065	34.2739	12.1592	125.642	0.815641	28.3056	70.5655	77.2806	18.8805	7.48514	3.08162	0.168552
34	B137	B067	34.6725	11.8686	106.468	0.846419	29.9543	68.5397	74.9195	18.6931	7.37304	3.19316	0.204616
35	B137	B072	33.701	12.1004	113.606	0.818643	29.5325	70.2855	77.1707	18.879	7.53225	3.11887	0.00142529
36	B137	B073	33.1165	12.553	109.207	0.805551	28.2713	66.7507	70.7994	18.4554	7.54445	2.99683	-0.426792
37	B137	B074	33.7966	11.4149	104.691	0.856007	29.2844	69.8109	75.1148	19.1864	7.39924	3.18799	-0.0504552
38	B137	B075	32.0403	12.3768	99.2889	0.817135	29.213	68.8927	71.6514	18.5541	7.48958	3.089	-0.667957
39	B137	B076	32.4865	12.4601	99.6454	0.821482	29.5103	68.4981	70.4942	18.4186	7.47174	3.1084	-0.531763
40	B137	B079	34.4526	12.4294	118.505	0.814836	28.3532	72.0654	78.1522	18.8759	7.30998	3.11466	0.190549
41	B137	B081	32.8327	11.7827	104.433	0.822366	29.6877	70.0805	73.1781	18.6872	7.45833	3.16145	-0.373661
42	B137	B082	31.5593	12.0527	106.957	0.809236	27.3304	66.7569	66.985	17.8269	7.22109	3.06089	-1.06786
43	B137	B083	32.9965	11.6884	102.293	0.838058	29.4315	69.2632	74.4962	18.9086	7.54544	3.13256	-0.318232
44	B137	B085	33.915	11.308	114.529	0.847452	30.1442	71.3006	77.6227	18.7571	7.45562	3.22208	0.118584
45	B137	B087	32.3851	12.4495	95.1833	0.813644	30.9997	71.0488	77.2509	18.4854	7.92455	3.0972	-0.368326
46	B137	B088	31.5142	11.4604	101.883	0.815569	31.0292	73.4532	76.6125	19.2707	8.00092	3.03708	-0.55612
47	B137	B089	31.7912	11.6088	112.709	0.802618	30.4176	70.3575	77.4146	19.1751	7.68612	3.16159	-0.475746
48	B137	B090	32.2271	11.4846	109.764	0.820687	30.1234	68.0938	75.001	18.8199	7.60101	3.12598	-0.480139
49	B137	B091	33.3754	12.0424	111.121	0.812853	31.131	70.5669	76.6536	19.0754	7.77395	3.17572	0.0445831
50	B137	B092	34.1247	11.0057	110.769	0.859418	29.8017	71.3028	77.4963	18.8933	7.31214	3.24278	0.109944
51	B137	B093	32.0105	11.5029	109.797	0.812279	30.7067	70.2719	75.6414	18.761	7.81857	3.13589	-0.455578
52	B137	B094	32.544	11.5836	108.393	0.82181	30.2263	69.041	75.2248	18.9667	7.54016	3.17674	-0.355945
53	B137	B095	32.4163	12.5007	100.648	0.8032	29.1809	70.0184	75.7171	18.7627	7.68739	3.05746	-0.49413
54	B137	B096	32.7071	11.4251	112.154	0.822476	31.3831	71.812	78.2654	19.1326	7.66125	3.19358	-0.125074
55	B137	B097	33.3862	11.8629	109.455	0.826004	29.9378	70.5634	78.9738	18.753	7.60439	3.1124	-0.0849291
56	B137	B104	34.2725	11.5226	111.587	0.839781	29.4956	70.7699	80.8317	19.4219	7.36976	3.18004	0.198214
57	B137	B105	32.2334	12.2024	114.154	0.812208	27.845	69.0921	73.0049	19.073	7.42942	3.02489	-0.57175
58	B137	B106	32.3199	12.2222	108.105	0.796045	29.9309	68.3407	76.7733	19.0513	7.71751	3.09818	-0.417743
59	B137	B107	31.7342	11.8256	110.512	0.802897	30.7936	70.1587	76.4994	18.9443	7.83391	3.09497	-0.495169
60	B137	B108	32.5067	11.9096	114.451	0.813896	29.5733	68.4026	75.8427	18.8128	7.57155	3.13546	-0.360134
61	B137	B112	34.8918	11.4052	107.854	0.862954	29.8395	73.2281	79.113	19.0697	7.30783	3.22756	0.381776
62	B137	B113	33.0553	11.7719	108.58	0.829924	29.423	69.5842	72.1103	18.5571	7.61836	3.08506	-0.3074
63	B137	B114	33.9875	11.0581	115.135	0.843732	30.9976	71.5381	80.2119	19.2302	7.52001	3.24625	0.24403
64	B137	B115	33.1965	11.6177	109.079	0.837527	30.358	69.9902	73.4214	18.5931	7.56474	3.17409	-0.163102
65	B137	B116	30.9793	11.4035	91.1022	0.825234	32.0393	70.3406	72.5914	18.2775	7.98699	3.11664	-0.84196
66	B137	B118	33.9016	12.245	115.352	0.836895	27.4581	67.9768	72.4995	19.1348	7.22638	3.0679	-0.113358
67	B137	B119	34.1047	11.1702	103.865	0.851049	30.5313	71.2224	79.1885	19.3419	7.4688	3.22811	0.153525
68	B137	B120	33.6097	12.2548	110.366	0.828039	29.4307	70.8958	73.4526	18.1462	7.64683	3.08721	-0.10043
69	B137	B121	34.6408	11.225	108.679	0.865888	29.7067	71.6339	77.0338	18.882	7.27768	3.23723	0.2499
70	B137	B123	32.2518	11.7592	111.663	0.817362	29.2039	67.7445	74.9549	18.632	7.64366	3.02636	-0.541895
71	B137	B125	32.8566	12.0894	101.015	0.82627	29.361	74.4968	75.3362	18.6345	7.9897	2.94398	-0.311533
72	B137	B126	33.7755	11.4287	105.247	0.854997	29.3367	69.7805	75.0026	19.1778	7.41017	3.18694	-0.0492851
73	B137	B127	33.7746	11.4118	104.706	0.855954	29.3092	69.9562	75.1877	19.1769	7.39959	3.18842	-0.0532216
74	B137	B128	33.097	11.5872	120.392	0.801621	30.3929	73.9633	81.4459	19.128	7.89778	3.03743	-0.00806679
75	B137	B129	30.9558	11.8632	101.435	0.815471	28.67	69.6607	73.3274	18.6923	7.514	3.0471	-1.00101
76	B137	B130	32.4418	11.872	104.235	0.819032	29.8557	68.9646	75.9736	19.0682	7.42117	3.15537	-0.431425
77	B137	B131	32.3294	12.4616	110.734	0.803583	27.3208	69.2419	72.4414	18.3813	7.54541	2.96874	-0.665537
78	B137	B132	32.5438	12.531	110.641	0.80323	27.5247	70.198	73.5418	18.4367	7.56979	2.96834	-0.562109
79	B137	B133	32.7045	12.0603	102.754	0.828557	29.5902	71.0426	72.9366	18.5565	7.80028	3.04564	-0.378537
80	B137	B135	32.118	12.2862	93.6841	0.818738	29.9102	69.4416	73.5157	18.5698	7.7327	3.07253	-0.60716
81	B137	B138	31.6155	11.0093	98.2834	0.816621	32.7246	72.8756	73.8392	18.9776	8.14308	3.12501	-0.503253
82	B137	B139	32.6815	11.1367	114.288	0.826723	30.3318	69.9418	78.3708	19.4808	7.74018	3.11508	-0.20765
83	B137	B140	32.9665	11.0559	114.344	0.834256	29.8283	69.7749	74.6765	18.7672	7.28913	3.25033	-0.265144
84	B137	B145	31.3969	11.8536	102.707	0.808196	30.2486	70.1553	74.8421	18.7899	7.91112	3.03407	-0.711649
85	B137	B146	29.8236	10.2949	98.2186	0.837667	32.2011	74.0215	78.6336	18.3316	7.95462	3.12563	-1.05912
86	B137	B147	32.3874	11.8442	107.162	0.817081	29.0962	69.3976	71.8186	19.02	7.48537	3.09645	-0.520315
87	B137	B149	31.8951	11.0345	116.486	0.827661	29.9295	70.4532	76.7957	19.4184	7.63921	3.12778	-0.450951
88	B137	B159	33.1866	11.2509	105.857	0.85008	28.7946	69.5881	74.1175	19.1005	7.42009	3.12089	-0.300281
89	B137	B163	33.7378	12.0123	110.503	0.834393	29.6912	69.4137	72.9655	19.246	7.35743	3.20586	0.00760937
90	B137	B165	32.1597	11.5601	114.923	0.808545	30.5239	71.3906	78.4703	19.2346	7.86392	3.06066	-0.327381
91	B137	B176	31.5345	11.9831	112.729	0.789089	28.3464	70.8621	76.4733	18.9121	8.11807	2.85554	-0.73365
92	B137	B181	33.9292	11.1386	116.875	0.839701	30.6953	70.9432	79.1375	19.2695	7.49797	3.23097	0.203143
93	B137	B184	33.4321	12.3938	107.361	0.824266	29.7025	70.0724	77.2241	19.0893	7.61114	3.10643	-0.0502149
94	B137	B185	32.6087	11.7035	104.697	0.829267	30.3772	73.7225	79.2541	19.6102	7.93401	3.04041	-0.182359
95	B137	B187	32.2328	11.7258	112.639	0.818303	29.8571	69.6262	77.9826	19.2483	7.7737	3.0744	-0.36375
96	B137	B193	31.8622	11.519	101.426	0.812209	30.163	73.6633	75.2596	19.1359	7.9768	2.99008	-0.565069
97	B137	B194	30.0942	11.134	104.738	0.811973	30.4421	73.4745	77.6991	18.8079	8.04826	3.01874	-1.00966
98	B137	B197	31.0079	11.4392	90.846	0.825964	32.0436	70.2211	72.9984	18.2734	7.96739	3.13086	-0.827174
99	B137	B198	33.4696	11.6711	117.314	0.811547	29.9156	69.1482	77.974	19.5487	7.47824	3.17989	-0.000278921
100	B137	B200	32.1007	12.271	100.896	0.828639	28.9786	69.9468	76.5597	18.8349	7.68798	3.01949	-0.554971
101	B137	B201	34.0484	11.4073	117.494	0.819959	30.1885	74.954	81.7716	19.4736	8.08096	2.98699	0.276918
102	B137	B203	31.9198	11.7935	112.097	0.804841	30.3632	69.2575	76.561	18.5894	7.66143	3.12934	-0.509811
103	B137	B207	32.5181	11.9836	102.309	0.82212	29.6656	69.8248	72.4998	19.2993	7.73794	3.08463	-0.402291
104	B137	B208	33.7548	11.4748	98.1173	0.841823	30.8269	69.0952	77.0466	19.0475	7.45562	3.23561	-0.0283998
105	B137	B210	32.6942	11.8397	105.995	0.82377	30.8559	69.1683	77.847	18.8671	7.68636	3.1716	-0.232185
106	B137	B213	32.3798	11.8809	101.006	0.814346	30.1551	69.7102	76.6824	19.1401	7.59678	3.13375	-0.429326
107	B137	B214	30.6287	10.2211	120.302	0.837107	30.4726	75.7295	79.9518	19.2824	8.08988	3.02331	-0.670909
108	B137	B216	33.6347	11.8016	114.52	0.826282	29.6753	70.691	75.9274	19.3794	7.61694	3.132	0.0392787
109	B137	B217	31.4278	11.2896	98.4355	0.829529	31.576	73.5587	80.2566	19.0631	8.10741	3.05237	-0.525304
110	B137	B219	32.8352	11.9298	108.273	0.816211	31.091	70.9754	79.467	18.8811	7.75366	3.16428	-0.123635
111	B137	B222	33.0439	11.6403	107.24	0.825568	31.1108	69.3331	78.0384	19.0806	7.69554	3.17303	-0.106764
112	B137	B224	33.1782	11.944	113.398	0.816647	30.5103	72.0575	76.9117	18.8034	7.55558	3.16996	-0.0633521
113	B137	B227	33.7724	12.5266	110.541	0.816903	29.1924	70.9479	76.557	19.1052	7.61843	3.08131	0.0313924
114	B137	B229	31.8096	11.5906	114.652	0.802796	30.3587	70.4334	76.9979	19.2032	7.69952	3.15287	-0.459923
115	B137	B232	31.9947	11.6328	102.61	0.816064	31.3678	71.3601	79.2188	19.102	7.94286	3.06274	-0.39811
116	B137	B233	31.5042	12.1067	96.7331	0.813303	30.2445	69.4997	74.9882	18.742	7.75138	3.08039	-0.717639
117	B137	B234	33.1867	10.6342	116.553	0.832781	31.1588	71.892	79.5502	19.5001	7.57595	3.25623	0.0199897
118	B137	B238	32.9154	11.8087	103.706	0.824285	30.5749	68.6971	74.8695	18.5588	7.61003	3.14826	-0.290527
119	B137	B239	32.3302	11.4671	107.062	0.825929	30.298	69.6381	76.8902	18.8112	7.5615	3.18081	-0.409204
120	B137	B242	31.4265	10.9963	91.0978	0.819866	32.6144	73.5776	72.4676	18.9738	8.28186	3.06407	-0.624735
121	B137	B244	31.9875	10.6422	116.23	0.828428	31.1835	70.9549	77.7035	19.656	7.76252	3.1927	-0.315228
122	B137	B246	32.3082	12.3171	98.2436	0.809941	29.1735	69.9313	74.0068	18.6906	7.7843	3.03529	-0.564218
123	B137	B259	32.3462	11.8233	102.797	0.815473	30.3832	70.6808	77.1234	19.1028	7.61513	3.14744	-0.391197
124	B137	B260	33.6084	10.8886	117.818	0.833375	31.6847	72.5768	78.2875	19.6953	7.68355	3.27628	0.238908
125	B137	B261	33.5421	11.4957	108.479	0.825471	31.2861	70.0767	79.9585	19.6265	7.71331	3.19669	0.112035
126	B137	B264	32.9536	11.0523	113.599	0.834806	29.8539	69.7944	74.5503	18.748	7.28903	3.25336	-0.274219
127	B137	B265	31.3758	11.9863	102.361	0.808489	28.8949	66.9954	70.3302	18.1107	7.62545	3.05423	-0.956894
128	B137	B267	34.1959	12.1946	101.251	0.828814	30.0105	71.0778	75.83	18.9391	7.84451	3.02034	0.0947076
129	B137	B268	33.0947	11.7741	117.455	0.807667	30.8362	68.053	78.4235	19.0878	7.67931	3.18412	-0.0535054
130	B137	CX2	31.9726	11.1311	109.292	0.828034	29.9231	72.1454	76.8927	18.8695	7.70806	3.09059	-0.512811
131	B137	CX3	33.3066	11.8427	114.558	0.814	29.3059	69.1073	75.4582	18.6163	7.57589	3.12673	-0.185891
132	B137	CX5	32.5419	12.5747	96.8118	0.812627	30.8999	72.2205	75.2673	19.3632	8.13755	3.04474	-0.227259
133	B137	CX8	33.8704	11.6872	96.4509	0.826616	32.4996	73.5358	76.611	19.7788	8.36385	3.04523	0.252474
134	B137	CX9	32.7207	11.609	118.249	0.820039	27.976	71.9994	75.3713	18.8331	7.84342	2.9049	-0.388926
135	B137	CX12	37.0404	12.9624	122.466	0.81014	28.7375	72.1925	79.0895	18.793	7.57469	3.05647	0.996588
136	B137	CX13	33.7358	12.4017	108.607	0.813514	30.445	70.5458	77.3356	18.6678	7.86254	3.05479	0.054691
137	B137	CX15	32.5738	12.11	104.026	0.817606	29.4185	71.3603	75.5822	18.5064	7.97009	3.01518	-0.39498
138	B137	CX17	32.7814	11.0496	128.159	0.829504	27.6134	71.1773	76.3021	18.6278	7.58616	2.9643	-0.376814
139	B137	CX18	33.2161	10.9842	105.809	0.85092	31.6949	71.7784	78.9617	18.461	7.91066	3.11401	-0.0520158
140	B137	CX19	33.4177	11.1135	119.017	0.846351	29.3559	71.45	78.4592	18.4989	7.40051	3.15557	-0.0869396
141	B137	CX20	33.6886	11.3626	132.723	0.835279	29.2807	73.3466	80.8553	19.059	7.54295	3.09466	0.19338
142	B137	CX21	29.6438	10.6563	110.767	0.81834	30.5903	74.6276	75.1124	18.8993	8.22413	2.99898	-1.08167
143	B137	CX22	31.8229	11.3282	101.396	0.824667	31.1026	73.1779	80.7965	19.1384	8.05421	3.04149	-0.436394
144	B137	CX23	32.9299	12.176	114.455	0.80599	29.3237	71.1256	74.9232	18.4458	7.81746	3.02564	-0.263563
145	B137	CX24	32.4228	12.7476	104.218	0.794253	29.1995	68.9979	74.3709	18.7407	7.81491	2.98349	-0.486349
146	B137	CX25	31.8422	11.4736	104.643	0.806364	30.1268	74.6406	75.5591	19.0447	7.98164	3.02184	-0.542476
147	B137	CX27	32.5476	12.1878	104.094	0.825088	28.6995	70.8433	69.9916	18.3906	7.66148	3.03162	-0.524591
148	B137	CX31	33.469	12.6804	117.045	0.804823	29.2374	70.7522	74.5885	19.1371	7.98216	2.93072	-0.014551
149	B137	CX35	32.3011	11.5949	107.821	0.819339	29.225	73.5719	77.1057	19.0779	7.76612	3.05928	-0.422143
150	B137	CX42	33.4416	11.139	118.972	0.845547	29.358	71.3748	78.5723	18.5183	7.40068	3.1525	-0.0794823
151	B137	CX50	31.6614	11.1186	112.274	0.808909	31.1206	72.0355	79.7293	19.5498	8.0068	3.08721	-0.415697
152	B137	CX51	32.8017	12.1945	110.495	0.809698	30.494	70.7011	78.7745	19.1955	7.75751	3.12483	-0.133873
153	B137	CX52	31.5184	11.846	103.202	0.806498	30.4599	69.7594	73.3614	18.3295	7.80041	3.07053	-0.724773
154	B137	CX53	30.817	11.6062	97.6403	0.832944	29.0779	70.4882	77.0836	18.8859	7.95996	2.9529	-0.943952
155	B137	CX54	32.466	12.552	107.157	0.799866	28.4072	69.9339	74.3098	18.653	7.62909	3.00805	-0.520539
156	B137	CX55	33.1406	11.4829	102.659	0.828553	30.6176	69.4446	76.6852	19.2613	7.60529	3.19053	-0.166362
157	B137	CX60	32.7497	12.8196	105.724	0.80503	29.008	70.2793	78.0762	19.0834	7.92188	2.92329	-0.297521
158	B137	CX61	33.193	11.8017	115.798	0.831252	30.3147	71.5856	76.0931	19.3927	7.80238	3.10193	0.015642
159	B137	CX64	32.1852	11.9851	98.6568	0.827004	30.071	72.7009	74.9726	18.3789	7.79021	3.01023	-0.524935
160	B137	CX68	33.5635	11.97	112.596	0.821095	29.362	71.897	70.6576	18.8579	7.90275	2.99091	-0.093113
161	B137	CX69	32.2559	12.3944	100.197	0.820885	28.8618	72.4371	76.3049	18.9104	7.82565	2.96722	-0.49777
162	B137	CX70	32.1618	12.1019	108.622	0.822161	28.874	69.6898	71.1313	18.0756	7.77431	2.97368	-0.62266
163	B137	CX71	31.7099	11.9143	108.362	0.786445	30.0213	66.0308	73.056	18.6695	7.92156	3.05697	-0.698964
164	B137	CX73	30.7636	10.6262	103.773	0.83283	32.4859	74.1282	78.392	19.5234	8.22427	3.11247	-0.58917
165	B137	CX75	32.7378	11.7135	98.7447	0.828379	31.3826	69.1072	78.5752	18.7287	8.00035	3.07934	-0.2491
166	B137	CX76	31.9013	12.1726	97.0879	0.80735	29.3962	70.1365	74.5613	18.9757	8.02151	2.9843	-0.641609
167	B137	CX79	32.7128	11.831	110.114	0.813602	30.0164	73.0935	76.0404	19.1398	7.98072	2.99793	-0.232107
168	B137	CX80	32.2246	11.7993	106.166	0.806232	30.0339	72.542	74.6539	18.9355	8.0172	3.01382	-0.439428
169	B137	CX82	32.6782	12.7399	86.028	0.822871	31.0536	71.155	77.9537	18.7602	7.79505	3.08347	-0.314582
170	B137	CX83	31.5377	12.8552	92.8053	0.80204	29.7276	69.3682	72.5716	18.5053	7.96839	2.95228	-0.78032
171	B137	CX84	32.3512	12.6009	92.793	0.82063	30.1024	69.926	76.8617	18.8318	7.64938	3.07539	-0.460142
172	B137	CX85	32.7061	12.5299	120.698	0.793087	28.362	68.6986	72.3464	18.7506	7.50645	3.03635	-0.38582
173	B137	CX86	32.8946	11.7261	118.14	0.82253	28.2781	70.0735	74.209	18.6139	7.47764	3.04513	-0.361742
174	B137	CX87	33.641	11.3939	126.844	0.835307	28.0689	71.8607	77.8279	18.7794	7.4102	3.05984	-0.0436745
175	B137	CX88	32.557	11.1813	104.073	0.841425	31.2239	69.2083	75.3448	18.7752	7.57165	3.23596	-0.313854
176	B137	CX90	33.9868	11.5975	117.908	0.820685	31.5411	75.1415	76.8023	19.513	8.35532	3.01114	0.381697
177	B137	CX91	32.7396	12.2446	106.213	0.817275	30.1421	70.2056	77.0109	19.2239	7.9431	3.03175	-0.213756
178	B137	CX92	32.7502	12.2021	104.343	0.810924	29.9329	73.157	74.9187	18.6785	7.90962	3.02235	-0.295942
179	B137	CX93	31.2696	11.5398	98.7283	0.811012	31.1896	72.3286	76.0144	18.9868	8.08465	3.09994	-0.648137
180	B137	CX94	31.7324	12.1427	102.327	0.81234	29.7455	71.3112	73.9115	18.6561	7.81788	3.07304	-0.624213
181	B137	CX96	30.6856	11.8833	104.217	0.81445	28.3353	70.6397	71.725	18.4251	7.68921	3.00665	-1.08068
182	B137	CX97	31.0697	11.2408	106.796	0.825038	30.7558	71.7633	78.8015	19.6086	7.87645	3.07148	-0.626058
183	B137	CX98	32.3684	12.2498	99.8414	0.813633	30.4921	68.9601	75.0312	18.3888	7.80271	3.10916	-0.448011
184	B137	CX99	31.9717	11.9556	105.216	0.808387	30.3517	66.6485	73.3012	18.6286	7.78458	3.11433	-0.577932
185	B137	CX100	33.8496	11.5591	118.302	0.821921	31.3388	74.8977	77.0372	19.581	8.34504	3.00444	0.336153
186	B137	CX101	33.5035	11.1954	109.842	0.838007	30.7223	71.2493	77.3952	19.2983	7.57679	3.1779	0.0143468
187	B137	CX102	31.9339	12.0262	96.0977	0.820713	29.848	67.751	72.7841	18.5122	7.57068	3.11126	-0.700839
188	B137	CX107	32.0594	12.4942	94.9881	0.796233	29.8846	72.2112	71.6793	18.0739	7.81616	3.12087	-0.63581
189	B137	CX114	33.7356	11.1587	102.963	0.851434	30.4605	68.5807	75.7353	19.199	7.37642	3.242	-0.0377234
190	B137	CX115	33.352	11.9385	128.412	0.79565	29.467	69.7518	79.2206	18.6409	7.74332	3.04303	-0.0319779
191	B137	CX117	31.6356	11.3197	94.763	0.83741	31.6948	66.915	74.2411	19.0834	8.01208	3.09522	-0.603215
192	B137	CX118	33.4899	12.4873	112.783	0.817341	29.1971	65.3763	73.5268	18.5227	7.53615	3.06909	-0.180791
193	B137	CX119	33.7086	12.1492	126.646	0.821923	28.3554	68.2337	78.9235	18.1884	7.29641	3.11773	-0.038879
194	B137	CX120	33.7007	12.2205	108.252	0.813505	31.21	76.1937	79.5891	18.9683	8.1676	3.02849	0.217048
195	B137	CX121	34.8004	12.6276	109.414	0.824784	30.1763	73.3759	76.9413	18.6939	7.97944	3.00365	0.404873
196	B137	CX122	31.5957	11.421	100.067	0.828252	30.2412	70.2132	75.2122	18.6673	7.63172	3.13033	-0.696328
197	B137	CX123	32.522	11.2219	105.419	0.825785	31.5607	68.9057	78.8899	19.6436	7.6169	3.22516	-0.220138
198	B137	CX125	32.8895	12.273	104.125	0.809881	29.9644	72.9776	74.9967	18.6608	7.90011	3.02361	-0.258153
199	B137	CX126	32.2518	11.6445	97.4797	0.826983	31.4576	73.1341	79.3641	19.2128	8.05651	3.06232	-0.298216
200	B137	CX128	32.0974	11.6512	118.645	0.80378	29.6518	71.64	80.0926	19.304	7.77706	3.0507	-0.359331
201	B137	CX130	32.4243	12.2021	104.744	0.812071	30.589	70.7878	77.9521	18.8795	7.85367	3.07615	-0.308517
202	B137	CX131	33.8711	11.3425	103.073	0.831645	32.1451	71.9044	80.4177	19.579	7.71785	3.24671	0.241096
203	B137	CX133	34.7992	11.2397	97.3148	0.855674	31.1349	71.2265	75.5244	18.8232	7.46355	3.26254	0.269273
204	B137	CX134	32.5081	11.5091	99.4415	0.823176	31.5818	72.8089	80.2716	19.4516	8.06193	3.05635	-0.2057
205	B137	CX141	32.422	12.2517	107.825	0.808762	28.5338	71.0479	73.1494	18.4748	7.73182	3.01343	-0.523694
206	B137	CX144	31.275	11.0217	107.391	0.816944	31.0865	72.3968	77.1964	19.3897	7.95603	3.09142	-0.592535
207	B137	CX145	34.8805	12.0234	100.868	0.829823	32.1907	76.2936	78.3549	19.8283	8.40301	3.05382	0.64144
208	B137	CX146	33.2338	12.2306	113.481	0.802703	28.9309	70.0731	73.8968	19.0082	7.73475	3.05411	-0.196425
209	B137	CX147	31.8888	12.1199	111.21	0.815946	28.622	69.9368	71.1034	18.0675	7.73526	2.97702	-0.701295
210	B137	CX148	31.8615	12.1994	111.411	0.803926	29.026	70.8715	71.5782	18.1343	7.82542	2.98041	-0.665266
211	B137	CX150	33.54	12.6892	100.177	0.823781	29.6946	70.2376	71.6806	18.0031	7.88588	2.98657	-0.195232
212	B137	CX152	32.2705	11.5427	111.494	0.805333	30.0399	72.884	76.5793	19.0594	8.00002	3.01559	-0.378147
213	B137	CX153	32.8267	12.1375	101.406	0.8178	29.1625	71.2746	78.1037	18.4525	7.73724	3.06867	-0.363745
214	B137	CX154	32.3625	12.2366	98.4074	0.797224	30.1529	70.4166	77.3418	18.47	8.07447	3.00671	-0.475184
215	B137	CX155	32.3769	11.755	104.266	0.822511	30.0635	69.1072	79.7043	19.2617	7.77942	3.08464	-0.362423
216	B137	CX156	31.6228	11.5486	107.715	0.8186	30.024	71.8444	77.671	19.1427	8.09544	2.98232	-0.547133
217	B137	CX157	32.182	12.345	104.595	0.809337	29.714	71.2796	74.7419	18.2838	7.74714	3.10234	-0.496517
218	B137	CX158	31.8474	12.351	100.631	0.809483	29.7772	68.8597	70.3915	18.1235	7.96525	2.99449	-0.701361
219	B137	CX160	32.1496	12.7565	102.347	0.801223	29.5661	68.5758	74.1038	18.5425	7.82625	3.01864	-0.544838
220	B137	CX161	33.3884	12.8041	111.417	0.810922	28.7024	71.35	74.386	18.8583	7.76329	3.00954	-0.115409
221	B137	CX162	33.7108	11.9026	108.63	0.841532	28.4172	69.8848	72.7462	19.1797	7.37577	3.12365	-0.119941
222	B137	CX182	31.5437	11.8527	102.912	0.806835	30.4814	69.7864	73.0886	18.2901	7.80091	3.07276	-0.722349
223	B137	CX206	31.2595	12.0992	108.099	0.815563	29.3164	69.5751	79.4096	19.2733	7.9881	2.91499	-0.673749
224	B137	CX207	32.8543	11.7046	105.72	0.833089	30.2561	70.4885	72.8143	19.1905	7.91021	3.04641	-0.23672
225	B137	CX210	32.9248	12.0732	103.824	0.822914	30.0319	73.6356	79.5683	18.7154	7.85092	3.03283	-0.190798
226	B137	CX218	32.4952	11.5472	107.955	0.818773	30.9476	74.8245	83.0443	19.3603	8.03998	3.01389	-0.155078
227	B137	CX219	32.4263	11.9473	112.907	0.82039	30.1562	70.5899	73.9698	18.8764	7.80809	3.06525	-0.315948
228	B137	CX221	31.828	11.6485	89.7161	0.84142	30.6808	67.1514	69.6448	18.3741	7.84207	3.08179	-0.743485
229	B137	CX225	32.1588	11.995	115.21	0.803018	29.0218	68.8285	73.1017	18.9447	7.97325	2.91246	-0.523379
230	B137	CX226	32.48	12.0506	102.05	0.816639	29.437	70.5333	71.7898	18.705	8.01764	2.95438	-0.485955
231	B137	CX227	32.8309	12.3194	98.4617	0.816035	31.5348	70.762	76.7397	18.6432	7.91269	3.11719	-0.185415
232	B137	CX228	32.9414	11.7536	112.632	0.831104	28.9564	68.7377	70.5167	18.6705	7.45122	3.11216	-0.358186
233	B137	CX230	33.6133	12.465	121.729	0.807056	28.9781	70.3732	74.3547	19.2562	7.95504	2.92046	0.0281292
234	B137	CX231	32.8971	12.3526	94.6228	0.830166	29.6754	69.5253	75.154	18.6883	7.73667	3.02161	-0.368529
235	B137	CX232	31.5808	12.0811	101.196	0.809357	29.5728	71.4584	72.9331	18.3393	7.7636	3.0614	-0.742942
236	B137	CX233	32.7165	12.1761	102.999	0.818415	28.9662	70.4676	73.3828	18.8142	7.76198	3.00407	-0.425396
237	B137	CX235	32.0931	12.1495	100.792	0.808048	29.486	70.093	72.2617	18.1499	7.67481	3.0324	-0.673885
238	B137	CX237	33.4698	12.5593	104.959	0.81406	28.8413	71.9317	75.9651	19.3112	7.50045	3.07274	-0.121191
239	B137	CX238	33.3882	12.5681	103.507	0.813288	29.0161	71.7044	75.877	19.1798	7.51247	3.07695	-0.156645
240	B137	CX240	33.1228	12.2458	107.563	0.811078	29.499	71.8089	74.1402	18.4411	7.73685	3.03717	-0.252856
241	B137	CX247	32.8923	11.3708	116.574	0.821232	29.8653	74.1309	80.6989	18.8058	7.9411	2.99331	-0.148042
242	B137	CX249	32.5089	11.469	110.464	0.818098	32.0135	72.4975	79.2393	19.1116	8.12011	3.05628	-0.125271
243	B137	CX267	32.5343	11.9359	111.525	0.819009	28.775	68.2971	73.2371	19.178	7.61351	3.03585	-0.438689
244	B137	CX268	32.0398	11.432	112.728	0.826048	30.3364	71.1093	78.3755	19.3682	7.90353	3.04928	-0.355967
245	B137	CX270	32.4217	11.5974	105.329	0.836113	30.5168	71.3066	77.9334	19.3496	7.91577	3.08401	-0.260806
246	B137	CX273	32.9237	12.3603	94.3559	0.830121	29.6969	69.4644	75.2164	18.6879	7.7436	3.02094	-0.361341
247	B137	CX274	32.9404	12.3752	94.6244	0.830154	29.6563	69.5617	75.3315	18.6997	7.73459	3.0221	-0.35324
248	B137	CX275	32.798	12.3753	94.303	0.828729	29.7388	69.494	75.1128	18.6693	7.75218	3.02748	-0.392326
249	B137	CX276	33.5104	12.9642	114.286	0.814868	28.5262	69.3506	69.4607	18.2217	7.96604	2.9176	-0.163711
250	B137	CX278	32.445	12.3381	101.076	0.816439	29.8066	70.3101	75.3532	18.5829	7.89696	3.02789	-0.424667
251	B137	CX288	33.8164	11.815	115.455	0.811062	30.7611	72.9977	81.169	19.4159	7.92377	3.05858	0.224976
252	B137	CX290	35.179	12.1123	107.049	0.823458	32.032	76.7012	80.6504	19.9836	8.38171	3.04118	0.790962
253	B137	CX291	34.4175	11.7784	111.188	0.818295	32.6891	74.9499	78.6285	19.7181	8.41693	3.06881	0.578629
254	B137	CX296	32.0658	11.3165	107.146	0.836104	30.2221	68.7848	76.1889	18.8689	7.89412	3.00848	-0.499358
255	B137	CX303	32.5681	11.1128	102.546	0.844018	31.9043	73.6532	80.7542	18.9008	7.97889	3.06645	-0.174738
256	B137	CX304	32.1288	11.7142	109.151	0.805583	30.1152	73.2669	74.7508	18.8191	7.86395	3.06903	-0.445497
257	B137	CX313	34.31	11.4225	109.944	0.821978	32.4227	75.0179	83.4675	20.1845	8.12367	3.11249	0.547052
258	B137	CX314	30.1041	10.4353	110.944	0.818006	31.233	70.3704	78.6824	18.7657	8.00256	3.04617	-0.988173
259	B137	CX316	33.7707	12.2722	115.277	0.799198	30.4642	74.5356	83.1601	19.7281	8.12769	2.95298	0.266491
260	B137	CX318	33.1831	11.5238	110.56	0.835854	28.6767	68.275	73.5419	18.3632	7.64303	3.04819	-0.343115
261	B137	CX319	31.5422	11.8478	103.135	0.806917	30.4522	69.6511	73.2455	18.3154	7.80242	3.07096	-0.721467
262	B137	CX328	34.3086	11.5412	111.822	0.839416	29.5033	70.8215	80.8743	19.4258	7.38597	3.17641	0.213808
263	B137	CX340	31.634	10.9007	123.426	0.808241	30.0899	75.0017	80.6622	18.979	7.95733	3.01561	-0.445968
264	B137	CX341	33.1744	12.3136	113.899	0.815682	27.3865	72.0513	72.4457	18.5589	7.74527	2.91108	-0.342193
265	B137	CX343	31.8075	11.1221	104.785	0.825228	32.1033	76.1854	81.5957	18.8523	8.04866	3.09826	-0.328544
266	B137	CX346	33.1515	11.0183	116.89	0.84576	29.487	71.3073	77.9317	18.5492	7.48818	3.13754	-0.175046
267	B137	CX348	32.7602	11.8723	121.528	0.812431	28.4744	70.7456	76.2391	19.1548	7.92813	2.8987	-0.278088
268	B137	CX349	31.7319	11.4646	111.553	0.837769	29.047	70.6391	74.2391	18.4109	7.68997	3.04704	-0.649872
269	B137	CX357	33.0584	12.9231	113.985	0.801247	29.3757	68.5922	71.2841	18.9294	7.91246	2.94899	-0.199282
270	B137	CX358	33.2895	12.6558	112.749	0.805077	28.8132	70.0868	72.4657	18.9487	7.90614	2.91247	-0.18867
271	B137	CX360	31.4776	11.413	117.396	0.801292	29.5975	73.6395	82.7618	18.9605	7.90775	2.9775	-0.555574
272	B137	CX361	32.874	11.7757	111.815	0.815343	29.4752	69.8562	75.5203	18.7021	7.80508	3.01097	-0.309209
273	B137	CX362	31.7561	11.4295	103.04	0.813745	30.574	68.9186	72.4783	18.2667	8.09286	3.01573	-0.682885
274	B137	CX363	32.3876	11.8319	106.87	0.805052	29.9893	72.2159	76.029	18.1127	8.04236	2.96069	-0.466331
275	B137	CX364	33.4299	12.9508	110.916	0.801616	29.2202	71.0478	74.7418	19.0413	7.87928	2.97083	-0.0647948
276	B137	CX366	30.8208	11.613	97.8665	0.807567	30.9055	71.2841	76.32	19.1381	8.07081	3.00799	-0.82396
277	B137	CX369	32.7166	11.7207	98.5013	0.828183	31.4044	72.9117	79.4469	19.1174	8.02943	3.05888	-0.174305
278	B137	CX375	32.8603	12.1129	118.04	0.812239	29.4869	71.3799	75.0165	19.1936	8.04979	2.9387	-0.163591
279	B137	CX376	30.9621	11.1638	106.06	0.818503	30.7592	72.3415	74.3391	18.9895	7.97159	3.04152	-0.762603
280	B137	CX377	33.1185	12.493	121.529	0.802512	29.0386	69.9334	73.9413	19.1373	7.9424	2.92528	-0.125874
281	B137	CX378	33.6767	11.9847	125.892	0.817692	27.1122	71.8136	74.6424	17.9972	7.58441	2.96587	-0.181068
282	B137	CX379	31.7747	13.1617	96.2447	0.793916	28.6907	69.5355	70.9874	18.3644	7.98088	2.8735	-0.787507
283	B137	CX381	32.0419	13.0201	99.7446	0.795788	28.5611	71.4887	74.0981	18.7958	7.93298	2.88392	-0.622192
284	B137	CX382	32.7364	11.2416	109.532	0.814753	30.0835	73.255	77.2679	19.2235	7.90503	3.05357	-0.257579
285	B137	CX386	34.0652	11.6759	121.329	0.834652	29.0905	72.0382	77.9404	19.0222	7.45347	3.11516	0.158122
286	B137	CX387	33.6436	11.1164	116.06	0.826324	31.9087	74.7641	81.5969	20.4496	8.36307	3.03719	0.384167
287	B137	CX388	34.1221	11.8144	116.692	0.82346	30.8178	74.0897	77.3699	19.1808	8.02466	3.05792	0.3234
288	B137	CX390	32.203	11.4399	113.737	0.811037	30.6007	69.0202	75.7455	18.8178	7.68583	3.17329	-0.400358
289	B137	CX392	31.0694	11.3083	106.177	0.804058	30.2361	74.211	78.781	18.7862	8.17571	2.96389	-0.737452
290	B137	CX393	31.443	11.4823	118.402	0.807448	27.8877	71.9002	73.8149	18.5106	7.90826	2.90877	-0.800518
291	B137	CX394	33.3944	12.0044	123.079	0.819245	27.1231	69.9393	72.0558	19.0061	7.82933	2.86145	-0.238371
292	B137	CX395	32.3178	12.3248	100.322	0.810073	30.3237	73.3101	76.9589	18.7121	8.03187	2.98447	-0.384299
293	B137	CX399	31.5886	12.9236	98.1064	0.806941	29.1186	66.7267	69.7454	18.4209	7.71048	3.00296	-0.820707
294	B137	CX403	33.6237	12.6922	121.968	0.802411	29.0355	70.7251	73.8293	19.257	7.97826	2.92632	0.0548811
295	B137	CX542	33.949	11.6214	121.698	0.825563	30.456	73.3665	77.4394	20.0109	8.10372	3.0081	0.33913
296	B137	CX548	33.4618	11.775	100.316	0.829905	30.5608	68.8659	73.8251	18.4661	7.8575	3.08155	-0.171654
297	B137	IRIS-313-7620	31.9509	11.8428	103.074	0.805452	29.7644	67.9359	73.894	18.1706	7.81166	3.04264	-0.696579
298	B137	IRIS-313-7635	29.7433	10.2741	97.6557	0.837843	32.2377	73.9051	78.7159	18.3725	7.95378	3.12334	-1.08311
299	B137	IRIS-313-7636	31.6862	11.0191	112.296	0.826871	31.6088	73.7485	79.7678	19.3753	8.12808	3.09988	-0.319621
300	B137	IRIS-313-7638	33.2897	12.6315	109.579	0.817115	29.2847	70.6423	74.7815	18.5642	7.69027	3.01153	-0.164398
301	B137	IRIS-313-7641	32.0911	11.7123	108.389	0.80615	30.1868	73.1978	74.8035	18.8225	7.87813	3.06612	-0.455821
302	B137	IRIS-313-7650	32.4112	12.0785	104.948	0.821326	30.7522	70.3645	81.3604	19.0446	7.74084	3.14568	-0.245577
303	B137	IRIS-313-7651	31.8765	12.1456	99.6211	0.817872	30.6544	69.6962	78.6097	19.0055	7.81406	3.12195	-0.474318
304	B137	IRIS-313-7654	33.0018	12.1745	103.83	0.816769	30.4338	73.6969	76.1465	19.4194	7.9594	3.03098	-0.10513
305	B137	IRIS-313-7665	32.6307	12.7457	99.8681	0.813672	29.1519	70.9328	76.4138	18.2015	7.6122	3.03115	-0.446853
306	B137	IRIS-313-7668	33.4648	12.2416	123.146	0.818447	29.6712	72.4837	75.4961	18.59	7.73593	3.02154	0.0323633
307	B137	IRIS-313-7681	31.8442	12.114	94.7127	0.80942	30.6149	71.7134	78.9108	18.6894	7.91125	3.08042	-0.552347
308	B137	IRIS-313-7684	32.4413	12.8532	109.536	0.804697	27.1496	67.1317	69.1927	18.9904	7.86886	2.83407	-0.618556
309	B137	IRIS-313-7685	32.5574	12.9918	106.775	0.802935	27.2547	68.7692	68.3501	18.7363	7.80829	2.87267	-0.600108
310	B137	IRIS-313-7689	32.0475	13.2138	100.956	0.790539	28.5007	69.0763	69.261	18.7394	7.87434	2.90553	-0.680992
311	B137	IRIS-313-7690	32.1172	12.0582	107.416	0.814465	28.9475	70.2278	75.2134	18.9088	7.78731	3.00578	-0.539887
312	B137	IRIS-313-7691	31.5052	12.6274	97.0263	0.808983	29.8567	68.3023	75.3973	18.7715	8.08572	2.93889	-0.704185
313	B137	IRIS-313-7696	31.6529	11.7094	105.391	0.812776	29.5476	70.854	70.1607	18.1352	7.82003	3.01999	-0.772389
314	B137	IRIS-313-7698	31.2857	11.379	108.937	0.823857	29.272	71.3738	68.9698	17.9069	7.70252	3.03127	-0.899075
315	B137	IRIS-313-7720	32.3803	12.0758	107.004	0.813252	30.3394	70.0071	81.5773	18.9759	7.7053	3.14928	-0.291165
316	B137	IRIS-313-7722	33.1493	12.4225	100.931	0.819237	30.8385	71.5709	75.3515	18.6635	7.93922	3.03178	-0.132207
317	B137	IRIS-313-7728	32.0075	11.8984	108.595	0.809824	30.61	70.9134	82.2712	19.0335	7.80288	3.13332	-0.353871
318	B137	IRIS-313-7736	31.6026	12.4591	95.5218	0.796349	30.4952	70.3432	73.065	18.354	7.93158	3.06	-0.708023
319	B137	IRIS-313-7758	32.9694	12.6331	99.9892	0.820055	30.2477	70.6297	79.2718	19.0687	7.68807	3.13947	-0.14397
320	B137	IRIS-313-7766	32.3476	12.3994	104.798	0.806205	29.5461	75.1288	79.2895	19.3106	8.07182	2.92355	-0.310835
321	B137	IRIS-313-7769	32.1753	12.1812	109.016	0.799305	29.1358	69.6063	77.1647	18.8493	7.61082	3.06315	-0.520342
322	B137	IRIS-313-7770	31.1438	11.1987	96.9667	0.826852	30.6658	74.9248	78.4352	18.9647	8.04071	3.03627	-0.709068
323	B137	IRIS-313-7773	32.6502	11.9945	103.398	0.829447	29.1554	71.8027	72.8793	18.8587	7.86267	2.99091	-0.396276
324	B137	IRIS-313-7778	33.5228	12.5183	109.844	0.806422	28.8478	69.3787	71.7157	18.787	7.56671	3.07545	-0.182667
325	B137	IRIS-313-7780	31.6424	11.7531	103.336	0.810676	29.354	70.7177	75.1592	19.2378	8.07961	2.98375	-0.649675
326	B137	IRIS-313-7792	31.6782	11.8156	103.499	0.810285	29.3835	70.5117	75.0835	19.1835	8.06989	2.98439	-0.640021
327	B137	IRIS-313-7793	31.3013	11.973	97.2122	0.81486	30.6107	69.8024	75.0697	18.6339	8.08897	3.03138	-0.72659
328	B137	IRIS-313-7799	32.6044	12.4403	101.318	0.812878	30.9603	71.9557	81.7438	19.4109	7.80357	3.14672	-0.134994
329	B137	IRIS-313-7807	33.6004	13.2673	110.905	0.792716	28.1008	67.4578	73.1216	19.473	7.8689	2.83113	-0.149761
330	B137	IRIS-313-7808	30.0548	11.4023	104.795	0.817872	30.3485	70.6679	72.8462	18.5466	8.12315	2.98823	-1.08042
331	B137	IRIS-313-7809	33.6499	12.3427	118.684	0.800763	29.5699	74.1624	75.1128	18.7547	7.92623	3.00747	0.0571755
332	B137	IRIS-313-7815	31.6108	11.2522	106.637	0.820725	30.598	71.9182	74.3222	19.3899	8.14422	2.98807	-0.549022
333	B137	IRIS-313-7816	31.3475	12.8478	106.341	0.778842	29.4049	69.2628	74.4787	18.87	7.94125	2.90707	-0.755228
334	B137	IRIS-313-7819	29.454	11.7609	104.116	0.789369	28.7689	70.154	70.809	18.5467	8.2552	2.84212	-1.42691
335	B137	IRIS-313-7820	32.1128	11.5187	107.198	0.811071	30.4503	75.1173	78.0404	19.4623	8.15911	2.9936	-0.335425
336	B137	IRIS-313-7824	31.443	12.2714	110.089	0.800422	29.146	67.8578	71.665	19.1167	8.08487	2.91194	-0.721394
337	B137	IRIS-313-7826	30.7118	12.0008	100.534	0.80097	29.044	70.5006	71.3704	19.2575	7.99343	2.9521	-0.993124
338	B137	IRIS-313-7832	33.1917	12.5326	120.691	0.802949	29.0997	69.9517	73.8542	19.115	7.94938	2.92703	-0.106052
339	B137	IRIS-313-7850	34.1606	12.4705	113.555	0.81283	30.4985	78.1862	83.3987	19.0379	7.91557	3.02853	0.391462
340	B137	IRIS-313-7863	33.5182	12.4517	109.774	0.804696	30.1643	76.3247	81.7159	19.5235	8.05466	2.9656	0.147876
341	B137	IRIS-313-8037	34.1931	12.7743	111.948	0.801144	30.5426	78.0444	83.8662	19.3264	8.08263	2.98217	0.427079
342	B137	IRIS-313-8063	33.6809	12.4722	110.588	0.808674	30.3002	76.7676	82.6204	19.1381	8.00495	2.98526	0.199092
343	B137	IRIS-313-8128	34.1122	12.6863	114.443	0.803425	30.0395	78.2993	84.3006	19.273	8.06103	2.96214	0.38522
344	B137	IRIS-313-8137	34.2642	12.5158	116.005	0.811594	29.9285	78.2013	83.9358	19.2826	7.99427	2.96389	0.420534
345	B137	IRIS-313-8143	34.5259	12.5667	115.182	0.808009	30.2698	79.1346	84.5855	19.2719	7.99633	2.98781	0.524933
346	B137	IRIS-313-8147	34.2569	12.6041	114.992	0.805242	29.8021	78.8727	84.0634	19.1127	8.04408	2.95111	0.394179
347	B137	IRIS-313-8162	34.2279	12.8021	113.804	0.802193	29.7135	78.0175	83.4896	19.15	8.03951	2.94142	0.367753
348	B137	IRIS-313-8167	34.4125	12.5064	115.72	0.808381	30.5376	78.8499	85.029	19.2244	8.05627	2.98821	0.51692
349	B137	IRIS-313-8172	33.8392	12.3865	114.16	0.810658	29.9932	76.9231	82.6506	19.3325	8.09229	2.96603	0.273497
350	B137	IRIS-313-8184	33.0633	11.8806	118.063	0.814487	30.4809	73.6297	79.5198	19.0448	8.10981	2.97592	0.00861064
351	B137	IRIS-313-8185	33.4287	12.4079	108.433	0.807272	30.5542	76.8628	82.5822	19.0232	8.00143	2.99676	0.114231
352	B137	IRIS-313-8212	30.1691	11.9481	94.9942	0.807074	29.432	70.1663	73.2678	18.5994	7.75285	3.03757	-1.19952
353	B137	IRIS-313-8216	34.4244	12.5671	117.621	0.806843	30.1802	79.1755	84.6862	19.2783	8.05072	2.96817	0.515148
354	B137	IRIS-313-8232	33.3531	12.6223	107.172	0.809048	29.9857	75.893	82.0445	18.9868	7.94072	2.97901	0.0392933
355	B137	IRIS-313-8244	31.9801	11.9003	105.427	0.806039	30.566	68.5802	73.3834	18.3716	7.84666	3.10431	-0.563375
356	B137	IRIS-313-8253	32.2448	12.1924	98.4849	0.797771	30.2488	70.0339	77.1485	18.4256	8.0795	3.00782	-0.511449
357	B137	IRIS-313-8265	31.9592	12.2134	97.3844	0.819316	29.4871	66.6681	72.5999	18.7854	7.73821	3.04634	-0.679427
358	B137	IRIS-313-8288	33.3043	12.6688	104.476	0.81106	29.8446	69.0201	75.575	18.7761	7.79818	3.07935	-0.136899
359	B137	IRIS-313-8291	31.6855	12.2723	108.963	0.803558	28.1456	70.8453	71.4799	17.9572	7.67483	2.98547	-0.818087
360	B137	IRIS-313-8293	31.4485	12.0981	102.854	0.799829	28.6976	70.9942	75.7799	18.4816	7.80153	2.97853	-0.830273
361	B137	IRIS-313-8305	32.8067	12.2811	105.393	0.815758	29.8009	68.1379	73.5771	18.5228	7.78467	3.04316	-0.354881
362	B137	IRIS-313-8306	32.0568	12.0127	106.757	0.81236	29.9825	71.0076	73.1057	18.7621	7.94728	3.04105	-0.491507
363	B137	IRIS-313-8312	32.9863	12.023	108.099	0.81952	29.3503	73.9818	76.589	18.5051	7.63002	3.06169	-0.252121
364	B137	IRIS-313-8314	33.9261	12.4771	106.287	0.812926	30.2603	75.2181	79.6637	19.09	7.92559	3.0138	0.182637
365	B137	IRIS-313-8315	32.9342	11.7424	111.74	0.811017	31.6283	73.0813	81.1674	19.0861	7.98101	3.10402	0.00456087
366	B137	IRIS-313-8316	32.5921	12.3634	110.559	0.810486	28.2847	70.9952	73.1061	18.3071	7.67327	2.99783	-0.482903
367	B137	IRIS-313-8332	31.9895	11.3256	113.755	0.807346	31.1197	68.3309	78.0144	18.9189	7.81989	3.15087	-0.412554
368	B137	IRIS-313-8341	32.5153	12.2682	108.283	0.81236	27.8018	68.8744	70.8516	18.7587	7.65734	2.99118	-0.57222
369	B137	IRIS-313-8349	32.7125	12.5303	101.602	0.814762	29.7733	70.9193	76.0711	18.4451	7.83444	3.03228	-0.340881
370	B137	IRIS-313-8368	32.2185	12.006	105.256	0.811516	29.3085	73.6982	76.151	18.6628	7.92794	2.99781	-0.475749
371	B137	IRIS-313-8382	31.9399	12.0872	109.491	0.8078	29.9933	72.4089	78.2726	18.9207	7.8949	3.02692	-0.437659
372	B137	IRIS-313-8383	32.2096	12.1979	102.858	0.805628	30.0595	69.9531	78.4639	18.9369	7.79259	3.07303	-0.441052
373	B137	IRIS-313-8386	32.0631	11.8587	108.625	0.81319	29.6823	69.7909	77.4416	19.1676	7.77728	3.05106	-0.470762
374	B137	IRIS-313-8391	32.035	12.3546	97.8194	0.81293	30.0827	70.2657	76.2545	18.3758	7.86221	3.05285	-0.556843
375	B137	IRIS-313-8392	32.6735	12.1633	106.184	0.803036	28.9935	70.4983	74.7116	18.7705	7.90714	2.94255	-0.434302
376	B137	IRIS-313-8401	31.2161	11.9397	102.734	0.803864	30.1141	69.1695	73.8879	18.5154	7.87981	3.07013	-0.802158
377	B137	IRIS-313-8405	32.0168	12.1398	103.151	0.821305	28.6647	68.9639	71.8992	19.0184	7.67621	3.03547	-0.63937
378	B137	IRIS-313-8407	31.6372	11.9598	107.494	0.808765	28.9666	71.1119	73.1005	18.1398	7.80391	3.00943	-0.753996
379	B137	IRIS-313-8412	32.3847	12.3884	108.166	0.81364	28.5591	70.0409	75.0631	18.9497	7.71834	2.98883	-0.470907
380	B137	IRIS-313-8414	34.314	13.3913	93.4722	0.81526	30.7733	69.8918	76.4837	18.0344	7.83999	3.08124	0.13529
381	B137	IRIS-313-8433	34.2134	11.4093	107.245	0.84766	30.2364	71.6423	77.2522	19.1818	7.32548	3.26779	0.179881
382	B137	IRIS-313-8435	32.8104	11.4425	115.087	0.822763	30.0363	68.7384	75.0515	18.578	7.52514	3.19475	-0.281727
383	B137	IRIS-313-8437	32.8684	12.4213	114.116	0.801607	28.9165	71.6552	73.2766	18.3222	7.52087	3.07804	-0.335615
384	B137	IRIS-313-8450	31.3131	11.6189	111.967	0.8105	31.1212	71.8269	78.354	18.9533	8.17888	3.0024	-0.522316
385	B137	IRIS-313-8453	31.9417	12.1633	111.433	0.799029	29.1323	68.829	72.0981	18.5353	7.69144	3.03461	-0.639349
386	B137	IRIS-313-8454	33.9487	11.3288	110.341	0.827493	30.8731	68.9174	77.0798	19.1181	7.60364	3.18427	0.0968284
387	B137	IRIS-313-8457	32.2744	12.3405	110.09	0.805633	29.276	70.3066	73.5332	18.3656	7.72688	3.03894	-0.499123
388	B137	IRIS-313-8458	32.7454	12.0499	122.628	0.805089	29.644	70.2203	78.9399	18.9677	7.6674	3.06454	-0.173991
389	B137	IRIS-313-8466	32.1651	12.5736	101.601	0.792044	29.1697	68.6402	71.0839	18.3691	7.8892	2.98231	-0.655391
390	B137	IRIS-313-8468	32.0863	12.5846	109.012	0.806379	28.2228	72.0648	69.7121	18.0791	7.72089	2.99081	-0.651074
391	B137	IRIS-313-8474	32.2755	12.0414	104.659	0.801209	30.2017	73.3982	78.2763	18.5114	7.97562	3.03589	-0.406774
392	B137	IRIS-313-8485	32.1128	12.4608	104.237	0.792238	30.1953	71.0873	74.8152	18.3208	7.84057	3.09407	-0.502272
393	B137	IRIS-313-8492	32.1067	11.9672	109.864	0.80887	28.9483	71.6371	72.8	18.2529	7.85245	2.97486	-0.601502
394	B137	IRIS-313-8493	31.6975	12.1254	102.598	0.808579	28.1782	71.7396	73.4445	18.4209	7.7463	2.98017	-0.801024
395	B137	IRIS-313-8509	31.8016	12.2929	101.336	0.806648	28.6648	69.5248	76.1268	18.8035	7.75521	2.97724	-0.713069
396	B137	IRIS-313-8514	31.3632	11.3437	101.582	0.824534	30.8648	72.9373	78.5234	19.1541	8.03861	3.01901	-0.60062
397	B137	IRIS-313-8519	33.216	12.4054	110.642	0.805887	30.091	77.3846	82.5626	19.0691	8.02652	2.97042	0.0500698
398	B137	IRIS-313-8530	32.6302	12.2164	98.9721	0.819945	30.3944	72.1053	76.6707	18.5996	7.89728	3.07245	-0.313309
399	B137	IRIS-313-8536	31.3719	11.8214	111.14	0.803403	29.231	72.3031	76.3942	18.9517	7.9061	3.00501	-0.678346
400	B137	IRIS-313-8557	32.7508	12.8709	104.934	0.806812	28.2936	71.4662	72.3564	18.1952	7.59398	3.01165	-0.464338
401	B137	IRIS-313-8559	32.0996	11.978	109.041	0.802265	30.94	67.6494	76.3669	18.9116	7.83854	3.1253	-0.410861
402	B137	IRIS-313-8567	32.201	12.1413	112.129	0.794751	29.635	70.9239	77.4726	19.2398	7.73247	3.0767	-0.395769
403	B137	IRIS-313-8568	32.5649	12.17	103.828	0.815752	30.1367	69.187	75.2927	18.4962	7.67286	3.12913	-0.383978
404	B137	IRIS-313-8571	33.0158	12.1469	103.833	0.814304	30.0766	72.388	78.884	18.8032	8.01812	2.99636	-0.177744
405	B137	IRIS-313-8585	33.024	12.4581	106.095	0.814425	30.0039	70.385	76.4146	18.7769	7.72859	3.05817	-0.194415
406	B137	IRIS-313-8586	33.7403	12.3441	104.445	0.801335	30.0052	72.8067	78.2695	18.6618	7.82948	3.0462	-0.016825
407	B137	IRIS-313-8591	31.8304	12.1612	103.646	0.814761	29.4832	71.9174	73.5919	18.5914	7.96687	3.00463	-0.598869
408	B137	IRIS-313-8595	32.4527	12.0261	105.906	0.820867	30.493	69.8672	79.9813	18.8914	7.79719	3.12992	-0.276279
409	B137	IRIS-313-8603	32.0954	11.277	115.285	0.815241	31.2425	72.0138	78.8292	19.1832	7.78143	3.15951	-0.280944
410	B137	IRIS-313-8606	31.8273	11.8133	106.696	0.821033	29.0131	71.9417	71.5112	17.9874	7.68919	3.04634	-0.715995
411	B137	IRIS-313-8608	32.382	11.7701	116.754	0.811415	29.5083	71.7406	74.8185	18.4827	7.93424	2.99257	-0.390232
412	B137	IRIS-313-8614	30.812	11.7035	96.7854	0.809439	31.1803	72.3036	79.096	18.6488	8.17053	3.03913	-0.783386
413	B137	IRIS-313-8616	32.8477	12.915	97.6614	0.799315	28.5162	70.9698	71.8074	18.4993	7.82376	2.9317	-0.484278
414	B137	IRIS-313-8621	30.1985	11.6558	96.6798	0.80789	30.0755	69.9886	73.6866	18.5314	8.07662	2.9782	-1.14233
415	B137	IRIS-313-8622	33.4956	13.1044	110.691	0.798925	28.9016	68.7911	72.1621	18.1642	7.61444	3.04808	-0.191254
416	B137	IRIS-313-8631	31.896	12.0484	111.561	0.803938	29.0365	69.2368	74.1223	18.5381	7.77386	3.03597	-0.621946
417	B137	IRIS-313-8632	32.8533	12.4776	98.3603	0.810206	30.2989	72.3429	78.3979	18.6232	7.91402	3.09603	-0.230599
418	B137	IRIS-313-8638	32.5814	12.0021	109.496	0.798928	30.5639	71.7552	75.8301	18.2269	7.91727	3.06322	-0.331294
419	B137	IRIS-313-8643	30.162	11.3589	102.78	0.80168	29.6403	73.8393	73.703	17.9828	7.88671	3.04003	-1.1734
420	B137	IRIS-313-8645	32.4391	11.7176	105.648	0.816259	30.3495	69.7611	76.2816	18.8863	7.6139	3.12882	-0.394626
421	B137	IRIS-313-8647	31.3292	12.2711	100.284	0.801404	29.7922	67.4536	72.4181	18.5541	7.72006	3.08456	-0.834127
422	B137	IRIS-313-8657	32.4812	12.3414	105.48	0.812049	29.3279	69.7547	73.7863	18.3534	7.8135	3.02244	-0.467477
423	B137	IRIS-313-8659	32.1849	11.7932	116.909	0.809305	29.568	69.9174	75.6784	18.8064	7.72219	3.05751	-0.434852
424	B137	IRIS-313-8660	32.286	12.5611	104.364	0.801984	28.8624	66.701	68.671	18.0032	7.67134	3.02981	-0.685009
425	B137	IRIS-313-8674	32.8602	12.4816	106.023	0.801798	29.432	71.9214	76.8161	18.4127	7.88482	3.01514	-0.300537
426	B137	IRIS-313-8679	33.5153	12.4767	109.74	0.79208	29.7257	71.4441	75.6595	18.728	7.881	3.02858	-0.0842948
427	B137	IRIS-313-8681	32.3256	12.0251	111.559	0.810717	29.1626	73.0095	75.3875	18.3046	7.74176	3.04344	-0.453936
428	B137	IRIS-313-8683	30.9372	12.4469	93.0687	0.800827	28.7917	70.1393	72.8373	18.4341	7.75813	3.00802	-1.04489
429	B137	IRIS-313-8697	31.2318	11.6456	105.279	0.791393	30.2705	66.6351	72.9462	18.6686	7.96905	3.05523	-0.841466
430	B137	IRIS-313-8699	33.8847	12.8114	109.916	0.806218	28.4616	72.3615	76.0985	18.9559	7.55091	3.03456	-0.0111076
431	B137	IRIS-313-8702	32.3577	11.9893	105.514	0.805934	30.4745	73.5277	76.9819	18.6345	8.03065	3.05597	-0.339505
432	B137	IRIS-313-8703	31.9545	12.4611	101.814	0.802309	29.2561	72.203	74.8	18.6897	7.93611	2.98097	-0.585273
433	B137	IRIS-313-8704	32.157	11.6089	105.156	0.824915	31.5847	71.1985	78.4912	18.9117	8.09042	3.08383	-0.295722
434	B137	IRIS-313-8713	31.8948	12.3478	107.306	0.797933	28.0303	71.2196	71.6053	18.5533	7.66249	3.01484	-0.727636
435	B137	IRIS-313-8717	32.6653	12.4176	101.465	0.806218	30.3651	70.0703	74.8747	18.7502	7.82972	3.08761	-0.325035
436	B137	IRIS-313-8722	31.9298	11.9923	112.063	0.789871	30.1274	73.1246	79.4945	18.7272	7.88965	3.04796	-0.448789
437	B137	IRIS-313-8723	31.8968	12.4046	109.471	0.800301	28.3796	70.385	72.1242	18.067	7.70099	3.00847	-0.715758
438	B137	IRIS-313-8725	31.931	12.469	107.407	0.798573	27.4831	72.0086	69.9544	18.2651	7.65657	2.95152	-0.789313
439	B137	IRIS-313-8727	32.0112	12.3946	103.994	0.799586	29.7418	68.4314	73.4843	18.3558	7.72124	3.09341	-0.607517
440	B137	IRIS-313-8731	32.1239	12.1978	108.179	0.80198	29.8219	69.4249	76.9242	18.883	7.72539	3.06561	-0.474567
441	B137	IRIS-313-8732	31.3593	11.5888	108.634	0.817947	30.0729	73.8101	79.6694	19.4691	8.07736	2.98161	-0.538135
442	B137	IRIS-313-8733	32.698	11.898	112.665	0.815196	29.6256	68.7971	77.0905	18.6593	7.78373	3.05711	-0.314978
443	B137	IRIS-313-8737	32.0529	12.4133	96.9768	0.814285	31.1428	71.0989	76.8841	18.7348	8.04424	3.05921	-0.410897
444	B137	IRIS-313-8743	32.5623	12.6256	105.393	0.814005	28.7128	70.8104	71.9379	18.6618	7.64974	3.02268	-0.453954
445	B137	IRIS-313-8744	32.2166	12.2358	114.834	0.799119	28.2444	69.6839	74.3055	18.9271	7.81084	2.96727	-0.52935
446	B137	IRIS-313-8745	33.54	12.4091	109.779	0.813526	30.3441	77.2444	83.1833	19.1741	7.94409	3.00073	0.171837
447	B137	IRIS-313-8751	32.3412	12.4109	106.812	0.785403	30.0855	70.1365	75.218	18.0666	7.80166	3.08014	-0.485258
448	B137	IRIS-313-8754	31.8357	12.1345	101.944	0.81425	30.0558	67.7387	72.2664	18.2646	7.77382	3.0853	-0.667902
449	B137	IRIS-313-8757	32.2895	11.6516	104.692	0.819828	31.962	72.4973	81.5603	18.99	7.92951	3.17932	-0.189892
450	B137	IRIS-313-8767	31.8311	11.8347	111.904	0.812206	28.8933	71.0028	70.4894	18.4072	7.65513	3.05596	-0.67999
451	B137	IRIS-313-8781	32.0736	11.9688	108.99	0.811147	29.1022	73.9848	75.655	18.3489	7.87156	2.9847	-0.536754
452	B137	IRIS-313-8783	32.8393	11.7067	111.564	0.828603	29.1577	68.6122	76.0838	18.7251	7.47435	3.10106	-0.341985
453	B137	IRIS-313-8785	32.4181	12.409	108.019	0.79249	29.9273	71.3698	74.3057	18.3535	7.98047	3.02829	-0.410458
454	B137	IRIS-313-8791	32.9381	12.5404	99.9022	0.813308	28.9309	71.1263	73.4052	18.1547	7.68169	3.04398	-0.414614
455	B137	IRIS-313-8793	32.5801	12.0249	113.843	0.807546	30.2002	69.7448	76.633	18.6401	7.86384	3.07811	-0.278517
456	B137	IRIS-313-8796	32.5045	11.973	106.309	0.806321	30.3982	70.69	76.4371	18.9551	7.76732	3.1233	-0.325893
457	B137	IRIS-313-8811	32.8069	12.6212	111.921	0.80805	28.2677	70.9649	72.7349	18.1395	7.66121	2.97932	-0.419382
458	B137	IRIS-313-8822	33.0276	12.1157	107.227	0.827658	30.2138	72.2887	77.6987	18.8726	7.75697	3.08666	-0.120079
459	B137	IRIS-313-8831	31.8928	12.0958	111.964	0.79486	29.0087	72.6535	74.6013	18.5771	7.79008	3.01774	-0.592981
460	B137	IRIS-313-8833	30.6524	11.388	114.177	0.803737	29.3568	71.4754	75.7666	19.2	7.94609	3.03064	-0.856134
461	B137	IRIS-313-8844	31.7903	12.3102	103.857	0.802867	30.6889	72.4285	75.7094	18.98	7.89004	3.05742	-0.479829
462	B137	IRIS-313-8846	32.406	12.6742	90.4162	0.823746	30.3712	71.1076	72.3968	18.4894	8.13315	2.96868	-0.455785
463	B137	IRIS-313-8850	32.9326	12.4954	102.366	0.813538	30.1363	69.2241	76.7414	18.2855	7.79987	3.08613	-0.272772
464	B137	IRIS-313-8854	31.4737	12.2367	99.9022	0.796321	29.434	71.8514	75.1678	18.3828	7.74773	3.07178	-0.775958
465	B137	IRIS-313-8864	33.4497	12.7795	98.6779	0.817052	30.4913	70.0804	72.3017	18.2442	7.79156	3.09889	-0.139298
466	B137	IRIS-313-8870	31.9379	11.8142	104.1	0.805479	30.2986	69.872	73.1779	18.3259	7.95031	3.03933	-0.611757
467	B137	IRIS-313-8880	32.0702	12.0382	106.602	0.814258	29.3422	73.0891	77.4327	18.9742	7.76377	3.06663	-0.461061
468	B137	IRIS-313-8889	33.227	12.618	111.316	0.814852	27.0381	66.8336	70.2944	18.5038	7.46339	2.96112	-0.452021
469	B137	IRIS-313-8895	31.6658	12.1461	109.365	0.800774	28.9396	70.4405	73.3553	17.9201	7.6971	3.02315	-0.764115
470	B137	IRIS-313-8900	33.0349	12.7705	96.2321	0.814147	30.0143	70.0049	73.8007	18.6055	7.94284	3.00632	-0.277267
471	B137	IRIS-313-8903	33.1206	12.2508	105.679	0.817498	28.9845	70.3099	70.3405	18.1349	7.68074	3.00575	-0.382715
472	B137	IRIS-313-8909	31.0014	11.9868	104.304	0.786588	30.0286	68.8357	75.4361	18.6719	8.04445	3.02099	-0.85488
473	B137	IRIS-313-8914	34.2096	12.515	107.005	0.815135	29.5559	70.2948	74.0149	18.431	7.61292	3.06545	0.0405811
474	B137	IRIS-313-8920	32.8425	12.4941	95.5035	0.814105	30.8317	69.8373	75.189	18.5838	7.96732	3.07514	-0.275733
475	B137	IRIS-313-8922	30.6776	11.6848	92.1452	0.80389	31.3096	69.6788	74.9011	18.5825	8.19202	3.01354	-0.946038
476	B137	IRIS-313-8924	31.3465	11.5681	107.319	0.804862	30.3604	69.9242	77.6102	19.3799	7.76757	3.12539	-0.632238
477	B137	IRIS-313-8925	32.4292	12.1999	106.28	0.811913	29.3005	68.6936	72.3723	17.9287	7.77801	3.04798	-0.545989
478	B137	IRIS-313-8930	31.4899	11.3724	98.9902	0.822672	30.581	73.8859	73.192	18.3631	7.93037	3.04969	-0.714351
479	B137	IRIS-313-8932	32.6659	12.0704	115.407	0.808555	28.6971	74.1377	75.1091	18.2726	7.65953	3.04629	-0.361487
480	B137	IRIS-313-8935	32.4297	12.1718	103.83	0.810156	29.0581	72.2313	75.1925	18.8001	7.82624	2.98047	-0.47025
481	B137	IRIS-313-8940	33.0585	11.087	100.434	0.851204	31.1096	70.0863	77.3738	18.9853	7.45334	3.27215	-0.169559
482	B137	IRIS-313-8946	32.2734	12.3114	97.1787	0.810527	29.7258	70.0083	75.8073	18.3325	7.5922	3.10875	-0.562375
483	B137	IRIS-313-8948	33.4301	12.3476	110.172	0.810887	29.7871	68.9171	74.8177	18.8677	7.80612	3.03575	-0.103901
484	B137	IRIS-313-8956	31.9071	12.0875	113.924	0.803137	28.9446	72.0617	74.3007	18.7499	7.78454	3.0367	-0.547097
485	B137	IRIS-313-8957	30.5292	11.7986	103.176	0.808829	29.9649	69.2583	76.0365	18.5957	7.87578	3.07578	-0.963822
486	B137	IRIS-313-8960	33.7438	12.547	109.041	0.806247	30.2451	77.334	82.5177	19.1101	7.97191	2.98922	0.200403
487	B137	IRIS-313-8967	31.7964	12.4408	101.773	0.798734	29.8163	70.531	76.0771	18.6768	7.92678	3.02183	-0.598764
488	B137	IRIS-313-8968	31.7204	12.1335	101.696	0.803045	30.0007	68.9852	71.0109	18.3606	7.77203	3.09152	-0.715788
489	B137	IRIS-313-8978	31.3811	12.1802	102.422	0.813134	28.7364	70.3222	68.5316	17.7327	7.63496	3.01678	-0.953385
490	B137	IRIS-313-8980	31.9292	11.9943	112.089	0.790013	30.111	73.1946	79.6561	18.7505	7.88908	3.04897	-0.444812
491	B137	IRIS-313-8982	32.3556	12.0433	104.538	0.825169	30.0969	68.3319	75.8825	18.9088	7.85538	3.06337	-0.394943
492	B137	IRIS-313-8985	32.3035	12.0466	99.2621	0.807819	30.2701	70.0509	73.4999	18.4316	7.84024	3.08446	-0.518744
493	B137	IRIS-313-8986	32.9375	12.7918	107.897	0.807642	29.0479	68.842	76.0088	18.6042	7.73105	3.03541	-0.284717
494	B137	IRIS-313-8988	32.6941	11.8601	104.13	0.820498	30.8215	71.8081	80.0563	18.7784	7.90662	3.12202	-0.199066
495	B137	IRIS-313-8994	32.4249	12.2998	109.713	0.80316	30.6017	71.1831	77.6772	19.0385	7.99423	3.06062	-0.241925
496	B137	IRIS-313-8996	32.2486	12.0264	104.363	0.809744	28.9004	71.1086	76.3645	18.279	7.58448	3.05928	-0.591684
497	B137	IRIS-313-9005	31.7961	12.344	106.284	0.798843	28.2296	68.7397	73.9634	18.6642	7.72832	2.97677	-0.752368
498	B137	IRIS-313-9006	33.4942	11.9419	121.461	0.80183	30.1998	71.9756	77.4672	18.2439	7.72932	3.08734	-0.00547282
499	B137	IRIS-313-9017	30.2263	11.5306	100.721	0.81301	29.2123	71.4849	73.1245	18.8379	7.97447	2.96716	-1.13488
500	B137	IRIS-313-9019	31.8293	11.8228	105.883	0.791567	30.0583	69.2355	74.4567	18.4458	7.8853	3.02402	-0.671183
501	B137	IRIS-313-9020	31.497	12.0456	92.7649	0.798384	30.7527	70.3185	71.831	18.0483	7.96269	3.0535	-0.816778
502	B137	IRIS-313-9023	32.6246	11.5743	108.6	0.826211	31.0371	72.3763	77.9036	19.5562	8.05346	3.08992	-0.118404
503	B137	IRIS-313-9032	32.2538	11.9982	107.252	0.798981	30.4608	72.4607	80.337	19.0114	8.0377	2.99552	-0.339833
504	B137	IRIS-313-9039	32.8043	12.491	101.512	0.814185	29.8986	70.0306	73.6409	18.2249	7.77586	3.07522	-0.357868
505	B137	IRIS-313-9044	33.3838	12.7189	112.403	0.81159	28.7252	71.4996	75.0606	18.9642	7.78148	3.00535	-0.0961447
506	B137	IRIS-313-9049	33.5366	12.9852	99.0772	0.805742	30.8578	71.1103	76.2848	18.5631	8.13582	3.0251	0.00272693
507	B137	IRIS-313-9054	31.5542	12.4048	98.8921	0.81618	28.1483	70.4052	72.5812	17.9279	7.63716	3.00936	-0.897088
508	B137	IRIS-313-9065	33.8355	10.9948	110.317	0.859467	29.5306	70.4826	75.2849	18.9423	7.30631	3.20757	-0.026393
509	B137	IRIS-313-9066	32.6194	11.736	122.333	0.803596	28.8109	75.3638	79.1792	19.4125	8.01813	2.92801	-0.196387
510	B137	IRIS-313-9067	32.4124	12.3141	92.6538	0.809643	30.7513	70.0914	73.7653	18.3283	7.83659	3.11103	-0.485112
511	B137	IRIS-313-9070	32.4372	12.0436	114.465	0.806009	29.2683	71.6904	73.4175	18.4503	7.83525	3.02187	-0.414921
512	B137	IRIS-313-9072	32.4993	12.5656	93.5439	0.820444	29.9104	70.0833	76.9378	18.7846	7.9059	3.01875	-0.414431
513	B137	IRIS-313-9091	32.5275	12.1446	110.586	0.796601	30.0038	72.8915	78.7531	18.8718	7.86483	3.09373	-0.266691
514	B137	IRIS-313-9097	32.1546	12.4952	100.645	0.806573	28.8913	70.8213	71.9272	18.2692	7.62881	3.058	-0.645987
515	B137	IRIS-313-9098	31.9677	12.7232	96.3217	0.807242	28.2709	69.3795	71.813	18.3472	7.66951	3.00043	-0.774355
516	B137	IRIS-313-9102	32.2889	12.2979	111.555	0.80397	28.4506	71.2789	73.3015	18.5461	7.9175	2.93067	-0.52828
517	B137	IRIS-313-9111	33.0554	11.6696	116.801	0.837386	30.1007	68.8353	75.0912	18.7533	7.68978	3.10566	-0.132875
518	B137	IRIS-313-9112	31.7748	11.7387	99.9186	0.821409	30.4411	70.6352	79.8016	18.8717	7.83912	3.0672	-0.551249
519	B137	IRIS-313-9114	31.7342	12.1385	101.804	0.809604	29.8002	69.5864	75.6098	18.9161	7.98826	2.98855	-0.621217
520	B137	IRIS-313-9115	32.5027	12.0875	99.2644	0.807666	30.9065	70.7174	79.9345	18.6141	7.99438	3.07559	-0.324719
521	B137	IRIS-313-9117	31.4882	12.4327	95.8833	0.815012	28.2873	69.3041	71.4396	18.486	7.71781	2.98112	-0.908597
522	B137	IRIS-313-9119	32.5574	12.1034	99.635	0.807661	30.9436	70.687	79.8521	18.6208	7.9811	3.0834	-0.302676
523	B137	IRIS-313-9121	31.6709	11.874	96.9716	0.815333	29.6266	69.9324	74.8331	18.9637	7.85587	3.02201	-0.713637
524	B137	IRIS-313-9123	33.2446	12.5042	106.361	0.801744	29.9526	77.1099	81.1311	18.8138	7.92145	2.99174	-0.0334512
525	B137	IRIS-313-9131	33.0743	12.2912	117.063	0.800371	28.6692	70.3963	73.2401	18.4541	7.71334	3.01995	-0.283276
526	B137	IRIS-313-9139	32.6023	12.5512	97.1739	0.815038	29.5946	71.1747	74.1277	18.8212	7.90596	2.99524	-0.404611
527	B137	IRIS-313-9148	32.6095	12.026	105.676	0.814951	29.7024	68.5241	72.2508	18.8642	7.71572	3.09517	-0.40939
528	B137	IRIS-313-9156	32.7058	12.489	101.967	0.805962	29.0733	71.2287	78.5404	18.8269	7.84901	2.97157	-0.370653
529	B137	IRIS-313-9172	32.7263	12.2124	114.463	0.809033	29.462	76.5946	82.0246	19.2023	7.94536	2.96707	-0.112283
530	B137	IRIS-313-9174	31.5749	12.3401	101.543	0.798608	29.0321	71.4571	72.5502	18.0923	7.74291	3.03696	-0.807712
531	B137	IRIS-313-9182	32.1941	12.1644	104.818	0.805829	30.7483	71.6024	80.5083	19.2851	7.98322	3.04983	-0.302013
532	B137	IRIS-313-9184	32.3625	12.286	102.448	0.822952	28.8005	67.3418	69.0823	18.4494	7.59853	3.06085	-0.61968
533	B137	IRIS-313-9188	31.881	12.1176	94.7882	0.822631	28.4353	69.6141	70.8987	18.2165	7.74465	2.99429	-0.835976
534	B137	IRIS-313-9198	32.3146	12.1929	116.727	0.796683	30.1503	71.4667	79.5862	18.4527	7.8502	3.04227	-0.316289
535	B137	IRIS-313-9201	34.2731	12.4414	114.481	0.808783	30.1504	77.9039	83.0525	19.234	7.94789	3.0009	0.400047
536	B137	IRIS-313-9204	32.6277	11.4888	106.003	0.834672	28.9279	68.7539	73.0436	19.1263	7.39306	3.10796	-0.473168
537	B137	IRIS-313-9208	31.8819	12.1956	101.497	0.810554	29.2874	69.5904	71.4965	18.4192	7.75449	3.01869	-0.708783
538	B137	IRIS-313-9209	32.2385	12.0288	107.864	0.806912	29.5292	71.7225	76.3241	18.7245	7.91284	3.03017	-0.448339
539	B137	IRIS-313-9210	31.5676	12.0894	112.454	0.79789	28.2225	71.8307	71.6835	18.4639	7.73753	2.97821	-0.782988
540	B137	IRIS-313-9218	32.0217	12.4467	99.6053	0.804527	29.171	70.8028	75.1805	18.647	7.70982	3.06543	-0.609323
541	B137	IRIS-313-9227	30.8211	11.2925	94.8976	0.824633	31.3494	71.8011	79.1337	19.1163	7.94628	3.06507	-0.787128
542	B137	IRIS-313-9243	32.7457	12.284	112.605	0.805586	28.9778	68.443	76.4066	18.9896	7.70006	3.03698	-0.327796
543	B137	IRIS-313-9249	33.6402	12.6698	107.971	0.801933	30.1907	77.7816	81.4414	18.8572	8.04395	2.9665	0.140827
544	B137	IRIS-313-9251	31.3668	11.9025	106.785	0.808317	29.0051	73.1946	75.2969	18.678	7.78085	3.02754	-0.745679
545	B137	IRIS-313-9253	34.0573	11.1807	108.275	0.862142	29.5036	73.415	77.3141	19.0243	7.39661	3.20063	0.106426
546	B137	IRIS-313-9256	32.6836	12.2021	103.166	0.825139	29.4013	68.6245	74.6544	18.5104	7.78375	3.05778	-0.4005
547	B137	IRIS-313-9258	33.8134	12.1137	114.284	0.821153	30.4696	73.3326	79.7646	18.9232	7.71584	3.12334	0.193302
548	B137	IRIS-313-9259	31.8239	12.0655	103.697	0.811597	29.2041	68.3424	74.0452	18.5281	7.77704	3.04386	-0.691797
549	B137	IRIS-313-9262	32.5106	12.5621	102.712	0.818316	29.2723	69.7664	71.6231	18.0619	7.65912	3.0522	-0.505768
550	B137	IRIS-313-9271	32.878	12.9362	87.655	0.812082	30.332	70.6933	71.6469	17.8699	7.91204	3.06095	-0.419869
551	B137	IRIS-313-9273	31.9229	12.1198	108.469	0.802897	28.8252	71.9252	77.6223	18.9245	7.76731	3.00958	-0.568174
552	B137	IRIS-313-9281	32.0353	12.2708	106.497	0.80169	29.4944	73.2177	76.0429	18.2199	7.80818	3.0318	-0.54368
553	B137	IRIS-313-9285	32.1119	12.0893	100.876	0.813389	30.0672	70.5029	72.7358	18.5731	7.76738	3.10253	-0.544104
554	B137	IRIS-313-9286	32.2964	12.6728	93.2431	0.799282	29.2198	67.612	74.6107	18.2037	7.97957	2.9554	-0.658655
555	B137	IRIS-313-9287	31.4467	11.7553	99.6955	0.810865	30.5751	71.6439	77.8838	18.7893	8.04844	3.04894	-0.640537
556	B137	IRIS-313-9288	32.5523	12.1549	103.828	0.803455	29.9646	72.2386	75.5072	18.4288	7.96294	3.02652	-0.389163
557	B137	IRIS-313-9294	31.4195	11.8334	93.9109	0.813869	31.0341	70.0493	76.6374	18.4819	7.9653	3.08006	-0.712525
558	B137	IRIS-313-9302	31.9321	11.9566	104.379	0.78905	30.0198	69.6269	75.6796	18.4921	7.89752	3.02162	-0.632204
559	B137	IRIS-313-9310	31.8991	12.193	105.756	0.805657	28.6774	70.2959	71.946	18.4162	7.71884	3.03428	-0.702676
560	B137	IRIS-313-9313	32.8478	12.3599	108.217	0.815214	29.4679	68.8315	76.2426	18.9446	7.75838	3.0564	-0.265762
561	B137	IRIS-313-9314	31.9705	12.0198	110.376	0.801229	29.4363	71.5355	73.2861	18.9871	7.95383	2.97541	-0.53607
562	B137	IRIS-313-9317	32.799	12.4066	104.261	0.818998	28.3143	68.3174	71.9999	18.4267	7.58671	3.02731	-0.494001
563	B137	IRIS-313-9320	31.9547	12.0137	103.964	0.813019	29.125	71.4937	74.8157	18.378	7.73848	3.0479	-0.63479
564	B137	IRIS-313-9324	31.9985	11.3628	116.548	0.816127	29.9854	68.8388	72.7125	18.6673	7.56755	3.1882	-0.51619
565	B137	IRIS-313-9325	32.9992	12.3706	110.474	0.81228	29.4851	72.5865	74.2175	19.099	7.91734	3.0124	-0.163001
566	B137	IRIS-313-9329	31.3548	11.9687	110.429	0.813874	28.8399	69.9508	72.4821	18.5797	7.69664	3.03239	-0.787667
567	B137	IRIS-313-9342	31.6927	12.2902	99.3296	0.803401	29.9688	71.4721	75.1824	18.2824	7.81296	3.06052	-0.675537
568	B137	IRIS-313-9347	31.8776	12.4234	108.163	0.7968	30.1868	70.5313	74.7509	18.5836	7.74105	3.09563	-0.52211
569	B137	IRIS-313-9348	32.0174	12.3035	102.101	0.810839	29.0479	71.4869	74.5987	18.8334	7.8764	2.95665	-0.592105
570	B137	IRIS-313-9357	33.5566	12.4858	109.615	0.792793	29.8031	71.4866	75.5643	18.7138	7.8928	3.02975	-0.0664858
571	B137	IRIS-313-9360	31.8315	12.1974	99.4548	0.808698	30.6169	72.0293	76.651	18.5348	8.12865	3.0018	-0.529844
572	B137	IRIS-313-9372	31.6778	11.2224	112.886	0.817365	30.3271	69.4738	78.177	19.1109	7.64652	3.18051	-0.52449
573	B137	IRIS-313-9384	31.8373	12.3039	98.3391	0.809262	29.8953	67.9933	74.5283	18.5288	7.79123	3.07087	-0.662588
574	B137	IRIS-313-9388	32.9728	12.6171	108.744	0.804553	29.9697	70.166	78.9037	19.0716	7.77911	3.0511	-0.143759
575	B137	IRIS-313-9391	31.5688	12.4961	96.6794	0.801012	29.6806	70.5928	77.6969	18.7101	7.82896	3.03954	-0.693222
576	B137	IRIS-313-9397	33.3304	13.3704	102.129	0.802817	28.7115	71.7536	74.2964	18.5155	7.72451	2.9951	-0.209081
577	B137	IRIS-313-9400	31.8742	12.4838	96.5697	0.805567	29.673	73.6164	79.4928	18.7824	7.77296	3.04129	-0.555977
578	B137	IRIS-313-9402	31.8535	12.441	95.5968	0.810082	29.0097	69.0756	72.0378	17.9757	7.74508	3.01908	-0.801757
579	B137	IRIS-313-9403	31.8854	11.7073	104.97	0.821981	31.049	71.8182	78.8516	18.6837	7.88529	3.12292	-0.423021
580	B137	IRIS-313-9406	32.3116	12.237	96.8949	0.807123	30.2766	70.0374	74.1201	18.0342	7.85191	3.04125	-0.560381
581	B137	IRIS-313-9409	32.4973	12.1398	103.146	0.813964	29.5897	71.8723	72.5755	18.2581	7.88934	3.02347	-0.466622
582	B137	IRIS-313-9415	33.5217	12.1433	110.699	0.804814	29.3112	71.9396	75.5827	18.3703	7.76058	3.02933	-0.146983
583	B137	IRIS-313-9424	31.8129	11.6912	110.365	0.809462	30.9526	70.8795	76.8969	18.9379	7.8787	3.10604	-0.443124
584	B137	IRIS-313-9427	32.2117	12.3571	106.575	0.805999	29.1061	68.9364	74.3125	18.6406	7.65417	3.04216	-0.552236
585	B137	IRIS-313-9429	32.8727	12.0275	108.298	0.819555	29.4356	70.3716	71.2597	18.4299	7.7267	3.08011	-0.34841
586	B137	IRIS-313-9433	31.7421	12.687	101.16	0.793291	28.341	70.74	71.8013	18.563	7.73861	2.98341	-0.78284
587	B137	IRIS-313-9451	32.8403	11.8082	111.416	0.810516	29.6899	70.7955	78.4353	19.2275	7.83585	3.04489	-0.220157
588	B137	IRIS-313-9461	31.8072	11.778	105.958	0.818055	29.3559	69.6351	72.8351	18.0204	7.79703	3.00693	-0.728133
589	B137	IRIS-313-9469	32.8774	11.4191	115.038	0.819206	30.6038	70.2841	75.2943	19.1682	7.62936	3.15977	-0.168331
590	B137	IRIS-313-9472	33.6625	12.853	106.937	0.817382	29.6842	70.4302	74.3171	18.6805	7.75638	3.01024	-0.0297451
591	B137	IRIS-313-9482	31.4037	12.8319	88.3639	0.808294	29.5419	69.7208	71.4993	18.5123	8.02625	2.91982	-0.863631
592	B137	IRIS-313-9484	31.6264	12.0207	102.132	0.811885	30.774	70.3149	77.6988	18.7201	7.86687	3.11839	-0.553502
593	B137	IRIS-313-9492	32.3651	12.3044	103.443	0.811107	30.427	70.6808	79.2099	18.5826	7.81644	3.10392	-0.347721
594	B137	IRIS-313-9505	33.0352	11.7024	107.144	0.833618	29.2702	66.5203	71.2207	18.5268	7.33242	3.1435	-0.401493
595	B137	IRIS-313-9506	33.9541	12.4151	104.427	0.816088	31.8904	75.2043	83.0935	19.3309	7.93605	3.15137	0.37547
596	B137	IRIS-313-9522	33.2568	12.4259	116.987	0.80281	28.6817	71.1008	74.4055	19.33	7.80748	2.98539	-0.124572
597	B137	IRIS-313-9533	31.9795	11.8532	103.36	0.811705	30.3707	67.6218	73.9928	18.3094	7.99712	3.02865	-0.602643
598	B137	IRIS-313-9547	32.5895	11.9333	101.827	0.819191	31.5099	71.8349	78.3348	18.7069	7.84613	3.17104	-0.211665
599	B137	IRIS-313-9551	31.614	11.7339	101.421	0.816865	30.7507	70.7155	78.071	18.8677	8.18093	3.01114	-0.555468
600	B137	IRIS-313-9555	32.396	12.1906	105.605	0.813866	29.1562	68.3798	73.4643	18.877	7.71239	3.03311	-0.498406
601	B137	IRIS-313-9557	32.0675	12.4238	99.9095	0.814172	29.304	67.8449	71.9348	18.5408	7.78572	3.0328	-0.638841
602	B137	IRIS-313-9560	33.0128	12.0941	108.28	0.818144	29.7503	70.4954	78.044	18.8132	7.73683	3.06771	-0.199725
603	B137	IRIS-313-9566	32.287	11.7528	111.248	0.81381	30.3622	70.5038	79.0773	19.5523	7.99214	3.0209	-0.280378
604	B137	IRIS-313-9567	32.6599	12.173	103.069	0.807865	30.2181	71.8887	75.1943	18.3539	7.92902	3.06169	-0.345465
605	B137	IRIS-313-9570	32.4978	10.829	103.287	0.824632	32.4467	72.2217	76.8846	18.8691	7.91089	3.17067	-0.251605
606	B137	IRIS-313-9572	32.6628	12.6881	94.9725	0.820586	30.2084	69.5286	74.9873	18.5795	7.89949	3.03482	-0.362068
607	B137	IRIS-313-9574	31.0361	11.9468	88.3542	0.822605	29.0897	72.3025	72.4688	18.3049	7.8616	2.99402	-1.02409
608	B137	IRIS-313-9582	32.0262	12.082	111.114	0.808105	28.2628	71.1926	73.6739	18.5841	7.64144	3.00825	-0.633717
609	B137	IRIS-313-9590	31.9034	12.1629	107.432	0.805615	28.6616	68.8435	68.6231	18.5911	7.71581	2.99379	-0.73696
610	B137	IRIS-313-9594	32.8868	12.4397	113.682	0.801877	28.9237	71.5445	73.1672	18.3342	7.52814	3.07826	-0.331886
611	B137	IRIS-313-9600	32.4411	11.8671	105.459	0.797836	31.9476	81.1476	83.6876	19.4966	8.38615	2.99818	-0.00736994
612	B137	IRIS-313-9602	31.4302	11.4941	103.672	0.825876	29.9302	69.8928	71.3417	18.6418	7.83367	3.03889	-0.766549
613	B137	IRIS-313-9604	32.4542	11.9431	102.403	0.818825	28.9189	66.8035	68.2227	18.7316	7.61372	3.09002	-0.611735
614	B137	IRIS-313-9605	33.2659	11.4599	107.023	0.823943	30.7707	69.2111	77.4515	19.0089	7.6512	3.20001	-0.103394
615	B137	IRIS-313-9606	31.2824	12.4439	90.6912	0.814399	29.874	69.6075	72.4437	18.4307	7.9618	3.00012	-0.860662
616	B137	IRIS-313-9609	31.6992	12.2251	106.461	0.806507	29.7035	68.0666	76.0254	19.2057	7.7682	3.05552	-0.591069
617	B137	IRIS-313-9611	32.1569	12.2296	108.492	0.804404	29.3136	69.0588	74.4358	18.4516	7.65835	3.07295	-0.554311
618	B137	IRIS-313-9617	32.8934	12.0204	109.645	0.81448	29.5604	69.6605	79.5779	18.5905	7.77691	3.05297	-0.260516
619	B137	IRIS-313-9619	30.6384	11.6601	100.107	0.808157	30.4737	68.7048	75.2311	18.9965	7.93559	3.07269	-0.920369
620	B137	IRIS-313-9623	32.7366	13.0618	106.029	0.798521	27.5847	69.969	69.475	18.4554	7.82003	2.91482	-0.524132
621	B137	IRIS-313-9634	32.2402	12.2995	109.681	0.80026	29.9187	69.3145	78.8312	19.2672	7.83492	3.05319	-0.35947
622	B137	IRIS-313-9637	32.9115	12.2837	107.193	0.805879	29.8933	70.1738	77.8963	18.6804	7.81281	3.0533	-0.245202
623	B137	IRIS-313-9669	32.1268	11.6962	106.821	0.803638	30.2645	72.7464	78.161	18.7227	7.66236	3.15733	-0.446702
624	B137	IRIS-313-9685	32.8357	12.2783	106.862	0.808472	29.1627	72.2487	75.5865	18.3398	7.87646	3.01994	-0.33452
625	B137	IRIS-313-9687	31.7599	11.8291	104.478	0.812237	29.3826	71.0495	74.6602	18.1146	7.89443	3.00934	-0.704982
626	B137	IRIS-313-9694	32.3564	12.1363	114.502	0.808672	27.9684	71.9261	74.7691	18.6764	7.74436	2.95816	-0.504638
627	B137	IRIS-313-9695	31.962	12.1631	112.904	0.801752	30.2005	70.3777	74.2402	18.635	7.79169	3.0981	-0.465419
628	B137	IRIS-313-9696	31.9098	12.196	106.755	0.805888	28.1766	72.7864	72.7786	18.5987	7.70273	2.96161	-0.698082
629	B137	IRIS-313-9697	32.4081	12.0629	112.098	0.807964	28.7942	70.9801	72.6433	18.5268	7.75416	3.01314	-0.491249
630	B137	IRIS-313-9699	32.7447	12.2552	107.751	0.815208	28.84	72.3417	72.7924	18.5423	7.61869	3.04479	-0.393273
631	B137	IRIS-313-9705	33.1784	11.3409	114.352	0.831857	30.4	72.4377	75.4469	19.2339	7.47305	3.24118	-0.0497331
632	B137	IRIS-313-9706	33.3944	11.2834	120.81	0.826718	30.2072	69.9033	75.7898	18.8547	7.54731	3.19044	-0.028546
633	B137	IRIS-313-9708	32.7684	11.9946	108.397	0.827431	28.373	70.1081	74.524	19.2292	7.32496	3.12111	-0.381059
634	B137	IRIS-313-9709	31.3169	11.974	97.4139	0.814407	30.6419	69.8637	75.162	18.6339	8.08494	3.03434	-0.717632
635	B137	IRIS-313-9723	33.3996	11.6794	107.665	0.82895	29.3087	69.1364	74.44	19.0777	7.36699	3.20034	-0.182731
636	B137	IRIS-313-9727	34.1704	11.7108	108.717	0.827532	31.2124	70.7415	77.1997	18.6258	7.52732	3.26338	0.200672
637	B137	IRIS-313-9730	32.7966	11.6478	106.086	0.827843	30.4382	68.4114	75.9182	18.9851	7.44798	3.19005	-0.285683
638	B137	IRIS-313-9732	32.0252	11.9024	108.841	0.809946	30.5661	70.9617	82.2291	19.0569	7.80366	3.13032	-0.347887
639	B137	IRIS-313-9740	33.0451	12.8167	99.5414	0.816004	30.0432	70.3596	77.4346	18.9825	7.72102	3.09103	-0.16956
640	B137	IRIS-313-9767	32.5908	12.426	99.6595	0.819377	30.0742	72.9572	74.0658	19.0607	8.00657	2.98565	-0.306859
641	B137	IRIS-313-9778	31.9055	11.9665	100.782	0.819828	31.571	71.8755	80.4609	18.5806	7.96636	3.11137	-0.387215
642	B137	IRIS-313-9791	32.4358	12.3624	105.251	0.822649	28.9706	69.4942	74.352	19.1643	7.65888	3.04534	-0.424424
643	B137	IRIS-313-9795	31.312	11.7268	111.225	0.812068	29.654	70.2708	76.3131	18.7769	7.95797	3.02195	-0.682289
644	B137	IRIS-313-9822	32.789	11.4205	115.394	0.823167	30.0553	68.864	75.2987	18.5827	7.5346	3.19264	-0.280088
645	B137	IRIS-313-9831	31.4031	11.517	108.927	0.812035	30.3481	68.2797	74.3973	18.4642	7.75546	3.1256	-0.71597
646	B137	IRIS-313-9832	32.5223	12.1605	107.18	0.808875	30.0729	70.0015	74.5821	18.3724	7.78515	3.06917	-0.39664
647	B137	IRIS-313-9841	32.1214	12.2302	112.257	0.808142	30.4549	74.8112	79.7421	18.8165	8.28649	2.91723	-0.269322
648	B137	IRIS-313-9861	33.1528	12.5758	99.8105	0.82261	30.3195	69.5092	72.886	18.3222	7.94018	3.07143	-0.209668
649	B137	IRIS-313-9862	31.1523	11.6703	107.124	0.808792	30.3138	68.3457	73.1672	18.1921	7.83125	3.09914	-0.822236
650	B137	IRIS-313-9867	30.0581	10.8474	109.762	0.81177	30.931	75.8698	76.6354	18.9448	8.33566	2.9885	-0.911513
651	B137	IRIS-313-9882	31.4436	12.1732	91.8581	0.819346	29.6568	67.7165	68.9093	18.1959	7.80043	3.03038	-0.923043
652	B137	IRIS-313-9898	32.337	12.0865	98.792	0.808344	30.4023	71.1761	75.7492	18.3432	7.9702	3.03539	-0.473489
653	B137	IRIS-313-9917	32.3816	12.1834	106.414	0.801302	29.5803	72.7363	75.8613	18.5629	8.02915	2.97876	-0.423853
654	B137	IRIS-313-9922	31.487	11.0645	106.827	0.810335	30.6043	75.7758	77.5951	19.1854	8.0921	3.01283	-0.564081
655	B137	IRIS-313-9924	31.9015	11.371	113.163	0.819898	29.105	74.7758	73.4734	19.1351	7.6775	3.09397	-0.521242
656	B137	IRIS-313-9925	32.5006	12.3688	94.5647	0.819012	29.8624	73.8957	77.7946	18.809	7.84134	3.00809	-0.390392
657	B137	IRIS-313-9926	31.6322	12.1288	105.789	0.785177	30.0487	69.5743	75.8901	18.5232	7.9987	2.99753	-0.677234
658	B137	IRIS-313-9935	32.307	12.4947	109.62	0.803964	30.5663	71.8289	78.3044	19.2818	8.06227	3.02352	-0.224334
659	B137	IRIS-313-9936	32.9676	13.306	103.332	0.792838	27.4625	69.2378	71.0177	18.4459	7.68441	2.90297	-0.503229
660	B137	IRIS-313-9940	30.9771	10.841	104.493	0.83161	32.1961	71.9065	76.0452	18.9446	8.14108	3.10364	-0.633955
661	B137	IRIS-313-9944	31.3088	11.9753	103.479	0.814015	30.3649	69.4923	72.3723	18.1159	7.85	3.0706	-0.774715
662	B137	IRIS-313-9953	31.3631	11.522	103.563	0.821654	30.1298	70.9552	77.0347	18.8673	7.96372	3.01283	-0.68934
663	B137	IRIS-313-9966	30.8158	10.6428	102.202	0.835724	32.3906	73.9574	78.0034	19.3172	8.2028	3.11621	-0.611452
664	B137	IRIS-313-9968	32.4587	11.2213	108.609	0.822933	31.4669	69.028	73.7409	18.7233	7.97764	3.12224	-0.321938
665	B137	IRIS-313-9970	31.2125	11.8348	101.788	0.80284	30.0019	68.1911	70.316	18.079	7.88425	3.04843	-0.917018
666	B137	IRIS-313-9976	33.6761	11.0859	119.368	0.836434	29.804	72.6837	78.5211	19.3902	7.31511	3.23067	0.0887618
667	B137	IRIS-313-9986	31.2158	12.1694	92.3645	0.807424	30.3191	70.9036	75.9853	18.5656	7.83688	3.10321	-0.803974
668	B137	IRIS-313-9989	31.0125	12.0191	99.4386	0.792664	29.8068	70.5613	75.2154	18.4971	8.02741	3.01482	-0.893709
669	B137	IRIS-313-10000	33.1905	11.004	115.844	0.828859	29.7345	72.7999	78.7265	19.3794	7.71931	3.08325	-0.0919453
670	B137	IRIS-313-10001	31.2558	12.6881	93.6884	0.810794	29.5622	69.6756	71.6166	18.6107	8.07592	2.94641	-0.836733
671	B137	IRIS-313-10002	31.5504	12.1828	108.201	0.797837	28.7424	71.0288	75.2966	18.9905	7.70505	3.03426	-0.70426
672	B137	IRIS-313-10007	32.2687	11.9725	110.921	0.802133	31.2312	70.7625	75.5177	18.6439	7.91408	3.1204	-0.315117
673	B137	IRIS-313-10010	30.8907	11.6684	98.0918	0.805151	31.0132	70.1417	77.7148	18.705	7.96348	3.10012	-0.816039
674	B137	IRIS-313-10020	33.5286	13.0013	93.1947	0.823995	30.4318	72.8499	75.5428	18.5694	7.90129	3.03575	-0.0528366
675	B137	IRIS-313-10026	31.6384	12.2515	102.019	0.808417	30.3393	69.3068	78.9392	18.9851	7.75216	3.12417	-0.556742
676	B137	IRIS-313-10030	32.5967	12.2645	103.954	0.818265	30.0847	69.6864	80.5921	18.9491	7.75751	3.10954	-0.268127
677	B137	IRIS-313-10032	32.8405	12.1192	116.28	0.811015	29.8359	76.627	83.8629	19.2912	7.97393	2.98645	-0.012839
678	B137	IRIS-313-10034	33.8017	12.6522	107.34	0.821746	28.596	68.8959	72.7879	18.4585	7.5482	2.98827	-0.156278
679	B137	IRIS-313-10035	31.8484	12.3174	99.5487	0.81366	30.9771	72.9821	76.0767	18.7843	8.10313	3.00831	-0.453211
680	B137	IRIS-313-10040	30.1803	11.633	91.7758	0.824642	30.7547	74.5466	75.551	19.2906	8.00769	3.01342	-0.979875
681	B137	IRIS-313-10041	33.5648	12.5285	110.4	0.805092	30.2771	76.8239	83.0221	19.1143	7.9707	2.99541	0.163959
682	B137	IRIS-313-10045	31.7078	12.0842	90.5863	0.818345	30.6422	70.575	75.2368	17.8596	7.94056	3.07053	-0.719089
683	B137	IRIS-313-10046	32.7636	12.2862	109.452	0.809538	28.9261	71.4323	74.44	18.7642	7.70383	3.06246	-0.33659
684	B137	IRIS-313-10047	33.6845	11.8895	108.018	0.841446	28.4449	70.0218	72.7814	19.1754	7.38553	3.12535	-0.12866
685	B137	IRIS-313-10048	32.0709	11.8775	96.4246	0.824569	31.57	70.1806	75.5226	18.2599	7.96414	3.11196	-0.471088
686	B137	IRIS-313-10050	32.8337	12.0007	102.583	0.820898	30.4286	70.5043	76.57	18.4491	7.88709	3.05992	-0.282892
687	B137	IRIS-313-10054	32.1824	12.1577	113.825	0.793513	29.2488	72.3651	78.7019	19.1063	7.99991	2.93298	-0.40567
688	B137	IRIS-313-10075	33.8437	12.6115	109.403	0.80807	30.0135	78.0552	83.0531	19.0276	7.98637	2.96835	0.227365
689	B137	IRIS-313-10102	32.1141	12.1627	100.776	0.815723	31.238	70.0514	80.7423	19.0371	7.95998	3.11635	-0.323245
690	B137	IRIS-313-10103	32.3442	11.8864	105.74	0.824109	28.9857	68.2809	68.7632	18.7588	7.7035	3.03998	-0.580335
691	B137	IRIS-313-10109	31.7231	12.0778	104.571	0.802481	28.6449	72.4214	75.6727	18.4724	7.95117	2.94158	-0.717971
692	B137	IRIS-313-10113	32.9291	12.0045	113.651	0.814235	29.2971	74.0851	76.369	18.7339	7.82628	2.99114	-0.212106
693	B137	IRIS-313-10114	32.8752	12.5014	100.531	0.811671	30.6814	70.9396	79.0749	19.0716	7.89904	3.10069	-0.149964
694	B137	IRIS-313-10129	33.8001	11.5958	119.203	0.814694	29.662	68.837	78.2509	19.4797	7.44416	3.19715	0.0814779
695	B137	IRIS-313-10134	31.9934	11.9836	100.807	0.807927	30.5327	70.7259	76.6974	18.3565	7.94133	3.04971	-0.544004
696	B137	IRIS-313-10147	32.1684	12.4824	104.05	0.79272	30.1859	71.0241	74.9387	18.3305	7.85051	3.09014	-0.485451
697	B137	IRIS-313-10148	33.8163	12.9986	107.57	0.812079	29.2534	68.2017	72.0065	18.859	7.7209	3.0494	-0.0303902
698	B137	IRIS-313-10150	33.251	12.6921	99.9429	0.824381	30.6206	70.6422	75.74	18.4041	7.86149	3.07699	-0.112503
699	B137	IRIS-313-10151	32.4125	12.2401	99.1298	0.796966	30.1819	70.32	77.526	18.4715	8.076	3.0061	-0.453286
700	B137	IRIS-313-10154	32.6874	11.4214	110.046	0.830198	29.508	68.6276	75.2238	19.2934	7.44206	3.16434	-0.343116
701	B137	IRIS-313-10158	33.0728	12.3653	114.663	0.803067	30.4623	73.8133	78.4302	18.8596	7.92747	3.04574	-0.0207755
702	B137	IRIS-313-10161	31.0149	11.4059	89.4215	0.829849	30.6326	73.3539	75.9399	19.2006	8.11668	3.02513	-0.799357
703	B137	IRIS-313-10167	32.0931	12.589	105.933	0.804452	28.4334	69.3415	69.1252	18.4966	7.96143	2.88878	-0.672301
704	B137	IRIS-313-10168	32.6696	11.0815	110.463	0.816529	31.7722	70.3186	75.2392	18.7714	7.79145	3.20016	-0.226903
705	B137	IRIS-313-10170	34.1937	11.2467	104.362	0.855519	30.7433	70.9297	77.6946	19.0174	7.38619	3.25338	0.166854
706	B137	IRIS-313-10171	32.9259	12.0846	88.8082	0.822702	31.0276	68.1887	72.6848	18.0962	7.74686	3.14907	-0.412536
707	B137	IRIS-313-10177	32.0046	12.158	110.053	0.805022	28.5343	69.1604	71.4258	18.6825	7.63261	3.03216	-0.659344
708	B137	IRIS-313-10178	31.7147	11.4224	110.785	0.810551	29.5725	69.7443	72.1855	18.7217	7.48447	3.16728	-0.684722
709	B137	IRIS-313-10179	33.8896	12.6737	107.273	0.822486	28.5647	68.7512	72.7519	18.4541	7.54504	2.98716	-0.135079
710	B137	IRIS-313-10189	32.5464	11.5068	109.221	0.832301	29.8848	68.7475	76.3133	19.0568	7.48857	3.1747	-0.348389
711	B137	IRIS-313-10191	32.7802	11.974	113.663	0.819939	27.8832	72.578	78.102	19.78	7.42243	3.04643	-0.287028
712	B137	IRIS-313-10196	33.7486	12.8001	108.82	0.804627	30.0905	76.2009	82.031	18.9557	8.01548	2.96569	0.180489
713	B137	IRIS-313-10211	33.1044	11.925	99.5728	0.832072	30.5105	70.0189	75.539	18.8678	7.5362	3.19877	-0.199271
714	B137	IRIS-313-10220	31.8732	11.1805	109.766	0.825079	30.8789	72.1005	78.1154	19.5058	8.10037	3.06954	-0.364523
715	B137	IRIS-313-10221	31.5455	12.2874	99.2804	0.803381	27.2844	67.1482	70.1171	18.2594	7.48977	2.96742	-1.06021
716	B137	IRIS-313-10224	31.8631	11.2519	114.94	0.826295	28.7489	69.2115	71.7196	18.9188	7.43839	3.14929	-0.648953
717	B137	IRIS-313-10226	32.6375	12.4118	103.26	0.820516	28.3655	69.0873	71.9947	18.6772	7.478	3.02255	-0.526605
718	B137	IRIS-313-10234	32.4405	12.1791	100.488	0.817473	29.8735	68.4628	74.0591	19.1977	7.85031	3.01296	-0.436267
719	B137	IRIS-313-10235	31.6096	11.7699	104.967	0.817378	29.9807	71.6561	77.3673	18.3824	7.87742	3.05825	-0.629778
720	B137	IRIS-313-10237	32.7907	12.6843	117.68	0.800302	28.8089	67.2704	71.01	19.1896	7.80049	2.96577	-0.305531
721	B137	IRIS-313-10238	32.7398	12.668	118.352	0.799462	28.8398	67.2092	70.9183	19.1879	7.80013	2.9679	-0.315395
722	B137	IRIS-313-10239	32.1375	12.2169	104.074	0.820948	28.4312	68.2527	74.4675	18.8332	7.45283	3.05858	-0.6323
723	B137	IRIS-313-10247	31.3677	11.0798	106.159	0.826708	30.6941	74.8564	79.0362	18.8328	7.98002	3.00272	-0.604359
724	B137	IRIS-313-10257	30.1497	11.002	98.7166	0.828787	31.5643	73.3572	70.5741	17.6033	8.21987	3.05916	-1.07717
725	B137	IRIS-313-10260	32.0881	11.2135	109.62	0.826277	30.6991	71.235	77.3494	19.4501	8.06254	3.0637	-0.343458
726	B137	IRIS-313-10263	30.4829	11.893	95.0059	0.807468	29.9847	75.0796	75.3571	19.0992	8.07048	2.98028	-0.944443
727	B137	IRIS-313-10268	31.4666	11.3367	94.1668	0.811676	31.0728	72.7448	75.1669	18.8897	8.21469	2.99384	-0.693926
728	B137	IRIS-313-10271	33.1565	11.5359	109.076	0.824196	31.0747	72.2841	76.1642	19.0629	8.05468	3.06513	-0.0453942
729	B137	IRIS-313-10274	33.4157	12.3997	100.244	0.81042	29.9135	70.6653	77.5206	19.1112	7.84733	3.0225	-0.120858
730	B137	IRIS-313-10275	31.1759	11.3346	103.667	0.811621	30.4905	72.0756	75.2423	19.1981	8.20398	3.00697	-0.699485
731	B137	IRIS-313-10279	31.334	11.3386	109.96	0.80125	29.661	74.312	79.7323	18.8593	8.11904	2.95018	-0.670402
732	B137	IRIS-313-10285	30.1933	11.6868	100.361	0.806723	29.669	70.2742	76.68	18.9954	7.88968	3.01058	-1.08377
733	B137	IRIS-313-10287	31.8529	11.3988	98.0952	0.816587	31.2735	71.9069	76.9017	18.4687	8.08553	3.0843	-0.542255
734	B137	IRIS-313-10289	31.6927	11.6685	103.276	0.809857	30.255	70.3034	73.3976	18.3611	7.9467	3.03545	-0.683775
735	B137	IRIS-313-10290	33.0784	12.9043	99.7872	0.797328	28.4584	71.0735	72.0024	18.5694	7.89899	2.9069	-0.402667
736	B137	IRIS-313-10294	32.6323	13.273	90.5049	0.806532	29.8922	70.8322	72.2303	18.407	7.89654	3.03048	-0.426223
737	B137	IRIS-313-10295	34.1628	12.4813	116.435	0.807784	30.1613	78.4768	85.0898	19.3002	7.8988	3.01082	0.417583
738	B137	IRIS-313-10298	31.3762	11.6107	105.019	0.811997	29.7013	74.2555	79.0473	19.1815	7.90934	3.00393	-0.641298
739	B137	IRIS-313-10300	32.4288	11.9874	102.44	0.804278	30.2948	71.2458	72.0885	18.7976	7.92538	3.01358	-0.450557
740	B137	IRIS-313-10301	32.3928	11.6007	107.133	0.816844	30.7785	71.7177	79.6391	19.2565	7.94451	3.05436	-0.272993
741	B137	IRIS-313-10307	31.7566	11.4206	102.038	0.815654	29.7919	72.1009	76.5093	19.4418	8.0509	2.99436	-0.583217
742	B137	IRIS-313-10318	31.2431	12.4826	88.8261	0.796309	30.8301	71.3261	72.002	18.5276	8.27654	2.92498	-0.821323
743	B137	IRIS-313-10325	32.1868	11.744	106.827	0.812649	30.6691	75.2556	76.874	19.3307	8.21299	3.0019	-0.287051
744	B137	IRIS-313-10332	32.061	11.9153	106.503	0.816946	29.617	73.949	73.7935	18.9467	7.89003	3.03757	-0.469405
745	B137	IRIS-313-10333	33.5542	12.5905	104.571	0.813723	28.9819	72.037	76.1246	19.297	7.51227	3.07368	-0.0877511
746	B137	IRIS-313-10334	33.4961	12.5891	104.329	0.813944	28.9085	71.8632	76.0022	19.2781	7.49377	3.07583	-0.116073
747	B137	IRIS-313-10336	33.129	12.3908	108.167	0.801888	30.4352	76.3761	82.7443	19.5171	8.05838	2.98608	0.0520414
748	B137	IRIS-313-10337	32.3062	11.7251	108.06	0.816099	29.6544	72.1166	75.7961	19.0069	7.81979	3.05454	-0.413624
749	B137	IRIS-313-10340	32.5845	12.0421	107.169	0.802189	31.042	71.9424	77.2679	18.2875	8.0665	3.05752	-0.270835
750	B137	IRIS-313-10341	31.7319	12.2891	104.578	0.815421	29.0325	70.7964	73.9471	18.9781	7.68654	3.03532	-0.638481
751	B137	IRIS-313-10348	30.841	12.1278	100.668	0.802563	30.1344	70.265	73.0262	18.4765	7.82217	3.02676	-0.923308
752	B137	IRIS-313-10349	32.6966	12.283	103.748	0.820402	29.5821	72.6244	73.9396	18.9837	7.87661	3.06503	-0.287204
753	B137	IRIS-313-10352	31.4988	11.6076	104.425	0.808489	30.6078	70.6452	74.2471	18.9981	8.10478	3.02471	-0.629003
754	B137	IRIS-313-10353	32.6453	12.1604	98.5863	0.821381	30.6631	71.8712	75.8544	18.1835	7.80659	3.10108	-0.345406
755	B137	IRIS-313-10355	31.3159	12.3793	90.911	0.811129	29.6818	69.24	70.3904	18.262	7.98759	2.97874	-0.915663
756	B137	IRIS-313-10357	32.4417	12.7314	98.99	0.80337	29.228	70.8403	72.3521	18.7687	7.82543	2.99355	-0.49683
757	B137	IRIS-313-10360	30.6655	11.4456	104.362	0.817199	29.7805	70.7413	74.4469	18.3532	7.91286	3.05084	-0.965989
758	B137	IRIS-313-10361	33.012	12.5601	103.707	0.824832	29.936	71.7444	74.2826	19.281	7.73049	3.07561	-0.144521
759	B137	IRIS-313-10366	32.5239	12.1612	108.226	0.802983	28.7763	69.1738	69.7494	18.7163	7.9324	2.91147	-0.539296
760	B137	IRIS-313-10371	32.7369	12.5331	112.92	0.804176	28.1526	69.667	71.8861	18.2128	7.81345	2.91408	-0.471339
761	B137	IRIS-313-10374	33.3049	12.7288	106.504	0.802755	29.4523	70.0896	76.186	18.6112	7.8523	3.01065	-0.167395
762	B137	IRIS-313-10375	32.1604	11.4945	116.367	0.807868	29.5743	76.2585	78.0302	19.1436	8.06651	3.01457	-0.322555
763	B137	IRIS-313-10385	32.0509	12.7593	106.157	0.800535	28.5081	69.2789	70.5074	18.1544	7.89305	2.88151	-0.697012
764	B137	IRIS-313-10392	31.4722	12.2049	108.744	0.799096	28.0297	70.3414	71.0087	18.603	7.86839	2.8889	-0.863931
765	B137	IRIS-313-10394	32.3009	12.2083	101.043	0.811537	29.1396	70.7296	72.8555	18.19	7.58958	3.03365	-0.620809
766	B137	IRIS-313-10396	33.8501	12.6182	111.313	0.804346	29.5844	70.0269	75.8989	18.6025	7.8884	2.99748	0.0168368
767	B137	IRIS-313-10397	32.2807	11.9665	91.2959	0.833262	29.9281	71.4835	75.3183	19.0284	8.00889	2.99056	-0.497226
768	B137	IRIS-313-10398	32.2291	11.9576	92.4906	0.831244	29.7493	71.5329	75.4305	19.0572	7.9932	2.98939	-0.515381
769	B137	IRIS-313-10399	31.7715	11.8102	109.648	0.821105	28.4418	71.9829	72.4437	19.045	7.72169	3.00765	-0.654037
770	B137	IRIS-313-10400	29.9568	11.0032	102.427	0.806501	30.7318	72.8829	75.2948	19.0361	8.14048	3.0378	-1.06362
771	B137	IRIS-313-10401	32.1773	11.9518	92.0937	0.830589	29.7168	71.6057	75.3079	19.0539	7.99387	2.99048	-0.536739
772	B137	IRIS-313-10402	30.7316	11.1185	95.5332	0.836561	31.5985	74.9249	77.2733	19.0712	8.2182	3.07473	-0.720211
773	B137	IRIS-313-10403	30.8642	11.1337	104.479	0.823739	30.7535	75.0329	78.874	18.7632	8.12697	3.01428	-0.728776
774	B137	IRIS-313-10404	33.2702	11.9525	101.652	0.828363	29.7676	70.7691	76.7334	19.2441	7.6259	3.1145	-0.15582
775	B137	IRIS-313-10412	32.3082	12.0498	107.291	0.819024	29.7154	72.3372	74.7656	18.3849	7.69523	3.09445	-0.43696
776	B137	IRIS-313-10417	30.6981	10.8278	104.177	0.826989	30.117	68.6961	75.3101	18.6318	7.8373	3.05361	-0.984063
777	B137	IRIS-313-10421	31.5169	11.4634	108.486	0.808538	29.0619	73.8767	74.6804	18.8358	8.01421	2.94822	-0.710768
778	B137	IRIS-313-10422	31.6271	11.8068	88.9952	0.829441	31.4119	71.7954	73.7285	18.2223	8.0978	3.09499	-0.647863
779	B137	IRIS-313-10428	32.3954	12.2676	108.821	0.819735	28.2729	71.7626	71.7289	18.1937	7.53195	3.01592	-0.566648
780	B137	IRIS-313-10433	32.5534	12.6054	101.91	0.810564	29.676	71.659	71.8623	18.2315	8.03621	2.96496	-0.42726
781	B137	IRIS-313-10441	32.0084	11.5784	104.517	0.812247	30.7226	70.1812	77.4043	18.7847	7.77237	3.12391	-0.490396
782	B137	IRIS-313-10448	32.3336	12.2297	111.03	0.816947	27.6723	67.7621	71.8011	18.4581	7.54256	2.96257	-0.652935
783	B137	IRIS-313-10449	32.5367	11.5585	102.123	0.834051	30.5695	70.0726	78.1219	19.4261	7.75251	3.12121	-0.282552
784	B137	IRIS-313-10450	32.9333	10.9184	105.871	0.84406	31.5852	70.7892	76.4458	19.2452	7.69051	3.23422	-0.114085
785	B137	IRIS-313-10452	33.3148	11.517	126.231	0.822739	28.2437	71.7499	77.0443	18.8604	7.17746	3.17641	-0.133781
786	B137	IRIS-313-10458	32.573	11.0245	105.25	0.835379	31.1094	71.6927	79.6343	19.1529	7.62084	3.22494	-0.235561
787	B137	IRIS-313-10476	31.2715	11.8322	102.645	0.802468	30.0094	68.4111	70.6051	18.1413	7.89397	3.04365	-0.884445
788	B137	IRIS-313-10477	32.5858	12.0098	102.26	0.821563	29.6867	69.9273	72.7802	19.309	7.74988	3.08236	-0.376799
789	B137	IRIS-313-10480	31.3828	12.4932	99.8887	0.806982	28.776	70.8443	74.37	18.5126	7.84372	2.99809	-0.810838
790	B137	IRIS-313-10497	33.0074	11.2507	117.912	0.82892	29.8858	72.6145	78.8617	19.3595	7.53171	3.20467	-0.0728982
791	B137	IRIS-313-10502	33.4647	11.3354	117.938	0.831518	29.1843	70.9958	77.7178	18.7589	7.21004	3.22236	-0.10035
792	B137	IRIS-313-10503	32.5999	11.8966	94.2213	0.828902	30.1337	70.5028	73.6595	18.5888	7.79678	3.09668	-0.445894
793	B137	IRIS-313-10504	32.3966	11.7227	105.107	0.817576	30.2873	69.5528	75.8462	18.9189	7.59186	3.13408	-0.416038
794	B137	IRIS-313-10506	33.1729	11.9718	107.006	0.810916	30.7084	71.3675	77.1166	18.318	7.87222	3.07381	-0.154392
795	B137	IRIS-313-10509	32.5577	12.3052	105.221	0.810102	29.7487	70.8145	73.9938	18.4427	7.93155	3.03128	-0.38957
796	B137	IRIS-313-10510	33.044	12.68	112.082	0.814871	27.429	71.657	73.333	18.6338	7.49334	2.96401	-0.363067
797	B137	IRIS-313-10511	32.729	12.2671	109.393	0.799171	30.1284	71.4594	76.3428	18.5401	8.01743	3.01387	-0.269103
798	B137	IRIS-313-10513	32.8768	11.9569	114.296	0.81134	29.4248	70.5156	77.4436	18.8538	7.62875	3.06704	-0.248322
799	B137	IRIS-313-10514	32.6236	12.2352	98.2443	0.814244	30.3129	72.7058	72.0647	18.3821	8.06871	3.00741	-0.386323
800	B137	IRIS-313-10515	33.3634	11.2395	116.849	0.829479	30.2598	72.9023	79.0584	19.5749	7.53217	3.18101	0.0487893
801	B137	IRIS-313-10516	32.8799	12.7966	100.69	0.805106	29.5356	68.821	71.2444	18.0322	7.79598	3.02398	-0.422972
802	B137	IRIS-313-10517	32.6915	12.2998	98.3013	0.82342	29.9284	70.5213	73.9241	18.6505	7.87957	3.06326	-0.360189
803	B137	IRIS-313-10518	32.3585	11.8393	102.963	0.816175	31.0304	71.8459	76.9331	18.7889	7.77052	3.15176	-0.33189
804	B137	IRIS-313-10519	32.4322	12.4698	102.805	0.806923	29.7505	70.2894	74.8095	18.4435	7.80768	3.06072	-0.441296
805	B137	IRIS-313-10520	31.5792	11.9738	97.1169	0.800743	30.4436	69.9188	73.8735	18.7218	7.85135	3.08057	-0.715825
806	B137	IRIS-313-10523	32.2928	12.9491	93.987	0.807888	29.7731	69.9926	71.4678	18.212	7.80651	3.05813	-0.557412
807	B137	IRIS-313-10524	32.0416	12.2243	100.053	0.801634	29.3981	70.7962	73.2153	17.9554	7.76575	3.02134	-0.696279
808	B137	IRIS-313-10525	32.5496	12.0772	113.219	0.807626	29.5376	70.8447	74.638	18.2411	7.7868	3.03679	-0.390895
809	B137	IRIS-313-10526	32.0141	12.0544	110.895	0.803097	29.8537	69.4269	73.602	18.5999	7.96779	3.03116	-0.517635
810	B137	IRIS-313-10527	32.3955	12.6546	104.6	0.806934	28.8484	68.8077	69.9896	18.2383	7.69245	3.01092	-0.582336
811	B137	IRIS-313-10536	31.2811	12.043	96.7542	0.82204	30.2624	68.0707	74.5581	18.5406	7.92756	3.0369	-0.788464
812	B137	IRIS-313-10539	32.069	12.321	101.355	0.797575	30.3478	69.5837	74.1163	18.3219	7.71879	3.10152	-0.571835
813	B137	IRIS-313-10542	32.5143	12.7671	103.469	0.799902	29.2079	68.5593	73.3452	18.2962	7.77858	3.02192	-0.495705
814	B137	IRIS-313-10544	31.6803	12.2181	101.716	0.80964	28.6847	66.2993	72.0925	18.3451	7.6667	3.04024	-0.842028
815	B137	IRIS-313-10547	30.9891	11.8427	100.828	0.805418	29.4662	69.8048	72.4586	18.7529	7.72788	3.06153	-0.937243
816	B137	IRIS-313-10550	32.5655	11.9242	95.2492	0.812599	31.5646	74.8657	75.1744	18.186	8.16994	3.02511	-0.329003
817	B137	IRIS-313-10554	31.6805	12.1016	109.133	0.792968	27.6628	69.4769	72.9454	18.7054	7.45387	2.98748	-0.863836
818	B137	IRIS-313-10555	31.757	11.9886	102.55	0.801236	29.5438	70.1376	74.3127	18.3801	7.84446	3.00401	-0.722849
819	B137	IRIS-313-10556	33.0597	12.466	103.622	0.810099	28.9092	70.9787	72.5054	18.6627	7.69222	3.02202	-0.339505
820	B137	IRIS-313-10557	32.8868	12.8066	92.7576	0.80403	29.7936	68.9649	72.2627	17.8779	7.79239	3.04251	-0.474755
821	B137	IRIS-313-10560	33.4206	11.6072	113.791	0.826892	29.7407	71.2542	73.8539	19.2562	7.58422	3.14924	-0.0583984
822	B137	IRIS-313-10561	33.8126	11.1674	102.353	0.841142	31.1415	69.37	78.0971	19.158	7.42757	3.26756	0.0402641
823	B137	IRIS-313-10565	31.9101	11.4424	102.248	0.812202	31.0356	74.5894	75.5681	18.6041	8.16668	3.0281	-0.486692
824	B137	IRIS-313-10566	31.5337	11.8306	99.8513	0.813382	29.95	72.3486	71.9865	18.1273	8.02322	2.99967	-0.759825
825	B137	IRIS-313-10572	31.6885	11.8739	106.058	0.81037	29.9221	70.8493	72.3808	18.2577	7.8669	3.05523	-0.673285
826	B137	IRIS-313-10573	31.863	12.1933	101.277	0.807887	29.2891	69.4953	74.1803	18.3299	7.76342	3.03621	-0.699513
827	B137	IRIS-313-10574	32.0458	12.3069	107.66	0.814716	29.8605	70.0087	77.3793	18.6876	7.84627	3.05247	-0.449396
828	B137	IRIS-313-10575	32.3051	11.8119	102.982	0.816203	31.0492	71.8772	76.715	18.7973	7.77272	3.15405	-0.347031
829	B137	IRIS-313-10576	32.6245	12.4573	88.9405	0.819223	31.0781	71.9263	74.4386	18.4031	8.1746	3.02899	-0.35247
830	B137	IRIS-313-10609	33.0316	12.4082	110.991	0.81721	28.3872	67.2565	71.889	18.3547	7.63453	3.01508	-0.387406
831	B137	IRIS-313-10610	31.5698	11.9396	106.446	0.8042	29.4188	68.0807	71.8361	18.1791	7.70583	3.04806	-0.8094
832	B137	IRIS-313-10614	32.2899	12.3925	97.409	0.829444	29.2942	70.6568	71.3553	18.2848	7.77968	3.03791	-0.564425
833	B137	IRIS-313-10628	31.1714	11.7376	97.3592	0.809524	30.9124	70.0548	74.0671	18.5405	8.04896	3.05626	-0.787321
834	B137	IRIS-313-10640	31.7055	11.7794	94.2622	0.812507	32.6168	70.7699	76.7036	18.9337	8.42055	3.02717	-0.450042
835	B137	IRIS-313-10648	31.6346	12.1018	98.7043	0.789729	30.2642	71.6696	77.2283	18.8118	8.05582	3.02185	-0.643523
836	B137	IRIS-313-10650	32.1474	12.2295	106.478	0.814484	29.2905	72.124	72.7212	18.7906	7.93492	2.97041	-0.501071
837	B137	IRIS-313-10651	32.3318	11.3693	113.738	0.814561	30.5376	71.1301	75.1472	18.5683	7.75378	3.1252	-0.377613
838	B137	IRIS-313-10652	31.7903	11.944	105.561	0.796049	31.1531	73.3914	78.4297	18.444	7.95817	3.07983	-0.479395
839	B137	IRIS-313-10654	32.766	12.0554	105.864	0.807169	30.6017	72.0058	78.8477	19.3405	8.09793	3.02863	-0.155544
840	B137	IRIS-313-10655	32.8943	12.2799	108.454	0.80621	30.4778	71.1273	79.5346	19.3413	7.85875	3.0577	-0.113767
841	B137	IRIS-313-10659	32.2468	12.0577	108.722	0.797919	29.3152	69.8774	75.8304	18.3714	7.77896	3.02814	-0.544059
842	B137	IRIS-313-10661	31.6168	11.8603	108.54	0.807417	29.4422	67.3559	71.7543	18.271	7.80443	3.0474	-0.76502
843	B137	IRIS-313-10662	31.1696	11.6391	100.931	0.805745	30.101	68.3309	70.3439	18.0776	7.85067	3.07609	-0.936998
844	B137	IRIS-313-10664	33.1242	12.6481	101.407	0.81274	29.5343	71.9753	74.3878	18.8605	7.78614	3.0491	-0.211237
845	B137	IRIS-313-10666	32.8161	12.1152	109.059	0.82056	30.4954	71.6914	77.4491	18.8231	7.81505	3.0968	-0.158529
846	B137	IRIS-313-10667	31.98	12.2902	98.6238	0.816032	29.7852	69.3274	72.4465	18.1687	7.81664	3.08928	-0.636914
847	B137	IRIS-313-10668	33.1159	12.7383	109.828	0.793376	29.6364	72.6814	78.3435	19.5212	8.13083	2.95413	-0.0514599
848	B137	IRIS-313-10671	32.5734	12.443	111.314	0.813764	28.8682	69.8924	77.7671	18.9703	7.74342	3.02567	-0.327139
849	B137	IRIS-313-10674	33.5833	12.7926	106.019	0.804233	29.758	70.7851	76.2232	18.6662	7.77417	3.0165	-0.0659147
850	B137	IRIS-313-10675	32.7707	12.334	105.993	0.816176	29.5304	69.6604	77.0249	18.5786	7.84032	3.01069	-0.320435
851	B137	IRIS-313-10676	34.2363	12.8576	106.179	0.815754	29.8005	68.5306	74.5685	18.9379	7.68237	3.09109	0.136903
852	B137	IRIS-313-10678	31.5199	11.8487	98.1683	0.816332	30.6855	70.442	75.7345	18.6866	8.1747	3.0156	-0.640802
853	B137	IRIS-313-10680	32.5384	12.0263	117.466	0.795049	29.114	71.8242	75.9995	18.1482	7.73515	3.04918	-0.402699
854	B137	IRIS-313-10681	32.9903	11.9298	112.95	0.80511	30.7575	71.2086	77.5016	18.4432	7.63289	3.1903	-0.14449
855	B137	IRIS-313-10682	32.3483	12.0607	106.339	0.809621	30.6547	71.5035	76.2858	18.1698	7.71255	3.1403	-0.391647
856	B137	IRIS-313-10683	32.3443	12.0656	106.115	0.809727	30.6441	71.3549	76.1742	18.1527	7.7125	3.13909	-0.399219
857	B137	IRIS-313-10684	32.9964	12.0406	107.876	0.819431	29.3924	74.027	76.6789	18.4887	7.63883	3.05987	-0.246631
858	B137	IRIS-313-10687	31.8221	11.8304	107.667	0.820737	29.046	72.4474	72.1639	18.017	7.70828	3.04348	-0.68953
859	B137	IRIS-313-10688	32.418	12.217	109.41	0.804518	29.1351	72.3073	72.66	18.3616	7.81882	2.95786	-0.491472
860	B137	IRIS-313-10690	32.5046	12.1995	110.955	0.814069	28.6757	70.3651	74.6824	18.7578	7.71269	2.99414	-0.439354
861	B137	IRIS-313-10692	32.1961	11.895	108.646	0.822795	28.4661	72.1976	72.889	18.1677	7.67932	3.0017	-0.610758
862	B137	IRIS-313-10694	31.7474	11.9895	97.7801	0.811486	29.3691	70.6758	77.6756	18.283	7.91061	3.00362	-0.719502
863	B137	IRIS-313-10695	32.8825	12.1192	109.554	0.807586	29.9882	73.1307	76.0238	17.872	7.83966	3.04705	-0.284107
864	B137	IRIS-313-10697	31.6672	12.2373	103.809	0.805918	28.7958	71.838	73.6053	18.3075	7.73875	3.02583	-0.745186
865	B137	IRIS-313-10698	32.3583	12.4059	104.887	0.806908	28.7524	70.1282	69.6439	17.79	7.78375	2.97055	-0.646319
866	B137	IRIS-313-10699	32.568	12.553	113.184	0.799754	27.915	72.4521	72.4778	18.5194	7.66805	2.96694	-0.475776
867	B137	IRIS-313-10700	31.6308	12.0591	109.079	0.80863	29.342	70.9147	73.4551	18.4493	7.78856	3.02774	-0.677484
868	B137	IRIS-313-10701	32.5375	12.2834	108.717	0.807177	29.2157	71.7829	71.6454	18.1561	7.80628	3.00563	-0.464974
869	B137	IRIS-313-10702	31.8068	12.1903	104.51	0.810609	29.0934	71.4796	72.3371	18.072	7.81939	2.97352	-0.718903
870	B137	IRIS-313-10706	32.6763	12.5838	106.183	0.804737	28.9239	70.2115	70.922	17.9766	7.73285	3.01418	-0.491297
871	B137	IRIS-313-10707	32.4601	12.0565	114.01	0.806992	29.2548	71.7377	73.289	18.4266	7.83279	3.02089	-0.413528
872	B137	IRIS-313-10715	32.7574	12.1736	104.258	0.82181	28.9611	68.1152	74.093	18.7656	7.60812	3.04545	-0.429365
873	B137	IRIS-313-10716	31.9729	12.1281	105.672	0.801278	28.9337	66.1876	69.7902	18.0332	7.6846	3.02407	-0.791428
874	B137	IRIS-313-10717	31.8469	12.035	102.549	0.813143	31.0671	69.2766	72.0096	18.2636	7.95257	3.10641	-0.559493
875	B137	IRIS-313-10719	32.29	12.2015	106.772	0.801215	30.5994	68.2354	72.5431	18.2352	7.80418	3.09765	-0.478191
876	B137	IRIS-313-10720	33.6181	12.9714	105.281	0.810861	29.3062	70.359	76.0625	18.5774	7.75011	3.0203	-0.0740592
877	B137	IRIS-313-10721	32.2719	12.537	105.029	0.80184	28.8187	66.5607	68.5497	18.062	7.67082	3.02843	-0.686696
878	B137	IRIS-313-10723	30.4741	11.7834	103.908	0.799204	29.1717	68.6903	74.1441	18.5639	7.75695	3.03063	-1.10373
879	B137	IRIS-313-10724	31.6661	12.0512	101.718	0.808892	29.6056	66.5406	69.8687	17.8893	7.76762	3.02453	-0.851438
880	B137	IRIS-313-10725	32.4712	12.1871	106.731	0.799866	30.7991	71.7925	73.8722	18.3317	7.94682	3.07822	-0.347772
881	B137	IRIS-313-10726	32.1631	12.186	106.295	0.808284	29.4532	67.5995	74.3112	18.0925	7.70194	3.05756	-0.606314
882	B137	IRIS-313-10727	32.8126	12.1702	105.055	0.814238	30.3962	69.2513	76.1074	18.316	7.91592	3.05157	-0.293669
883	B137	IRIS-313-10728	32.2927	12.5007	97.3093	0.800777	29.5366	68.8232	73.911	18.0893	7.69624	3.05947	-0.622794
884	B137	IRIS-313-10731	33.9729	11.5815	105.232	0.831223	31.6257	70.8467	80.5064	19.2728	7.68064	3.22428	0.228862
885	B137	IRIS-313-10733	32.923	12.5712	107.221	0.812857	29.2308	69.2376	74.9919	18.6868	7.69892	3.03706	-0.295926
886	B137	IRIS-313-10742	31.7651	11.6035	113.134	0.803019	29.9254	72.8426	75.2379	18.9382	7.92815	3.06316	-0.517688
887	B137	IRIS-313-10748	32.1302	12.4935	103.616	0.810261	28.2789	70.3209	69.9899	18.5369	7.66596	3.01882	-0.664895
888	B137	IRIS-313-10749	32.2482	12.6495	99.1349	0.794658	28.0457	69.2819	70.5525	18.1575	7.6252	2.99908	-0.759618
889	B137	IRIS-313-10750	32.4821	12.9159	98.1896	0.794247	28.8216	71.2164	70.8788	18.312	7.67954	3.05104	-0.56685
890	B137	IRIS-313-10751	33.7832	12.3523	103.029	0.823949	29.3934	69.5506	74.4674	18.3523	7.69581	3.06651	-0.113681
891	B137	IRIS-313-10753	30.9355	10.7676	105.038	0.83094	30.1832	71.7078	75.9926	19.1934	8.01125	3.00746	-0.810893
892	B137	IRIS-313-10754	31.9063	11.5676	108.312	0.824423	27.8875	70.3798	68.4463	18.6763	7.51153	3.058	-0.779618
893	B137	IRIS-313-10755	32.202	12.6234	100.169	0.797769	28.8183	70.0628	70.5693	18.3551	7.69033	2.96884	-0.685417
894	B137	IRIS-313-10756	31.7998	12.1713	99.4501	0.812372	30.1594	71.2031	73.8039	18.6204	7.92446	3.05416	-0.600012
895	B137	IRIS-313-10757	32.5811	12.524	106.429	0.810477	29.6188	72.368	72.3611	18.6232	7.99099	2.97311	-0.350136
896	B137	IRIS-313-10760	31.8687	12.4962	106.109	0.791651	29.0211	69.9058	72.4132	18.3877	7.83245	3.01486	-0.679185
897	B137	IRIS-313-10762	31.8388	12.7423	100.917	0.802011	28.1094	67.7655	69.5169	18.2264	7.64176	2.99564	-0.840745
898	B137	IRIS-313-10768	30.6984	11.5696	101.221	0.81045	29.7223	72.0273	73.1435	18.7302	8.03288	2.97826	-0.965744
899	B137	IRIS-313-10769	30.9251	11.9028	92.578	0.809501	29.6441	72.2885	71.1297	18.5479	8.04353	2.96862	-0.988563
900	B137	IRIS-313-10772	32.0778	11.9673	107.477	0.811834	28.3615	70.9179	72.5366	18.1094	7.64283	3.01976	-0.698071
901	B137	IRIS-313-10774	31.0028	11.4412	102.396	0.814259	30.8747	74.0592	74.7395	18.3094	8.18807	3.01407	-0.76862
902	B137	IRIS-313-10775	30.8046	11.3854	98.0686	0.806516	30.4845	72.4403	72.9924	18.0046	8.0778	2.98773	-0.992422
903	B137	IRIS-313-10777	32.6276	11.9754	116.499	0.806531	29.1979	72.9139	75.5412	18.5403	7.78524	3.03056	-0.320722
904	B137	IRIS-313-10778	31.4691	12.2324	105.269	0.800435	28.3599	70.7454	74.2072	18.5718	7.79638	2.97926	-0.818359
905	B137	IRIS-313-10779	31.0345	11.7362	103.668	0.808616	29.4799	71.2437	72.7917	18.5269	7.87377	3.04933	-0.883947
906	B137	IRIS-313-10782	31.7298	11.7222	116.378	0.801898	28.4941	69.5646	74.426	18.56	7.68913	3.01649	-0.705165
907	B137	IRIS-313-10786	32.3357	12.0633	111.972	0.817574	29.1347	73.2453	74.9132	18.4301	7.73174	3.03428	-0.425668
908	B137	IRIS-313-10791	32.1039	11.9742	113.205	0.806273	29.0287	70.3034	73.1869	18.2052	7.81298	3.00673	-0.582522
909	B137	IRIS-313-10792	32.6262	12.2639	109.378	0.807062	27.9189	68.75	75.8065	18.4777	7.5739	2.99628	-0.529915
910	B137	IRIS-313-10797	31.3402	11.9814	111.673	0.800381	28.8177	72.0792	72.4957	18.137	7.8542	2.98934	-0.813796
911	B137	IRIS-313-10804	31.7212	12.0028	105.155	0.821931	28.445	69.675	74.469	18.6311	7.78772	2.98317	-0.7285
912	B137	IRIS-313-10806	31.6867	12.4905	100.312	0.805136	28.0305	69.4654	74.2247	18.3623	7.69643	2.97256	-0.838596
913	B137	IRIS-313-10807	31.923	12.2404	111.781	0.802245	28.3192	71.8261	73.8644	18.5782	7.82319	2.95524	-0.631619
914	B137	IRIS-313-10810	31.8362	12.1409	110.725	0.806757	28.4949	71.8105	73.1019	18.5042	7.73091	2.97869	-0.671207
915	B137	IRIS-313-10811	33.3398	12.1829	101.748	0.836606	30.4049	73.0212	73.5679	18.5021	7.86149	3.10729	-0.0835875
916	B137	IRIS-313-10812	31.4113	11.7748	106.86	0.821472	28.8619	71.8033	71.7853	18.1939	7.85703	3.00431	-0.809151
917	B137	IRIS-313-10813	31.3105	12.2445	100.072	0.810904	28.2206	68.2764	73.732	18.7573	7.85043	2.93999	-0.915434
918	B137	IRIS-313-10814	31.2964	12.0794	98.6052	0.803968	29.4759	69.7162	69.744	17.8041	7.90357	2.97471	-0.961769
919	B137	IRIS-313-10818	31.2868	12.0292	111.566	0.801278	28.2449	68.0339	67.8987	18.2516	7.77168	2.97458	-0.953165
920	B137	IRIS-313-10819	31.8377	12.5249	99.1096	0.807065	28.2207	69.1356	72.1802	18.3261	7.61758	3.00493	-0.814631
921	B137	IRIS-313-10820	31.6867	12.1713	106.676	0.802729	29.0301	70.4214	74.2332	18.6174	7.79986	3.02528	-0.690526
922	B137	IRIS-313-10821	32.4925	12.4607	109.094	0.8031	28.4823	70.9618	71.9468	18.6654	7.80199	2.98107	-0.485071
923	B137	IRIS-313-10822	31.3113	11.9489	108.736	0.801698	29.3228	68.5032	74.3858	18.9015	7.74795	3.02827	-0.782134
924	B137	IRIS-313-10823	32.8649	12.4012	108.101	0.804671	29.4199	70.3311	73.5357	18.4964	7.67305	3.05467	-0.340244
925	B137	IRIS-313-10824	31.7686	11.7276	114.984	0.795671	29.3175	72.719	73.7849	18.3258	7.7972	3.02374	-0.638705
926	B137	IRIS-313-10825	32.47	12.3686	106.8	0.81021	29.4756	70.361	75.3052	18.2633	7.70073	3.05736	-0.441566
927	B137	IRIS-313-10833	31.7777	12.2813	108.175	0.800653	29.0491	67.9107	73.6998	18.6905	7.66816	3.05487	-0.681987
928	B137	IRIS-313-10835	32.7084	12.4772	109.092	0.802182	28.5811	67.9507	72.98	18.3102	7.5253	3.04	-0.497426
929	B137	IRIS-313-10836	32.3572	12.5241	106.772	0.798456	28.6128	67.4476	73.1604	18.1322	7.49835	3.06009	-0.628097
930	B137	IRIS-313-10842	32.3494	12.3197	114.558	0.805509	27.842	70.1913	72.7415	18.3308	7.57296	2.98222	-0.584623
931	B137	IRIS-313-10844	32.5788	12.648	113.795	0.796631	27.367	69.7194	72.9222	18.3337	7.52356	2.98826	-0.555842
932	B137	IRIS-313-10847	31.8696	11.9289	102.956	0.813776	30.0863	72.2896	76.3408	18.6756	7.84322	3.07542	-0.541324
933	B137	IRIS-313-10855	32.7449	12.6429	111.211	0.797001	29.344	70.432	73.8967	18.3945	7.75908	3.0243	-0.342566
934	B137	IRIS-313-10856	33.3012	12.35	104.78	0.821156	30.3164	68.7511	72.991	18.4627	7.59478	3.15721	-0.168893
935	B137	IRIS-313-10857	33.6111	12.6047	109.586	0.816479	29.2791	68.3984	72.9683	18.8639	7.55253	3.1002	-0.0908125
936	B137	IRIS-313-10858	32.227	12.0995	105.559	0.812746	28.9964	70.3403	78.6524	19.3439	7.72588	3.04646	-0.452486
937	B137	IRIS-313-10859	33.0492	12.5442	105.62	0.81642	29.4755	69.5591	75.2082	18.6774	7.67017	3.09558	-0.235318
938	B137	IRIS-313-10863	31.328	11.4591	107.793	0.805648	31.0481	71.3365	78.9177	19.3874	7.99389	3.09359	-0.548847
939	B137	IRIS-313-10880	32.6692	12.8309	99.4562	0.812682	28.7382	70.6701	72.6081	18.2812	7.89165	2.9493	-0.477592
940	B137	IRIS-313-10885	32.5636	13.1702	105.686	0.795663	28.1851	68.8805	70.8446	18.3265	7.71073	2.94337	-0.547598
941	B137	IRIS-313-10887	33.2579	12.5586	104.367	0.811548	29.0364	69.6179	77.6323	18.7435	7.61967	3.03401	-0.231107
942	B137	IRIS-313-10897	32.0484	12.2505	102.623	0.799361	29.0747	69.2526	72.0342	18.4551	7.81782	3.00315	-0.680299
943	B137	IRIS-313-10898	32.3069	12.5054	104.295	0.790185	28.7542	68.788	71.356	18.3599	7.93175	2.93568	-0.637835
944	B137	IRIS-313-10899	31.5423	11.6389	104.092	0.811822	29.707	68.2557	70.3937	18.4415	7.79101	3.03199	-0.8164
945	B137	IRIS-313-10900	31.5711	11.6344	104.179	0.811915	29.7543	68.2894	70.5645	18.4576	7.794	3.03224	-0.801643
946	B137	IRIS-313-10901	32.1678	12.3759	107.201	0.801474	28.3794	66.5971	68.7921	18.4645	7.71586	2.9713	-0.717728
947	B137	IRIS-313-10902	32.947	12.5334	100.306	0.80676	29.3887	70.8813	73.4576	18.486	7.79902	3.02781	-0.359484
948	B137	IRIS-313-10903	32.6562	12.5672	103.751	0.808123	29.4392	71.8345	77.9097	19.1622	7.84131	3.03551	-0.280956
949	B137	IRIS-313-10904	32.5221	12.1873	111.547	0.799123	28.8819	68.8591	74.4483	18.6304	7.65794	3.02312	-0.479266
950	B137	IRIS-313-10905	32.3812	12.1761	96.1582	0.814242	30.1647	68.9773	70.0138	17.8662	7.80443	3.04296	-0.614159
951	B137	IRIS-313-10906	32.8295	12.2893	110.195	0.808367	30.4782	70.6374	75.1673	18.6494	7.96302	3.03546	-0.201613
952	B137	IRIS-313-10907	31.8342	11.9528	106.444	0.808271	28.7096	68.6331	74.4151	18.603	7.78587	2.97439	-0.724891
953	B137	IRIS-313-10908	33.0666	12.51	101.801	0.806306	29.0146	69.0654	72.5858	18.5941	7.72918	3.01027	-0.377872
954	B137	IRIS-313-10909	33.0948	12.5253	101.946	0.805845	28.9962	69.1524	72.6517	18.5848	7.72404	3.01216	-0.369004
955	B137	IRIS-313-10910	33.0703	11.997	106.25	0.807901	30.8543	71.0524	78.786	18.5117	7.92247	3.0877	-0.14449
956	B137	IRIS-313-10911	33.0501	12.2219	116.057	0.799837	28.4874	70.7678	74.5502	18.7727	7.68986	2.98606	-0.292437
957	B137	IRIS-313-10912	31.8142	12.138	101.242	0.797224	29.6866	70.1984	71.6023	18.3375	7.83711	3.0413	-0.718439
958	B137	IRIS-313-10913	31.935	12.3138	108.964	0.792293	29.4104	71.8357	76.8931	18.6961	7.76853	3.00584	-0.554724
959	B137	IRIS-313-10915	33.1082	13.1862	97.2324	0.793847	29.3208	69.7549	74.2708	18.6387	7.8843	2.98747	-0.306427
960	B137	IRIS-313-10917	31.8687	12.0484	112.179	0.807908	29.9114	68.3834	76.3163	19.2727	7.8092	3.05913	-0.477542
961	B137	IRIS-313-10921	32.5424	12.1899	110.203	0.797425	30.3097	72.4131	79.8488	19.3211	7.87716	3.07675	-0.20433
962	B137	IRIS-313-10924	31.4965	11.6915	113.479	0.797898	30.1244	71.5464	79.3642	19.0931	7.82434	3.07647	-0.552395
963	B137	IRIS-313-10928	33.2377	12.323	98.5721	0.81187	30.3336	70.9937	77.577	18.8558	7.96858	3.03748	-0.154652
964	B137	IRIS-313-10929	31.9479	12.4343	96.3214	0.80804	30.7845	70.5043	74.701	18.5229	8.06915	3.04515	-0.523351
965	B137	IRIS-313-10932	33.8026	11.1705	102.271	0.841176	31.049	69.2727	77.9289	19.1556	7.41452	3.26608	0.0262792
966	B137	IRIS-313-10934	33.1202	12.0273	109.411	0.808504	29.4067	71.86	75.7881	18.4209	7.76959	3.04758	-0.249219
967	B137	IRIS-313-10935	30.2647	11.4158	103.784	0.804792	28.964	71.5919	72.8703	18.4598	7.94874	2.98722	-1.17121
968	B137	IRIS-313-10937	30.9492	11.7407	106.766	0.813409	28.6232	71.9563	70.1368	17.5139	7.64085	3.02566	-1.06001
969	B137	IRIS-313-10938	31.025	11.6022	104.665	0.81179	29.5778	71.3721	73.933	18.5571	7.95388	3.01489	-0.864594
970	B137	IRIS-313-10940	31.9854	12.3233	109.824	0.795942	29.1838	70.2368	72.7331	18.1714	7.63826	3.0665	-0.633669
971	B137	IRIS-313-10941	31.5645	11.6388	98.7505	0.804376	31.1818	74.2993	74.6911	18.3337	8.11117	3.04016	-0.634405
972	B137	IRIS-313-10942	31.2341	11.4695	107.502	0.812409	29.0145	69.2619	71.5699	18.3805	7.7439	3.02385	-0.918661
973	B137	IRIS-313-10943	31.3984	12.0897	99.8625	0.810812	29.4752	72.7178	71.5399	18.1651	7.85124	3.02864	-0.81526
974	B137	IRIS-313-10944	31.8791	12.1294	111.297	0.802037	29.5295	69.7542	75.2029	18.5788	7.89035	3.0051	-0.56893
975	B137	IRIS-313-10947	32.3195	11.9782	99.9942	0.831053	29.8032	71.8679	74.5456	18.545	7.78401	3.05347	-0.471314
976	B137	IRIS-313-10951	32.0846	12.2703	112.413	0.801257	27.1439	71.8208	73.1565	18.4779	7.68432	2.93287	-0.698776
977	B137	IRIS-313-10954	31.7651	12.0489	101.847	0.806935	29.0627	71.2296	73.1519	18.6358	7.76298	3.04291	-0.712666
978	B137	IRIS-313-10955	32.7548	12.7927	106.04	0.808656	28.3442	69.935	72.5019	18.2261	7.76882	2.98208	-0.453137
979	B137	IRIS-313-10961	31.002	11.497	103.363	0.813034	29.0322	72.6614	70.2244	18.362	7.89229	2.99142	-0.975026
980	B137	IRIS-313-10962	31.4669	11.8569	104.904	0.809225	29.4705	73.1418	72.8179	18.2458	7.85506	3.0168	-0.760307
981	B137	IRIS-313-10966	32.5581	12.2544	109.972	0.815605	28.5461	71.6992	76.2932	19.0511	7.66146	3.01974	-0.378061
982	B137	IRIS-313-10968	32.3994	11.5828	106.019	0.82529	30.3613	67.9772	75.2453	19.0877	7.47267	3.17326	-0.412974
983	B137	IRIS-313-10970	32.7262	12.3428	105.792	0.800525	29.9699	71.4776	76.3085	18.667	7.84047	3.04571	-0.306037
984	B137	IRIS-313-10971	32.9588	12.2947	106.968	0.809265	29.557	69.2551	74.8423	18.3195	7.61916	3.07235	-0.335336
985	B137	IRIS-313-10972	32.9433	12.1625	104.268	0.818708	30.2094	69.7692	75.5433	18.2962	7.86284	3.06662	-0.271738
986	B137	IRIS-313-10973	32.7521	11.9961	103.264	0.814266	30.1947	68.9376	73.9379	18.732	7.81781	3.08486	-0.347741
987	B137	IRIS-313-10974	33.5672	12.777	95.9073	0.812826	30.3373	71.6463	75.2706	18.2953	7.73514	3.11125	-0.108692
988	B137	IRIS-313-10975	32.7643	11.902	110.944	0.815525	29.665	71.1889	81.1469	19.0053	7.75978	3.06554	-0.218685
989	B137	IRIS-313-10977	31.9967	12.1111	103.476	0.809774	29.1048	68.5945	75.848	18.6311	7.79638	3.01783	-0.633447
990	B137	IRIS-313-10978	34.1697	12.824	111.501	0.807252	29.432	71.0849	78.0775	18.3918	7.7199	3.06048	0.132868
991	B137	IRIS-313-10980	32.6104	12.4268	94.4489	0.817511	30.3409	69.2527	73.0805	18.2525	7.87494	3.08853	-0.437298
992	B137	IRIS-313-10982	32.9579	12.3337	101.762	0.816233	29.5541	67.6275	72.1128	18.0545	7.63423	3.06225	-0.429237
993	B137	IRIS-313-10983	32.0198	12.5119	98.9551	0.802775	29.4845	69.452	69.6428	18.5735	7.89036	3.01115	-0.65606
994	B137	IRIS-313-10984	32.2157	12.1959	106.233	0.815453	30.2259	72.2304	77.6312	18.9054	7.9218	3.03453	-0.354008
995	B137	IRIS-313-10985	32.2676	12.7726	98.4584	0.813847	29.0096	69.4028	75.5703	18.8535	7.91007	2.96266	-0.513893
996	B137	IRIS-313-10986	32.521	12.0919	100.084	0.823316	30.1414	71.6192	77.6311	19.0064	8.02227	3.03136	-0.313645
997	B137	IRIS-313-10988	32.3364	12.35	99.7056	0.802179	29.5074	71.6086	77.4093	19.0088	7.77231	3.04138	-0.461114
998	B137	IRIS-313-10989	31.4686	12.3259	93.2006	0.813879	29.6077	70.7401	74.5883	18.4605	7.74285	3.07828	-0.788852
999	B137	IRIS-313-10990	32.4059	12.2319	100.793	0.822028	29.7435	69.463	76.3125	18.894	7.72151	3.06913	-0.427235
1000	B137	IRIS-313-10995	32.6423	12.4373	100.945	0.813191	29.3102	70.3033	73.9011	18.5028	7.75707	3.01739	-0.445529
1001	B137	IRIS-313-10996	32.5665	12.1692	107.557	0.815912	29.1608	73.3857	75.3642	18.5271	7.77358	3.00431	-0.387474
1002	B137	IRIS-313-10997	31.5371	11.6843	112.656	0.807874	28.9564	74.2469	74.9553	18.869	7.79502	3.01479	-0.651568
1003	B137	IRIS-313-10998	33.0825	12.1435	107.638	0.803093	29.3208	71.3867	73.5554	18.1463	7.71204	3.05538	-0.333775
1004	B137	IRIS-313-11000	32.5414	12.1118	110.415	0.802918	28.7268	71.0046	74.3522	18.6729	7.71884	3.00505	-0.463155
1005	B137	IRIS-313-11006	31.8244	12.006	110.397	0.804937	28.4331	70.5502	74.2427	18.4748	7.8538	2.96623	-0.693062
1006	B137	IRIS-313-11010	33.479	12.6838	110.379	0.805976	28.0223	69.9681	72.4736	18.7695	7.52837	3.02995	-0.234532
1007	B137	IRIS-313-11011	32.3897	11.8798	110.518	0.826286	29.5718	71.5318	75.8871	19.2923	7.69252	3.10475	-0.318988
1008	B137	IRIS-313-11038	33.7645	11.1528	101.879	0.841496	31.0873	69.3149	77.9702	19.1691	7.42304	3.26527	0.0168791
1009	B137	IRIS-313-11039	33.9183	11.2419	102.795	0.854187	30.4468	68.6016	76.0801	19.1455	7.38061	3.23427	0.0195201
1010	B137	IRIS-313-11040	32.9202	12.5978	110.59	0.809695	29.1369	72.7035	76.0816	18.6049	7.77972	3.00203	-0.233257
1011	B137	IRIS-313-11041	32.3548	12.4482	101.047	0.814072	29.8415	68.9573	71.4296	18.478	7.78894	3.06773	-0.500482
1012	B137	IRIS-313-11042	32.0653	12.2039	108.55	0.813336	29.8901	69.2344	74.5869	18.533	7.85925	3.05685	-0.490586
1013	B137	IRIS-313-11043	32.0771	12.0181	110.993	0.805669	28.873	71.3319	74.2179	18.5925	7.81204	3.00086	-0.565983
1014	B137	IRIS-313-11071	32.3145	12.0127	107.285	0.806924	30.271	71.2524	78.4322	19.0816	7.93762	3.03753	-0.340747
1015	B137	IRIS-313-11072	31.9055	12.1252	103.811	0.805935	29.1029	67.0296	72.5234	18.854	7.89036	2.94978	-0.701218
1016	B137	IRIS-313-11074	33.5607	12.0965	112.443	0.807283	30.5161	70.3768	76.658	18.286	7.88584	3.07581	-0.0256898
1017	B137	IRIS-313-11076	33.0851	11.6617	112.442	0.818815	30.7	71.987	78.3461	18.6311	7.77395	3.1356	-0.0917632
1018	B137	IRIS-313-11078	31.0373	11.4475	104.25	0.808295	30.9128	71.6517	78.1191	18.9385	7.96432	3.03881	-0.724828
1019	B137	IRIS-313-11079	32.709	12.3934	104.567	0.800822	30.3928	72.5227	76.9206	18.0848	7.80005	3.09497	-0.307486
1020	B137	IRIS-313-11080	32.4378	12.1371	108.97	0.800552	30.3705	72.1785	80.3142	19.4001	7.90606	3.06672	-0.229303
1021	B137	IRIS-313-11081	32.8586	11.8306	114.628	0.806331	29.8814	70.7665	76.1878	18.3269	7.65981	3.08775	-0.284792
1022	B137	IRIS-313-11082	32.449	11.8031	111.903	0.794301	30.7804	70.2835	75.3306	18.5438	7.94244	3.0565	-0.356226
1023	B137	IRIS-313-11083	32.3258	12.053	106.058	0.809843	30.6277	71.353	76.1119	18.1637	7.71397	3.13964	-0.405933
1024	B137	IRIS-313-11084	32.4923	12.4049	102.489	0.806363	29.3444	71.8052	76.9935	18.4825	7.80977	3.03716	-0.429958
1025	B137	IRIS-313-11085	32.2508	11.8213	112.668	0.809142	30.291	70.3851	75.8906	19.0965	7.86087	3.05119	-0.359393
1026	B137	IRIS-313-11086	32.3636	11.4892	114.747	0.818786	31.2464	73.6332	79.0774	19.1085	7.82481	3.16775	-0.160645
1027	B137	IRIS-313-11087	33.3383	12.5651	107.218	0.804125	29.8355	71.8919	77.2975	18.0034	7.66658	3.08999	-0.159599
1028	B137	IRIS-313-11088	31.8785	12.1244	103.697	0.805289	29.1478	67.0533	72.5171	18.8021	7.88581	2.95024	-0.712582
1029	B137	IRIS-313-11089	32.2023	12.3772	110.862	0.794223	27.687	70.5904	73.5759	18.5488	7.55993	2.95389	-0.668558
1030	B137	IRIS-313-11090	32.3036	11.743	106.976	0.808935	30.4937	69.9623	75.9476	18.5128	7.81291	3.09923	-0.435292
1031	B137	IRIS-313-11091	32.7282	11.862	102.296	0.819443	30.5403	71.0001	76.333	18.8779	7.96147	3.0581	-0.275001
1032	B137	IRIS-313-11096	32.2998	12.3517	95.161	0.808191	29.702	70.2217	71.3251	18.1818	7.84404	3.02694	-0.617275
1033	B137	IRIS-313-11097	33.2848	12.7517	112.347	0.815018	27.7595	72.1587	74.3434	18.7007	7.53868	2.96206	-0.242834
1034	B137	IRIS-313-11098	32.3969	12.2738	109.733	0.813732	28.4502	71.9566	71.833	18.387	7.76624	2.98039	-0.519175
1035	B137	IRIS-313-11099	32.1349	12.2696	97.8111	0.815633	29.9901	70.1633	75.934	18.2518	7.84506	3.09559	-0.540591
1036	B137	IRIS-313-11101	30.8573	11.8194	110.76	0.796807	29.0356	70.625	75.5524	18.6165	7.73072	3.04591	-0.909831
1037	B137	IRIS-313-11108	31.9223	12.0464	114.574	0.800623	28.9585	74.3758	73.4403	18.3829	7.84328	2.97351	-0.570211
1038	B137	IRIS-313-11110	32.8875	12.2172	107.448	0.818801	28.9668	68.0643	73.5083	18.7218	7.70821	3.03087	-0.367741
1039	B137	IRIS-313-11113	32.259	12.0842	98.5999	0.822721	29.5436	69.6098	76.4692	18.2726	7.76606	3.04973	-0.560023
1040	B137	IRIS-313-11114	32.7309	12.8003	107.128	0.798254	27.7446	69.2171	74.5434	18.2339	7.69741	2.94126	-0.524817
1041	B137	IRIS-313-11115	32.5303	12.5266	96.2566	0.809666	29.4416	68.8009	74.2399	18.0793	7.71844	3.04046	-0.554857
1042	B137	IRIS-313-11118	32.2306	12.3562	103.552	0.799347	29.219	71.1237	74.624	18.7651	7.82611	3.01902	-0.527401
1043	B137	IRIS-313-11119	32.7693	12.1327	115.456	0.806197	29.6325	70.0528	76.8985	18.767	7.75271	3.04282	-0.254024
1044	B137	IRIS-313-11120	30.8933	12.1317	94.1796	0.807586	29.9112	69.432	71.3342	18.3636	8.02262	3.00037	-0.984741
1045	B137	IRIS-313-11122	32.2405	12.2806	103.289	0.809886	28.9602	69.9925	72.795	18.7184	7.86535	2.94738	-0.580148
1046	B137	IRIS-313-11126	32.2054	12.106	108.067	0.806389	30.0877	69.7669	75.6898	18.8906	7.76639	3.09775	-0.425755
1047	B137	IRIS-313-11128	32.1114	12.4197	99.74	0.806498	29.3599	68.04	74.0551	18.6247	7.74451	3.04752	-0.616385
1048	B137	IRIS-313-11129	31.5444	12.3202	102.869	0.797057	30.3607	71.0791	75.4488	18.8692	7.95665	3.05588	-0.604075
1049	B137	IRIS-313-11130	31.6171	12.0153	102.2	0.797134	29.9359	69.1492	74.852	18.3144	7.8229	3.0634	-0.739103
1050	B137	IRIS-313-11131	33.0989	12.4203	88.2486	0.834317	31.0552	71.5902	72.3403	18.7535	7.92464	3.11431	-0.205179
1051	B137	IRIS-313-11132	33.116	12.33	111.761	0.807001	29.3874	71.8353	75.9399	18.5603	7.64178	3.09169	-0.192691
1052	B137	IRIS-313-11133	33.3518	12.0914	116.023	0.806856	30.4032	71.908	78.8417	18.808	7.75796	3.12112	0.0203224
1053	B137	IRIS-313-11134	32.8292	12.7601	98.6488	0.809401	28.7779	67.5339	73.0659	18.0472	7.50537	3.09262	-0.512741
1054	B137	IRIS-313-11135	31.9949	12.315	104.577	0.796329	29.0903	71.2448	74.0791	18.7542	7.7251	3.03587	-0.612141
1055	B137	IRIS-313-11137	31.9797	12.0467	105.555	0.806802	30.4755	69.1084	72.6597	18.3132	7.81026	3.10163	-0.562133
1056	B137	IRIS-313-11138	32.3391	12.34	102.22	0.795173	28.8805	71.4253	75.3608	18.3426	7.84678	2.99231	-0.574279
1057	B137	IRIS-313-11139	32.116	12.3279	104.016	0.796899	30.3237	70.5255	74.6353	18.5563	7.72429	3.12468	-0.493836
1058	B137	IRIS-313-11140	32.0408	12.5532	101.764	0.799895	28.9271	71.4569	74.3876	18.4237	7.62012	3.0728	-0.627126
1059	B137	IRIS-313-11141	32.3563	12.5092	100.092	0.811594	29.85	70.8955	73.2798	17.865	7.75584	3.06029	-0.526067
1060	B137	IRIS-313-11142	32.4109	12.3728	99.37	0.810083	30.9326	72.1397	77.9641	18.1329	7.74747	3.13858	-0.364391
1061	B137	IRIS-313-11143	31.3594	11.8969	101.453	0.8106	30.2971	68.2294	74.9454	18.6524	7.85565	3.07487	-0.746536
1062	B137	IRIS-313-11144	31.9481	12.5918	99.3126	0.795929	29.4449	69.8105	72.2888	18.7199	7.7391	3.07088	-0.643113
1063	B137	IRIS-313-11145	31.4503	11.9605	106.946	0.802956	29.6262	71.4918	74.7563	18.6816	7.84361	3.04924	-0.696968
1064	B137	IRIS-313-11146	31.4996	12.0044	108.534	0.796827	29.4481	70.7418	73.7597	18.5111	7.74725	3.06825	-0.728647
1065	B137	IRIS-313-11147	31.49	12.0051	99.8994	0.805032	29.7663	71.0922	71.9479	18.6578	7.70148	3.07381	-0.775779
1066	B137	IRIS-313-11148	32.7844	12.5349	104.128	0.80765	29.2717	70.3369	74.6043	18.5133	7.71911	3.04684	-0.37167
1067	B137	IRIS-313-11149	31.8602	12.0559	94.8066	0.800666	30.6739	70.902	73.4262	18.0202	7.95055	3.05347	-0.684781
1068	B137	IRIS-313-11150	31.5933	12.0635	101.174	0.786034	30.3983	67.345	73.8491	18.4854	7.99095	3.05972	-0.73854
1069	B137	IRIS-313-11151	33.4035	12.575	108.883	0.802676	30.216	72.6328	76.8037	18.1274	7.84124	3.06388	-0.0748755
1070	B137	IRIS-313-11152	34.1351	11.6832	114.111	0.835091	29.5233	71.3426	77.4108	19.0695	7.28861	3.20329	0.137753
1071	B137	IRIS-313-11157	34.348	11.9187	113.251	0.837588	28.8841	71.3874	77.7914	19.2445	7.24464	3.18585	0.181348
1072	B137	IRIS-313-11158	33.7288	11.0367	109.589	0.858443	29.4873	70.4953	75.0381	18.8838	7.31999	3.20522	-0.0673505
1073	B137	IRIS-313-11160	32.7402	12.4269	112.553	0.797025	28.7316	72.7694	72.456	18.5072	7.79255	2.97363	-0.381229
1074	B137	IRIS-313-11162	33.7972	12.8833	105.468	0.808959	28.252	69.1332	72.2123	18.7364	7.69586	2.94568	-0.17409
1075	B137	IRIS-313-11167	32.7981	12.5842	104.2	0.806418	29.0808	69.778	78.3584	18.6036	7.71691	3.05988	-0.339395
1076	B137	IRIS-313-11176	32.1115	12.1248	101.182	0.815652	29.5299	71.5496	74.6032	18.3887	7.89321	3.02984	-0.560194
1077	B137	IRIS-313-11177	31.8138	12.0052	100.281	0.808706	29.0776	72.014	73.483	18.3376	7.91254	3.0168	-0.713331
1078	B137	IRIS-313-11178	31.6217	11.7023	113.879	0.807488	28.5343	69.8481	75.3734	18.8351	7.65403	3.03953	-0.706308
1079	B137	IRIS-313-11179	31.7019	12.0811	105.787	0.801924	28.8647	70.6987	75.307	18.9369	7.68075	3.0513	-0.685816
1080	B137	IRIS-313-11180	32.4244	12.0126	117.662	0.805672	28.2503	69.9845	75.5098	18.6279	7.68082	2.97342	-0.484141
1081	B137	IRIS-313-11181	32.5887	12.1529	114.343	0.816263	28.235	69.1435	75.7282	18.7153	7.51105	3.046	-0.433657
1082	B137	IRIS-313-11182	32.0699	12.1415	110.571	0.806442	28.5112	69.94	67.4913	17.7047	7.74741	2.98208	-0.742918
1083	B137	IRIS-313-11192	32.1715	11.9265	101.4	0.791817	29.8422	73.5713	76.9934	18.8849	7.98388	3.02448	-0.501045
1084	B137	IRIS-313-11193	31.5207	12.2767	107.541	0.79645	29.4184	72.1102	75.6078	18.6374	7.85387	3.0386	-0.65912
1085	B137	IRIS-313-11194	33.1287	12.199	112.293	0.804171	29.9825	72.9986	79.8002	18.2648	7.89438	3.03924	-0.125786
1086	B137	IRIS-313-11196	32.1906	11.9103	111.816	0.810026	29.4766	72.3737	76.8974	18.4818	7.65625	3.07587	-0.461832
1087	B137	IRIS-313-11197	32.6832	12.0886	96.1771	0.823456	29.3628	66.5639	71.343	18.8195	7.57784	3.12715	-0.51566
1088	B137	IRIS-313-11199	32.547	12.5392	105.861	0.806647	29.0142	69.866	74.9697	18.6742	7.7079	3.00332	-0.442603
1089	B137	IRIS-313-11200	32.5068	12.3741	111.995	0.811293	28.2295	71.1434	75.8012	19.2641	7.58352	3.0574	-0.381731
1090	B137	IRIS-313-11203	33.0298	13.203	100.136	0.792913	28.7829	70.6731	74.4858	18.0443	7.68613	3.02153	-0.387183
1091	B137	IRIS-313-11204	33.4249	12.768	103.418	0.811514	29.1124	71.4466	75.2205	18.8039	7.87886	2.9972	-0.139089
1092	B137	IRIS-313-11205	31.992	12.809	99.3842	0.796209	28.6439	68.2848	70.9871	18.5519	7.71533	3.00819	-0.726584
1093	B137	IRIS-313-11206	32.6791	12.2206	112.269	0.798604	29.8316	72.6119	77.0123	18.0616	7.81516	3.02176	-0.327008
1094	B137	IRIS-313-11207	32.5595	12.5882	100.143	0.796699	30.5062	71.5495	80.1366	18.8002	7.92709	3.05137	-0.291373
1095	B137	IRIS-313-11208	32.1763	12.7001	95.9178	0.812201	29.0809	70.1188	71.7353	18.3602	7.82382	2.97933	-0.639499
1096	B137	IRIS-313-11209	32.088	11.6369	105.498	0.814988	30.1375	70.475	78.5021	18.7364	7.75135	3.09889	-0.487861
1097	B137	IRIS-313-11211	32.4054	12.6374	88.8165	0.817591	30.105	70.3842	75.9039	18.739	7.97785	3.01545	-0.468815
1098	B137	IRIS-313-11212	32.7071	12.0082	100.547	0.820781	29.6539	71.8886	79.8207	18.8908	7.7788	3.07062	-0.314382
1099	B137	IRIS-313-11219	32.3587	12.5653	99.5801	0.803357	29.9969	70.5447	73.165	18.7207	7.97819	3.01464	-0.452865
1100	B137	IRIS-313-11220	32.9145	12.9328	92.6311	0.814833	29.3969	70.7902	74.2163	18.3753	7.94875	2.97644	-0.377689
1101	B137	IRIS-313-11221	31.8407	12.0286	99.7968	0.807109	31.0468	73.0553	77.4907	18.7683	8.26249	2.99564	-0.462754
1102	B137	IRIS-313-11222	33.2808	13.3372	102.024	0.803047	28.8238	71.5492	74.1177	18.4893	7.72011	3.00545	-0.22202
1103	B137	IRIS-313-11224	31.747	11.7975	93.4498	0.812885	32.6833	70.7639	76.5968	18.9144	8.43035	3.0261	-0.44118
1104	B137	IRIS-313-11225	32.2504	12.7578	100.187	0.802992	29.5712	70.2726	73.8823	18.7	7.89519	3.01905	-0.492516
1105	B137	IRIS-313-11226	31.7728	12.1981	95.4067	0.805407	30.5869	72.3941	75.4107	19.0144	8.05027	3.04041	-0.556639
1106	B137	IRIS-313-11227	32.5634	12.4132	92.8413	0.819732	30.1075	70.3817	72.7623	18.1325	7.89006	3.05671	-0.483646
1107	B137	IRIS-313-11228	31.5339	12.3131	95.1638	0.812222	29.0989	71.1825	72.0078	18.3957	7.91281	2.97345	-0.825564
1108	B137	IRIS-313-11229	31.6223	12.5109	91.5109	0.80778	29.2158	69.1571	70.552	18.1824	7.72334	3.03879	-0.87611
1109	B137	IRIS-313-11230	32.613	12.3955	93.5344	0.820615	30.173	70.6632	73.2488	18.1823	7.90479	3.05729	-0.446098
1110	B137	IRIS-313-11231	32.1683	12.0641	108.577	0.808016	30.5296	72.6732	77.0303	19.3165	8.00311	3.04465	-0.307613
1111	B137	IRIS-313-11233	33.2873	11.4236	107.467	0.820113	31.4374	76.212	80.7561	19.5162	7.99358	3.10917	0.105764
1112	B137	IRIS-313-11234	33.2122	11.9936	98.1392	0.822091	30.1814	72.1871	74.3983	18.6312	7.87041	3.09183	-0.212808
1113	B137	IRIS-313-11235	31.673	12.4466	96.4341	0.808828	30.8628	71.4048	74.3379	18.5487	8.19748	2.97791	-0.582187
1114	B137	IRIS-313-11236	32.2841	12.3712	103.454	0.805605	29.302	70.6008	75.0955	18.0856	7.7773	3.02315	-0.556362
1115	B137	IRIS-313-11237	31.2713	11.4972	107.258	0.80941	29.4275	69.8828	74.787	18.7756	7.87201	2.97204	-0.821446
1116	B137	IRIS-313-11239	31.5101	11.5052	118.321	0.808616	29.5006	73.2271	76.9894	19.3469	7.99889	2.96329	-0.533721
1117	B137	IRIS-313-11240	31.5753	12.4705	102.355	0.801502	28.3643	71.5724	74.659	18.5341	7.76018	2.98233	-0.783269
1118	B137	IRIS-313-11241	33.1462	12.9684	116.437	0.798111	29.0788	68.54	76.4103	18.5901	7.85558	2.96713	-0.160457
1119	B137	IRIS-313-11242	32.5026	12.554	103.615	0.803654	29.3069	69.4738	73.9129	18.365	7.85579	3.00212	-0.479357
1120	B137	IRIS-313-11244	33.8114	12.9716	105.656	0.810425	26.8912	69.0942	72.5358	18.8955	7.47778	2.97847	-0.246402
1121	B137	IRIS-313-11245	32.1963	11.6483	109.61	0.8216	28.9194	72.1576	73.839	19.1527	7.80426	2.99971	-0.496345
1122	B137	IRIS-313-11247	32.587	11.7323	107.63	0.822221	29.9801	68.8077	73.1673	19.273	7.73164	3.1106	-0.341817
1123	B137	IRIS-313-11249	32.5482	12.6567	100.753	0.804844	29.462	70.9991	75.3378	18.7024	7.96117	2.97211	-0.407921
1124	B137	IRIS-313-11250	32.3955	11.7316	98.1436	0.82172	30.6522	72.5895	75.9483	19.626	8.03424	3.0529	-0.316698
1125	B137	IRIS-313-11251	30.7718	11.4371	101.931	0.816239	29.9138	71.9886	77.5374	19.2043	7.82863	3.03782	-0.861151
1126	B137	IRIS-313-11252	34.1625	12.802	107.411	0.817178	29.1196	71.5261	73.9606	18.4582	7.80446	3.04128	0.0746305
1127	B137	IRIS-313-11253	32.2922	11.9704	108.918	0.803037	30.6834	76.2586	77.5646	19.5001	8.28625	2.96608	-0.208008
1128	B137	IRIS-313-11254	33.4039	13.0127	104.622	0.799781	28.6512	70.9503	73.8311	18.2778	7.66018	2.99763	-0.256121
1129	B137	IRIS-313-11255	32.0931	12.3603	105.245	0.807252	28.9265	67.4811	75.443	18.997	7.8027	3.00239	-0.574349
1130	B137	IRIS-313-11256	31.3246	12.3146	96.7143	0.809263	30.6866	72.0627	75.0319	18.9847	8.1244	3.00142	-0.648063
1131	B137	IRIS-313-11260	32.5224	12.3706	103.032	0.807719	30.558	71.6393	79.8164	18.964	7.94427	3.05978	-0.252119
1132	B137	IRIS-313-11261	31.8313	11.9941	97.9747	0.809024	30.2587	71.596	79.7548	18.6022	7.883	3.03916	-0.581574
1133	B137	IRIS-313-11262	33.1937	12.7081	104.642	0.814969	29.721	70.9844	73.9395	18.7215	7.7848	3.05123	-0.166766
1134	B137	IRIS-313-11263	32.4385	11.5308	108.571	0.831783	31.0146	73.1781	78.7098	18.9554	8.03614	3.05207	-0.209383
1135	B137	IRIS-313-11264	32.8461	12.3912	119.024	0.800801	29.7101	71.8915	78.9392	19.2188	7.80876	3.07273	-0.0868509
1136	B137	IRIS-313-11266	32.7966	12.5539	108.637	0.809459	28.9515	70.9518	72.9392	18.1858	7.52277	3.08807	-0.389229
1137	B137	IRIS-313-11267	31.5977	12.3179	88.7261	0.82194	30.2804	70.2556	74.95	18.6017	7.93817	3.02528	-0.717548
1138	B137	IRIS-313-11271	33.5981	12.9065	102.873	0.810272	28.7538	70.5047	72.6597	18.242	7.67007	3.02482	-0.209165
1139	B137	IRIS-313-11273	32.4758	12.6974	90.7629	0.823644	30.3643	71.1847	72.6406	18.5359	8.1263	2.97002	-0.426247
1140	B137	IRIS-313-11275	32.244	11.9325	109.928	0.805391	30.5464	68.3182	76.606	19.1718	7.85494	3.07272	-0.372309
1141	B137	IRIS-313-11276	31.8958	11.8413	112.275	0.791149	29.7575	72.1241	78.6127	18.757	7.77334	3.0726	-0.517009
1142	B137	IRIS-313-11278	32.5772	11.8278	113.607	0.813063	29.5359	69.2506	77.1093	18.8522	7.76004	3.05071	-0.340401
1143	B137	IRIS-313-11279	34.035	12.1435	116.665	0.821126	30.4459	70.7664	77.9902	18.9797	7.78624	3.09316	0.233425
1144	B137	IRIS-313-11280	30.5063	11.3603	102.507	0.811408	29.6945	74.0103	72.5816	18.6211	8.10462	2.95293	-1.01476
1145	B137	IRIS-313-11281	32.4475	11.592	105.981	0.826662	29.889	68.3472	75.3643	19.1201	7.42588	3.16346	-0.428537
1146	B137	IRIS-313-11282	31.3537	12.2844	104.634	0.811967	28.9848	70.2307	73.8653	18.4092	7.82888	2.99548	-0.795635
1147	B137	IRIS-313-11283	32.013	11.6279	106.836	0.823423	30.3951	69.303	77.3654	18.7488	7.65645	3.11026	-0.493588
1148	B137	IRIS-313-11284	31.858	12.1392	107.622	0.806938	30.3039	70.1598	73.6067	18.5212	7.90527	3.04539	-0.544659
1149	B137	IRIS-313-11285	31.9865	12.0013	103.824	0.810252	30.5367	71.2108	78.5655	18.8285	8.04585	3.06769	-0.428958
1150	B137	IRIS-313-11286	32.5545	12.0408	105.388	0.822541	29.6714	68.8108	77.6385	19.0406	7.68864	3.06094	-0.361409
1151	B137	IRIS-313-11287	32.407	12.0211	104.454	0.82108	30.4335	70.9427	76.722	18.7473	7.73102	3.11762	-0.346698
1152	B137	IRIS-313-11288	33.7088	12.4905	104.9	0.821887	29.8198	73.1526	76.3996	18.4482	7.90988	3.02928	0.00526732
1153	B137	IRIS-313-11292	33.1806	12.2026	113.933	0.802438	29.7685	73.8887	79.108	19.2387	7.76119	3.05621	-0.0438719
1154	B137	IRIS-313-11294	33.3135	13.0442	106.49	0.800583	28.0444	70.2455	75.2879	18.561	7.79323	2.93325	-0.271792
1155	B137	IRIS-313-11296	32.2114	12.3502	109.343	0.810077	28.63	67.8065	76.0239	18.9204	7.72442	2.97558	-0.537463
1156	B137	IRIS-313-11299	32.6872	12.0188	113.024	0.812996	30.3235	70.2678	78.8283	18.5316	7.82545	3.07995	-0.22703
1157	B137	IRIS-313-11300	32.1247	11.9713	109.298	0.813018	29.3975	68.3933	72.4426	18.8117	7.71793	3.07222	-0.544895
1158	B137	IRIS-313-11301	33.692	13.0111	93.6377	0.811685	29.3921	68.4745	71.2683	18.716	7.7785	3.0307	-0.194151
1159	B137	IRIS-313-11302	33.0432	12.1991	113.511	0.815493	30.4458	70.346	77.2118	18.808	7.79082	3.07862	-0.0931435
1160	B137	IRIS-313-11303	32.2571	12.0922	108.27	0.807595	30.1641	69.1617	77.1255	18.6018	7.79535	3.04998	-0.43515
1161	B137	IRIS-313-11304	31.5772	11.5906	115.389	0.793586	29.3807	71.1456	78.6873	18.7969	7.73811	3.07055	-0.629972
1162	B137	IRIS-313-11305	32.2351	12.6954	101.475	0.810247	29.7119	69.7215	75.7495	18.6519	7.91891	3.01102	-0.459659
1163	B137	IRIS-313-11306	31.4707	11.9207	101.312	0.810586	30.0048	71.3888	76.1274	18.991	7.92663	3.02704	-0.666085
1164	B137	IRIS-313-11307	33.0265	12.7909	100.146	0.802464	29.3262	70.5046	73.7698	18.8023	7.7549	3.00432	-0.317705
1165	B137	IRIS-313-11308	32.8312	12.5747	111.409	0.810159	29.916	70.9227	74.9218	18.4946	7.87726	3.0226	-0.220122
1166	B137	IRIS-313-11309	31.8247	11.8753	110.707	0.805337	30.2667	70.291	77.247	19.0342	7.87247	3.05621	-0.484725
1167	B137	IRIS-313-11310	31.4023	11.42	120.181	0.801685	30.502	71.0986	81.5055	18.9836	7.85942	3.11747	-0.487881
1168	B137	IRIS-313-11312	32.0114	11.9363	108.663	0.805781	29.0334	72.5932	75.0216	18.643	7.78296	3.04542	-0.565195
1169	B137	IRIS-313-11315	32.4276	12.482	110.04	0.810096	29.0897	70.9001	76.9756	18.7312	7.74151	3.03245	-0.379788
1170	B137	IRIS-313-11316	31.9236	12.4706	104.494	0.807886	28.726	71.3489	72.3538	18.3524	7.76396	3.03063	-0.654794
1171	B137	IRIS-313-11317	31.3606	11.8	108.026	0.806019	28.9516	70.4657	71.3382	18.2568	7.85308	3.0152	-0.849698
1172	B137	IRIS-313-11318	31.7232	11.845	114.151	0.806314	28.1823	71.4116	74.5627	19.0202	7.83716	2.93598	-0.670604
1173	B137	IRIS-313-11319	30.6794	11.5038	112.042	0.809947	28.8677	71.838	71.8909	18.7887	7.88932	2.9685	-0.966305
1174	B137	IRIS-313-11320	31.7654	12.4049	106.363	0.802705	28.3496	70.6343	73.8667	18.5902	7.86704	2.96853	-0.704347
1175	B137	IRIS-313-11321	32.4599	12.6275	97.1742	0.807251	28.9708	69.7729	73.0525	18.3927	7.72317	3.0309	-0.565518
1176	B137	IRIS-313-11325	33.4726	13.1792	101.142	0.811516	27.5101	66.0126	70.3784	18.6601	7.59824	2.95059	-0.380229
1177	B137	IRIS-313-11326	32.3719	12.4518	109.318	0.811899	28.4602	70.9904	74.2188	19.4802	7.71968	3.00595	-0.41402
1178	B137	IRIS-313-11327	33.1026	12.0559	108.111	0.802831	30.1408	72.5255	78.1239	18.6247	7.97707	3.00947	-0.168084
1179	B137	IRIS-313-11330	33.1841	12.5141	102.228	0.807381	29.9933	71.5458	77.1104	18.5236	7.8095	3.04873	-0.190823
1180	B137	IRIS-313-11331	33.3927	12.3801	105.066	0.817261	29.9232	68.5497	74.3803	18.6976	7.7412	3.0401	-0.163929
1181	B137	IRIS-313-11334	33.8989	12.9074	106.598	0.81211	29.4867	70.8888	75.7127	19.0515	7.82561	2.99621	0.0634994
1182	B137	IRIS-313-11335	32.2372	11.9863	103.141	0.810417	29.4727	67.6996	71.7959	18.073	7.78468	3.05084	-0.642813
1183	B137	IRIS-313-11338	33.1157	12.3216	107.564	0.809764	29.4911	70.9536	77.9913	19.2263	7.72932	3.05092	-0.159292
1184	B137	IRIS-313-11339	32.4048	12.1973	101.993	0.816191	29.7295	72.303	77.08	18.5338	7.91751	3.00836	-0.416403
1185	B137	IRIS-313-11341	33.252	12.5607	96.5721	0.817321	30.0129	72.1234	75.9142	18.3555	7.90773	3.0163	-0.210493
1186	B137	IRIS-313-11342	31.487	11.5847	114.725	0.804359	30.2768	72.8346	78.5795	18.7815	7.90325	3.07062	-0.538028
1187	B137	IRIS-313-11343	32.6572	12.4867	100.763	0.800926	29.746	73.0787	76.7888	18.433	7.71484	3.07782	-0.371247
1188	B137	IRIS-313-11344	31.5304	11.8922	104.666	0.798263	30.0731	70.6094	78.7125	18.64	7.9932	3.03187	-0.650148
1189	B137	IRIS-313-11345	32.9697	12.2214	112.492	0.806511	29.707	69.9041	78.4267	19.1732	7.73149	3.07769	-0.159978
1190	B137	IRIS-313-11346	32.8127	12.0115	110.93	0.814945	29.2784	71.8795	75.5719	19.0964	7.73105	3.10008	-0.244977
1191	B137	IRIS-313-11347	32.2906	12.2573	102.681	0.812798	29.7939	69.6876	75.7693	18.4374	7.70906	3.07125	-0.495665
1192	B137	IRIS-313-11349	32.0149	12.278	99.2445	0.802636	29.7883	69.6585	76.9557	18.8648	7.84126	3.06454	-0.558925
1193	B137	IRIS-313-11351	31.6713	12.4198	93.8435	0.807976	29.0224	70.0525	73.1281	18.823	7.82459	2.99185	-0.779965
1194	B137	IRIS-313-11354	31.7698	12.1884	98.6199	0.812148	30.1613	71.1965	73.5447	18.638	7.93091	3.05483	-0.613788
1195	B137	IRIS-313-11355	33.9737	12.0527	115.509	0.825847	28.3716	69.6778	75.1081	19.1249	7.48684	3.06292	-0.00248328
1196	B137	IRIS-313-11357	32.5154	12.6532	102.068	0.815588	27.6117	68.1582	72.2694	18.6779	7.84919	2.8753	-0.609362
1197	B137	IRIS-313-11358	31.8908	12.7416	100.117	0.798712	28.7861	69.129	74.7405	18.6317	7.78562	2.98424	-0.688187
1198	B137	IRIS-313-11359	31.264	12.0202	91.3607	0.812694	31.4256	69.9068	77.0164	18.5528	8.13364	3.03075	-0.720892
1199	B137	IRIS-313-11361	32.4545	12.2328	113.967	0.800405	30.0471	70.5412	78.3611	18.8706	8.03151	3.01508	-0.269275
1200	B137	IRIS-313-11363	31.5733	11.8685	96.4345	0.817882	30.5795	72.1593	79.1955	19.1142	8.06669	3.04248	-0.564911
1201	B137	IRIS-313-11365	32.4711	12.6917	90.2904	0.823756	30.3689	71.1094	72.6256	18.5301	8.13216	2.96869	-0.432949
1202	B137	IRIS-313-11367	32.2331	12.2167	103.407	0.822909	29.5508	70.2973	75.0711	18.8626	7.85753	3.01583	-0.463005
1203	B137	IRIS-313-11368	31.9267	12.1791	97.1007	0.810487	29.7944	70.4699	76.4635	18.0495	7.72874	3.09422	-0.660826
1204	B137	IRIS-313-11369	31.1701	11.6481	91.7966	0.811324	32.8308	70.3995	77.0476	18.8781	8.44541	3.04448	-0.612284
1205	B137	IRIS-313-11370	31.5499	11.4516	106.214	0.818447	30.1905	69.1766	78.6561	18.9424	7.76692	3.09616	-0.626737
1206	B137	IRIS-313-11372	31.5085	11.6256	105.852	0.807901	30.8537	72.51	80.1244	18.7313	8.05	3.04508	-0.547079
1207	B137	IRIS-313-11377	32.5076	12.273	115.039	0.811066	28.0002	69.5987	73.271	18.8035	7.61103	2.98865	-0.477133
1208	B137	IRIS-313-11381	31.6385	12.1225	112.129	0.804339	28.2723	70.8221	76.6131	18.7	7.66946	3.00323	-0.697177
1209	B137	IRIS-313-11382	33.1686	12.7339	102.256	0.809802	29.2876	71.1061	72.6538	18.3673	7.88119	3.03137	-0.262799
1210	B137	IRIS-313-11383	33.2862	12.2127	114.563	0.817726	29.5147	69.9669	76.6371	18.8364	7.66898	3.06231	-0.102312
1211	B137	IRIS-313-11384	33.3175	11.9652	113.406	0.828269	29.4044	69.833	76.7679	18.7351	7.61425	3.08721	-0.121293
1212	B137	IRIS-313-11385	30.8221	11.5411	102.442	0.822894	30.8581	69.1115	74.3121	19.0749	8.10019	3.02243	-0.796366
1213	B137	IRIS-313-11386	32.1191	12.232	99.928	0.791923	29.9683	70.2954	77.5971	18.4422	8.01391	3.0134	-0.557269
1214	B137	IRIS-313-11387	32.7584	11.9385	110.653	0.821121	29.7765	70.0939	76.6026	18.7799	7.74292	3.08262	-0.266502
1215	B137	IRIS-313-11388	33.6163	12.1958	109.644	0.804162	30.0764	72.0345	77.8916	18.4134	7.71047	3.0808	-0.0442316
1216	B137	IRIS-313-11389	32.3816	12.2126	100.132	0.803207	29.5556	69.2385	75.6224	18.429	7.79756	3.0293	-0.545409
1217	B137	IRIS-313-11390	33.9821	12.1897	113.757	0.807853	29.7821	70.5522	76.9312	18.3753	7.70667	3.05522	0.0401952
1218	B137	IRIS-313-11391	31.7923	11.8703	102.555	0.801544	29.874	71.5055	75.119	18.6514	7.86928	3.04843	-0.639862
1219	B137	IRIS-313-11392	31.8775	12.301	109.577	0.783226	29.5843	72.4732	77.4722	18.6566	7.97243	3.00215	-0.537321
1220	B137	IRIS-313-11393	32.0925	11.3716	116.789	0.803572	31.5347	71.9552	75.4312	18.5481	8.02536	3.09379	-0.335679
1221	B137	IRIS-313-11394	31.336	11.5517	107	0.811196	30.5881	71.6384	77.0552	19.0391	8.05803	3.01422	-0.620429
1222	B137	IRIS-313-11395	31.8057	12.179	104.005	0.814573	27.7838	68.8887	74.4945	18.7598	7.69602	2.97402	-0.771737
1223	B137	IRIS-313-11398	32.5851	12.2064	109.702	0.810732	29.8322	71.6789	75.4583	18.6324	7.97033	2.99789	-0.312992
1224	B137	IRIS-313-11399	30.735	11.3281	101.506	0.81097	29.9628	70.3101	68.9551	17.7375	7.72921	3.09475	-1.10269
1225	B137	IRIS-313-11400	32.3563	12.9556	98.577	0.800926	28.7317	70.1068	71.8435	18.516	7.87341	2.95879	-0.575299
1226	B137	IRIS-313-11402	33.1521	12.7462	98.5711	0.80368	30.1734	69.7331	72.8563	18.9877	7.80763	3.04806	-0.226533
1227	B137	IRIS-313-11403	33.0788	12.1491	112.532	0.799617	30.4462	72.1325	79.7968	18.4839	7.80241	3.1048	-0.105692
1228	B137	IRIS-313-11404	31.9976	12.6535	91.9283	0.813497	28.8903	71.5408	76.6392	18.5698	7.84092	2.98087	-0.657383
1229	B137	IRIS-313-11405	31.9185	12.4385	105.98	0.80037	28.7829	70.3555	72.9783	18.8516	7.73044	3.02475	-0.631983
1230	B137	IRIS-313-11406	31.5253	12.2403	101.57	0.789536	30.033	68.8567	73.932	18.3959	8.03317	3.03299	-0.741508
1231	B137	IRIS-313-11407	31.2418	12.4759	99.2803	0.796098	30.0659	71.486	75.2529	18.5316	8.15731	2.93905	-0.757359
1232	B137	IRIS-313-11408	32.3745	12.0701	105.186	0.807492	30.474	71.3311	80.5157	18.919	7.82948	3.11052	-0.308301
1233	B137	IRIS-313-11409	31.3879	12.0452	97.6709	0.805465	30.4334	70.2949	76.0061	18.3781	7.87453	3.081	-0.745097
1234	B137	IRIS-313-11410	32.9204	12.655	110.81	0.807956	28.8211	69.0324	75.8999	18.9731	7.7063	2.99981	-0.275297
1235	B137	IRIS-313-11411	32.2164	11.9296	113.936	0.811425	31.1297	68.904	77.7742	19.1684	7.89416	3.13958	-0.24688
1236	B137	IRIS-313-11414	31.5885	12.1843	108.565	0.804508	29.3558	68.8145	71.6461	18.741	7.79834	3.02656	-0.704379
1237	B137	IRIS-313-11416	31.5106	12.4249	96.1404	0.798259	29.4862	69.036	75.425	18.7081	7.9202	2.99406	-0.780196
1238	B137	IRIS-313-11418	31.309	11.996	97.433	0.80247	31.2835	72.8864	74.1337	18.5279	8.31287	2.98473	-0.670275
1239	B137	IRIS-313-11419	32.2296	12.015	115.273	0.810208	29.0026	69.7116	73.5029	18.8233	7.86156	2.97036	-0.478876
1240	B137	IRIS-313-11420	31.6408	11.9372	100.536	0.812387	30.0111	70.9714	73.4597	18.1932	7.903	3.06418	-0.705516
1241	B137	IRIS-313-11421	32.731	12.4068	104.335	0.813022	29.9767	70.7012	75.4591	18.3869	7.96523	3.01706	-0.313999
1242	B137	IRIS-313-11422	33.2737	11.6543	109.642	0.848609	30.1077	70.2535	77.6943	19.3247	7.53746	3.1319	-0.0438482
1243	B137	IRIS-313-11423	31.3578	12.0624	105.73	0.819446	29.5747	71.0337	74.8645	18.3142	7.79698	3.03875	-0.732679
1244	B137	IRIS-313-11429	34.3035	12.6818	110.974	0.809706	29.8427	78.4809	84.0964	19.3634	7.86949	3.00168	0.39898
1245	B137	IRIS-313-11431	31.8658	11.9271	104.713	0.804855	29.5993	70.8281	69.6475	17.8793	7.88977	3.00089	-0.736823
1246	B137	IRIS-313-11435	33.6164	12.4519	111.59	0.814549	29.818	76.4615	81.8301	19.1813	7.8603	2.99251	0.146709
1247	B137	IRIS-313-11436	33.8361	12.4786	110.234	0.815884	29.9887	76.7898	82.7073	19.3013	7.89358	2.99808	0.236642
1248	B137	IRIS-313-11439	33.8663	12.46	110.493	0.808937	30.2601	77.8458	83.0227	19.1838	7.98502	2.98376	0.260217
1249	B137	IRIS-313-11441	33.8247	12.5301	112.073	0.809241	30.2511	79.4376	85.0062	19.184	7.97481	2.99026	0.307846
1250	B137	IRIS-313-11442	31.8118	12.1216	108.995	0.797494	28.9474	68.8456	77.3773	19.0236	7.74276	2.99987	-0.634263
1251	B137	IRIS-313-11443	32.4581	11.8029	110.367	0.817109	30.3149	70.9905	77.4402	18.9028	7.74989	3.10276	-0.301454
1252	B137	IRIS-313-11445	31.6497	12.1711	102.203	0.807036	29.4123	69.1721	74.9099	18.7217	7.86585	3.04893	-0.689697
1253	B137	IRIS-313-11446	32.3441	11.8403	108.624	0.807341	31.1796	69.7357	79.0203	19.4561	7.80767	3.15734	-0.239512
1254	B137	IRIS-313-11447	31.3026	11.8445	103.224	0.793551	29.852	69.8331	75.3198	18.5182	7.77558	3.08216	-0.815076
1255	B137	IRIS-313-11448	32.9034	12.4233	113.124	0.807491	30.1487	71.5399	80.7211	19.0515	7.68969	3.10733	-0.0871293
1256	B137	IRIS-313-11452	33.167	12.3882	105.2	0.818696	30.4209	69.9394	76.4278	18.6753	7.88532	3.06625	-0.124109
1257	B137	IRIS-313-11460	32.5683	12.0991	109.862	0.81242	29.7216	69.778	74.6703	18.5429	7.90353	3.03168	-0.364452
1258	B137	IRIS-313-11462	32.7754	12.4051	101.059	0.824075	30.7032	71.3451	78.241	18.8517	7.86844	3.0674	-0.188674
1259	B137	IRIS-313-11465	33.7995	12.7686	108.566	0.803731	29.7919	77.0332	81.4571	19.0127	7.88734	2.99825	0.169808
1260	B137	IRIS-313-11471	32.5871	12.231	98.1783	0.8131	30.412	72.8441	71.9953	18.375	8.07802	3.00926	-0.390861
1261	B137	IRIS-313-11477	32.9066	12.5011	105.797	0.819561	30.2851	70.7725	75.3653	18.5331	7.88808	3.07686	-0.188717
1262	B137	IRIS-313-11479	33.7358	12.5497	104.379	0.81308	29.8324	74.5889	79.8038	19.0691	7.93515	2.99494	0.083087
1263	B137	IRIS-313-11484	32.9865	12.5284	107.815	0.805763	29.4478	68.8741	71.0845	18.4383	7.74709	3.02372	-0.336747
1264	B137	IRIS-313-11485	33.6526	12.7538	108.143	0.806789	29.3158	72.6085	74.0935	18.3839	7.71461	3.03351	-0.0769281
1265	B137	IRIS-313-11486	32.7797	12.5576	106.361	0.807697	29.8958	70.5844	76.0583	18.6086	7.84177	3.0464	-0.269919
1266	B137	IRIS-313-11489	33.9031	12.6875	104.761	0.815433	30.5495	70.7096	76.7913	18.3356	7.77189	3.08809	0.0728612
1267	B137	IRIS-313-11490	32.408	12.5534	106.425	0.813772	29.2156	71.1389	78.0085	18.5349	7.86412	2.96606	-0.40418
1268	B137	IRIS-313-11492	34.2087	12.7202	101.041	0.832013	30.5098	69.9748	75.2561	18.2357	7.913	3.07372	0.14304
1269	B137	IRIS-313-11496	34.2261	12.5675	108.888	0.811923	30.5252	76.4038	81.2668	19.2943	7.96824	3.00908	0.357987
1270	B137	IRIS-313-11499	33.5191	12.369	107.528	0.808581	30.8247	77.5981	81.7448	19.1465	8.01526	3.0231	0.168386
1271	B137	IRIS-313-11500	31.4593	12.1289	106.845	0.790439	30.1296	73.7199	76.7978	18.9022	8.11662	3.00038	-0.590315
1272	B137	IRIS-313-11505	31.5665	12.4056	107.856	0.802137	29.6824	68.5881	72.8009	18.77	7.80187	3.05572	-0.657958
1273	B137	IRIS-313-11506	32.5326	12.0796	104.804	0.808459	30.7573	73.0319	77.209	19.0014	7.90014	3.10708	-0.242159
1274	B137	IRIS-313-11507	32.752	12.1288	108.248	0.805308	30.2876	71.3839	77.0992	18.7998	7.86024	3.04625	-0.248697
1275	B137	IRIS-313-11509	31.9748	11.8567	103.465	0.798189	30.5721	71.1608	73.6697	18.0472	7.95049	3.03995	-0.605756
1276	B137	IRIS-313-11511	33.7765	12.5589	110.033	0.802457	30.5359	77.5971	82.7693	19.2091	8.02612	2.99186	0.251163
1277	B137	IRIS-313-11515	32.4018	11.4013	101.909	0.82252	30.3402	72.4419	74.7835	18.8945	7.93489	3.02818	-0.427402
1278	B137	IRIS-313-11516	32.6856	12.4502	101.84	0.805253	30.0639	72.2061	70.8599	18.9034	7.97453	3.02263	-0.333061
1279	B137	IRIS-313-11517	31.465	12.5229	100.089	0.794444	29.8312	70.0505	71.0721	18.7897	8.03738	2.98935	-0.736681
1280	B137	IRIS-313-11521	33.0763	11.9298	108.466	0.806532	30.6044	70.0315	77.5235	18.8975	7.70862	3.14767	-0.149966
1281	B137	IRIS-313-11522	33.8763	12.6241	114.392	0.803706	29.8685	77.6611	83.2912	19.2289	8.05196	2.94843	0.280156
1282	B137	IRIS-313-11524	33.7358	12.3329	111.483	0.8103	30.2738	77.5626	82.3419	19.311	7.914	3.02072	0.22954
1283	B137	IRIS-313-11527	33.7098	12.6183	109.359	0.806325	30.0801	77.6622	82.5374	19.1959	7.90595	3.00298	0.197866
1284	B137	IRIS-313-11528	30.7653	11.4852	106.286	0.802053	30.0378	69.1999	77.8058	18.6377	7.90735	3.03644	-0.907959
1285	B137	IRIS-313-11530	32.3726	12.1508	105.185	0.807476	30.1653	69.8381	76.3478	18.5581	7.92612	3.07942	-0.399779
1286	B137	IRIS-313-11532	33.706	12.5506	107.921	0.810658	30.0614	77.7911	82.2559	19.0555	7.98009	2.97443	0.173686
1287	B137	IRIS-313-11534	31.5343	12.1478	105.576	0.80444	29.8166	70.4859	72.3997	18.2249	7.71225	3.08805	-0.7275
1288	B137	IRIS-313-11537	33.4749	12.3511	113.565	0.804941	30.2194	77.9682	84.8581	19.3257	7.95425	2.98778	0.188311
1289	B137	IRIS-313-11540	33.2796	12.3431	109.94	0.806365	29.9481	75.9371	81.3559	19.2898	7.93565	2.99492	0.0319118
1290	B137	IRIS-313-11542	33.4828	12.5423	112.24	0.805167	29.3704	74.7893	80.0785	18.8225	7.90386	2.9487	0.00442485
1291	B137	IRIS-313-11543	31.7752	11.8142	99.6694	0.812945	30.9315	69.8086	72.3821	17.9738	8.01319	3.08948	-0.647724
1292	B137	IRIS-313-11544	32.1569	11.8746	106.481	0.810217	29.7483	70.5891	71.5163	18.5243	7.72703	3.09686	-0.552028
1293	B137	IRIS-313-11545	32.1409	11.8722	106.414	0.810246	29.7544	70.4916	71.4843	18.5353	7.72834	3.09768	-0.556686
1294	B137	IRIS-313-11546	32.8823	12.0766	112.489	0.815739	29.4864	69.7116	76.5505	19.2558	7.65233	3.07926	-0.213833
1295	B137	IRIS-313-11547	32.2566	12.523	102.129	0.804509	28.769	67.6626	74.6987	18.3895	7.80093	2.99479	-0.615681
1296	B137	IRIS-313-11548	32.9076	12.0266	111.476	0.809405	30.2892	69.8182	75.1906	18.5972	7.65569	3.13296	-0.230196
1297	B137	IRIS-313-11549	32.3959	11.9059	111.573	0.809091	30.0577	70.3851	75.6417	18.6631	7.76926	3.08943	-0.374449
1298	B137	IRIS-313-11551	31.628	12.3343	93.5148	0.808799	29.0085	69.2028	70.4993	17.7177	7.81199	2.97822	-0.931654
1299	B137	IRIS-313-11554	32.7473	12.1511	110.761	0.811386	28.3883	70.8907	69.915	17.841	7.66122	2.98669	-0.526364
1300	B137	IRIS-313-11555	32.2793	12.5028	96.3481	0.803161	29.7441	71.3408	73.5419	17.8413	7.77096	3.05316	-0.601552
1301	B137	IRIS-313-11557	32.9873	12.8022	92.2641	0.820847	30.8863	70.2656	73.3895	18.3796	7.91649	3.08903	-0.246285
1302	B137	IRIS-313-11558	32.4659	12.1169	98.0019	0.821466	30.189	72.0643	77.5212	18.9401	7.88607	3.04899	-0.360501
1303	B137	IRIS-313-11561	33.704	12.5782	112.576	0.805032	30.5009	69.7238	78.165	19.3217	7.94399	3.03738	0.1417
1304	B137	IRIS-313-11564	33.14	12.6361	112.812	0.798187	29.4607	76.0374	82.166	19.2014	7.90793	2.97188	-0.00834999
1305	B137	IRIS-313-11565	32.8938	12.0167	108.236	0.813632	29.9333	70.3586	80.9946	19.1534	7.79033	3.06667	-0.179062
1306	B137	IRIS-313-11567	32.6739	12.4076	109.592	0.806135	29.5365	75.0521	80.7601	19.0667	7.94214	2.97861	-0.188628
1307	B137	IRIS-313-11568	34.3834	11.8914	101.847	0.823366	31.066	69.5457	78.7392	19.0738	7.52104	3.23784	0.219887
1308	B137	IRIS-313-11571	33.8589	12.6545	109.249	0.804561	29.9381	76.9118	80.7637	18.8943	7.99291	2.96172	0.176253
1309	B137	IRIS-313-11572	32.3492	11.8461	106.214	0.820917	29.6646	69.7084	74.537	18.6507	7.48886	3.14595	-0.479236
1310	B137	IRIS-313-11575	34.2524	12.7077	113.531	0.803626	30.0183	78.0472	84.1248	19.2608	8.05033	2.95837	0.406719
1311	B137	IRIS-313-11576	33.0991	12.5525	108.496	0.805779	28.1644	66.6048	70.5779	18.4051	7.51301	2.99749	-0.456185
1312	B137	IRIS-313-11578	33.8409	12.5617	112.936	0.802678	30.1466	77.1939	82.3038	19.0643	8.03699	2.97006	0.24425
1313	B137	IRIS-313-11579	33.9717	11.7989	114.667	0.820777	28.1632	70.7289	80.141	19.4269	7.27818	3.1487	0.018978
1314	B137	IRIS-313-11584	33.9184	12.6845	109.541	0.804276	29.9578	77.364	81.8092	18.9612	8.01824	2.95933	0.220932
1315	B137	IRIS-313-11586	34.2247	12.6895	115.424	0.803182	29.8835	78.4978	83.8861	19.0714	8.02539	2.95985	0.39007
1316	B137	IRIS-313-11591	32.6491	12.1117	117.113	0.799801	29.0076	74.0746	78.2648	19.2301	7.63963	3.06378	-0.238517
1317	B137	IRIS-313-11595	33.2109	12.5139	103.034	0.814119	30.8152	71.2709	78.3903	18.6245	7.85945	3.08307	-0.0741629
1318	B137	IRIS-313-11596	32.813	11.8227	111.57	0.832649	28.4648	68.6433	70.0363	18.8102	7.46941	3.0804	-0.42427
1319	B137	IRIS-313-11598	32.6145	12.4721	101.025	0.816795	30.4731	69.2509	73.3253	18.2614	7.85757	3.07444	-0.369541
1320	B137	IRIS-313-11599	31.3299	12.1691	87.3276	0.821889	30.6426	70.5668	77.2255	19.0155	7.99892	3.05921	-0.715566
1321	B137	IRIS-313-11604	33.5057	12.6736	99.8677	0.82557	30.7933	70.3978	73.9569	18.5375	7.91019	3.09867	-0.0273422
1322	B137	IRIS-313-11607	31.8188	11.8662	106.353	0.813096	29.476	71.0671	77.4752	18.7383	7.81671	3.01974	-0.593056
1323	B137	IRIS-313-11608	32.9195	12.2912	117.758	0.806909	29.0586	72.4356	75.0924	18.4602	7.7429	3.013	-0.236072
1324	B137	IRIS-313-11610	31.7088	12.1151	112.371	0.798777	28.8587	71.3331	72.0859	18.1026	7.83192	2.97905	-0.719762
1325	B137	IRIS-313-11611	33.6061	12.5711	109.148	0.80751	29.873	75.4056	81.9297	19.1692	7.96722	2.97146	0.117266
1326	B137	IRIS-313-11620	32.3813	12.1113	104.689	0.821331	30.6702	70.6564	78.106	18.7067	7.93287	3.06224	-0.311349
1327	B137	IRIS-313-11621	32.7882	11.9029	117.9	0.814132	28.6077	72.4483	74.8504	19.3274	7.77079	3.01763	-0.247174
1328	B137	IRIS-313-11623	33.6591	12.6003	110.288	0.804155	29.6012	77.7356	82.2596	19.0677	7.92781	2.96634	0.134457
1329	B137	IRIS-313-11624	33.5311	11.5696	114.38	0.818722	29.7902	68.3695	76.7695	19.7044	7.37682	3.19356	-0.0300257
1330	B137	IRIS-313-11632	34.1549	12.6296	111.443	0.810785	29.6992	75.7139	82.4735	19.1076	7.8806	2.99381	0.283624
1331	B137	IRIS-313-11636	33.3278	12.8937	93.2787	0.818714	30.6502	70.6504	74.0094	18.1789	7.91975	3.07824	-0.167419
1332	B137	IRIS-313-11638	31.6298	11.8717	101.401	0.807559	30.8111	72.0959	78.5891	18.636	7.98051	3.06921	-0.561233
1333	B137	IRIS-313-11639	33.5865	12.9346	107.45	0.809246	28.3419	68.8183	71.6894	18.7364	7.69889	3.01216	-0.183936
1334	B137	IRIS-313-11640	31.743	11.5691	109.088	0.80357	30.5284	69.3794	77.1098	18.7825	7.77891	3.16356	-0.548295
1335	B137	IRIS-313-11641	32.0124	11.7485	107.262	0.806235	30.3861	69.4779	77.2551	18.7333	7.81683	3.12877	-0.486822
1336	B137	IRIS-313-11642	32.5183	11.5611	97.1933	0.834474	30.9113	71.892	80.3677	18.7555	7.80288	3.14807	-0.306515
1337	B137	IRIS-313-11643	32.7256	11.4782	110.187	0.82854	30.7006	74.3535	83.0287	19.8124	7.9005	3.07424	-0.0425981
1338	B137	IRIS-313-11644	33.0083	12.5885	101.355	0.813421	29.3894	66.9911	70.1573	18.0626	7.67919	3.06922	-0.424656
1339	B137	IRIS-313-11645	32.3242	12.3545	102.591	0.805404	29.7759	68.3678	73.5446	18.3523	7.74195	3.08528	-0.527327
1340	B137	IRIS-313-11646	32.0799	12.3156	97.0561	0.805806	30.6185	69.3694	74.2057	18.3522	8.11112	3.01531	-0.545729
1341	B137	IRIS-313-11647	32.3715	11.9578	106.479	0.814358	30.5855	71.8816	77.0966	18.4823	7.78525	3.14177	-0.340546
1342	B137	IRIS-313-11648	30.9293	11.6716	97.3896	0.80947	31.066	71.5659	76.9494	18.9249	8.11883	3.04908	-0.766297
1343	B137	IRIS-313-11654	33.8504	12.6362	115.92	0.798068	30.0389	77.3471	82.5071	19.2517	8.03904	2.95495	0.278302
1344	B137	IRIS-313-11655	33.9853	12.727	108.422	0.801984	30.459	77.2643	82.8454	19.1937	8.09515	2.97105	0.301101
1345	B137	IRIS-313-11656	30.8371	11.7989	102.092	0.807957	29.3357	72.8101	74.5933	18.6007	7.96063	2.96505	-0.931401
1346	B137	IRIS-313-11663	32.6607	12.2122	109.579	0.80627	31.09	70.3161	79.3865	18.7439	7.92871	3.10531	-0.16573
1347	B137	IRIS-313-11664	33.6158	11.7894	110.009	0.819255	29.542	70.0337	78.8108	18.8253	7.71642	3.04938	-0.0749692
1348	B137	IRIS-313-11665	33.2601	11.3817	106.139	0.827642	31.7053	70.6929	79.4378	19.1079	7.85792	3.14837	0.000431032
1349	B137	IRIS-313-11666	32.2771	11.7897	83.5796	0.82872	31.6417	67.1687	73.6189	18.269	7.97861	3.09373	-0.584924
1350	B137	IRIS-313-11667	33.477	10.8518	109.646	0.83936	31.9743	71.9036	75.7152	18.5995	7.69324	3.26568	0.0358937
1351	B137	IRIS-313-11668	34.1716	11.5292	89.4381	0.855071	32.0389	68.0926	73.0042	18.4818	7.64722	3.24855	0.0531934
1352	B137	IRIS-313-11669	33.6789	11.3665	100.958	0.846172	31.5045	70.893	74.6189	18.5178	7.72358	3.24244	0.0172347
1353	B137	IRIS-313-11673	33.8709	12.5714	109.209	0.809084	30.1808	78.2793	82.8138	19.0794	7.9588	2.98726	0.248824
1354	B137	IRIS-313-11676	32.7244	12.1342	104.594	0.806948	30.8101	69.8371	74.4084	18.4877	7.92744	3.07664	-0.298597
1355	B137	IRIS-313-11677	33.0929	12.2379	104.421	0.811243	30.4713	71.4122	77.9786	19.0137	8.01116	3.03911	-0.112902
1356	B137	IRIS-313-11678	32.8472	11.8378	105.783	0.813088	30.597	71.1061	76.1766	18.2025	7.87933	3.09757	-0.278278
1357	B137	IRIS-313-11679	32.1272	11.8048	110.65	0.801398	29.5439	71.1692	74.0629	18.3971	7.79884	3.03372	-0.555128
1358	B137	IRIS-313-11680	32.1789	12.4857	104.555	0.794521	29.4292	70.8337	74.6259	18.4332	7.81574	3.04705	-0.538069
1359	B137	IRIS-313-11681	32.7999	11.9047	116.661	0.805407	29.3723	69.5093	77.1308	18.8545	7.81376	3.0355	-0.26767
1360	B137	IRIS-313-11682	33.2122	12.1644	112.129	0.803312	29.8553	70.787	77.0761	18.6631	7.90511	3.05095	-0.130333
1361	B137	IRIS-313-11683	32.9573	12.5264	111.899	0.793901	29.541	71.687	76.1487	17.9815	7.86891	3.0291	-0.268757
1362	B137	IRIS-313-11684	33.0473	12.3162	111.329	0.797443	30.16	70.7197	74.6636	18.2813	7.96044	3.0269	-0.21262
1363	B137	IRIS-313-11685	32.0476	11.8586	109.529	0.804797	30.4268	69.6706	75.389	18.8362	7.9077	3.06826	-0.459903
1364	B137	IRIS-313-11686	32.5608	11.7655	106.873	0.80972	30.296	72.1337	75.0589	18.301	7.9744	3.05472	-0.368504
1365	B137	IRIS-313-11687	31.6936	11.9814	105.359	0.797424	29.7835	69.2998	72.444	18.2234	7.93515	3.03069	-0.724283
1366	B137	IRIS-313-11691	33.3705	12.3747	115.119	0.803316	30.0142	77.8934	83.4838	19.2262	7.98435	2.97924	0.141449
1367	B137	IRIS-313-11692	33.319	11.5317	104.978	0.834817	30.3045	73.0038	76.6326	19.4398	7.54436	3.20336	-0.0471391
1368	B137	IRIS-313-11693	33.1188	12.6602	99.7528	0.821082	29.0941	68.3193	72.1997	18.4169	7.78345	3.02841	-0.341066
1369	B137	IRIS-313-11694	33.1424	12.0558	110.919	0.827913	29.7224	70.1551	75.1079	19.0714	7.74206	3.07828	-0.12921
1370	B137	IRIS-313-11698	33.1188	12.2171	109.336	0.810812	30.3912	77.0232	83.4025	19.2031	7.96666	3.02734	0.0484018
1371	B137	IRIS-313-11700	32.6279	11.829	113.508	0.802852	30.0282	71.1306	72.1783	18.1188	7.81918	3.06437	-0.386864
1372	B137	IRIS-313-11702	34.2222	12.7795	114.807	0.802963	29.8951	78.3661	84.313	19.2458	8.01045	2.95866	0.407084
1373	B137	IRIS-313-11704	32.787	12.0667	109.494	0.812963	29.6385	69.6337	75.0599	18.4386	7.71524	3.06973	-0.338508
1374	B137	IRIS-313-11705	33.3277	11.8594	104.334	0.80951	30.7834	71.588	76.8393	18.6109	7.8874	3.1064	-0.110415
1375	B137	IRIS-313-11707	32.0554	11.8553	107.775	0.800147	29.5402	71.0077	75.5982	18.4878	7.81496	3.04069	-0.574417
1376	B137	IRIS-313-11708	33.3156	12.0116	117.913	0.801438	29.5684	72.6808	79.4853	18.2274	7.80125	3.03613	-0.101193
1377	B137	IRIS-313-11709	31.6925	12.4062	97.3221	0.802869	29.1855	69.8994	73.0184	18.1832	7.74387	3.02836	-0.79902
1378	B137	IRIS-313-11710	32.5122	11.7961	113.551	0.799774	30.0865	70.1363	74.1627	18.119	7.92112	3.04929	-0.40854
1379	B137	IRIS-313-11712	33.2951	12.5228	98.8197	0.822048	30.5509	70.4615	74.2599	18.0468	7.89214	3.07623	-0.178215
1380	B137	IRIS-313-11714	32.4895	12.4481	112.04	0.811033	29.1238	74.2919	76.0936	18.9476	7.85037	2.98037	-0.297242
1381	B137	IRIS-313-11716	32.6191	11.9182	114.36	0.809907	29.6957	71.3918	73.6711	18.3346	7.80034	3.05844	-0.348326
1382	B137	IRIS-313-11717	30.7046	11.2125	99.5091	0.808142	30.6566	73.6573	75.7251	18.7695	8.07506	3.03063	-0.893958
1383	B137	IRIS-313-11719	33.9618	12.1827	113.641	0.807571	29.8259	70.5696	76.807	18.3499	7.71243	3.05716	0.0337782
1384	B137	IRIS-313-11720	31.9318	11.9921	111.769	0.790325	30.097	73.1833	79.5673	18.7443	7.88481	3.0472	-0.450125
1385	B137	IRIS-313-11721	33.1101	12.0225	109.353	0.808262	29.4456	71.7987	75.8982	18.4361	7.77238	3.0475	-0.249156
1386	B137	IRIS-313-11722	33.693	12.9635	105.475	0.810291	26.8867	69.4552	73.0114	18.9991	7.50603	2.96764	-0.263505
1387	B137	IRIS-313-11723	31.7788	11.8055	93.751	0.812679	32.6724	70.7625	76.6934	18.9096	8.42381	3.02785	-0.430276
1388	B137	IRIS-313-11725	34.1513	12.812	113.51	0.801072	29.7261	77.8382	82.6742	19.0505	8.03982	2.94328	0.327657
1389	B137	IRIS-313-11726	33.8459	12.0944	124.437	0.835613	27.9905	71.0715	75.0195	19.2952	7.40864	3.04708	0.0603067
1390	B137	IRIS-313-11727	35.0033	11.9443	94.3616	0.854648	29.9183	69.1387	73.156	18.4791	7.40492	3.18946	0.182965
1391	B137	IRIS-313-11728	32.0679	12.3817	107.968	0.799105	29.1461	72.8313	76.4476	18.7064	7.85777	3.01597	-0.497645
1392	B137	IRIS-313-11729	32.6369	11.8064	102.241	0.851555	28.9222	68.8484	73.6873	18.3934	7.68669	3.03765	-0.469288
1393	B137	IRIS-313-11730	34.2902	12.3457	109.923	0.838975	29.7734	70.088	77.6728	19.4904	7.51002	3.1286	0.261135
1394	B137	IRIS-313-11731	32.059	11.514	100.453	0.843069	29.5199	69.8309	73.1982	18.154	7.65002	3.08735	-0.649456
1395	B137	IRIS-313-11732	34.2911	11.6315	107.68	0.851682	29.8688	68.7795	75.9347	19.209	7.39001	3.18582	0.150814
1396	B137	IRIS-313-11733	33.0458	11.7819	105.455	0.822877	30.7583	69.9937	76.952	18.7149	7.59665	3.17552	-0.181012
1397	B137	IRIS-313-11734	33.847	11.2531	121.279	0.846377	28.7959	69.4784	76.049	18.0473	7.45305	3.13917	-0.0529617
1398	B137	IRIS-313-11737	33.1536	12.045	108.731	0.829233	30.7111	71.9361	78.7733	18.8512	7.82602	3.09849	-0.0281486
1399	B137	IRIS-313-11739	33.7333	12.4294	111.329	0.815187	29.9089	76.7478	82.4617	19.2901	7.87089	3.00188	0.202431
1400	B137	IRIS-313-11740	32.1484	12.1604	92.8716	0.807661	30.1536	70.6659	77.4256	18.8709	7.72022	3.11493	-0.543369
1401	B137	IRIS-313-11743	33.7296	12.3266	114.947	0.81745	30.2784	76.7001	84.2987	19.2614	7.94658	3.01868	0.282143
1402	B137	IRIS-313-11744	32.1664	12.1077	96.9447	0.827931	29.2241	69.1078	73.6408	19.3529	7.64316	3.0513	-0.565212
1403	B137	IRIS-313-11745	32.3096	11.5956	110.997	0.820285	29.9252	69.4698	74.1889	19.1422	7.57967	3.15336	-0.407021
1404	B137	IRIS-313-11746	32.3615	11.1418	96.1566	0.827912	31.482	70.1085	75.5463	19.0736	7.63602	3.2492	-0.40518
1405	B137	IRIS-313-11748	33.5666	12.6822	109.467	0.825734	26.8462	67.0226	70.1343	18.4722	7.25671	3.00166	-0.378
1406	B137	IRIS-313-11750	32.0732	12.3446	101.921	0.813171	30.6136	69.7517	77.6032	19.0931	7.76767	3.07143	-0.419807
1407	B137	IRIS-313-11751	32.8741	11.96	104.994	0.814731	31.2419	70.2238	79.7311	18.2255	7.86881	3.11116	-0.196016
1408	B137	IRIS-313-11752	33.6939	11.2298	105.787	0.836556	30.9529	69.295	75.681	19.094	7.4292	3.24977	-0.00839959
1409	B137	IRIS-313-11756	33.691	12.399	112.845	0.809039	30.1593	77.0071	82.5865	19.3028	7.90361	3.00405	0.214503
1410	B137	IRIS-313-11757	32.5986	12.8326	100.012	0.803997	29.7732	70.3225	70.4119	18.1627	7.77089	3.04455	-0.462257
1411	B137	IRIS-313-11759	33.7514	12.3119	111.83	0.810836	30.2963	77.7613	82.4556	19.3524	7.93124	3.01644	0.244949
1412	B137	IRIS-313-11760	31.8906	11.9163	101.52	0.807212	30.598	71.9674	78.8216	18.8318	8.12252	3.03717	-0.47526
1413	B137	IRIS-313-11761	31.2388	11.9281	103.794	0.801744	30.6126	69.4889	77.0421	18.8201	7.99457	3.06113	-0.691787
1414	B137	IRIS-313-11762	31.3282	12.4018	99.1261	0.802317	29.1305	69.1907	73.7702	18.8088	7.90892	2.94934	-0.838281
1415	B137	IRIS-313-11763	32.2192	11.409	105.193	0.831911	29.2493	73.1902	75.1899	19.6753	7.78305	3.03579	-0.435424
1416	B137	IRIS-313-11766	32.9323	12.231	103.146	0.817479	30.9433	73.5311	79.5377	18.7995	7.91605	3.09855	-0.0955674
1417	B137	IRIS-313-11767	31.5009	11.4817	108.525	0.8211	30.6352	72.7155	80.4673	19.4632	8.09173	3.04812	-0.451381
1418	B137	IRIS-313-11772	32.2699	11.9829	97.8294	0.829078	30.7456	69.3045	78.8302	18.7394	7.83196	3.12268	-0.394627
1419	B137	IRIS-313-11773	31.6049	12.1136	106.662	0.794109	30.0232	71.1393	73.6427	18.3582	7.74914	3.07153	-0.684126
1420	B137	IRIS-313-11779	31.1721	11.9158	99.9507	0.803824	29.9497	69.0043	74.978	18.3811	7.93488	3.03752	-0.85894
1421	B137	IRIS-313-11780	33.005	12.1386	104.005	0.813976	30.073	72.4176	79.0616	18.8107	8.00965	3.00122	-0.177855
1422	B137	IRIS-313-11782	32.1858	11.747	104.018	0.82323	30.8014	71.7411	77.9257	18.9036	8.11902	3.03892	-0.348041
1423	B137	IRIS-313-11783	31.6749	11.9483	96.7869	0.810023	30.4156	70.3227	76.2067	18.3805	7.99115	3.04683	-0.671453
1424	B137	IRIS-313-11784	31.6417	11.4442	103.442	0.817485	30.3429	72.0766	73.58	18.9021	8.03452	3.05864	-0.608656
1425	B137	IRIS-313-11785	32.9743	12.1335	103.43	0.81459	30.0703	72.3539	78.7869	18.7855	8.0059	2.99775	-0.197446
1426	B137	IRIS-313-11786	32.9858	12.5668	105.798	0.798579	30.0653	72.994	78.6704	18.511	7.78836	3.08072	-0.182432
1427	B137	IRIS-313-11787	31.7958	12.1025	99.2628	0.804756	30.9571	71.1647	75.6994	18.5963	7.98564	3.10216	-0.537112
1428	B137	IRIS-313-11788	33.9994	12.7464	110.398	0.802394	30.2057	77.1388	81.812	19.098	8.03471	2.96886	0.282044
1429	B137	IRIS-313-11790	33.3996	12.5101	105.749	0.810938	29.8891	75.1307	79.9326	19.2256	7.93041	2.98197	0.0167585
1430	B137	IRIS-313-11791	32.5086	12.1882	102.025	0.821007	30.6998	70.9491	81.4792	19.2007	7.75427	3.15088	-0.214852
1431	B137	IRIS-313-11792	33.2672	12.3324	110.235	0.807508	30.2748	76.6863	82.5323	19.2251	8.00807	2.98219	0.0731158
1432	B137	IRIS-313-11793	31.611	12.08	100.256	0.811801	30.7121	69.3601	76.7991	18.7512	7.97449	3.08642	-0.584696
1433	B137	IRIS-313-11795	32.9568	10.5117	117.801	0.831546	31.1792	71.2498	78.9548	19.3229	7.61934	3.25265	-0.0653554
1434	B137	IRIS-313-11797	32.8632	11.1984	96.8073	0.830744	33.9067	71.401	77.1964	18.9521	8.30064	3.17788	-0.0117022
1435	B137	IRIS-313-11798	31.8401	12.0742	103.922	0.822602	29.7167	68.3302	75.189	18.7019	7.95626	2.9679	-0.60448
1436	B137	IRIS-313-11799	33.7101	11.7741	104.765	0.82056	30.8621	70.7633	77.6397	19.156	7.63972	3.16721	0.0420081
1437	B137	IRIS-313-11801	33.4371	11.8805	109.753	0.830298	30.1927	73.7436	80.0176	19.4929	7.93398	3.01091	0.0774867
1438	B137	IRIS-313-11803	33.8803	12.7506	111.447	0.800602	29.8493	77.8303	83.1021	19.0853	8.04488	2.9492	0.247179
1439	B137	IRIS-313-11804	34.3738	11.4309	116.591	0.848238	29.1027	70.3336	76.617	19.1118	7.30375	3.18363	0.18017
1440	B137	IRIS-313-11805	33.1329	11.6213	118.412	0.810394	29.4184	69.5623	74.9049	19.1234	7.48443	3.14014	-0.18725
1441	B137	IRIS-313-11806	33.8933	11.5262	113.419	0.840735	29.4385	68.0782	73.2604	19.0777	7.41511	3.16915	-0.00836107
1442	B137	IRIS-313-11807	32.3004	11.7345	110.911	0.802954	29.309	72.5174	77.1157	19.221	7.94459	2.99271	-0.409615
1443	B137	IRIS-313-11809	33.4237	12.4703	104.28	0.820881	30.9162	69.7515	76.4534	18.6422	7.85601	3.12008	-0.010371
1444	B137	IRIS-313-11811	32.2221	12.0606	101.729	0.817211	30.8855	71.4862	79.9077	18.936	8.08982	3.05218	-0.317878
1445	B137	IRIS-313-11812	31.6526	11.8135	108.707	0.796992	30.3422	70.1381	75.9312	18.7604	7.99345	3.05503	-0.586934
1446	B137	IRIS-313-11813	32.1026	11.6418	110.042	0.804587	30.5774	72.6339	78.4178	18.7194	8.0685	3.02858	-0.393259
1447	B137	IRIS-313-11814	31.7016	11.7443	111.176	0.799817	30.578	69.9238	76.5708	18.7117	7.9401	3.07011	-0.540958
1448	B137	IRIS-313-11815	32.7028	11.9955	106.597	0.811722	30.679	72.8438	78.3303	18.6249	8.08022	3.05673	-0.202014
1449	B137	IRIS-313-11816	31.8971	12.0281	103.045	0.811501	30.0091	70.3087	77.3784	19.2459	7.72574	3.08826	-0.513483
1450	B137	IRIS-313-11817	31.998	11.9094	107.151	0.809723	29.0623	68.6744	75.1626	18.4889	7.74422	3.0361	-0.641016
1451	B137	IRIS-313-11818	32.6586	12.4222	103.216	0.820652	29.1591	69.2572	74.8969	18.4974	7.6181	3.06649	-0.421702
1452	B137	IRIS-313-11819	32.7593	12.4771	104.77	0.80082	29.9036	73.6317	77.942	18.2536	7.73662	3.0614	-0.299931
1453	B137	IRIS-313-11820	33.0237	12.1507	104.238	0.813692	30.0776	72.4174	78.8938	18.8154	8.01544	2.99895	-0.170958
1454	B137	IRIS-313-11821	31.6744	11.6572	104.571	0.801161	30.9713	69.5905	77.7353	18.664	7.89321	3.1337	-0.571711
1455	B137	IRIS-313-11822	31.7015	11.4649	105.816	0.817898	30.5487	69.7277	78.287	18.9385	7.77726	3.1307	-0.5512
1456	B137	IRIS-313-11823	32.5609	12.1601	99.5522	0.824233	31.0318	69.666	76.2738	18.736	7.95849	3.07244	-0.294551
1457	B137	IRIS-313-11826	33.2597	12.4743	112.047	0.805666	29.4058	74.7818	80.8948	18.9542	7.89193	2.97596	-0.0340512
1458	B137	IRIS-313-11827	32.3376	12.0967	100.717	0.814746	30.5438	69.744	77.8391	18.8093	7.88312	3.08633	-0.386826
1459	B137	IRIS-313-11829	34.2412	12.7998	113.112	0.802229	29.7547	78.3727	83.552	19.1008	8.05894	2.94615	0.372612
1460	B137	IRIS-313-11830	31.8214	11.7878	118.888	0.803131	28.8155	73.6056	73.2496	18.4505	7.69053	3.02354	-0.597311
1461	B137	IRIS-313-11832	33.2573	12.5478	105.556	0.805073	29.9633	76.5767	82.2489	18.8995	7.96704	2.97493	-0.0136545
1462	B137	IRIS-313-11834	33.4251	12.4899	109.794	0.802373	29.9886	77.6251	83.4615	19.0919	7.96689	2.97478	0.0970166
1463	B137	IRIS-313-11835	31.8739	12.0475	103.495	0.803135	30.2907	71.8432	75.2707	18.8723	7.76906	3.10159	-0.534261
1464	B137	IRIS-313-11836	32.2269	12.0962	101.2	0.802241	30.0597	70.2243	76.2796	18.592	7.92473	3.03422	-0.508113
1465	B137	IRIS-313-11837	33.0023	12.1591	103.595	0.813452	30.095	72.4837	79.0417	18.8079	8.01831	2.99747	-0.17966
1466	B137	IRIS-313-11838	31.5155	11.9133	108.144	0.799921	30.0245	69.167	73.1581	18.2968	7.83836	3.05391	-0.727314
1467	B137	IRIS-313-11839	32.3649	12.2597	100.067	0.815016	30.1205	70.6469	73.5889	18.181	7.82253	3.05571	-0.49166
1468	B137	IRIS-313-11840	32.6472	12.3146	102.485	0.814507	29.4519	71.4028	72.4546	18.1274	7.78126	3.01553	-0.458378
1469	B137	IRIS-313-11841	32.2687	11.887	102.203	0.797574	30.2704	70.1047	76.6829	18.5058	7.92487	3.02847	-0.513986
1470	B137	IRIS-313-11842	31.8869	12.2809	103.088	0.802866	28.5365	68.8932	68.5927	18.2202	7.71118	3.00602	-0.808921
1471	B137	IRIS-313-11843	32.8802	12.1966	105.753	0.814086	29.8255	70.0377	75.1303	18.5842	7.8553	3.02299	-0.299303
1472	B137	IRIS-313-11846	33.4771	12.5439	107.414	0.803001	29.9489	76.5381	81.5708	18.9003	7.8977	3.00158	0.0481455
1473	B137	IRIS-313-11848	32.2525	12.3909	104.71	0.801051	29.0813	70.5913	73.8721	18.5161	7.86231	2.99284	-0.549309
1474	B137	IRIS-313-11849	31.9764	12.2591	107.114	0.794105	29.4023	71.954	74.5369	18.2679	7.85145	3.02225	-0.598723
1475	B137	IRIS-313-11850	33.6096	12.7354	111.147	0.805018	28.4971	72.2874	73.0605	18.2189	7.77575	2.96851	-0.15832
1476	B137	IRIS-313-11851	33.7452	12.5685	110.289	0.802026	30.4233	77.7924	82.5558	19.1488	7.98231	2.99519	0.228526
1477	B137	IRIS-313-11852	33.3223	12.0694	108.505	0.834967	28.1987	67.4473	71.6124	19.0365	7.32326	3.10556	-0.298645
1478	B137	IRIS-313-11853	33.7421	11.7583	110.572	0.84135	29.3087	67.9498	72.2629	18.7847	7.36254	3.1498	-0.10527
1479	B137	IRIS-313-11854	34.856	12.2496	111.447	0.82908	29.6994	69.7567	80.2437	19.1886	7.38821	3.17517	0.37935
1480	B137	IRIS-313-11855	32.812	11.4838	113.532	0.822141	28.6958	69.6263	73.2628	18.5842	7.2854	3.16345	-0.427366
1481	B137	IRIS-313-11856	33.6396	11.8125	105.983	0.852371	29.015	69.5601	77.0484	19.2078	7.4486	3.13973	-0.0580838
1482	B137	IRIS-313-11857	32.4124	10.8792	105.726	0.838783	30.3018	71.133	73.3123	18.4833	7.47719	3.24276	-0.462033
1483	B137	IRIS-313-11858	32.983	11.7236	105.902	0.820736	30.1319	70.0467	75.8467	18.8166	7.60304	3.15207	-0.25164
1484	B137	IRIS-313-11859	33.4337	12.0225	104.749	0.829123	28.8289	68.8027	74.6653	18.8978	7.32725	3.12795	-0.242546
1485	B137	IRIS-313-11860	32.3078	11.5932	97.0099	0.847264	29.0456	68.6585	71.649	18.6945	7.49815	3.12884	-0.618198
1486	B137	IRIS-313-11861	32.5815	11.7283	101.812	0.838237	28.8203	68.635	73.2758	18.4875	7.44681	3.1224	-0.535739
1487	B137	IRIS-313-11862	33.208	11.3358	110.419	0.833577	30.239	70.0721	76.6533	18.8412	7.54042	3.17317	-0.148242
1488	B137	IRIS-313-11863	31.5902	11.4432	105.036	0.827449	28.7725	68.437	71.9224	18.5825	7.48924	3.09446	-0.833876
1489	B137	IRIS-313-11865	33.6536	11.2993	99.3084	0.839965	31.384	69.3661	76.2777	18.7855	7.61214	3.21646	-0.0403635
1490	B137	IRIS-313-11866	33.6341	11.1837	108.619	0.854697	30.2364	71.6752	79.6652	19.0027	7.58138	3.16763	0.0412332
1491	B137	IRIS-313-11867	34.4791	12.3158	122.396	0.817838	27.8179	71.6957	76.8695	19.0635	7.24733	3.10291	0.180919
1492	B137	IRIS-313-11868	33.0641	11.7392	102.76	0.830377	28.0086	69.0968	73.0893	19.1288	7.09036	3.18165	-0.442814
1493	B137	IRIS-313-11869	33.0234	11.191	118.315	0.829985	29.9913	72.6112	78.87	19.3335	7.53715	3.21279	-0.0605946
1494	B137	IRIS-313-11870	33.2491	11.776	109.629	0.817064	29.5204	71.4553	79.6674	19.1188	7.40734	3.18691	-0.130829
1495	B137	IRIS-313-11871	33.6929	12.0907	116.627	0.811679	29.3502	72.8414	77.122	18.9182	7.44012	3.12013	0.0185123
1496	B137	IRIS-313-11872	32.171	11.8592	107.589	0.810417	29.6681	67.8911	71.9855	18.996	7.64241	3.1087	-0.541842
1497	B137	IRIS-313-11876	33.1547	11.7572	113.253	0.830423	29.4598	72.5243	71.2191	18.7635	7.52576	3.0968	-0.202435
1498	B137	IRIS-313-11877	32.3841	11.8324	100.233	0.815987	30.3313	69.8581	76.6414	19.1477	7.6104	3.13845	-0.419864
1499	B137	IRIS-313-11878	33.4861	11.9938	114.247	0.819912	30.2385	69.8563	75.9478	18.3031	7.52069	3.17225	-0.0584171
1500	B137	IRIS-313-11881	32.5443	11.726	103.702	0.822734	29.8988	69.2168	74.5281	18.9401	7.49872	3.15799	-0.421181
1501	B137	IRIS-313-11882	32.5343	11.646	100.524	0.834424	29.838	72.1808	75.0405	18.6642	7.4849	3.16698	-0.420486
1502	B137	IRIS-313-11884	32.9055	11.8916	104.869	0.815982	29.8081	69.0718	77.1966	19.1829	7.46566	3.14561	-0.287361
1503	B137	IRIS-313-11885	32.6051	11.6892	106.614	0.827151	29.6283	68.0966	75.8688	19.2135	7.43484	3.1341	-0.386541
1504	B137	IRIS-313-11886	31.5252	12.1468	103.142	0.817323	29.1148	67.5728	69.4594	18.4667	7.9851	2.93382	-0.822101
1505	B137	IRIS-313-11887	33.009	13.1788	96.8433	0.80901	29.3524	69.3732	74.1804	18.3483	7.90589	2.946	-0.341064
1506	B137	IRIS-313-11889	31.6337	11.6787	113.713	0.806903	28.7767	67.7823	71.0008	18.4614	7.70048	2.98242	-0.799388
1507	B137	IRIS-313-11893	34.2185	12.726	101.711	0.826905	29.131	67.963	74.8923	18.7868	7.61576	3.04389	0.0183386
1508	B137	IRIS-313-11894	33.3255	12.4847	105.407	0.816614	28.5925	69.2667	71.3644	17.9086	7.58682	3.04695	-0.354526
1509	B137	IRIS-313-11895	32.7827	12.369	105.173	0.813437	29.0607	72.7841	74.2157	18.8639	7.75631	3.02548	-0.328154
1510	B137	IRIS-313-11896	32.7794	12.4665	104.515	0.800714	28.1669	69.9375	70.4411	17.9792	7.68529	2.97084	-0.577632
1511	B137	IRIS-313-11898	32.6855	11.4863	111.476	0.817768	32.0202	72.9073	76.8604	18.9247	7.88512	3.1911	-0.0856329
1512	B137	IRIS-313-11899	32.0554	12.2956	105.4	0.809641	29.6562	71.8603	78.1362	19.4284	7.78935	3.04719	-0.414503
1513	B137	IRIS-313-11901	32.0495	12.1378	113.94	0.80739	28.6982	72.1355	72.854	18.5905	7.66137	3.02301	-0.557702
1514	B137	IRIS-313-11902	32.1566	12.2813	111.327	0.806194	28.0894	69.9037	70.988	18.9394	7.67357	2.97698	-0.607947
1515	B137	IRIS-313-11904	31.8191	12.0098	108.26	0.797839	28.436	71.9397	72.1048	18.2227	7.87972	2.95486	-0.752357
1516	B137	IRIS-313-11905	31.7297	12.4903	106.97	0.800273	28.4882	71.7444	74.0472	18.4982	7.75234	3.01683	-0.68861
1517	B137	IRIS-313-11909	34.2604	12.0935	113.586	0.808055	29.5885	70.2593	76.7163	18.7623	7.33338	3.219	0.119906
1518	B137	IRIS-313-11910	32.046	12.4017	102.628	0.822053	28.0205	68.3293	69.341	18.2132	7.55183	2.98158	-0.780462
1519	B137	IRIS-313-11911	31.2841	11.1556	107.303	0.826018	30.3073	67.49	74.8862	18.8558	7.63305	3.183	-0.741284
1520	B137	IRIS-313-11912	31.7397	11.9857	105.296	0.807228	28.9027	70.272	73.4873	18.7757	7.70775	3.03006	-0.713415
1521	B137	IRIS-313-11914	32.3679	12.2099	106.587	0.810301	30.581	70.4941	75.9218	18.6873	8.00479	3.03643	-0.33891
1522	B137	IRIS-313-11916	33.028	12.1595	101.084	0.827766	29.0778	67.789	73.1966	18.4368	7.73513	3.04252	-0.388751
1523	B137	IRIS-313-11918	32.4885	11.9785	104.435	0.815513	30.312	70.2991	78.4731	18.8586	7.79728	3.07779	-0.337859
1524	B137	IRIS-313-11919	32.7674	12.051	106.031	0.811822	30.2373	70.1664	79.4135	19.1478	7.68729	3.14022	-0.219259
1525	B137	IRIS-313-11920	31.7666	11.9847	100.458	0.815203	31.1589	72.0913	74.8194	18.3717	8.09654	3.04069	-0.530501
1526	B137	IRIS-313-11921	32.7052	12.185	101.545	0.805402	30.8843	70.8218	75.8572	18.1525	7.99847	3.05819	-0.324325
1527	B137	IRIS-313-11925	32.9092	11.684	115.247	0.808647	29.5683	71.3165	76.9909	18.2832	7.93165	2.99251	-0.279644
1528	B137	IRIS-313-11927	32.3847	11.9344	109.057	0.798618	30.3744	71.5349	75.0382	18.3351	7.85226	3.08984	-0.40731
1529	B137	IRIS-313-11930	32.616	12.0409	109.683	0.80654	29.9405	70.5895	72.7841	19.1414	8.0492	2.96725	-0.31882
1530	B137	IRIS-313-11932	32.1697	11.7262	104.643	0.823064	30.8395	71.7856	77.9664	18.8981	8.1193	3.04145	-0.345352
1531	B137	IRIS-313-11934	31.6879	12.1438	115.345	0.8132	28.3669	71.0556	71.9869	18.7249	7.85122	2.92169	-0.664436
1532	B137	IRIS-313-11935	33.6655	13.0097	108.766	0.802828	28.9682	71.2059	75.3134	18.374	7.73343	3.01611	-0.082171
1533	B137	IRIS-313-11936	32.9019	12.7254	95.2148	0.80581	29.7226	69.9024	73.1835	18.3574	7.98953	2.98403	-0.391125
1534	B137	IRIS-313-11937	31.5424	11.7585	100.426	0.819765	30.0954	69.3161	72.7379	19.2286	7.75014	3.09207	-0.682923
1535	B137	IRIS-313-11938	31.8961	12.1372	97.7144	0.810074	30.2228	70.8398	72.4956	18.0495	7.81341	3.07028	-0.667893
1536	B137	IRIS-313-11939	31.5606	11.8588	99.6271	0.808257	30.1004	68.652	75.3715	18.0194	7.85476	3.06329	-0.778973
1537	B137	IRIS-313-11940	32.1942	12.193	93.0448	0.826667	30.0941	70.6108	72.9995	18.0458	7.71483	3.09732	-0.600387
1538	B137	IRIS-313-11941	31.4835	11.3171	99.9536	0.834948	29.8751	73.9239	78.1087	18.6678	7.93008	2.97253	-0.689072
1539	B137	IRIS-313-11943	33.6094	11.6429	110.56	0.825512	30.4523	69.3648	78.1327	19.4163	7.50382	3.19691	0.0399811
1540	B137	IRIS-313-11944	33.5065	11.5852	114.018	0.818446	29.7533	68.281	76.6902	19.6902	7.37447	3.19158	-0.0450289
1541	B137	IRIS-313-11945	33.1476	11.8789	102.295	0.828755	30.5205	71.063	78.5875	18.6943	7.88039	3.07133	-0.145057
1542	B137	IRIS-313-11947	31.9203	11.9279	107.614	0.820302	27.9992	66.7777	68.6061	18.0902	7.64508	2.98724	-0.841474
1543	B137	IRIS-313-11948	33.2146	11.5403	106.011	0.82398	30.4816	71.5283	78.2264	19.0578	7.6118	3.14858	-0.121849
1544	B137	IRIS-313-11949	32.9609	11.878	106.146	0.82399	29.8716	69.1953	76.0977	18.7813	7.40618	3.15884	-0.285251
1545	B137	IRIS-313-11950	33.1423	11.6473	110.51	0.83056	28.5086	70.5192	74.9133	18.4877	7.46201	3.08753	-0.328034
1546	B137	IRIS-313-11951	32.3744	11.392	112.263	0.820589	30.0186	69.0577	72.2198	18.8246	7.79624	3.07264	-0.437834
1547	B137	IRIS-313-11952	32.7946	11.6259	98.4316	0.823096	30.9643	69.9003	77.0922	19.2994	7.66729	3.17943	-0.25451
1548	B137	IRIS-313-11953	32.8931	11.3271	112.356	0.835443	28.8203	70.2367	74.105	19.0493	7.55429	3.08413	-0.331734
1549	B137	IRIS-313-11954	32.6267	11.2114	109.876	0.826351	30.2216	71.1403	76.3352	19.0009	7.73557	3.16376	-0.288285
1550	B137	IRIS-313-11955	34.1837	11.9906	112.968	0.832175	27.9152	72.081	77.2301	18.7341	7.18226	3.12781	0.00213314
1551	B137	IRIS-313-11957	32.228	11.7652	107.435	0.806986	31.1642	69.8311	75.2139	18.4352	7.85552	3.15603	-0.398861
1552	B137	IRIS-313-11958	32.4492	12	115.085	0.790001	30.3166	70.7662	77.341	18.4883	8.11678	3.01305	-0.31681
1553	B137	IRIS-313-11959	32.2191	11.9545	105.333	0.816262	29.785	68.7528	73.1655	18.6436	7.7234	3.10098	-0.51858
1554	B137	IRIS-313-11960	33.1167	13.2	101.722	0.799511	28.7802	69.3077	71.3166	18.3799	7.89615	2.91391	-0.359207
1555	B137	IRIS-313-11961	32.2116	11.7633	105.997	0.802844	30.9743	71.0666	76.1415	18.3092	7.96715	3.08497	-0.434331
1556	B137	IRIS-313-11962	32.6188	12.4843	98.3303	0.811362	29.7019	68.2751	73.1769	18.4209	7.79435	3.04529	-0.471702
1557	B137	IRIS-313-11964	32.7687	12.372	102.5	0.80241	29.6422	69.1416	75.9584	19.3355	7.9571	3.01234	-0.309068
1558	B137	IRIS-313-11965	33.9125	10.8001	121.858	0.848929	29.4882	69.0021	77.7468	18.8651	7.29638	3.21666	0.0519019
1559	B137	IRIS-313-11966	31.6592	11.1594	113.149	0.808014	31.0781	71.5643	75.7343	19.039	7.75709	3.17071	-0.49734
1560	B137	IRIS-313-11967	32.6575	12.1993	117.132	0.802807	28.1019	68.3896	73.4449	18.9218	7.54348	2.99046	-0.450888
1561	B137	IRIS-313-11968	33.3746	11.1634	105.141	0.854863	29.8052	69.3477	76.2571	19.0465	7.33145	3.21401	-0.160933
1562	B137	IRIS-313-11969	32.9402	11.9439	103.402	0.814449	31.3228	71.329	78.9869	18.7908	8.041	3.07478	-0.125601
1563	B137	IRIS-313-11974	32.2865	12.0098	111.632	0.810647	29.1173	72.922	75.3728	18.2962	7.73759	3.04206	-0.47108
1564	B137	IRIS-313-11975	31.3713	11.8516	102.386	0.807117	30.0757	69.7319	72.0828	18.513	7.77049	3.06692	-0.795124
1565	B137	IRIS-313-11976	32.1102	12.1093	109.018	0.817918	28.539	71.8767	71.9457	18.2555	7.68069	2.99168	-0.622282
1566	B137	IRIS-313-11977	32.7306	12.5533	106.557	0.806431	29.873	70.5101	75.9294	18.8959	7.81331	3.0472	-0.268244
1567	B137	IRIS-313-11978	33.1043	12.3586	112.052	0.805817	29.0759	69.0709	76.7445	19.4123	7.96691	2.89069	-0.192423
1568	B137	IRIS-313-11979	31.9442	11.7433	113.006	0.806776	29.4303	72.4565	74.9885	19.4205	8.18316	2.90798	-0.465093
1569	B137	IRIS-313-11980	33.9047	11.5033	112.731	0.837118	29.7341	73.0583	78.5719	19.2324	7.47832	3.18577	0.128734
1570	B137	IRIS-313-11983	31.3881	12.2847	96.9793	0.815419	29.0464	68.9461	72.8442	18.13	7.74723	3.00891	-0.898623
1571	B137	IRIS-313-11985	32.0574	12.1833	111.011	0.803281	28.6464	69.6289	71.8978	18.7072	7.64344	3.03414	-0.617094
1572	B137	IRIS-313-11986	33.6019	11.148	108.332	0.851708	29.8668	68.5226	75.2237	19.295	7.27895	3.22838	-0.0779725
1573	B137	IRIS-313-11987	33.5992	12.8887	109.158	0.803413	28.7574	71.9285	75.2589	18.9976	7.75644	2.97606	-0.0725649
1574	B137	IRIS-313-11988	31.8994	12.2759	101.264	0.807505	29.3141	69.9118	73.8454	18.1917	7.62537	3.09028	-0.691004
1575	B137	IRIS-313-11989	31.7922	12.0373	111.561	0.807411	28.8021	71.4663	74.9671	18.5981	7.82246	2.98746	-0.628903
1576	B137	IRIS-313-11990	33.1385	11.9203	100.853	0.834229	30.396	70.5717	77.1617	19.1826	7.84461	3.11436	-0.120124
1577	B137	IRIS-313-11991	31.8615	12.4925	98.4636	0.792983	30.506	72.2637	75.2365	18.534	7.94958	3.07288	-0.553333
1578	B137	IRIS-313-11992	31.8967	12.5021	98.9268	0.793003	30.5683	72.1668	75.4925	18.5467	7.95896	3.07045	-0.532254
1579	B137	IRIS-313-11993	32.2117	12.3427	101.515	0.795567	30.0993	69.842	76.1007	18.1622	7.75109	3.08087	-0.546066
1580	B137	IRIS-313-11996	32.9628	11.7792	109.342	0.819843	29.9428	72.7998	77.9683	18.8503	7.80423	3.06632	-0.181144
1581	B137	IRIS-313-11997	32.1589	12.1331	107.942	0.804322	29.8465	67.3861	74.6376	18.7323	7.83593	3.04835	-0.513473
1582	B137	IRIS-313-11998	32.1626	12.2809	99.409	0.802516	29.533	72.5457	73.2034	18.3893	7.82336	3.03323	-0.585593
1583	B137	IRIS-313-11999	32.7956	12.5492	108.812	0.795986	28.4199	69.5774	71.5953	18.4358	7.78591	2.97781	-0.460288
1584	B137	IRIS-313-12000	32.2708	12.4658	96.4214	0.809677	28.8066	69.0844	74.2781	18.5604	7.81139	2.97733	-0.633659
1585	B137	IRIS-313-12005	32.4267	12.3853	103.644	0.811734	29.4132	72.4415	73.6318	18.3989	7.76251	3.02718	-0.461166
1586	B137	IRIS-313-12007	30.384	12.056	101.54	0.804896	28.359	69.3257	70.0842	18.1607	7.60198	3.01055	-1.24913
1587	B137	IRIS-313-12009	32.9204	11.8766	113.049	0.823114	29.1171	71.1371	75.3076	18.9281	7.43695	3.12804	-0.260813
1588	B137	IRIS-313-12010	32.5009	11.326	102.949	0.839065	30.4169	69.7214	73.9946	18.9974	7.63472	3.17623	-0.379312
1589	B137	IRIS-313-12011	32.4257	12.6121	106.905	0.806766	27.8266	68.3691	69.3659	18.9183	7.54724	2.99078	-0.605796
1590	B137	IRIS-313-12012	32.257	11.2825	114.632	0.827402	29.5993	70.5137	77.6522	19.2987	7.55038	3.13194	-0.3814
1591	B137	IRIS-313-12013	32.9266	11.8933	106.884	0.818051	30.9004	72.3293	80.8608	19.1002	7.97164	3.08894	-0.0728917
1592	B137	IRIS-313-12014	31.3785	11.8538	96.0717	0.808111	31.3205	72.5356	74.6046	18.7387	8.30747	2.99261	-0.645017
1593	B137	IRIS-313-12015	32.0184	11.9949	96.4208	0.817693	30.7807	70.4933	76.6026	18.6629	8.02675	3.0715	-0.497076
1594	B137	IRIS-313-12016	32.3086	12.0515	109.621	0.816405	29.0894	69.7181	70.8375	18.9088	7.72236	3.04257	-0.497244
1595	B137	IRIS-313-12017	32.1094	12.1514	93.0462	0.807682	30.1989	70.7166	77.4661	18.8659	7.72681	3.11392	-0.548943
1596	B137	IRIS-313-12024	29.4245	10.6251	109.61	0.819438	30.8694	74.5083	75.7487	18.8869	8.26155	2.99901	-1.12457
1597	B137	IRIS-313-12027	32.0056	12.194	110.384	0.796542	28.7198	68.8972	74.8496	18.7676	7.56582	3.05874	-0.626641
1598	B137	IRIS-313-12028	32.6677	11.4977	112.459	0.820822	30.2023	69.3615	78.2193	19.383	7.65585	3.14685	-0.229047
1599	B137	IRIS-313-12033	32.8264	11.5948	119.96	0.818818	28.1336	69.4798	73.1726	19.002	7.26385	3.14208	-0.375368
1600	B137	IRIS-313-12036	32.2582	12.013	103.537	0.807143	29.88	69.8668	73.5823	18.1994	7.86716	3.0372	-0.554292
1601	B137	IRIS-313-12037	32.8667	12.398	102.164	0.80746	28.6267	70.5056	73.8176	18.5769	7.80108	2.99373	-0.429557
1602	B137	IRIS-313-12038	32.1944	12.7352	99.9883	0.800433	28.24	69.544	70.8874	18.4926	7.64057	2.99168	-0.698983
1603	B137	IRIS-313-12039	31.3837	12.1052	94.008	0.799401	30.0292	70.4434	71.8288	18.1488	7.93085	3.0215	-0.878457
1604	B137	IRIS-313-12040	33.1665	12.2611	104.881	0.812177	30.04	69.0424	73.3806	18.5218	7.77411	3.04777	-0.251235
1605	B137	IRIS-313-12041	33.1438	12.5943	106.692	0.807666	28.5463	70.5868	73.736	18.5843	7.67424	3.0068	-0.312649
1606	B137	IRIS-313-12042	32.6531	12.286	105.29	0.803311	29.2453	70.3338	75.413	18.7329	7.83006	3.00656	-0.406123
1607	B137	IRIS-313-12043	32.4061	12.6354	97.2455	0.80152	28.2022	69.1179	72.9081	18.8837	7.7432	2.94084	-0.637357
1608	B137	IRIS-313-12044	31.6838	12.2998	102.714	0.795812	28.1773	68.266	70.8892	18.4402	7.73365	2.95414	-0.886889
1609	B137	IRIS-313-12046	31.9352	12.3921	97.7934	0.806914	28.7772	70.5371	72.6911	18.1834	7.78688	2.99956	-0.748116
1610	B137	IRIS-313-12047	31.7159	12.4163	103.066	0.804496	28.0406	72.2841	74.075	18.578	7.65217	3.0014	-0.761124
1611	B137	IRIS-313-12048	31.3466	12.0367	108.444	0.803059	28.1637	72.2433	73.2021	18.3726	7.7638	2.97707	-0.861124
1612	B137	IRIS-313-12049	32.0336	11.7778	119.243	0.798145	29.7307	72.0709	79.0421	18.6526	7.72923	3.09549	-0.41341
1613	B137	IRIS-313-12050	32.1251	11.8257	112.306	0.813908	29.9648	69.6799	78.5551	19.0772	7.73475	3.08504	-0.398144
1614	B137	IRIS-313-12052	32.051	12.5492	95.0376	0.809038	30.3025	70.9592	74.0687	18.7435	7.78506	3.09408	-0.530331
1615	B137	IRIS-313-12053	31.0255	11.4411	113.606	0.807729	29.6356	68.8916	74.2522	18.5803	7.76055	3.09615	-0.829102
1616	B137	IRIS-313-12057	31.6583	12.2585	102.098	0.821004	28.5261	69.186	69.617	18.5135	7.63048	3.03354	-0.805898
1617	B137	IRIS-313-12058	32.8035	12.7981	100.386	0.799776	28.9834	69.632	73.1809	18.1816	7.84955	2.99	-0.458044
1618	B137	IRIS-313-12066	32.2679	12.0189	107.053	0.807753	29.1161	71.6583	73.9599	18.5326	7.9371	3.00497	-0.515291
1619	B137	IRIS-313-12067	34.6543	13.8281	110.946	0.79733	27.1722	69.0338	74.4747	18.6114	7.71117	2.86657	0.0877918
1620	B137	IRIS-313-12072	31.6742	11.6614	106.604	0.808736	30.9963	71.3624	80.3316	19.2495	7.88106	3.09394	-0.459011
1621	B137	IRIS-313-12078	33.5086	12.6736	99.2323	0.823879	29.3272	69.4691	71.5676	18.2322	7.69745	3.04733	-0.233896
1622	B137	IRIS-313-12079	32.0257	11.8307	106.592	0.811451	30.0695	73.6892	71.5527	18.1777	7.89359	3.0308	-0.55767
1623	B137	IRIS-313-12080	32.0373	11.8392	106.38	0.81111	30.0651	73.5466	71.4272	18.181	7.89284	3.02966	-0.559741
1624	B137	IRIS-313-12081	31.8036	11.8855	115.881	0.805616	28.4155	70.938	72.2341	18.8775	7.73908	2.99611	-0.646837
1625	B137	IRIS-313-12082	32.2363	12.4347	96.6637	0.810718	30.999	72.2115	81.0695	18.8218	8.11128	3.0471	-0.318403
1626	B137	IRIS-313-12083	32.0333	12.3215	98.446	0.810779	30.791	70.9158	78.845	18.825	8.03776	3.06797	-0.417756
1627	B137	IRIS-313-12093	31.2819	11.6893	112.462	0.796358	30.3171	71.3299	79.7986	19.0403	7.94418	3.05582	-0.602607
1628	B137	IRIS-313-12096	31.5248	11.6874	110.409	0.79414	29.5258	70.9524	76.4352	18.6942	7.85951	3.03886	-0.692467
1629	B137	IRIS-313-12097	33.1168	12.6029	102.908	0.806404	29.9419	69.744	72.73	18.4895	7.87253	3.03391	-0.256518
1630	B137	IRIS-313-12101	32.5598	12.4256	105.165	0.805085	29.562	69.4727	75.6466	18.5835	7.90399	2.98034	-0.412187
1631	B137	IRIS-313-12102	32.7077	12.5887	106.014	0.804305	28.6449	69.3745	73.3736	18.4362	7.74911	2.98317	-0.462342
1632	B137	IRIS-313-12109	33.3644	13.0302	110.586	0.790345	28.6432	70.5604	74.7676	18.6841	7.68126	3.00942	-0.188212
1633	B137	IRIS-313-12118	31.5429	11.8405	102.701	0.810938	31.0993	70.341	80.4701	18.7032	8.03016	3.099	-0.530777
1634	B137	IRIS-313-12121	31.4994	11.8037	109.315	0.801605	30.2364	71.74	76.7619	18.2495	7.857	3.05765	-0.653459
1635	B137	IRIS-313-12127	32.8721	11.965	106.271	0.806488	30.6765	71.7234	77.4067	18.6674	7.89313	3.10064	-0.205142
1636	B137	IRIS-313-12128	32.8806	12.3571	102.562	0.79903	30.5096	69.5525	77.3519	18.6098	7.99707	3.0532	-0.255684
1637	B137	IRIS-313-12130	33.1567	11.8616	115.617	0.804451	30.2408	73.3987	79.7899	18.9128	7.688	3.1221	-0.0497224
1638	B137	IRIS-313-12131	32.3732	12.3564	113.75	0.793074	29.6659	72.1761	76.6324	18.2434	7.80294	3.02919	-0.395448
1639	B137	IRIS-313-12133	32.1685	11.8627	113.115	0.802887	30.1787	71.7849	72.9196	18.5308	7.86228	3.05953	-0.44598
1640	B137	IRIS-313-12135	33.9623	13.2281	109.338	0.806998	27.6768	68.8881	71.4187	18.6825	7.86159	2.87924	-0.113567
1641	B137	IRIS-313-12138	31.4783	11.6647	113.915	0.797991	30.1257	71.3681	79.4014	19.0663	7.85167	3.06593	-0.559421
1642	B137	IRIS-313-12142	32.6038	12.471	99.5019	0.801287	28.2521	71.5517	73.2722	18.3651	7.76583	2.99418	-0.567439
1643	B137	IRIS-313-12143	32.4609	12.2264	105.817	0.799533	28.8817	72.0732	74.952	18.1707	7.82019	2.98833	-0.526534
1644	B137	IRIS-313-12146	32.6298	12.1305	105.568	0.815068	29.2617	69.3404	72.2613	18.6075	7.67958	3.08011	-0.443365
1645	B137	IRIS-313-12147	32.9687	11.9349	108.317	0.811516	30.5459	71.479	78.9042	18.6704	7.89601	3.06718	-0.162134
1646	B137	IRIS-313-12148	31.3979	11.9069	108.624	0.796284	28.8275	70.1787	72.6112	18.7631	7.79995	3.03152	-0.806175
1647	B137	IRIS-313-12151	32.2426	12.6177	98.9361	0.797419	29.5839	69.4527	72.4168	18.3022	7.96571	2.97075	-0.593888
1648	B137	IRIS-313-12152	33.3061	12.5956	109.786	0.799566	29.7765	72.6496	78.0973	18.0531	7.66224	3.08803	-0.136868
1649	B137	IRIS-313-12161	32.1456	12.1067	99.8934	0.807264	28.905	69.0846	72.3272	18.4736	7.75744	3.01467	-0.690043
1650	B137	IRIS-313-12180	31.5877	11.6589	113.876	0.798659	30.0701	71.3592	79.4516	19.0947	7.84324	3.06632	-0.53205
1651	B137	IRIS-313-12182	31.7961	11.7355	109.779	0.795638	30.656	71.3011	79.1268	18.6983	7.81298	3.10277	-0.504047
1652	B137	IRIS-313-12185	31.6264	11.917	113.896	0.794889	29.6878	72.7875	78.0403	19.1542	7.72356	3.09428	-0.525513
1653	B137	IRIS-313-12186	32.2601	12.0319	109.779	0.816277	29.017	69.6339	70.7005	18.8992	7.71102	3.0411	-0.520569
1654	B137	IRIS-313-12187	32.1719	12.1847	92.8654	0.807626	30.111	70.7549	77.66	18.8888	7.71798	3.112	-0.534314
1655	B137	IRIS-313-12188	32.1326	12.4565	104.161	0.792825	30.1605	71.0413	74.8531	18.3178	7.84399	3.09016	-0.500422
1656	B137	IRIS-313-12190	32.4643	12.0308	111.987	0.806935	30.2135	68.6947	76.5017	19.0789	7.60499	3.15798	-0.313092
1657	B137	IRIS-313-12193	33.9281	12.1566	113.746	0.80822	29.8211	70.6294	76.7856	18.3684	7.71212	3.05693	0.026243
1658	B137	IRIS-313-12194	32.5331	12.0156	109.544	0.798725	30.4639	71.4502	75.2765	18.1928	7.91164	3.05415	-0.364071
1659	B137	IRIS-313-12207	32.3663	12.0917	106.75	0.809232	30.2671	69.8016	77.4695	19.217	7.68564	3.13982	-0.333769
1660	B137	IRIS-313-12210	32.7224	12.5352	102.821	0.808721	29.5718	71.5911	75.8806	19.1177	7.80521	3.01707	-0.301621
1661	B137	IRIS-313-12220	31.8124	12.0271	109.903	0.809397	29.7022	70.6368	75.5398	18.8715	7.78736	3.05912	-0.541127
1662	B137	IRIS-313-12221	33.0028	12.0196	113.024	0.802324	30.2709	69.6105	74.4637	18.4386	7.83	3.08315	-0.22275
1663	B137	IRIS-313-12222	33.0455	12.0947	107.571	0.815947	30.457	71.9984	77.8338	19.071	7.99581	3.0228	-0.099482
1664	B137	IRIS-313-12224	33.9373	12.1891	113.212	0.80761	29.7806	70.7222	76.9342	18.3703	7.70788	3.0563	0.0249355
1665	B137	IRIS-313-12225	33.309	12.3577	109.612	0.799263	30.3163	73.9814	79.8556	18.6182	7.86575	3.06209	-0.0318144
1666	B137	IRIS-313-12229	32.7	11.9325	109.359	0.801916	28.3955	70.273	76.3521	18.823	7.50807	3.01909	-0.477656
1667	B137	IRIS-313-12231	32.4709	11.9097	111.409	0.793824	30.9868	72.105	77.9024	18.2179	7.77116	3.1463	-0.307997
1668	B137	IRIS-313-12232	33.0432	11.0795	114.565	0.849763	29.325	72.4221	79.0448	18.5583	7.39926	3.177	-0.194958
1669	B137	IRIS-313-12234	31.9864	11.1194	108.364	0.830664	30.5754	72.8929	78.7112	19.7538	7.90243	3.08517	-0.349042
1670	B137	IRIS-313-12236	32.7648	11.2162	109.35	0.835117	31.0945	69.4223	77.095	18.9584	7.61092	3.21051	-0.200501
1671	B137	IRIS-313-12237	32.4394	11.2618	115.157	0.816199	30.0864	70.9927	75.6613	19.4943	7.6274	3.17788	-0.293707
1672	B137	IRIS-313-12240	33.0097	12.2625	110.669	0.81295	28.8707	72.2128	75.4851	18.3291	7.74266	3.01243	-0.288272
1673	B137	IRIS-313-12246	33.1241	12.2202	113.756	0.798506	30.6607	72.0207	82.1132	19.0044	7.95391	3.08172	0.0107995
1674	B137	IRIS-313-12247	32.9129	12.202	109.588	0.802574	30.0969	72.0672	78.4657	18.7991	7.95542	3.01514	-0.182009
1675	B137	IRIS-313-12249	33.2918	12.3426	99.1096	0.811808	30.3185	71.1635	77.8313	18.8767	7.96666	3.03767	-0.128867
1676	B137	IRIS-313-12251	32.9715	12.1716	102.717	0.808096	29.3916	71.3043	75.6183	18.3273	7.80423	3.02785	-0.353833
1677	B137	IRIS-313-12259	33.1597	12.0068	100.831	0.815727	29.9491	72.1517	74.1637	18.166	7.62802	3.10646	-0.300152
1678	B137	IRIS-313-12260	32.0544	11.6539	109.944	0.799428	30.1123	70.3801	73.5164	18.33	7.88494	3.06002	-0.562742
1679	B137	IRIS-313-12261	32.2104	12.6526	99.1048	0.802802	29.7673	71.878	75.4646	18.2081	7.68404	3.08901	-0.525431
1680	B137	IRIS-313-12263	32.4369	11.5592	109.762	0.811453	29.8838	71.7388	75.8819	17.9915	7.74743	3.09548	-0.459457
1681	B137	IRIS-313-12268	32.41	12.3114	106.78	0.809158	29.5294	69.3682	77.2278	19.0256	7.71769	3.04979	-0.39566
1682	B137	IRIS-313-12269	31.4489	11.565	103.959	0.820531	28.6487	70.3579	70.3885	18.0494	7.66958	3.02851	-0.922699
1683	B137	IRIS-313-12270	32.7121	12.8171	105.746	0.799355	28.9923	69.8243	75.7921	18.7369	7.67469	3.03795	-0.370026
1684	B137	IRIS-313-12273	33.0938	11.5043	103.976	0.842584	29.6735	69.873	76.287	18.6545	7.36027	3.20467	-0.270506
1685	B137	IRIS-313-12275	33.2306	12.4254	103.578	0.821918	28.6871	68.3524	74.2556	18.9188	7.49846	3.04194	-0.30258
1686	B137	IRIS-313-12278	32.0836	11.9434	101.62	0.823071	30.8446	70.0433	78.13	18.8477	8.00435	3.0624	-0.405216
1687	B137	IRIS-313-12280	31.9544	12.3462	99.4345	0.819062	28.6942	68.784	73.1278	18.5387	7.9137	2.97685	-0.688058
1688	B137	IRIS-313-12282	31.9027	11.9983	107.437	0.805813	29.9928	71.252	77.7049	18.7964	7.92163	3.05105	-0.496084
1689	B137	IRIS-313-12283	32.0072	12.0056	107.795	0.807081	29.9316	71.076	77.6355	18.7912	7.90524	3.05172	-0.470837
1690	B137	IRIS-313-12284	32.4823	12.3246	102.595	0.808316	30.1713	68.6617	79.1667	18.6656	7.87889	3.07636	-0.362918
1691	B137	IRIS-313-12286	33.1125	12.3132	107.566	0.804903	29.4639	72.879	76.2245	18.39	7.86432	3.02198	-0.224918
1692	B137	IRIS-313-12287	32.3067	12.046	100.531	0.803398	31.0478	70.4554	79.0686	18.8017	8.03785	3.07608	-0.358552
1693	B137	IRIS-313-12288	32.2361	12.225	111.148	0.799273	29.9912	70.6452	77.3463	18.7441	7.79333	3.08902	-0.385706
1694	B137	IRIS-313-12290	33.2115	12.771	104.008	0.809069	29.7983	70.8588	81.0121	19.142	7.89419	3.04377	-0.0623967
1695	B137	IRIS-313-12291	32.9437	11.833	108.782	0.818867	30.2473	70.9534	76.9778	18.1014	7.72363	3.12269	-0.251845
1696	B137	IRIS-313-12292	31.9538	12.1635	104.299	0.807569	29.5258	71.4062	76.0935	18.6693	7.77128	3.03861	-0.568362
1697	B137	IRIS-313-12296	31.7526	11.7286	104.379	0.822603	29.7458	71.2802	76.1093	18.6109	7.8172	3.05833	-0.61029
1698	B137	IRIS-313-12297	31.6451	12.1543	102.356	0.82053	29.0465	69.9596	74.5174	18.7945	7.67228	3.05774	-0.697114
1699	B137	IRIS-313-12300	32.1067	12.0452	114.837	0.806786	30.004	71.9126	79.8804	19.1028	7.81218	3.03534	-0.337202
1700	B137	IRIS-313-12301	32.4576	11.1338	116.354	0.812837	30.7594	71.0949	76.5037	18.7234	7.73898	3.13323	-0.310506
1701	B137	IRIS-313-12302	33.1645	11.2791	118.644	0.813364	30.654	71.6777	78.0814	18.5651	7.7363	3.13038	-0.0878667
1702	B137	IRIS-313-12303	32.503	11.212	111.359	0.820096	31.725	71.5674	75.2857	17.8603	7.90851	3.15918	-0.300347
1703	B137	IRIS-313-12305	32.379	12.085	105.981	0.809746	30.593	71.4252	76.3824	18.1647	7.70975	3.13848	-0.389465
1704	B137	IRIS-313-12308	32.0267	11.5382	103.866	0.808713	31.5185	73.3109	81.6065	19.0007	7.99217	3.13897	-0.325504
1705	B137	IRIS-313-12309	32.9463	11.9799	107.356	0.806953	30.8828	71.3124	77.8566	18.6247	7.91682	3.0999	-0.161434
1706	B137	IRIS-313-12319	32.9364	12.8595	96.3107	0.812341	29.9641	69.1846	73.7703	18.557	7.75729	3.0323	-0.332187
1707	B137	IRIS-313-12325	32.0974	12.2037	99.6568	0.802639	30.4782	72.6254	75.429	18.5586	8.05757	3.03163	-0.481284
1708	B137	IRIS-313-12329	31.5496	11.5401	112.91	0.814866	28.9939	69.4028	75.369	18.9966	7.63195	3.04387	-0.699327
1709	B137	IRIS-313-12334	33.0298	12.0352	113.617	0.804708	30.4877	72.3462	78.9609	18.3706	7.77491	3.08964	-0.129753
1710	B137	IRIS-313-12354	33.0792	11.9392	113.217	0.808792	28.8017	71.4881	76.3908	18.7804	7.63744	3.01562	-0.272258
1711	B137	IRIS-313-12355	33.1647	11.982	110.838	0.819919	29.4862	71.151	78.2962	18.6131	7.59359	3.04563	-0.195829
1712	B137	IRIS-313-15896	32.8185	13.0282	100.369	0.809322	28.1349	69.2825	68.0909	17.9921	7.90508	2.88457	-0.554976
1713	B137	IRIS-313-15897	31.744	11.8948	110.629	0.827836	27.1401	70.9639	73.3141	19.3472	7.64891	2.87831	-0.746331
1714	B137	IRIS-313-15898	32.3068	11.9427	101.09	0.833844	29.499	70.0021	70.8227	18.4329	7.67726	3.07248	-0.553304
1715	B137	IRIS-313-15899	30.9075	12.1794	100.903	0.797268	29.3958	70.0729	74.1273	19.2599	7.83009	3.03227	-0.882411
1716	B137	IRIS-313-15900	32.7309	11.8632	107.539	0.814449	29.6048	72.4101	72.3247	18.5435	7.8698	3.02093	-0.368214
1717	B137	IRIS-313-15901	32.0383	12.5733	106.691	0.805074	29.2181	68.4325	70.9038	18.6738	7.95869	2.92221	-0.600236
1718	B137	IRIS-313-15902	33.539	12.735	104.569	0.812843	28.6997	68.7962	69.5467	18.6966	7.78422	2.98135	-0.233451
1719	B137	IRIS-313-15903	33.1366	12.1441	114.081	0.821537	28.4741	71.7609	71.8919	18.321	7.57531	3.02716	-0.297927
1720	B137	IRIS-313-15906	30.6567	12.4753	101.809	0.799492	29.2444	69.9607	72.8113	18.9237	8.22187	2.86734	-0.955165
1721	B150	B006	33.5128	11.711	121.604	0.841052	25.9965	70.755	71.141	19.8819	7.30715	3.06801	-0.202562
1722	B150	B007	34.077	11.832	125.544	0.844854	27.0957	73.6063	77.9848	20.6313	7.52331	3.04009	0.247253
1723	B150	B009	35.2572	11.2739	120.858	0.86887	29.1483	71.0573	75.1461	20.5036	7.62581	3.13626	0.623738
1724	B150	B010	35.6898	11.4187	132.666	0.866478	27.1185	72.7862	78.238	20.6328	7.17754	3.14642	0.723354
1725	B150	B011	34.3844	12.1382	118.575	0.845571	28.7552	70.139	73.4704	20.0396	7.80254	3.07347	0.326463
1726	B150	B012	33.8677	12.3181	125.106	0.822634	26.744	69.5045	74.9152	20.4937	7.33311	3.0681	0.062596
1727	B150	B013	33.2988	11.0457	123.354	0.846534	27.4874	73.9649	75.6272	20.1899	7.54859	3.07582	-0.0663353
1728	B150	B015	36.2886	11.0593	119.169	0.885046	28.3177	71.9671	79.9976	20.5757	7.06779	3.26068	0.862821
1729	B150	B019	34.086	11.5853	123.86	0.838707	28.2294	74.8774	81.0257	20.7799	7.72323	3.01064	0.337984
1730	B150	B021	34.5906	12.337	117.291	0.848446	26.5723	71.2841	74.6593	19.7311	7.45722	3.00175	0.182006
1731	B150	B024	35.7585	11.2977	128.194	0.865568	27.4611	74.8888	78.5684	20.328	7.16485	3.18683	0.72273
1732	B150	B026	34.3845	12.127	118.981	0.845601	28.7603	70.2046	73.5626	20.0309	7.79853	3.07554	0.33042
1733	B150	B027	34.5397	11.7632	131.173	0.843346	27.2976	73.8697	77.3	20.232	7.51777	3.03553	0.384564
1734	B150	B028	34.4369	11.6108	124.492	0.853307	26.978	68.9034	75.5039	20.2933	7.34903	3.06038	0.198375
1735	B150	B029	33.8698	12.2157	125.27	0.844381	26.5572	70.6529	74.6453	20.7107	7.58223	2.95444	0.116288
1736	B150	B030	33.7364	11.8942	119.121	0.84256	28.1929	74.2554	75.0475	19.8621	7.57593	3.09343	0.115365
1737	B150	B031	33.4148	11.7922	118.62	0.839085	27.8434	71.7748	79.6211	20.3523	7.56246	3.09504	0.0349133
1738	B150	B032	32.0992	10.7143	124.281	0.841287	27.6641	74.5226	79.7955	21.0471	7.69759	3.00517	-0.299182
1739	B150	B033	33.8314	12.0027	127.932	0.830497	26.1074	73.3261	74.4373	20.6971	7.52668	2.99813	0.0847599
1740	B150	B035	33.0357	11.0408	120.012	0.845475	28.7871	75.796	78.6123	20.8758	7.76892	3.02991	0.0317026
1741	B150	B040	36.2585	11.749	135.001	0.841851	25.7734	71.101	78.1509	20.3919	7.19164	3.04925	0.715894
1742	B150	B044	34.7413	12.2604	122.857	0.839661	26.2614	72.1977	76.4855	20.147	7.25936	3.06878	0.280427
1743	B150	B048	33.5766	12.1777	122.882	0.825032	26.4723	74.9456	73.4136	20.2355	7.68406	2.94972	-0.0211433
1744	B150	B051	34.4612	11.5582	126.948	0.839186	27.385	73.3626	77.4441	20.5037	7.49847	3.03779	0.315556
1745	B150	B052	34.5514	11.8453	124.777	0.847401	28.8976	74.2633	85.0625	20.5641	7.57999	3.13598	0.590961
1746	B150	B058	33.8553	12.0101	128.037	0.830422	26.1352	73.3035	74.4741	20.6626	7.52418	3.00292	0.092954
1747	B150	B059	34.0251	10.5314	125.026	0.860955	29.4481	73.0381	81.5785	21.1258	7.37851	3.25985	0.399185
1748	B150	B060	35.8051	10.8523	126.552	0.885512	27.7256	70.1748	77.8382	20.5126	6.98917	3.24792	0.684575
1749	B150	B061	35.3472	10.7515	121.246	0.880263	28.2612	70.4057	78.035	20.7748	7.11527	3.24779	0.571188
1750	B150	B062	34.5585	11.1957	119.415	0.867897	28.0097	72.7855	77.3509	20.32	7.27287	3.19683	0.33967
1751	B150	B063	35.8556	11.0593	131.457	0.889446	27.764	73.6835	79.769	20.2962	7.25438	3.19312	0.83514
1752	B150	B064	35.2914	12.8445	121.887	0.839343	24.8013	69.4273	75.9962	20.2997	6.95241	3.04509	0.306877
1753	B150	B065	35.8005	11.7336	143.836	0.846016	26.0092	72.6978	79.1841	20.4781	7.23928	3.07663	0.750177
1754	B150	B067	36.1991	11.443	124.661	0.876794	27.658	70.6721	76.8231	20.2908	7.12718	3.18817	0.786241
1755	B150	B072	35.2275	11.6747	131.8	0.849019	27.2362	72.4178	79.0742	20.4767	7.28639	3.11388	0.583049
1756	B150	B073	34.6431	12.1274	127.401	0.835926	25.9749	68.883	72.7029	20.053	7.29859	2.99184	0.154829
1757	B150	B074	35.3232	10.9893	122.885	0.886382	26.988	71.9433	77.0183	20.784	7.15338	3.18299	0.531168
1758	B150	B075	33.5668	11.9511	117.482	0.84751	26.9166	71.025	73.5549	20.1517	7.24372	3.08401	-0.0863384
1759	B150	B076	34.013	12.0345	117.839	0.851857	27.2139	70.6304	72.3977	20.0162	7.22588	3.10341	0.049857
1760	B150	B079	35.9791	12.0038	136.699	0.845211	26.0569	74.1978	80.0557	20.4735	7.06412	3.10967	0.772173
1761	B150	B081	34.3593	11.3571	122.627	0.852741	27.3914	72.2128	75.0816	20.2848	7.21247	3.15646	0.20796
1762	B150	B082	33.0858	11.6271	125.15	0.839611	25.034	68.8893	68.8884	19.4246	6.97523	3.0559	-0.486247
1763	B150	B083	34.5231	11.2628	120.487	0.868433	27.1352	71.3956	76.3997	20.5063	7.29958	3.12757	0.263389
1764	B150	B085	35.4415	10.8824	132.723	0.877827	27.8478	73.4329	79.5262	20.3548	7.20976	3.21708	0.700208
1765	B150	B087	33.9116	12.0239	113.377	0.844019	28.7033	73.1812	79.1545	20.0831	7.67869	3.09221	0.213295
1766	B150	B088	33.0408	11.0348	120.077	0.845944	28.7328	75.5856	78.516	20.8684	7.75506	3.03209	0.0255
1767	B150	B089	33.3177	11.1832	130.903	0.832993	28.1213	72.4898	79.3182	20.7727	7.44026	3.15659	0.105875
1768	B150	B090	33.7537	11.059	127.957	0.851062	27.827	70.2261	76.9045	20.4176	7.35515	3.12099	0.101481
1769	B150	B091	34.9019	11.6168	129.314	0.843228	28.8346	72.6993	78.5571	20.673	7.52809	3.17073	0.626207
1770	B150	B092	35.6513	10.5801	128.962	0.889793	27.5054	73.4351	79.3998	20.491	7.06628	3.23779	0.691568
1771	B150	B093	33.537	11.0772	127.991	0.842654	28.4104	72.4043	77.545	20.3587	7.57271	3.13089	0.126043
1772	B150	B094	34.0705	11.1579	126.587	0.852185	27.9299	71.1733	77.1284	20.5644	7.29431	3.17175	0.225676
1773	B150	B095	33.9429	12.0751	118.841	0.833576	26.8845	72.1508	77.6207	20.3603	7.44154	3.05247	0.0874904
1774	B150	B096	34.2336	10.9994	130.347	0.852851	29.0868	73.9444	80.1689	20.7303	7.41539	3.18858	0.456549
1775	B150	B097	34.9127	11.4372	127.649	0.85638	27.6415	72.6958	80.8774	20.3507	7.35854	3.10741	0.496694
1776	B150	B104	35.7991	11.097	129.781	0.870156	27.1992	72.9023	82.7352	21.0196	7.1239	3.17504	0.779839
1777	B150	B105	33.76	11.7768	132.348	0.842583	25.5486	71.2245	74.9084	20.6707	7.18356	3.0199	0.0098696
1778	B150	B106	33.8464	11.7966	126.298	0.82642	27.6345	70.4731	78.6768	20.649	7.47166	3.09318	0.163877
1779	B150	B107	33.2607	11.4	128.706	0.833272	28.4973	72.2911	78.403	20.5419	7.58805	3.08998	0.0864515
1780	B150	B108	34.0333	11.4839	132.645	0.844271	27.2769	70.5349	77.7462	20.4104	7.32569	3.13047	0.221487
1781	B150	B112	36.4184	10.9796	126.047	0.893329	27.5432	75.3605	81.0165	20.6673	7.06197	3.22256	0.963401
1782	B150	B113	34.5818	11.3463	126.773	0.860299	27.1266	71.7166	74.0138	20.1548	7.3725	3.08006	0.274221
1783	B150	B114	35.514	10.6325	133.329	0.874107	28.7012	73.6705	82.1155	20.8279	7.27416	3.24126	0.825655
1784	B150	B115	34.7231	11.1921	127.273	0.867903	28.0617	72.1226	75.3249	20.1908	7.31889	3.1691	0.41852
1785	B150	B116	32.5059	10.9779	109.296	0.85561	29.7429	72.4729	74.4949	19.8751	7.74113	3.11165	-0.260342
1786	B150	B118	35.4281	11.8194	133.546	0.86727	25.1617	70.1092	74.403	20.7325	6.98052	3.06291	0.468265
1787	B150	B119	35.6313	10.7446	122.059	0.881425	28.235	73.3548	81.092	20.9396	7.22294	3.22312	0.73515
1788	B150	B120	35.1363	11.8292	128.559	0.858414	27.1343	73.0282	75.3561	19.7439	7.40097	3.08222	0.481193
1789	B150	B121	36.1674	10.7994	126.872	0.896263	27.4103	73.7663	78.9374	20.4797	7.03182	3.23224	0.831525
1790	B150	B123	33.7783	11.3336	129.856	0.847738	26.9076	69.8768	76.8584	20.2296	7.3978	3.02136	0.0397249
1791	B150	B125	34.3832	11.6638	119.209	0.856645	27.0647	76.6292	77.2397	20.2321	7.74385	2.93898	0.270089
1792	B150	B126	35.3021	11.0031	123.44	0.885372	27.0404	71.9128	76.9061	20.7755	7.16431	3.18195	0.532338
1793	B150	B127	35.3011	10.9861	122.9	0.88633	27.0129	72.0886	77.0913	20.7746	7.15373	3.18342	0.528401
1794	B150	B128	34.6236	11.1616	138.586	0.831996	28.0966	76.0957	83.3494	20.7257	7.65193	3.03244	0.573556
1795	B150	B129	32.4823	11.4376	119.629	0.845846	26.3736	71.7931	75.2309	20.29	7.26815	3.0421	-0.419394
1796	B150	B130	33.9683	11.4464	122.429	0.849407	27.5594	71.097	77.8772	20.6659	7.17531	3.15038	0.150195
1797	B150	B131	33.8559	12.036	128.927	0.833958	25.0244	71.3743	74.3449	19.979	7.29955	2.96375	-0.0839176
1798	B150	B132	34.0704	12.1054	128.835	0.833605	25.2284	72.3304	75.4453	20.0344	7.32393	2.96335	0.0195104
1799	B150	B133	34.231	11.6347	120.948	0.858932	27.2939	73.1749	74.8402	20.1541	7.55442	3.04064	0.203084
1800	B150	B135	33.6446	11.8606	111.878	0.849113	27.6138	71.574	75.4192	20.1675	7.48685	3.06754	-0.0255404
1801	B150	B138	33.1421	10.5837	116.477	0.846996	30.4283	75.008	75.7427	20.5753	7.89722	3.12002	0.0783668
1802	B150	B139	34.2081	10.711	132.481	0.857098	28.0355	72.0741	80.2744	21.0784	7.49432	3.11009	0.373972
1803	B150	B140	34.493	10.6303	132.538	0.864631	27.532	71.9073	76.58	20.3649	7.04327	3.24534	0.316478
1804	B150	B145	32.9234	11.428	120.901	0.838571	27.9522	72.2877	76.7457	20.3875	7.66527	3.02907	-0.130031
1805	B150	B146	31.3501	9.86931	116.412	0.868043	29.9047	76.1539	80.5372	19.9293	7.70877	3.12064	-0.477504
1806	B150	B147	33.9139	11.4186	125.355	0.847456	26.7998	71.5299	73.7221	20.6176	7.23951	3.09145	0.0613053
1807	B150	B149	33.4216	10.6089	134.68	0.858036	27.6331	72.5856	78.6993	21.0161	7.39335	3.12279	0.13067
1808	B150	B159	34.7132	10.8253	124.05	0.880455	26.4982	71.7204	76.021	20.6982	7.17423	3.1159	0.28134
1809	B150	B163	35.2643	11.5866	128.696	0.864768	27.3949	71.546	74.869	20.8437	7.11157	3.20087	0.589233
1810	B150	B165	33.6863	11.1345	133.117	0.83892	28.2275	73.523	80.3738	20.8323	7.61807	3.05567	0.25424
1811	B150	B176	33.0611	11.5574	130.922	0.819464	26.05	72.9945	78.3768	20.5097	7.87222	2.85054	-0.152032
1812	B150	B181	35.4558	10.713	135.069	0.870077	28.3989	73.0756	81.0411	20.8672	7.25211	3.22597	0.784767
1813	B150	B184	34.9587	11.9682	125.555	0.854642	27.4061	72.2047	79.1276	20.687	7.36528	3.10143	0.531408
1814	B150	B185	34.1352	11.2779	122.891	0.859642	28.0808	75.8548	81.1576	21.2079	7.68815	3.03542	0.399263
1815	B150	B187	33.7593	11.3002	130.833	0.848679	27.5608	71.7586	79.8861	20.846	7.52784	3.06941	0.217871
1816	B150	B193	33.3887	11.0934	119.62	0.842584	27.8667	75.7957	77.1631	20.7335	7.73094	2.98508	0.016551
1817	B150	B194	31.6207	10.7084	122.931	0.842348	28.1458	75.6068	79.6026	20.4056	7.80241	3.01375	-0.428041
1818	B150	B197	32.5345	11.0136	109.04	0.856339	29.7473	72.3535	74.9019	19.8711	7.72153	3.12587	-0.245556
1819	B150	B198	34.9962	11.2455	135.508	0.841922	27.6193	71.2806	79.8775	21.1464	7.23239	3.1749	0.581344
1820	B150	B200	33.6272	11.8454	119.089	0.859014	26.6822	72.0791	78.4632	20.4326	7.44213	3.01449	0.0266488
1821	B150	B201	35.5749	10.9817	135.688	0.850334	27.8922	77.0864	83.6751	21.0713	7.83511	2.982	0.858543
1822	B150	B203	33.4463	11.3679	130.291	0.835216	28.0668	71.3898	78.4645	20.187	7.41557	3.12435	0.0718089
1823	B150	B207	34.0447	11.558	120.503	0.852496	27.3693	71.9572	74.4033	20.8969	7.49209	3.07964	0.17933
1824	B150	B208	35.2814	11.0491	116.311	0.872198	28.5306	71.2276	78.9501	20.6452	7.20976	3.23062	0.553223
1825	B150	B210	34.2208	11.414	124.189	0.854145	28.5595	71.3006	79.7505	20.4647	7.44051	3.1666	0.349436
1826	B150	B213	33.9063	11.4553	119.199	0.844721	27.8588	71.8426	78.5859	20.7378	7.35093	3.12876	0.152294
1827	B150	B214	32.1552	9.79543	138.495	0.867482	28.1763	77.8619	81.8554	20.8801	7.84402	3.01831	-0.08929
1828	B150	B216	35.1612	11.376	132.714	0.856657	27.3789	72.8233	77.8309	20.9771	7.37108	3.127	0.620902
1829	B150	B217	32.9543	10.864	116.629	0.859904	29.2797	75.6911	82.1601	20.6608	7.86155	3.04737	0.0563161
1830	B150	B219	34.3617	11.5042	126.467	0.846586	28.7946	73.1078	81.3706	20.4788	7.5078	3.15929	0.457987
1831	B150	B222	34.5705	11.2147	125.434	0.855944	28.8145	71.4655	79.942	20.6782	7.44969	3.16804	0.474858
1832	B150	B224	34.7047	11.5183	131.592	0.847023	28.214	74.1898	78.8153	20.4011	7.30973	3.16496	0.518271
1833	B150	B227	35.299	12.1009	128.735	0.847278	26.8961	73.0802	78.4606	20.7029	7.37258	3.07632	0.613016
1834	B150	B229	33.3362	11.1649	132.845	0.833172	28.0624	72.5657	78.9014	20.8008	7.45366	3.14788	0.121698
1835	B150	B232	33.5212	11.2071	120.803	0.846439	29.0714	73.4924	81.1223	20.6996	7.697	3.05774	0.183511
1836	B150	B233	33.0307	11.6811	114.927	0.843679	27.9482	71.6321	76.8918	20.3397	7.50553	3.0754	-0.136021
1837	B150	B234	34.7133	10.2086	134.747	0.863156	28.8624	74.0244	81.4537	21.0978	7.3301	3.25124	0.601613
1838	B150	B238	34.4419	11.3831	121.899	0.85466	28.2785	70.8294	76.7731	20.1564	7.36417	3.14327	0.291094
1839	B150	B239	33.8567	11.0415	125.256	0.856304	28.0017	71.7705	78.7937	20.4088	7.31564	3.17581	0.172417
1840	B150	B242	32.953	10.5707	109.291	0.850241	30.3181	75.71	74.3711	20.5714	8.03601	3.05907	-0.0431161
1841	B150	B244	33.514	10.2166	134.424	0.858803	28.8871	73.0872	79.6071	21.2537	7.51666	3.18771	0.266394
1842	B150	B246	33.8347	11.8915	116.437	0.840316	26.8772	72.0637	75.9103	20.2883	7.53844	3.03029	0.0174017
1843	B150	B259	33.8727	11.3977	120.99	0.845848	28.0868	72.8132	79.0269	20.7005	7.36927	3.14244	0.190424
1844	B150	B260	35.1349	10.463	136.011	0.863751	29.3884	74.7092	80.191	21.293	7.43769	3.27129	0.820533
1845	B150	B261	35.0686	11.0701	126.673	0.855846	28.9898	72.2091	81.862	21.2241	7.46745	3.1917	0.693659
1846	B150	B264	34.4802	10.6267	131.793	0.865181	27.5576	71.9268	76.4538	20.3457	7.04317	3.24836	0.307403
1847	B150	B265	32.9024	11.5607	120.554	0.838864	26.5985	69.1277	72.2337	19.7084	7.3796	3.04923	-0.375277
1848	B150	B267	35.7224	11.769	119.445	0.859189	27.7142	73.2102	77.7336	20.5368	7.59866	3.01534	0.676331
1849	B150	B268	34.6212	11.3485	135.649	0.838042	28.5399	70.1854	80.327	20.6855	7.43346	3.17912	0.528117
1850	B150	CX2	33.4992	10.7054	127.486	0.85841	27.6267	74.2778	78.7963	20.4672	7.4622	3.08559	0.0688086
1851	B150	CX3	34.8331	11.4171	132.752	0.844375	27.0096	71.2396	77.3617	20.214	7.33003	3.12174	0.395731
1852	B150	CX5	34.0684	12.1491	115.005	0.843002	28.6036	74.3529	77.1709	20.9609	7.8917	3.03974	0.354363
1853	B150	CX8	35.3969	11.2616	114.644	0.856991	30.2033	75.6682	78.5145	21.3764	8.11799	3.04023	0.834099
1854	B150	CX9	34.2472	11.1834	136.443	0.850414	25.6797	74.1318	77.2748	20.4307	7.59756	2.89991	0.192695
1855	B150	CX12	38.567	12.5368	140.659	0.840515	26.4411	74.3249	80.9931	20.3907	7.32883	3.05148	1.57822
1856	B150	CX13	35.2624	11.9761	126.8	0.843889	28.1486	72.6781	79.2391	20.2654	7.61669	3.0498	0.636315
1857	B150	CX15	34.1003	11.6844	122.22	0.847981	27.1222	73.4927	77.4857	20.1041	7.72424	3.01018	0.186641
1858	B150	CX17	34.3079	10.624	146.353	0.859879	25.317	73.3097	78.2057	20.2254	7.3403	2.9593	0.204807
1859	B150	CX18	34.7426	10.5586	124.003	0.881295	29.3986	73.9108	80.8652	20.0587	7.6648	3.10902	0.529607
1860	B150	CX19	34.9442	10.6878	137.21	0.876726	27.0595	73.5823	80.3627	20.0966	7.15465	3.15057	0.494683
1861	B150	CX20	35.2152	10.937	150.917	0.865654	26.9843	75.479	82.7588	20.6567	7.29709	3.08967	0.775004
1862	B150	CX21	31.1703	10.2307	128.961	0.848715	28.294	76.76	77.0159	20.497	7.97828	2.99398	-0.500056
1863	B150	CX22	33.3494	10.9026	119.589	0.855043	28.8063	75.3103	82.7001	20.736	7.80835	3.03649	0.145226
1864	B150	CX23	34.4564	11.7503	132.649	0.836365	27.0273	73.2579	76.8268	20.0434	7.5716	3.02064	0.318058
1865	B150	CX24	33.9493	12.322	122.411	0.824628	26.9032	71.1303	76.2744	20.3384	7.56906	2.97849	0.0952713
1866	B150	CX25	33.3688	11.0479	122.837	0.836739	27.8305	76.773	77.4626	20.6423	7.73578	3.01684	0.0391442
1867	B150	CX27	34.0741	11.7622	122.288	0.855463	26.4032	72.9757	71.8951	19.9882	7.41563	3.02663	0.0570287
1868	B150	CX31	34.9956	12.2548	135.239	0.835198	26.941	72.8845	76.4921	20.7348	7.73631	2.92572	0.567072
1869	B150	CX35	33.8277	11.1693	126.015	0.849714	26.9286	75.7043	79.0092	20.6756	7.52026	3.05429	0.159478
1870	B150	CX42	34.9681	10.7134	137.166	0.875922	27.0617	73.5072	80.4759	20.116	7.15482	3.1475	0.50214
1871	B150	CX50	33.1879	10.6929	130.468	0.839284	28.8243	74.1679	81.6328	21.1474	7.76095	3.08222	0.165923
1872	B150	CX51	34.3282	11.7689	128.689	0.840073	28.1977	72.8334	80.6781	20.7932	7.51165	3.11984	0.44775
1873	B150	CX52	33.045	11.4204	121.396	0.836873	28.1636	71.8917	75.2649	19.9271	7.55455	3.06554	-0.143155
1874	B150	CX53	32.3436	11.1806	115.834	0.863319	26.7816	72.6206	78.9871	20.4836	7.7141	2.94791	-0.362335
1875	B150	CX54	33.9926	12.1264	125.351	0.830241	26.1109	72.0662	76.2133	20.2507	7.38323	3.00306	0.0610808
1876	B150	CX55	34.6672	11.0573	120.853	0.858928	28.3213	71.5769	78.5887	20.859	7.35943	3.18554	0.41526
1877	B150	CX60	34.2762	12.394	123.917	0.835405	26.7117	72.4116	79.9797	20.6811	7.67603	2.9183	0.284101
1878	B150	CX61	34.7196	11.3761	133.992	0.861627	28.0184	73.718	77.9966	20.9904	7.55653	3.09693	0.597265
1879	B150	CX64	33.7117	11.5595	116.85	0.85738	27.7747	74.8333	76.8761	19.9766	7.54435	3.00523	0.056685
1880	B150	CX68	35.0901	11.5444	130.789	0.85147	27.0656	74.0294	72.5611	20.4556	7.65689	2.98591	0.48851
1881	B150	CX69	33.7824	11.9688	118.391	0.85126	26.5655	74.5695	78.2085	20.5081	7.57979	2.96223	0.0838497
1882	B150	CX70	33.6884	11.6763	126.815	0.852536	26.5777	71.8222	73.0348	19.6733	7.52845	2.96869	-0.0410409
1883	B150	CX71	33.2365	11.4887	126.555	0.81682	27.7249	68.1632	74.9595	20.2671	7.67571	3.05197	-0.117345
1884	B150	CX73	32.2901	10.2005	121.966	0.863205	30.1895	76.2606	80.2956	21.121	7.97842	3.10747	-0.00755058
1885	B150	CX75	34.2644	11.2879	116.938	0.858754	29.0863	71.2396	80.4787	20.3263	7.7545	3.07435	0.332522
1886	B150	CX76	33.4278	11.747	115.281	0.837725	27.0999	72.2689	76.4648	20.5734	7.77566	2.9793	-0.0599893
1887	B150	CX79	34.2394	11.4054	128.307	0.843977	27.7201	75.2259	77.944	20.7374	7.73486	2.99294	0.349515
1888	B150	CX80	33.7512	11.3737	124.36	0.836607	27.7376	74.6744	76.5574	20.5332	7.77134	3.00883	0.142193
1889	B150	CX82	34.2047	12.3143	104.221	0.853246	28.7572	73.2874	79.8572	20.3578	7.54919	3.07847	0.26704
1890	B150	CX83	33.0642	12.4295	110.999	0.832415	27.4313	71.5006	74.4751	20.103	7.72254	2.94729	-0.198701
1891	B150	CX84	33.8778	12.1753	110.987	0.851005	27.806	72.0584	78.7653	20.4294	7.40352	3.0704	0.121478
1892	B150	CX85	34.2327	12.1042	138.891	0.823462	26.0657	70.831	74.2499	20.3482	7.26059	3.03135	0.195801
1893	B150	CX86	34.4212	11.3005	136.334	0.852905	25.9817	72.2058	76.1125	20.2116	7.23178	3.04013	0.219879
1894	B150	CX87	35.1675	10.9683	145.038	0.865682	25.7725	73.9931	79.7315	20.377	7.16434	3.05484	0.537949
1895	B150	CX88	34.0836	10.7556	122.266	0.8718	28.9276	71.3407	77.2483	20.3729	7.3258	3.23096	0.267767
1896	B150	CX90	35.5134	11.1719	136.102	0.85106	29.2448	77.2739	78.7058	21.1107	8.10946	3.00615	0.963323
1897	B150	CX91	34.2661	11.8189	124.407	0.84765	27.8458	72.338	78.9144	20.8216	7.69725	3.02675	0.367866
1898	B150	CX92	34.2767	11.7765	122.536	0.841299	27.6365	75.2894	76.8222	20.2761	7.66376	3.01735	0.285679
1899	B150	CX93	32.7961	11.1142	116.922	0.841387	28.8933	74.461	77.9179	20.5845	7.8388	3.09495	-0.0665176
1900	B150	CX94	33.259	11.7171	120.52	0.842715	27.4492	73.4436	75.815	20.2537	7.57202	3.06805	-0.0425934
1901	B150	CX96	32.2122	11.4577	122.41	0.844825	26.0389	72.7721	73.6285	20.0227	7.44335	3.00166	-0.499065
1902	B150	CX97	32.5962	10.8151	124.99	0.855413	28.4595	73.8957	80.705	21.2063	7.63059	3.06648	-0.0444383
1903	B150	CX98	33.8949	11.8242	118.035	0.844008	28.1957	71.0925	76.9347	19.9865	7.55685	3.10416	0.133609
1904	B150	CX99	33.4982	11.5299	123.41	0.838762	28.0553	68.7809	75.2047	20.2263	7.53872	3.10934	0.00368788
1905	B150	CX100	35.3761	11.1335	136.495	0.852296	29.0425	77.0301	78.9407	21.1786	8.09919	2.99944	0.917778
1906	B150	CX101	35.03	10.7698	128.036	0.868382	28.426	73.3817	79.2988	20.8959	7.33093	3.17291	0.59597
1907	B150	CX102	33.4604	11.6006	114.291	0.851088	27.5516	69.8834	74.6876	20.1099	7.32483	3.10626	-0.11922
1908	B150	CX107	33.5859	12.0685	113.182	0.826608	27.5883	74.3436	73.5828	19.6716	7.5703	3.11587	-0.0541905
1909	B150	CX114	35.2622	10.7331	121.156	0.881809	28.1641	70.713	77.6389	20.7966	7.13056	3.237	0.5439
1910	B150	CX115	34.8785	11.5128	146.605	0.826025	27.1707	71.8842	81.1241	20.2386	7.49746	3.03803	0.549645
1911	B150	CX117	33.1621	10.894	112.957	0.867786	29.3985	69.0474	76.1447	20.6811	7.76622	3.09022	-0.0215958
1912	B150	CX118	35.0165	12.0616	130.977	0.847716	26.9008	67.5087	75.4303	20.1203	7.2903	3.0641	0.400831
1913	B150	CX119	35.2352	11.7235	144.84	0.852298	26.0591	70.366	80.8271	19.7861	7.05055	3.11273	0.542744
1914	B150	CX120	35.2273	11.7949	126.445	0.84388	28.9137	78.3261	81.4926	20.5659	7.92175	3.0235	0.798672
1915	B150	CX121	36.327	12.2019	127.608	0.85516	27.8799	75.5083	78.8449	20.2916	7.73359	2.99865	0.986499
1916	B150	CX122	33.1222	10.9954	118.261	0.858627	27.9449	72.3456	77.1157	20.265	7.38586	3.12534	-0.11471
1917	B150	CX123	34.0486	10.7963	123.612	0.85616	29.2644	71.038	80.7935	21.2412	7.37104	3.22016	0.361484
1918	B150	CX125	34.416	11.8474	122.319	0.840256	27.668	75.11	76.9002	20.2584	7.65426	3.01861	0.323469
1919	B150	CX126	33.7784	11.2188	115.673	0.857358	29.1612	75.2665	81.2677	20.8105	7.81065	3.05732	0.283405
1920	B150	CX128	33.624	11.2256	136.839	0.834155	27.3554	73.7724	81.9961	20.9017	7.5312	3.0457	0.22229
1921	B150	CX130	33.9508	11.7765	122.937	0.842446	28.2927	72.9202	79.8556	20.4771	7.60781	3.07116	0.273105
1922	B150	CX131	35.3977	10.9169	121.267	0.86202	29.8487	74.0367	82.3212	21.1767	7.47199	3.24172	0.822721
1923	B150	CX133	36.3257	10.8141	115.508	0.886049	28.8385	73.3589	77.428	20.4209	7.21769	3.25755	0.850898
1924	B150	CX134	34.0346	11.0835	117.635	0.853551	29.2854	74.9412	82.1752	21.0492	7.81608	3.05135	0.375922
1925	B150	CX141	33.9486	11.8261	126.019	0.839137	26.2374	73.1803	75.0529	20.0725	7.48596	3.00843	0.0579264
1926	B150	CX144	32.8016	10.596	125.584	0.847319	28.7902	74.5291	79.1	20.9874	7.71017	3.08643	-0.0109153
1927	B150	CX145	36.407	11.5978	119.062	0.860198	29.8943	78.426	80.2585	21.426	8.15716	3.04883	1.22307
1928	B150	CX146	34.7604	11.805	131.675	0.833078	26.6345	72.2054	75.8003	20.6058	7.48889	3.04911	0.385197
1929	B150	CX147	33.4153	11.6943	129.404	0.846321	26.3257	72.0692	73.0069	19.6651	7.48941	2.97202	-0.119676
1930	B150	CX148	33.388	11.7738	129.604	0.834302	26.7296	73.0039	73.4817	19.732	7.57956	2.97542	-0.0836468
1931	B150	CX150	35.0666	12.2636	118.371	0.854156	27.3983	72.37	73.5841	19.6008	7.64003	2.98157	0.38639
1932	B150	CX152	33.797	11.1171	129.688	0.835708	27.7435	75.0164	78.4828	20.657	7.75417	3.0106	0.203474
1933	B150	CX153	34.3533	11.7119	119.599	0.848175	26.8662	73.4069	80.0072	20.0502	7.49138	3.06367	0.217876
1934	B150	CX154	33.8891	11.811	116.601	0.827599	27.8566	72.549	79.2453	20.0676	7.82861	3.00172	0.106437
1935	B150	CX155	33.9035	11.3294	122.459	0.852886	27.7672	71.2396	81.6078	20.8594	7.53357	3.07965	0.219198
1936	B150	CX156	33.1493	11.123	125.909	0.848975	27.7277	73.9768	79.5746	20.7404	7.84959	2.97732	0.0344869
1937	B150	CX157	33.7085	11.9194	122.789	0.839713	27.4176	73.412	76.6454	19.8815	7.50128	3.09735	0.085103
1938	B150	CX158	33.3739	11.9254	118.824	0.839858	27.4809	70.9921	72.295	19.7212	7.7194	2.9895	-0.119742
1939	B150	CX160	33.6762	12.3309	120.541	0.831598	27.2697	70.7082	76.0073	20.1402	7.58039	3.01365	0.0367821
1940	B150	CX161	34.915	12.3785	129.611	0.841297	26.406	73.4824	76.2896	20.4559	7.51744	3.00454	0.466214
1941	B150	CX162	35.2373	11.477	126.824	0.871908	26.1208	72.0172	74.6498	20.7774	7.12991	3.11866	0.461681
1942	B150	CX182	33.0702	11.4271	121.106	0.83721	28.1851	71.9188	74.9922	19.8878	7.55506	3.06776	-0.14073
1943	B150	CX206	32.786	11.6735	126.292	0.845938	27.02	71.7074	81.3131	20.871	7.74224	2.90999	-0.0921296
1944	B150	CX207	34.3808	11.279	123.913	0.863464	27.9598	72.6208	74.7178	20.7881	7.66435	3.04141	0.344902
1945	B150	CX210	34.4513	11.6475	122.018	0.853289	27.7355	75.768	81.4719	20.3131	7.60507	3.02783	0.390824
1946	B150	CX218	34.0218	11.1216	126.149	0.849148	28.6513	76.9569	84.9479	20.9579	7.79412	3.00889	0.426545
1947	B150	CX219	33.9528	11.5217	131.101	0.850766	27.8598	72.7223	75.8733	20.474	7.56224	3.06026	0.265673
1948	B150	CX221	33.3545	11.2229	107.91	0.871795	28.3845	69.2837	71.5483	19.9717	7.59621	3.07679	-0.161866
1949	B150	CX225	33.6854	11.5694	133.404	0.833393	26.7254	70.9608	75.0052	20.5424	7.7274	2.90747	0.0582407
1950	B150	CX226	34.0065	11.625	120.244	0.847014	27.1407	72.6657	73.6933	20.3026	7.77178	2.94939	0.0956649
1951	B150	CX227	34.3575	11.8937	116.655	0.84641	29.2385	72.8944	78.6433	20.2409	7.66683	3.1122	0.396207
1952	B150	CX228	34.4679	11.3279	130.826	0.861479	26.6601	70.8701	72.4202	20.2682	7.20536	3.10716	0.223435
1953	B150	CX230	35.1399	12.0394	139.923	0.837431	26.6817	72.5056	76.2582	20.8539	7.70918	2.91546	0.609753
1954	B150	CX231	34.4236	11.927	112.816	0.860542	27.3791	71.6577	77.0575	20.2859	7.49081	3.01661	0.213092
1955	B150	CX232	33.1074	11.6554	119.39	0.839732	27.2764	73.5908	74.8367	19.9369	7.51775	3.05641	-0.161323
1956	B150	CX233	34.2431	11.7505	121.193	0.84879	26.6699	72.6	75.2863	20.4119	7.51613	2.99907	0.156224
1957	B150	CX235	33.6196	11.7239	118.985	0.838423	27.1896	72.2254	74.1652	19.7475	7.42896	3.0274	-0.0922659
1958	B150	CX237	34.9964	12.1337	123.152	0.844435	26.545	74.0641	77.8686	20.9089	7.2546	3.06774	0.460431
1959	B150	CX238	34.9148	12.1424	121.701	0.843663	26.7198	73.8368	77.7805	20.7775	7.26661	3.07195	0.424977
1960	B150	CX240	34.6493	11.8202	125.757	0.841454	27.2027	73.9413	76.0437	20.0387	7.49099	3.03217	0.328765
1961	B150	CX247	34.4188	10.9452	134.768	0.851607	27.5689	76.2633	82.6025	20.4034	7.69524	2.98831	0.43358
1962	B150	CX249	34.0354	11.0434	128.658	0.848473	29.7171	74.6298	81.1428	20.7093	7.87426	3.05129	0.456352
1963	B150	CX267	34.0609	11.5103	129.718	0.849385	26.4786	70.4294	75.1407	20.7757	7.36765	3.03086	0.142932
1964	B150	CX268	33.5664	11.0064	130.922	0.856423	28.0401	73.2417	80.2791	20.9658	7.65767	3.04429	0.225655
1965	B150	CX270	33.9483	11.1717	123.523	0.866488	28.2205	73.439	79.8369	20.9473	7.66992	3.07902	0.320816
1966	B150	CX273	34.4503	11.9347	112.549	0.860497	27.4006	71.5968	77.1199	20.2856	7.49774	3.01595	0.22028
1967	B150	CX274	34.467	11.9496	112.818	0.860529	27.3599	71.6941	77.2351	20.2973	7.48874	3.0171	0.228381
1968	B150	CX275	34.3245	11.9497	112.497	0.859104	27.4424	71.6264	77.0164	20.2669	7.50633	3.02249	0.189294
1969	B150	CX276	35.037	12.5386	132.48	0.845243	26.2298	71.483	71.3642	19.8194	7.72019	2.9126	0.417911
1970	B150	CX278	33.9716	11.9125	119.269	0.846814	27.5103	72.4425	77.2567	20.1805	7.6511	3.0229	0.156954
1971	B150	CX288	35.343	11.3894	133.648	0.841437	28.4648	75.1301	83.0725	21.0135	7.67792	3.05359	0.806601
1972	B150	CX290	36.7056	11.6867	125.243	0.853833	29.7356	78.8336	82.554	21.5813	8.13585	3.03618	1.37259
1973	B150	CX291	35.944	11.3527	129.382	0.84867	30.3927	77.0823	80.5321	21.3158	8.17107	3.06381	1.16026
1974	B150	CX296	33.5923	10.8908	125.34	0.866479	27.9257	70.9172	78.0924	20.4665	7.64826	3.00349	0.0822616
1975	B150	CX303	34.0946	10.6872	120.74	0.874394	29.6079	75.7856	82.6578	20.4984	7.73304	3.06146	0.406884
1976	B150	CX304	33.6554	11.2886	127.344	0.835958	27.8188	75.3993	76.6544	20.4167	7.61809	3.06403	0.136124
1977	B150	CX313	35.8366	10.9968	128.138	0.852353	30.1264	77.1503	85.3711	21.7822	7.87782	3.10749	1.12868
1978	B150	CX314	31.6307	10.0097	129.138	0.848381	28.9366	72.5028	80.586	20.3633	7.75671	3.04117	-0.406556
1979	B150	CX316	35.2973	11.8465	133.471	0.829573	28.1679	76.668	85.0637	21.3258	7.88184	2.94798	0.848116
1980	B150	CX318	34.7096	11.0982	128.754	0.86623	26.3803	70.4074	75.4454	19.9609	7.39717	3.0432	0.238506
1981	B150	CX319	33.0687	11.4222	121.329	0.837292	28.1559	71.7835	75.1491	19.9131	7.55656	3.06597	-0.139849
1982	B150	CX328	35.8352	11.1155	130.015	0.869791	27.207	72.9539	82.7779	21.0234	7.14011	3.17142	0.795433
1983	B150	CX340	33.1606	10.475	141.619	0.838616	27.7936	77.1341	82.5657	20.5767	7.71147	3.01061	0.135652
1984	B150	CX341	34.701	11.8879	132.093	0.846057	25.0902	74.1837	74.3492	20.1566	7.49942	2.90609	0.239428
1985	B150	CX343	33.3341	10.6965	122.978	0.855603	29.807	78.3179	83.4993	20.45	7.80281	3.09327	0.253077
1986	B150	CX346	34.678	10.5926	135.084	0.876136	27.1906	73.4397	79.8352	20.1469	7.24233	3.13255	0.406576
1987	B150	CX348	34.2868	11.4467	139.721	0.842806	26.178	72.8779	78.1427	20.7524	7.68228	2.8937	0.303533
1988	B150	CX349	33.2585	11.039	129.747	0.868144	26.7507	72.7715	76.1426	20.0086	7.44411	3.04205	-0.0682524
1989	B150	CX357	34.5849	12.4974	132.179	0.831622	27.0794	70.7246	73.1876	20.5271	7.66661	2.94399	0.38234
1990	B150	CX358	34.816	12.2302	130.943	0.835452	26.5168	72.2192	74.3692	20.5464	7.66028	2.90748	0.392952
1991	B150	CX360	33.0041	10.9874	135.59	0.831667	27.3012	75.7719	84.6654	20.5581	7.6619	2.97251	0.0260456
1992	B150	CX361	34.4006	11.3501	130.009	0.845718	27.1788	71.9886	77.4239	20.2998	7.55922	3.00598	0.272413
1993	B150	CX362	33.2826	11.0038	121.233	0.84412	28.2776	71.051	74.3818	19.8643	7.847	3.01074	-0.101266
1994	B150	CX363	33.9141	11.4063	125.064	0.835427	27.6929	74.3483	77.9326	19.7103	7.79651	2.95569	0.115289
1995	B150	CX364	34.9564	12.5252	129.11	0.831991	26.9238	73.1802	76.6453	20.639	7.63343	2.96584	0.516828
1996	B150	CX366	32.3473	11.1874	116.06	0.837942	28.6092	73.4165	78.2236	20.7357	7.82495	3.003	-0.242342
1997	B150	CX369	34.2431	11.295	116.695	0.858558	29.1081	75.0441	81.3504	20.7151	7.78357	3.05389	0.407317
1998	B150	CX375	34.3869	11.6873	136.234	0.842615	27.1906	73.5123	76.92	20.7912	7.80393	2.93371	0.418031
[truncated: 42,638 more rows]
