# Supplementary material for: Hybrid breeding of rice via genomic selection
Source: Plant Biotechnol J. 2019 Jun 26;18(1):57–67. doi: 10.1111/pbi.13170 (PMC6920338; doi:10.1111/pbi.13170)
Supplement: Supplementary file 6 — Data S6 Relevant information of 3,000 rice varieties of the 3K rice genome project. [file PBI-18-57-s001.xlsx]

## Sheet: Data S6
Supplementary Data S6.The information of 3,000 rice varities
Number	ID	Name	Other name	Original country	Variety Group
1	B001	黑标	Heibiao	China	Temperate japonica
2	B002	三穗锦	Sansuijin	China	Temperate japonica
3	B003	早生白	Zaoshengbai	China	Temperate japonica
4	B004	秋光 藤系104号	Qiuguangtengxi 104	Japan	Temperate japonica
5	B005	晚实	Wanshi	Japan	Temperate japonica
6	B006	伊空	Yikong	Vietnam	Indica
7	B007	田旱稻	Tianhandao	Vietnam	Indica
8	B008	八香	Baxiang	Vietnam	Temperate japonica
9	B009	越南早稻	Vietnam Zaodao	Vietnam	Indica
10	B010	马来红	Malaihong	Malaysia	Indica
11	B011	CO 22		India	Indica
12	B012	2037(Rajahamsal)		India	Indica
13	B013	斯里兰卡1号	Sri Lanka 1	Sri lanka	Indica
14	B014	乌兹罗斯215	Wuziluosi 215	Soviet Union	japonica
15	B015	卡哈姆	Kahamu	Romania	Indica
16	B016	奥米尔特168	Aomierte 168	Hungary	Temperate japonica
17	B017	阿尔季托	Aerjituo	Bulgaria	Temperate japonica
18	B018	美国黄壳稻	American Huangkedao	United States	Tropical japonica
19	B019	布雷达A-75	Buleida A-75	Mexico	Indica
20	B020	几内亚稻	Jineiyadao	Guinea	Intermediate type
21	B021	Seln 244A6-20		Australia	Indica
22	B023	高丽秋	Gaoliqiu	North Korea	Temperate japonica
23	B024	暹罗斯赤	Xianluosichi	Thailand	Indica
24	B025	Djanda Mandja		Indonesia	Tropical japonica
25	B026	Padi Ladang Ase Polo Komek		Indonesia	Indica
26	B027	C 894-21		Phillipines	Indica
27	B028	IR 10179-23-1-3		Phillipines	Indica
28	B029	Dumai		India	Indica
29	B030	Jaibattey		India	Indica
30	B031	Ngatsin		India	Indica
31	B032	Rohini		India	Indica
32	B033	BW 293-2		Sri lanka	Indica
33	B034	阿尔巴尼亚种	Albania Rice	Albania	Temperate japonica
34	B035	美国稻	American Rice	United States	Indica
35	B036	Jijucas Claro		Brazil	Temperate japonica
36	B037	Nanoay P.A		Argentina	japonica
37	B038	Nabated A Smar		Egypt	Temperate japonica
38	B039	IRAT 10		Ivory Coast	Intermediate type
39	B040	K 24		Uganda	Indica
40	B043	YR 83-23-11		Australia	Tropical japonica
41	B044	三田 糯	Santiannuo	Japan	Indica
42	B045	宫城香	Gongchengxiang	Japan	Temperate japonica
43	B046	秋田小町	Qiutianxiaoting	Japan	Temperate japonica
44	B047	珍富 8	Zhenfu 8	Japan	Intermediate type
45	B048	CISOKAN		Indonesia	Indica
46	B049	杂草稻13	Zacaodao 13	Nepal	Aus
47	B051	GZ 1368-5-4		Egypt	Indica
48	B052	J34		Madagascar	Indica
49	B053	80A97YR303-304-1-3		Australia	Tropical japonica
50	B054	80050YR72136-43		Australia	Tropical japonica
51	B055	YR196		Australia	japonica
52	B056	铁秆乌	Tieganwu	China	Temperate japonica
53	B057	秀水115	Xiushui 115	China	Temperate japonica
54	B058	二九南1号	Erjiunan 1	China	Indica
55	B059	南京11号	Nanjing 11	China	Indica
56	B060	矮脚南特	Aijiaonante	China	Indica
57	B061	广陆矮4号	Guangluai 4	China	Indica
58	B062	南特号	Nantehao	China	Indica
59	B063	桂朝2号	Guizhao 2	China	Indica
60	B064	湘早籼7号	Xiangzaoxian 7	China	Indica
61	B065	黄丝桂占	Huangsiguizhan	China	Indica
62	B066	光壳香糯	Guangkexiangnuo	China	Temperate japonica
63	B067	抚宁紫皮粳子	Funingzipigengzi	China	Indica
64	B068	高阳淀稻大红芒	Gaoyangdiandao dahongmang	China	Temperate japonica
65	B069	丹东陆稻	Dandongludao	China	Temperate japonica
66	B070	老光头83	Laoguangtou 83	China	Temperate japonica
67	B071	木樨球	Muxiqiu	China	Temperate japonica
68	B072	秋前白	Qiuqianbai	China	Indica
69	B073	金溪白	Jinxibai2	China	Indica
70	B074	台山糯	Taishannuo	China	Indica
71	B075	金包银	Jinbaoyin	China	Indica
72	B076	闽北晚籼	Minbeiwanxian	China	Indica
73	B077	一支香	Yizhixiang	China	Temperate japonica
74	B079	饿死牛	Esiniu	China	Indica
75	B081	黑督 4	Heidu 4	China	Indica
76	B082	七月籼	Qiyuexian	China	Indica
77	B083	洞庭晚籼	Dongtingwanxian	China	Indica
78	B084	霸王鞭1	Bawangbian 1	China	Intermediate type
79	B085	须谷糯	Xugunuo	China	Indica
80	B086	木瓜糯	Muguanuo	China	Intermediate type
81	B087	中农 4号	Zhongnong 4	China	Indica
82	B088	三**七十箩	San**Qishiluo	China	Indica
83	B089	齐头白谷	Qitoubaigu3	China	Indica
84	B090	紫米	Zimi	China	Indica
85	B091	小红谷	Xiaohonggu	China	Indica
86	B092	公居73	Gongju 73	China	Indica
87	B093	齐头谷	Qitougu	China	Indica
88	B094	紫糯	Zinuo	China	Indica
89	B095	魔王谷内杂	Mowangguneiza	China	Indica
90	B096	金枝糯	Jinzhinuo4	China	Indica
91	B097	鸡血糯	Jiienuo	China	Indica
92	B100	红壳折糯	Hongkezhenuo	China	Temperate japonica
93	B101	阳壳糯	Yangkenuo	China	japonica
94	B102	麻谷子	Maguzi	China	Temperate japonica
95	B103	老红稻	Laohongdao	China	Temperate japonica
96	B104	加巴拉	Jiabala	India	Indica
97	B105	包选21号	Baoxuan 21	China	Indica
98	B106	文香糯	Wenxiangnuo	China	Indica
99	B107	大弯糯	Dawannuo	China	Indica
100	B108	香谷	Xianggu	China	Indica
101	B109	冷水谷2	Lengshuigu 2	China	Temperate japonica
102	B110	黄皮糯	Huangpinuo	China	Temperate japonica
103	B111	紫芒飞蛾	Zimangfeie	China	Temperate japonica
104	B112	柳沙1号	Liusha 1	China	Indica
105	B113	郴晚3号	Chenwan 3	China	Indica
106	B114	成都矮3号	Chengduai 3	China	Indica
107	B115	矮麻抗	Aimakang	China	Indica
108	B116	蜀丰101	Shufeng 101	China	Indica
109	B117	立新粳	Lixingeng	China	Temperate japonica
110	B118	二钢矮	Ergangai	China	Indica
111	B119	广陆矮15-1	Guangluai 15-	China	Indica
112	B120	红晚1号	Hongwan 1	China	Indica
113	B121	泸科3号	Luke 3	China	Indica
114	B122	辽粳287	Liaogeng 287	China	Temperate japonica
115	B123	早熟香黑米	Zaoshuxiangheimi	China	Indica
116	B124	粳87-304	Geng 87-304	China	Intermediate type
117	B125	湘晚籼3号	Xiangwanxian 3	China	Indica
118	B126	早籼240	Zaoxian 240	China	Indica
119	B127	当育5号	Dangyu 5	China	Indica
120	B128	四倍体朝6	Sibeitizhao 6	China	Indica
121	B129	红矮糯	Hongainuo	China	Indica
122	B130	万利籼	Wanlixian	China	Indica
123	B131	矮仔占	Aizizhan	China	Indica
124	B132	小白米	Xiaobaimi	China	Indica
125	B133	盐水赤	Yanshuichi	China	Indica
126	B134	西什15	Xishi 15	China	Tropical japonica
127	B135	红粳旱谷	Honggenghangu3	China	Indica
128	B136	鱼眼糯	Yuyannuo	China	Temperate japonica
129	B137	80B		Phillipines	Indica
130	B138	古154	Gu 154	China	Indica
131	B139	IR 661-1		China	Indica
132	B140	培C122	Pei C122	China	Indica
133	B141	粳7623	Geng 7623	China	Intermediate type
134	B142	宁恢21	Ninghui 21	China	Intermediate type
135	B143	76--1		China	japonica
136	B144	湖恢628	Huhui 628	China	japonica
137	B145	特青选恢	Teqingxuanhui	China	Indica
138	B146	JWR 221		China	Indica
139	B147	白壳旱禾	Baikehanhe	China	Indica
140	B148	冷水糯	Lengshuinuo	China	Temperate japonica
141	B149	毫香	Haoxiang	China	Indica
142	B150	L 301B		China	Indica
143	B151	金南特43B	Jinnante 43B	China	Indica
144	B152	早熟农虎6	Zaoshunonghu 6	China	Intermediate type
145	B153	青四矮16B	Qingsiai 16B	China	Indica
146	B154	黎明B	Liming B	China	Temperate japonica
147	B155	包协-7B	Baoxie -7B	China	Indica
148	B156	G珍汕97B	G Zhenshan 97B	China	Indica
149	B157	88B		China	Indica
150	B158	台中65号/台中HR539	Taizhong 65/taizhongHR539	China	Intermediate type
151	B159	台中在来1号/台中65	Taizhongzailai 1/taizhong65	China	Indica
152	B160	水原300粒	Shuiyuan 300Li	China	Temperate japonica
153	B161	叶里藏花	Yelicanghua	China	Temperate japonica
154	B162	百歌稻	Baigedao	China	Temperate japonica
155	B163	六十早	Liushizao	China	Indica
156	B164	清可	Qingke	China	Aus
157	B165	毫荒腊	Haohuangla	China	Indica
158	B166	江花稻	Jianghuadao	North Korea	Temperate japonica
159	B167	清津早生	Qingjinzaosheng	North Korea	Temperate japonica
160	B168	竹原	Zhuyuan	Japan	Temperate japonica
161	B169	矮陆羽	Ailuyu	Japan	Temperate japonica
162	B170	红色 90	Hongse 90	Russia	Temperate japonica
163	B171	临果	Linguo	Italy	Temperate japonica
164	B173	Tjantajan		Indonesia	Intermediate type
165	B176	BRC 25-146-2-1		Bangladesh	Indica
166	B179	克罗多B	Keluoduo B	France	Temperate japonica
167	B180	P1790-5-1M-4-5M-1B-3M-B		Columbia	Indica
168	B181	71011		Australia	Indica
169	B182	赤毛	Chimao	Japan	Temperate japonica
170	B183	清 糯 キョハタモチ	Qingnuo Kyohatamochi	Japan	Temperate japonica
171	B184	CHANH 148		Vietnam	Indica
172	B185	SLK 2-18-2		Laos	Indica
173	B187	RP 1570-44-1		India	Indica
174	B188	IRAT 36		Ivory Coast	Tropical japonica
175	B189	IRAT 669		Ivory Coast	Tropical japonica
176	B190	ITA 221		Nigeria	Tropical japonica
177	B191	80A60YR71009-1-5		Australia	Tropical japonica
178	B192	R42		Phillipines	Intermediate type
179	B193	C.MEDIO 7		Cuba	Indica
180	B194	ECIA 179-S13		Cuba	Indica
181	B195	PMS 10B		India	Indica
182	B196	台东陆稻	Taidongludao	China	japonica
183	B197	台中籼选2	Taizhongxianxuan 2	China	Indica
184	B198	解放籼	Jiefangxian	China	Indica
185	B199	红米三担	Hongmisandan	China	Temperate japonica
186	B200	金优1号	Jinyou 1	China	Indica
187	B201	成农水晶	Chengnongshuijing	China	Indica
188	B202	包协123B	Baoxie 123B	China	Indica
189	B203	秕五升	Biwusheng	China	Indica
190	B204	隆化毛葫	Longhuamaohu	China	Temperate japonica
191	B205	寸三粒	Cunsanli	China	Temperate japonica
192	B207	矮禾迟	Aihechi	China	Indica
193	B208	陆财号	Lucaihao	China	Indica
194	B210	南雄早油占	Nanxiongzaoyouzhan	China	Indica
195	B212	赤壳糯	Chikenuo	China	Temperate japonica
196	B213	柳叶粘	Liuyenian	China	Indica
197	B214	宣恩长坛青粘	Xuanenchangtanqingzhan	China	Indica
198	B215	红旗5号	Hongqi 5	China	Temperate japonica
199	B216	旱麻稻	Hanmadao4	China	Indica
200	B217	红谷	Honggu	China	Indica
201	B218	五子堆	Wuzidui	China	Temperate japonica
202	B219	毫莱	Haolai	China	Indica
203	B221	饭毫皮	Fanhaopi	China	Aus
204	B222	背子糯	Beizinuo	China	Indica
205	B223	寸谷糯	Cungunuo	China	Temperate japonica
206	B224	油粘	Younian	China	Indica
207	B225	贯推白禾1	Guantuibaihe 1	China	Temperate japonica
208	B226	黑芒稻	Heimangdao	China	Temperate japonica
209	B227	闷加高1	Menjiagao 1	China	Indica
210	B228	毫巴永1	Haobayong 1	China	Temperate japonica
211	B229	闷加丁2	Menjiading 2	China	Indica
212	B230	半节芒	Banjiemang2	China	Temperate japonica
213	B232	湘矮早10号	Xiangaizao 10hao	China	Indica
214	B233	湘晚籼1号	Xiangwanxian 1	China	Indica
215	B234	矮沱谷151	Aituogu 151	China	Indica
216	B235	中花8号	Zhonghua 8	China	Temperate japonica
217	B236	晋稻1号	Jindao 1	China	Temperate japonica
218	B238	墨米	Momi	China	Indica
219	B239	镇籼232	Zhendao 232	China	Indica
220	B240	郑稻5号	Zhengdao 5	China	Temperate japonica
221	B241	拉木加	Lamujia	China	Tropical japonica
222	B242	圭630	Gui 630	China	Indica
223	B243	湘恢91269	Huhui 91269	China	Aus
224	B244	香稻	Xiangdao	China	Indica
225	B245	山酒谷	Shanjiugu	China	Tropical japonica
226	B246	老造谷	Laozaogu	China	Indica
227	B247	金南特B	Jinnante B	China	Indica
228	B248	竹珍B	Zhuzhen B	China	Indica
229	B249	朝阳一号B	Chaoyangyihao B	China	Indica
230	B250	安农晚粳B	Annongwangeng B	China	Temperate japonica
231	B252	献改B	Xiangai B	China	Indica
232	B253	江农早1号B	Jiangnongzao 1 B	China	Indica
233	B254	京虎B	Jinghu3 B	China	Indica
234	B255	滇瑞409B	Dianrui 409B	China	Indica
235	B258	兴国	Xingguo	China	Temperate japonica
236	B259	雷火占	Leihuozhan	China	Indica
237	B260	麻麻谷	Mamagu	China	Indica
238	B261	梅花糯	Meihuanuo	China	Indica
239	B263	卫国	Weiguo	China	Temperate japonica
240	B264	三百粒	Sanbaili	China	Indica
241	B265	乌壳占	Wukezhan	China	Indica
242	B266	毫马克(K)	Haomake (K)	China	Tropical japonica
243	B267			China	Indica
244	B268	南高谷	Nangaogu	China	Indica
245	B269	越富	Yuefu	China	Temperate japonica
246	CX10	冈46B	Gang 46B	China	Indica
247	CX100	Palung 2		Nepal	Indica
248	CX101	Hei Mi Chan		Taiwan	Indica
249	CX102	Tek Si Chut		Taiwan	Indica
250	CX103	Rubio		Peru	Intermediate type
251	CX104	Sadri rice 1		Iran	Aromatic (basmati/sandri type
252	CX106	SAL BUI BAO		Vietnam	Tropical japonica
253	CX107	Tun Sart		Vietnam	Indica
254	CX108	Ziri		India	Aus
255	CX109	Dacca6		Phillipines	japonica
256	CX11	谷梅2号	Gumei 2	China	Intermediate type
257	CX110	UP15		Japan	Aromatic (basmati/sandri type
258	CX111	Giza14		Egypt	Tropical japonica
259	CX112	Ginga		Japan	Aromatic (basmati/sandri type
260	CX113	Biniapan			Tropical japonica
261	CX114	广陆矮4号	Guang Lu Ai 4	China	Indica
262	CX115	Yun hui 72		China	Indica
263	CX116	五大稻种	Wudadaozhong	North Korea	Temperate japonica
264	CX117	IR65600-27-1-2-2		Phillipines	Indica
265	CX118	爷驼崽	Yetuozai	China	Indica
266	CX119	P59279			Indica
267	CX12	华粳籼74	Huagengxian 74	China	Indica
268	CX120	TKM6		India	Indica
269	CX121	Guang122		China	Indica
270	CX122	Tai-Zhong-Xian 10		Taiwan	Indica
271	CX123	鱼鳅谷	Yu Qiu Gu	China	Indica
272	CX124	IR71466-75-3-B-1		Phillipines	Indica
273	CX125	CAOZHAO-2		China	Indica
274	CX126	IRBB60		Phillipines	Indica
275	CX128	Gajale		Nepal	Indica
276	CX129	MOLOK		Indonesia	japonica
277	CX13	R644		China	Indica
278	CX130	CHIPDA		India	Indica
279	CX131	ZALE		Myanmar	Indica
280	CX132	AP423		India	Tropical japonica
281	CX133	珍汕97	Zhengshan97	China	Indica
282	CX134	IRBB7		Phillipines	Indica
283	CX138	Qd_441		China	japonica
284	CX139	Amareles		Portugal	japonica
285	CX14	沈农 265	Chennong 265	China	Temperate japonica
286	CX140	Nipponbare		Japan	Temperate japonica
287	CX141	Padi Siam Kuning		Malaysia	Indica
288	CX142	Ai Yeh Lu		China	Temperate japonica
289	CX143	Khasar		Iran	Aromatic (basmati/sandri type
290	CX144	Hta7204			Indica
291	CX145	明恢63	Minghui 63	China	Indica
292	CX146	Co43		India	Indica
293	CX147	Seberang			Indica
294	CX148	Sri Raja		Malaysia	Indica
295	CX149	Karnal Local		India	Aromatic (basmati/sandri type
296	CX15	Y134		China	Indica
297	CX150	Chorofa		Phillipines	Indica
298	CX151	AZUCENA		Phillipines	Tropical japonica
299	CX152	Cisadane			Indica
300	CX153	Jalmagna		India	Indica
301	CX154	Khao Dawk Mali 105		Thailand	Indica
302	CX155	Madhukar		India	Indica
303	CX156	MR84		Malaysia	Indica
304	CX157	Ptb33		India	Indica
305	CX158	Shwe War Tun		Vietnam	Indica
306	CX16	Yuan jing 7		China	Temperate japonica
307	CX160	W1263		India	Indica
308	CX161	IR42		Phillipines	Indica
309	CX162	TN1		Taiwan	Indica
310	CX165	武育粳3号	Wuyugeng 3	China	Temperate japonica
311	CX17	粤香占	Yuexiangzhan	China	Indica
312	CX18	早籼 14	Zaoxian 14	China	Indica
313	CX182	SLG1		Japan	Indica
314	CX19	中413	Zhong 413	China	Indica
315	CX2	BR11		Bangladesh	Indica
316	CX20	紫恢 100	Zihui 100	China	Indica
317	CX205	IR69428-6-1-1-3-3		Phillipines	japonica
318	CX206	IR2061-522-6-9		Phillipines	Indica
319	CX207	高紫	Gaozi	China	Indica
320	CX21	Bg90-2		Sri Lanka	Indica
321	CX210	Qb_604		China	Indica
322	CX211	M3122		China	Temperate japonica
323	CX212	农垦58	Nongken 58	Japan	Temperate japonica
324	CX213	沈农89366	Chennong 89366	China	Temperate japonica
325	CX214	巴西糯稻	Brazil Nuodao	Brazil	Intermediate type
326	CX218	Type3		India	Indica
327	CX219	FL478		Phillipines	Indica
328	CX22	PR106		India	Indica
329	CX220	IRAT109		Brazil	Tropical japonica
330	CX221	中优早81	Zhongyouzao 81	China	Indica
331	CX225	IR77298-14-1-2		Phillipines	Indica
332	CX226	IR06G113		Phillipines	Indica
333	CX227	KASALATH		Japan	Indica
334	CX228	Bala		India	Indica
335	CX23	Rasi		Indonesia	Indica
336	CX230	IR64-IL		China	Indica
337	CX231	IR52561-UBN-1-1-2		Phillipines	Indica
338	CX232	IR55419-04		Phillipines	Indica
339	CX233	IR58821-23-1-3-1		Phillipines	Indica
340	CX234	IR62266-42-6-2		Phillipines	Intermediate type
341	CX235	NSIC RC9 (APO)		Phillipines	Indica
342	CX236	Vandana			Intermediate type
343	CX237	B6136-3-TB-0-1-5		Phillipines	Indica
344	CX238	BW311-9		Phillipines	Indica
345	CX24	TKM 9		India	Indica
346	CX240	Carijo		Brazil	Indica
347	CX241	IAC47		Phillipines	japonica
348	CX242	IR47686-4-4-B-1		Phillipines	Intermediate type
349	CX243	IR47686-6-2-1-1		Phillipines	japonica
350	CX247	IRAT144		Indonesia	Indica
351	CX248	KinandangPatong		Phillipines	Intermediate type
352	CX249	2004		China	Indica
353	CX25	Cisanggarung		Indonesia	Indica
354	CX250	829		China	Intermediate type
355	CX251	徐稻4号	Xudao 4	China	japonica
356	CX26	Amol3(Sana)		Iran	Intermediate type
357	CX262	IAC3		China	japonica
358	CX263	PADISENEMOK			Intermediate type
359	CX265	MONOLAYA		United States	Intermediate type
360	CX266	DINORADO		Phillipines	Tropical japonica
361	CX267	IET1444		India	Indica
362	CX268	ARROZVERMELHO		Phillipines	Indica
363	CX269	IAC165		Brazil	Tropical japonica
364	CX27	Khazar		Iran	Indica
365	CX270	台中本地1号	TAICHUNGNATIVE1	Taiwan	Indica
366	CX273	NONA BOKRA		India	Indica
367	CX274	IR26		Phillipines	Indica
368	CX275	IR34		Phillipines	Indica
369	CX276	IR8192-200-3-3-1-1		Phillipines	Indica
370	CX277	02428-IL		China	japonica
371	CX278	IR68		Phillipines	Indica
372	CX28	Gayabyeo		Korea	Intermediate type
373	CX280	Maravilha		Brazil	Intermediate type
374	CX281	IR68897B		Phillipines	Indica
375	CX282	丽江新团黑谷	Lijiangxintuanheigu	China	Intermediate type
376	CX284	旱502	Han 502	China	Intermediate type
377	CX285	农林糯	Nonglinnuo	China	japonica
378	CX286	C349		China	Intermediate type
379	CX287	C52		China	japonica
380	CX288	D11		China	Indica
381	CX29	Milyang23		North Korea	japonica
382	CX290	多57	Duo 57	China	Indica
383	CX291	D15		China	Indica
384	CX296	IR74		Phillipines	Indica
385	CX3	BR24		Bangladesh	Indica
386	CX30	MR185		Malaysia	Intermediate type
387	CX303	LX2007		China	Indica
388	CX304	陆引46	Luyin 46	China	Indica
389	CX305	ZH5		China	Intermediate type
390	CX306	蒙古稻	Mongolia Rice	China	Temperate japonica
391	CX307	HP121		China	Intermediate type
392	CX31	Hnankar		Myanmar	Indica
393	CX313	R106		China	Indica
394	CX314	117		China	Indica
395	CX315	紫稻	Zidao	North Korea	Temperate japonica
396	CX316	MR39		China	Indica
397	CX317	MR19		China	Intermediate type
398	CX318	黑河瑷珲	Heiheaihui	China	Indica
399	CX319	孟关大麻谷	Mengguandamagu	China	Indica
400	CX32	Manauthukha		Myanmar	japonica
401	CX328	包选21号	Baoxuan 21	China	Indica
402	CX329	津川一号	Jinchuanyihao	China	Temperate japonica
403	CX33	Shwe Thwe Yin Hyv		Myanmar	Intermediate type
404	CX330	越光	Yueguang	Japan	Intermediate type
405	CX34	Bg 300		Sri Lanka	Intermediate type
406	CX340	华564	Hua 564	China	Indica
407	CX341	华565	Hua 565	China	Indica
408	CX342	皖籼763	Wanxian 763	China	Intermediate type
409	CX343	皖籼77	Wanxian 77	China	Indica
410	CX344	合系41号	Hexi 41	China	Temperate japonica
411	CX345	云粳23号	Yungeng 23	China	Temperate japonica
412	CX346	SAGC－4		China	Indica
413	CX347	SAGC－7		China	Intermediate type
414	CX348	中华1号	Zhonghua 1	China	Indica
415	CX349	KCD1			Indica
416	CX35	Bg 94-1		Sri Lanka	Indica
417	CX350	武育粳20号	Wuyugeng 20	China	Temperate japonica
418	CX351	053A-3		China	japonica
419	CX352	BD007		China	Intermediate type
420	CX353	CAU1		China	japonica
421	CX354	CAU2		China	Temperate japonica
422	CX355	云陆102	Yunlu 102	China	japonica
423	CX356	盐稻8号	Yandao 8	China	Temperate japonica
424	CX357	PSBRC80		Phillipines	Indica
425	CX358	PSBRC82		Phillipines	Indica
426	CX359	云陆103	Yunlu 103	China	Tropical japonica
427	CX360	Y075			Indica
428	CX361	G341			Indica
429	CX362	YZX1			Indica
430	CX363	YZX2			Indica
431	CX364	42686			Indica
432	CX365	紧凑株型材料	Compact Plant Type Material	China	Intermediate type
433	CX366	赣晚籼37号（926）	Ganwanxian 37（926）	China	Indica
434	CX367	豪格劳	Haogelao	China	Intermediate type
435	CX368	N22		India	Aus
436	CX369	IRBB62		Phillipines	Indica
437	CX37	OM997		Vietnam	Aus
438	CX370	成恢727	Chenghui 727	China	Intermediate type
439	CX371	NERICA 1		Africa	japonica
440	CX372	NERICA 2		Africa	Intermediate type
441	CX373	NERICA 8		Africa	Tropical japonica
442	CX374	NERICA 9		Africa	Tropical japonica
443	CX375	NERICA-L-1		Africa	Indica
444	CX376	NERICA-L-20		Africa	Indica
445	CX377	NERICA-L-27		Africa	Indica
446	CX378	沪旱15	Huhan 15	China	Indica
447	CX379	Nionoka		Mali	Indica
448	CX380	盐稻9号	Yandao 9	China	Temperate japonica
449	CX381	Adny 11			Indica
450	CX382	Kogomg 1-1			Indica
451	CX383	红杂	Hongza	China	Temperate japonica
452	CX384	丰杂	Fengza	China	japonica
453	CX385	NPT-100		China	Intermediate type
454	CX386	NPT-114		China	Indica
455	CX387	1088			Indica
456	CX388	KR200		Thailand	Indica
457	CX389	津原85	Jinyuan 85	China	japonica
458	CX390	月亮谷	Yuelianggu	China	Indica
459	CX391	YJ30		China	Temperate japonica
460	CX392	SARD			Indica
461	CX393	黄丝占	Huangsizhan	China	Indica
462	CX394	茉莉占选	Molizhanxuan	China	Indica
463	CX395	YSBR1		China	Indica
464	CX396	关东194（软米）	Guandong 194（Soft Rice）	Japan	Temperate japonica
465	CX397	南粳46（软米）	Nangeng 46（Soft Rice）	China	Temperate japonica
466	CX399	Matatag2		Phillipines	Indica
467	CX4	93072		China	Intermediate type
468	CX400	Tog5674		Africa	Intermediate type
469	CX401	Tog7291		Africa	Intermediate type
470	CX402	Tog6542		Africa	Intermediate type
471	CX403	IR64a		Phillipines	Indica
472	CX42	IR68552-55-3-2		Phillipines	Indica
473	CX43	IR66897B		Phillipines	Indica
474	CX431	多系1号	Duoxi 1	China	Intermediate type
475	CX44	IR58025B		Phillipines	Indica
476	CX45	Dhan4		India	Intermediate type
477	CX46	Pusa(Basmati 1)		India	Intermediate type
478	CX47	滇粳	Diangeng	China	Temperate japonica
479	CX48	PT60		China	Intermediate type
480	CX49	NAN-29-2		China	Intermediate type
481	CX5	108S		China	Indica
482	CX50	Ai Zi DAO		China	Indica
483	CX51	Babaomi		China	Indica
484	CX52	滇囤502	Diandun 502	China	Indica
485	CX53	江西丝苗	Jiangxisimiao	China	Indica
486	CX534	通粘1号	Tongnian 1	China	Temperate japonica
487	CX54	临沂塘稻	Linyitangdao	China	Indica
488	CX542	RR2-6		China	Indica
489	CX548	中鉴100	Zhongjian 100	China	Indica
490	CX55	彭山铁杆占	Pengshantieganzhan	China	Indica
491	CX56	云光8号	Yunguang 8	China	Temperate japonica
492	CX57	中超123	Zhongchao 123	China	Intermediate type
493	CX58	Giza159		Egypt	Temperate japonica
494	CX59	Milagrosa, Zawa Banday		Phillipines	japonica
495	CX6	C418		China	Intermediate type
496	CX60	Basmati		India	Indica
497	CX61	Bhavani		India	Indica
498	CX63	Jhona 349		India	Intermediate type
499	CX64	IRAT 352		Phillipines	Indica
500	CX65	Domsiah		Iran	japonica
501	CX66	Tarom molaii		Iran	Intermediate type
502	CX67	Binam		Iran	japonica
503	CX68	MR106		Malaysia	Indica
504	CX69	MR167		Malaysia	Indica
505	CX70	MR77(Seberang )		Malaysia	Indica
506	CX71	Innmayebaw		Malaysia	Indica
507	CX72	Basmati 385		Pakistan	Intermediate type
508	CX73	IR6		Phillipines	Indica
509	CX74	JP-5		Pakistan	Intermediate type
510	CX75	At354		Sri Lanka	Indica
511	CX76	BG304		Sri Lanka	Indica
512	CX77	Lemont		United States	Tropical japonica
513	CX78	M401		United States	Temperate japonica
514	CX79	Cs94		Vietnam	Indica
515	CX8	成恢448	Chenghui 448	China	Indica
516	CX80	OM1706		Vietnam	Indica
517	CX82	X21		Vietnam	Indica
518	CX83	X22		Vietnam	Indica
519	CX84	X23		Vietnam	Indica
520	CX85	C71		Vietnam	Indica
521	CX86	C70		Vietnam	Indica
522	CX87	Q5		Vietnam	Indica
523	CX88	缓阳粘	Huanyangnian	China	Indica
524	CX89	M202		United States	Intermediate type
525	CX9	丰矮占	Fengaizhan	China	Indica
526	CX90	Chhomromg		Nepal	Indica
527	CX91	Govind		india	Indica
528	CX92	UPR 191-66		india	Indica
529	CX93	TGMS29		india	Indica
530	CX94	Swarna		india	Indica
531	CX96	Ajaya		india	Indica
532	CX97	Budda		india	Indica
533	CX98	Doddabyranella		india	Indica
534	CX99	Doddi		india	Indica
535	IRIS 313-11482	BONGEZA		BANGLADESH	Aus/boro
536	IRIS 313-11481	BINNAFUL		BANGLADESH	Aus/boro
537	IRIS 313-11483	BOTESHSHORE		BANGLADESH	Aus/boro
538	IRIS 313-11048	AUS 171		BANGLADESH	Aus/boro
539	IRIS 313-11049	AUS 219		BANGLADESH	Aus/boro
540	IRIS 313-11050	AUS 233		BANGLADESH	Aus/boro
541	IRIS 313-11051	AUS 242		BANGLADESH	Aus/boro
542	IRIS 313-11052	AUS 278		BANGLADESH	Aus/boro
543	IRIS 313-11053	AUS 282		BANGLADESH	Aus/boro
544	IRIS 313-11054	AUS 295		BANGLADESH	Aus/boro
545	IRIS 313-11055	AUS 299		BANGLADESH	Aus/boro
546	IRIS 313-11056	AUS 301		BANGLADESH	Aus/boro
547	IRIS 313-11057	AUS 308		BANGLADESH	Aus/boro
548	IRIS 313-11058	AUS 329		BANGLADESH	Aus/boro
549	IRIS 313-11059	AUS 344		BANGLADESH	Aus/boro
550	IRIS 313-11060	AUS 359		BANGLADESH	Aus/boro
551	IRIS 313-8641	AUS 439		BANGLADESH	Aus/boro
552	IRIS 313-11061	AUS 449		BANGLADESH	Aus/boro
553	IRIS 313-11047	AUS 84		BANGLADESH	Aus/boro
554	IRIS 313-8963	BATHURI		BANGLADESH	Aus/boro
555	IRIS 313-11123	BAZAIL 975		BANGLADESH	Aus/boro
556	IRIS 313-11124	BAZAIL 980		BANGLADESH	Aus/boro
557	IRIS 313-8321	BHADOIA 303		BANGLADESH	Aus/boro
558	IRIS 313-11064	BORO 275		BANGLADESH	Aus/boro
559	IRIS 313-11065	BORO 394		BANGLADESH	Aus/boro
560	IRIS 313-11013	BOTESWAR 2		BANGLADESH	Aus/boro
561	IRIS 313-11014	CHAKILA		BANGLADESH	Aus/boro
562	IRIS 313-9368	CHANDARHAT		BANGLADESH	Aus/boro
563	IRIS 313-9422	CHUNGUR BALI		BANGLADESH	Aus/boro
564	IRIS 313-10587	DB3		BANGLADESH	Aus/boro
565	IRIS 313-10598	DD126		BANGLADESH	Aus/boro
566	IRIS 313-11154	DHARIAL		BANGLADESH	Aus/boro
567	IRIS 313-10594	DJ29		BANGLADESH	Aus/boro
568	IRIS 313-10593	DJ47		BANGLADESH	Aus/boro
569	IRIS 313-10592	DJ69		BANGLADESH	Aus/boro
570	IRIS 313-10595	DL 5		BANGLADESH	Aus/boro
571	IRIS 313-10602	DM49		BANGLADESH	Aus/boro
572	IRIS 313-10606	DV110		BANGLADESH	Aus/boro
573	IRIS 313-10604	DV2		BANGLADESH	Aus/boro
574	IRIS 313-10605	DV86		BANGLADESH	Aus/boro
575	IRIS 313-11015	HANPA		BANGLADESH	Aus/boro
576	IRIS 313-12141	HATEA		BANGLADESH	Aus/boro
577	IRIS 313-11112	HIJOL DIGA		BANGLADESH	Aus/boro
578	IRIS 313-8721	HOLOI BASH(SOLOI BASH)		BANGLADESH	Aus/boro
579	IRIS 313-8410	JABOR SAIL		BANGLADESH	Aus/boro
580	IRIS 313-8252	JAGLI BORO		BANGLADESH	Aus/boro
581	IRIS 313-11322	JASURE AUS		BANGLADESH	Aus/boro
582	IRIS 313-11323	JHORA		BANGLADESH	Aus/boro
583	IRIS 313-10981	JHUL DIGA		BANGLADESH	Aus/boro
584	IRIS 313-11016	KACHILON		BANGLADESH	Aus/boro
585	IRIS 313-11324	KALABOKRI		BANGLADESH	Aus/boro
586	IRIS 313-9626	KALIA		BANGLADESH	Aus/boro
587	IRIS 313-11067	KALIBORO 600		BANGLADESH	Aus/boro
588	IRIS 313-10963	KATAKCHIKON		BANGLADESH	Aus/boro
589	IRIS 313-11216	KHAMA 1183		BANGLADESH	Aus/boro
590	IRIS 313-11116	KORTIK KAIKA		BANGLADESH	Aus/boro
591	IRIS 313-8283	KOYRA		BANGLADESH	Aus/boro
592	IRIS 313-10976	LAKHSMI DIGHA		BANGLADESH	Aus/boro
593	IRIS 313-12055	LAL MOTI		BANGLADESH	Aus/boro
594	IRIS 313-8789	LALSAITA		BANGLADESH	Aus/boro
595	IRIS 313-12002	LARA BORO		BANGLADESH	Aus/boro
596	IRIS 313-9661	LENJA MURALI		BANGLADESH	Aus/boro
597	IRIS 313-11017	LOROI		BANGLADESH	Aus/boro
598	IRIS 313-11018	MADISA		BANGLADESH	Aus/boro
599	IRIS 313-11213	NARIKEL BADI		BANGLADESH	Aus/boro
600	IRIS 313-11163	NATEL BORO		BANGLADESH	Aus/boro
601	IRIS 313-10930	PANKHIRAJ		BANGLADESH	Aus/boro
602	IRIS 313-11019	PORANG		BANGLADESH	Aus/boro
603	IRIS 313-11982	PORASHI		BANGLADESH	Aus/boro
604	IRIS 313-9108	RAYADA		BANGLADESH	Aus/boro
605	IRIS 313-10964	SADUMONI		BANGLADESH	Aus/boro
606	IRIS 313-11111	SAITA		BANGLADESH	Aus/boro
607	IRIS 313-11214	SHITTA AMAN		BANGLADESH	Aus/boro
608	IRIS 313-10965	TILOKCHAN(SONABETHI)		BANGLADESH	Aus/boro
609	IRIS 313-10603	UCP122		BANGLADESH	Aus/boro
610	IRIS 313-10600	UCP41		BANGLADESH	Aus/boro
611	IRIS 313-11210	ZARBASAIL		BANGLADESH	Aus/boro
612	IRIS 313-10979	BORA DIGA		BANGLADESH	Aus/boro
613	IRIS 313-10987	SUNGA WALA		BANGLADESH	Aus/boro
614	IRIS 313-11063	BORO 70-2		BANGLADESH	Aus/boro
615	IRIS 313-11661	91-382		BHUTAN	Aus/boro
616	IRIS 313-10969	INDIA DULAR(NO. ORDEM 7)		BRAZIL	Aus/boro
617	IRIS 313-8125	PLOVDIV 22		Bulgaria	Aus/boro
618	IRIS 313-8380	SAN CHIAO TSWEN		CHINA	Aus/boro
619	IRIS 313-10164	HAN NUO		CHINA	Aus/boro
620	IRIS 313-11808	R 762		COLOMBIA	Aus/boro
621	IRIS 313-8218	SAKHA 103		Egypt	Aus/boro
622	IRIS 313-11615	MANARE(PHOM)		GUINEA	Aus/boro
623	IRIS 313-8498	ARC 7091		INDIA	Aus/boro
624	IRIS 313-9516	NCS840		INDIA	Aus/boro
625	IRIS 313-9641	BEGUM		INDIA	Aus/boro
626	IRIS 313-11455	CIPPI		INDIA	Aus/boro
627	IRIS 313-11480	PR106		INDIA	Aus/boro
628	IRIS 313-11491	BIR BAHADUR		INDIA	Aus/boro
629	IRIS 313-11451	KALISAL		INDIA	Aus/boro
630	IRIS 313-11449	KODIA PHUL		INDIA	Aus/boro
631	IRIS 313-11600	KOTODESHI		INDIA	Aus/boro
632	IRIS 313-11603	PANDRI PAREWA		INDIA	Aus/boro
633	IRIS 313-11616	UPRH31		INDIA	Aus/boro
634	IRIS 313-11456	KOLAMBA		INDIA	Aus/boro
635	IRIS 313-11454	BARI SUTAR		INDIA	Aus/boro
636	IRIS 313-9351	PARA NELLU		INDIA	Aus/boro
637	IRIS 313-11619	UPRH166		INDIA	Aus/boro
638	IRIS 313-11476	KALIPINCH		INDIA	Aus/boro
639	IRIS 313-11597	BHATA PYAGI		INDIA	Aus/boro
640	IRIS 313-11618	UPRH58		INDIA	Aus/boro
641	IRIS 313-11617	UPRH33		INDIA	Aus/boro
642	IRIS 313-11602	MALCHI		INDIA	Aus/boro
643	IRIS 313-11461	VAIKATHARYAN		INDIA	Aus/boro
644	IRIS 313-11453	ZINYA KOLAMBA		INDIA	Aus/boro
645	IRIS 313-9137	ARC 10100		INDIA	Aus/boro
646	IRIS 313-10854	ARC 10145		INDIA	Aus/boro
647	IRIS 313-10673	ARC 10843		INDIA	Aus/boro
648	IRIS 313-10861	ARC 11276		INDIA	Aus/boro
649	IRIS 313-10869	ARC 11751		INDIA	Aus/boro
650	IRIS 313-10871	ARC 11777		INDIA	Aus/boro
651	IRIS 313-10873	ARC 11822		INDIA	Aus/boro
652	IRIS 313-8554	ARC 11959		INDIA	Aus/boro
653	IRIS 313-10875	ARC 12021		INDIA	Aus/boro
654	IRIS 313-10876	ARC 12067		INDIA	Aus/boro
655	IRIS 313-10877	ARC 12079		INDIA	Aus/boro
656	IRIS 313-10878	ARC 12101		INDIA	Aus/boro
657	IRIS 313-10879	ARC 12124		INDIA	Aus/boro
658	IRIS 313-10882	ARC 12433		INDIA	Aus/boro
659	IRIS 313-10891	ARC 12867		INDIA	Aus/boro
660	IRIS 313-10892	ARC 12920		INDIA	Aus/boro
661	IRIS 313-10894	ARC 13204		INDIA	Aus/boro
662	IRIS 313-10896	ARC 13276		INDIA	Aus/boro
663	IRIS 313-11298	ARC 13544		INDIA	Aus/boro
664	IRIS 313-11265	ARC 14150		INDIA	Aus/boro
665	IRIS 313-11272	ARC 14756		INDIA	Aus/boro
666	IRIS 313-11274	ARC 14901		INDIA	Aus/boro
667	IRIS 313-11277	ARC 15129		INDIA	Aus/boro
668	IRIS 313-10845	ARC 5756		INDIA	Aus/boro
669	IRIS 313-10849	ARC 7001		INDIA	Aus/boro
670	IRIS 313-10852	ARC 7336		INDIA	Aus/boro
671	IRIS 313-11291	ARC 7425		INDIA	Aus/boro
672	IRIS 313-11348	AUS PADDY(RED)		INDIA	Aus/boro
673	IRIS 313-11164	BAK TULSI		INDIA	Aus/boro
674	IRIS 313-11165	BENA JHUPI		INDIA	Aus/boro
675	IRIS 313-11166	BHUT MURI		INDIA	Aus/boro
676	IRIS 313-11917	BUTNAPAR		INDIA	Aus/boro
677	IRIS 313-11353	CHILE BORO		INDIA	Aus/boro
678	IRIS 313-10534	D 204-1		INDIA	Aus/boro
679	IRIS 313-9610	DANGAR		INDIA	Aus/boro
680	IRIS 313-10543	DODGUI		INDIA	Aus/boro
681	IRIS 313-9629	JC157		INDIA	Aus/boro
682	IRIS 313-11168	KADA CHOPA		INDIA	Aus/boro
683	IRIS 313-11169	KANAI BASHI		INDIA	Aus/boro
684	IRIS 313-11963	KARANGI		INDIA	Aus/boro
685	IRIS 313-11170	LAL TAURA		INDIA	Aus/boro
686	IRIS 313-11171	M 142		INDIA	Aus/boro
687	IRIS 313-11232	R 146		INDIA	Aus/boro
688	IRIS 313-11172	RANI BHOG		INDIA	Aus/boro
689	IRIS 313-11243	RATNAGIRI 45-2		INDIA	Aus/boro
690	IRIS 313-11173	SADA AUS		INDIA	Aus/boro
691	IRIS 313-11371	SATHI		INDIA	Aus/boro
692	IRIS 313-8771	SIMUL KHURI		INDIA	Aus/boro
693	IRIS 313-11174	SLO 19		INDIA	Aus/boro
694	IRIS 313-11175	SONA AUS		INDIA	Aus/boro
695	IRIS 313-10608	T 21		INDIA	Aus/boro
696	IRIS 313-11374	W 398		INDIA	Aus/boro
697	IRIS 313-8812	RELLY		INDONESIA	Aus/boro
698	IRIS 313-9937	ROCCA		ITALY	Aus/boro
699	IRIS 313-11765	P 335		LIBERIA	Aus/boro
700	IRIS 313-11628	KARISHNABELI		NEPAL	Aus/boro
701	IRIS 313-10734	DEVARASI		NEPAL	Aus/boro
702	IRIS 313-10737	GHAIYA		NEPAL	Aus/boro
703	IRIS 313-10925	KAMULI		NEPAL	Aus/boro
704	IRIS 313-10735	LAL SAR		NEPAL	Aus/boro
705	IRIS 313-12139	MANSARA DHAN		NEPAL	Aus/boro
706	IRIS 313-10736	RERM BILASH		NEPAL	Aus/boro
707	IRIS 313-12183	SETYA		NEPAL	Aus/boro
708	IRIS 313-10623	SIDALI		NEPAL	Aus/boro
709	IRIS 313-10927	SUGA PANKHA		NEPAL	Aus/boro
710	IRIS 313-12065	YERI BUTUKA		NIGERIA	Aus/boro
711	IRIS 313-9449	JAMBALI		PAKISTAN	Aus/boro
712	IRIS 313-11037	421		PAKISTAN	Aus/boro
713	IRIS 313-11020	BAMLA SUFFAID 320		PAKISTAN	Aus/boro
714	IRIS 313-11024	BEGMI 135		PAKISTAN	Aus/boro
715	IRIS 313-11025	DHAN 263		PAKISTAN	Aus/boro
716	IRIS 313-11027	JHONA 101		PAKISTAN	Aus/boro
717	IRIS 313-11888	KANGRI		PAKISTAN	Aus/boro
718	IRIS 313-8398	KHARSU 80		PAKISTAN	Aus/boro
719	IRIS 313-11028	MOTIA		PAKISTAN	Aus/boro
720	IRIS 313-11029	MUSHKAN 340 A		PAKISTAN	Aus/boro
721	IRIS 313-11031	NAWAN SATHRA BAGAR 344		PAKISTAN	Aus/boro
722	IRIS 313-10549	RATUA 81		PAKISTAN	Aus/boro
723	IRIS 313-11034	SANTHI 206		PAKISTAN	Aus/boro
724	IRIS 313-8390	SUFAID 246		PAKISTAN	Aus/boro
725	IRIS 313-9283	TAK SUFAID		PAKISTAN	Aus/boro
726	IRIS 313-8655	TAK		PAKISTAN	Aus/boro
727	IRIS 313-11035	ZIRA SHAHI		PAKISTAN	Aus/boro
728	IRIS 313-11473	KINTOMAN(TOD-DOY)		PHILIPPINES	Aus/boro
729	IRIS 313-11736	MALAGKIT(PINELIPE)		PHILIPPINES	Aus/boro
730	IRIS 313-11556	TUBMAN		SIERRA LEONE	Aus/boro
731	IRIS 313-9949	PANNITHI		SRI LANKA	Aus/boro
732	IRIS 313-11741	HERATH BANDA		SRI LANKA	Aus/boro
733	IRIS 313-10718	KARUTHA SEENATI		SRI LANKA	Aus/boro
734	IRIS 313-8342	KURULU WEE(WHITE)		SRI LANKA	Aus/boro
735	IRIS 313-9636	PODI HEENATI		SRI LANKA	Aus/boro
736	IRIS 313-11191	RANRUWAN		SRI LANKA	Aus/boro
737	IRIS 313-9758	I-KUNG-PAO		TAIWAN	Aus/boro
738	IRIS 313-11711	RAI MAHK MEUANG		THAILAND	Aus/boro
739	IRIS 313-11635	GAM PERNG		THAILAND	Aus/boro
740	IRIS 313-11594	CHAN THANH HOA		VIETNAM	Aus/boro
741	IRIS 313-11413	KALAR KAR			Aus/boro
742	IRIS 313-10545	KARIA			Aus/boro
743	IRIS 313-9170	TK-DEEP STRAW 34-786		BANGLADESH	Basmati/sadri
744	IRIS 313-9682	TK-RED 35-799		BANGLADESH	Basmati/sadri
745	IRIS 313-11218	BADSHABHOG 4-60		BANGLADESH	Basmati/sadri
746	IRIS 313-11062	BEGUNBICHI 33		BANGLADESH	Basmati/sadri
747	IRIS 313-11066	GASMAL 339		BANGLADESH	Basmati/sadri
748	IRIS 313-12094	KASHA		BANGLADESH	Basmati/sadri
749	IRIS 313-11401	MOTANGA		BANGLADESH	Basmati/sadri
750	IRIS 313-11068	PANKAIT 31		BANGLADESH	Basmati/sadri
751	IRIS 313-11069	TUPA 15-3		BANGLADESH	Basmati/sadri
752	IRIS 313-11070	TUPA		BANGLADESH	Basmati/sadri
753	IRIS 313-8765	TIMMURAY		BHUTAN	Basmati/sadri
754	IRIS 313-8814	SHANKA		BHUTAN	Basmati/sadri
755	IRIS 313-10258	BULI INIA		CHILE	Basmati/sadri
756	IRIS 313-15908	COLOMBIA XXI		Colombia	Basmati/sadri
757	IRIS 313-8215	MERLE		France	Basmati/sadri
758	IRIS 313-11606	BOKDEL		INDIA	Basmati/sadri
759	IRIS 313-11742	KALIBAJARI		INDIA	Basmati/sadri
760	IRIS 313-10670	ARC 10296		INDIA	Basmati/sadri
761	IRIS 313-8813	ARC 10497		INDIA	Basmati/sadri
762	IRIS 313-11293	ARC 10975		INDIA	Basmati/sadri
763	IRIS 313-10864	ARC 11338		INDIA	Basmati/sadri
764	IRIS 313-10868	ARC 11571		INDIA	Basmati/sadri
765	IRIS 313-11297	ARC 13460		INDIA	Basmati/sadri
766	IRIS 313-11258	ARC 13502		INDIA	Basmati/sadri
767	IRIS 313-11259	ARC 13515		INDIA	Basmati/sadri
768	IRIS 313-8712	ARC 13829		INDIA	Basmati/sadri
769	IRIS 313-11268	ARC 14398		INDIA	Basmati/sadri
770	IRIS 313-11289	ARC 18578		INDIA	Basmati/sadri
771	IRIS 313-10933	ARC 7281		INDIA	Basmati/sadri
772	IRIS 313-10851	ARC 7296		INDIA	Basmati/sadri
773	IRIS 313-11350	BAJAL		INDIA	Basmati/sadri
774	IRIS 313-11352	BUCHI		INDIA	Basmati/sadri
775	IRIS 313-11824	DHANIYA PHOOL		INDIA	Basmati/sadri
776	IRIS 313-8326	JC1		INDIA	Basmati/sadri
777	IRIS 313-11362	KEYA NUNIA		INDIA	Basmati/sadri
778	IRIS 313-9083	PANKHARI 203		INDIA	Basmati/sadri
779	IRIS 313-10521	SANNABATHA		INDIA	Basmati/sadri
780	IRIS 313-11373	T 3		INDIA	Basmati/sadri
781	IRIS 313-11825	HANSRAJ		INDIA	Basmati/sadri
782	IRIS 313-11356	CR44-1		INDIA	Basmati/sadri
783	IRIS 313-8664	SITORU		INDONESIA	Basmati/sadri
784	IRIS 313-10016	BOHOTO BALOOCHESTAN		IRAN	Basmati/sadri
785	IRIS 313-8747	DOM-ZARD		IRAN	Basmati/sadri
786	IRIS 313-11764	P 41		LIBERIA	Basmati/sadri
787	IRIS 313-10051	TSIVIMBININA		MADAGASCAR	Basmati/sadri
788	IRIS 313-9558	LIMBAYAN		MALAYSIA	Basmati/sadri
789	IRIS 313-12074	KYAIN WAR ME DONE		MYANMAR	Basmati/sadri
790	IRIS 313-11563	BIJULI BATI		NEPAL	Basmati/sadri
791	IRIS 313-11629	LATIJHABAR		NEPAL	Basmati/sadri
792	IRIS 313-11566	MOONOR		NEPAL	Basmati/sadri
793	IRIS 313-11625	CHOBO		NEPAL	Basmati/sadri
794	IRIS 313-11630	POHHERLIMASION		NEPAL	Basmati/sadri
795	IRIS 313-11626	GUDURA		NEPAL	Basmati/sadri
796	IRIS 313-10732	MADHUWA KARIA		NEPAL	Basmati/sadri
797	IRIS 313-10926	RAM SALEE KATAKA		NEPAL	Basmati/sadri
798	IRIS 313-11021	BARA PASHAWARI 390		PAKISTAN	Basmati/sadri
799	IRIS 313-8656	BASMATI 1		PAKISTAN	Basmati/sadri
800	IRIS 313-11023	BASMATI SURKH 161		PAKISTAN	Basmati/sadri
801	IRIS 313-11026	HANSRAJ		PAKISTAN	Basmati/sadri
802	IRIS 313-11022	BASMATI SUFAID 100		PAKISTAN	Basmati/sadri
803	IRIS 313-9939	CIWINI SML		SURINAME	Basmati/sadri
804	IRIS 313-11695	HSIN-T'AO-YUAN-CHING-YU		TAIWAN	Basmati/sadri
805	IRIS 313-8923	CALIFORNIA BELLE		UNITED STATES	Basmati/sadri
806	IRIS 313-10509	AMBARIKORI		AFRICA	Indica
807	IRIS 313-8128	PRECOZ 2 F A		Argentina	Indica
808	IRIS 313-9778	GENIT		ARGENTINA	Indica
809	IRIS 313-8063	104 UPLA		Argentina	Indica
810	IRIS 313-9795	HD10		AUSTRALIA	Indica
811	IRIS 313-10341	BR 5230-46-4		BANGLADESH	Indica
812	IRIS 313-8854	CHAKOL		BANGLADESH	Indica
813	IRIS 313-8822	STRAW 23-400		BANGLADESH	Indica
814	IRIS 313-8632	PATMADHAI 1		BANGLADESH	Indica
815	IRIS 313-11486	KHAGRAI DIGHA		BANGLADESH	Indica
816	IRIS 313-8737	SADAJIRA 19-287		BANGLADESH	Indica
817	IRIS 313-8850	ASHMBER		BANGLADESH	Indica
818	IRIS 313-9218	KALO CHAKOL		BANGLADESH	Indica
819	IRIS 313-9391	KALABAIL		BANGLADESH	Indica
820	IRIS 313-9325	SADA RUPA		BANGLADESH	Indica
821	IRIS 313-8932	PATISAIL		BANGLADESH	Indica
822	IRIS 313-9139	GOJOL GORIA		BANGLADESH	Indica
823	IRIS 313-9049	PATNAI 31-675		BANGLADESH	Indica
824	IRIS 313-8437	IRRIBINI		BANGLADESH	Indica
825	IRIS 313-8683	JOTA BITCHI 1		BANGLADESH	Indica
826	IRIS 313-8509	PUILLIPINA KATARI		BANGLADESH	Indica
827	IRIS 313-9072	MUTA GANJE		BANGLADESH	Indica
828	IRIS 313-9696	NAZIRA SAIL		BANGLADESH	Indica
829	IRIS 313-9174	KUSHIARA		BANGLADESH	Indica
830	IRIS 313-8717	BAZAIL		BANGLADESH	Indica
831	IRIS 313-10340	BR 4973-34-6-6		BANGLADESH	Indica
832	IRIS 313-9397	DUDHSWAR 15-141		BANGLADESH	Indica
833	IRIS 313-9271	PURA BINNI		BANGLADESH	Indica
834	IRIS 313-9617	HOLDI GIRA		BANGLADESH	Indica
835	IRIS 313-9606	DA11		BANGLADESH	Indica
836	IRIS 313-8733	NOLOS		BANGLADESH	Indica
837	IRIS 313-8349	LATA MONA		BANGLADESH	Indica
838	IRIS 313-11558	NULI		BANGLADESH	Indica
839	IRIS 313-9594	ASHI BINNI		BANGLADESH	Indica
840	IRIS 313-9156	DHOLA AMAN(LOWLAND AMAN)		BANGLADESH	Indica
841	IRIS 313-9067	BHOJON KOLPO		BANGLADESH	Indica
842	IRIS 313-11484	EJALI		BANGLADESH	Indica
843	IRIS 313-8930	MUKKALA BAZAL		BANGLADESH	Indica
844	IRIS 313-9262	JHODI BIRUN		BANGLADESH	Indica
845	IRIS 313-9148	BADAL 1163		BANGLADESH	Indica
846	IRIS 313-8703	DA7		BANGLADESH	Indica
847	IRIS 313-9066	AUS 177		BANGLADESH	Indica
848	IRIS 313-11722	KABERI		BANGLADESH	Indica
849	IRIS 313-11404	AMON 4		BANGLADESH	Indica
850	IRIS 313-10539	BADAL 76		BANGLADESH	Indica
851	IRIS 313-10971	BADAL		BANGLADESH	Indica
852	IRIS 313-11114	BIRUI SAIL		BANGLADESH	Indica
853	IRIS 313-11219	BLACK 28-564		BANGLADESH	Indica
854	IRIS 313-10983	BOROJYOT		BANGLADESH	Indica
855	IRIS 313-11241	BR116-3B-53		BANGLADESH	Indica
856	IRIS 313-11326	BR51-115-4		BANGLADESH	Indica
857	IRIS 313-11220	CHITRAJ 14-134		BANGLADESH	Indica
858	IRIS 313-11221	CYLINDRICAL 30-605		BANGLADESH	Indica
859	IRIS 313-10972	DUDA MONOR		BANGLADESH	Indica
860	IRIS 313-10980	DUDHSAR		BANGLADESH	Indica
861	IRIS 313-10984	DUDHSAR		BANGLADESH	Indica
862	IRIS 313-11222	DUDHSWAR 15-157		BANGLADESH	Indica
863	IRIS 313-11321	GANDHISAIL		BANGLADESH	Indica
864	IRIS 313-10985	GOBOL SAIL(BALAM)		BANGLADESH	Indica
865	IRIS 313-11203	GOCHIAGARI		BANGLADESH	Indica
866	IRIS 313-11557	GORIA		BANGLADESH	Indica
867	IRIS 313-10986	HALDI JAON		BANGLADESH	Indica
868	IRIS 313-11211	KADAMSAIL		BANGLADESH	Indica
869	IRIS 313-11113	KAL SHULI		BANGLADESH	Indica
870	IRIS 313-10973	KALA DIGHA		BANGLADESH	Indica
871	IRIS 313-11115	KALA MUNA		BANGLADESH	Indica
872	IRIS 313-11212	KALOBONA		BANGLADESH	Indica
873	IRIS 313-10974	KAMRANGA		BANGLADESH	Indica
874	IRIS 313-11204	KARTIKHAMA		BANGLADESH	Indica
875	IRIS 313-11205	KAZALSAIL		BANGLADESH	Indica
876	IRIS 313-10975	KOLA MUCHI		BANGLADESH	Indica
877	IRIS 313-11206	KUMRI		BANGLADESH	Indica
878	IRIS 313-10982	LUDI GOCHYA		BANGLADESH	Indica
879	IRIS 313-11945	MALIKULI		BANGLADESH	Indica
880	IRIS 313-10977	MATI CHAL		BANGLADESH	Indica
881	IRIS 313-8864	NOROI		BANGLADESH	Indica
882	IRIS 313-11207	PAIRJAT		BANGLADESH	Indica
883	IRIS 313-10978	PANI TORONG		BANGLADESH	Indica
884	IRIS 313-11208	PARIJAT		BANGLADESH	Indica
885	IRIS 313-11224	PATNAI 31-679		BANGLADESH	Indica
886	IRIS 313-11399	RAYDHAN 1		BANGLADESH	Indica
887	IRIS 313-11225	SADAJIRA(DEEP STRAW)16-194		BANGLADESH	Indica
888	IRIS 313-11226	SADAJIRA 19-258		BANGLADESH	Indica
889	IRIS 313-11227	SADAJIRA 19-317		BANGLADESH	Indica
890	IRIS 313-11228	SADAJIRA 19-339		BANGLADESH	Indica
891	IRIS 313-11229	STRAW 23-428		BANGLADESH	Indica
892	IRIS 313-11230	STRAW 23-438		BANGLADESH	Indica
893	IRIS 313-11402	SUITE JORA		BANGLADESH	Indica
894	IRIS 313-11964	VUOTTA SAIL		BANGLADESH	Indica
895	IRIS 313-11209	VADAI		BANGLADESH	Indica
896	IRIS 313-11231	STRAW 23-471		BANGLADESH	Indica
897	IRIS 313-11400	ECHORSAIL		BANGLADESH	Indica
898	IRIS 313-10048	MOVE(MOKOLE)		BENIN	Indica
899	IRIS 313-11743	CHHOTI MASHINO		BHUTAN	Indica
900	IRIS 313-8519	MANDASHERPO		BHUTAN	Indica
901	IRIS 313-9572	ASU		BHUTAN	Indica
902	IRIS 313-9506	TIMA		BHUTAN	Indica
903	IRIS 313-11691	SHANGYIPA		BHUTAN	Indica
904	IRIS 313-11120	GURULEY		BHUTAN	Indica
905	IRIS 313-12138	YADU-BARA		BHUTAN	Indica
906	IRIS 313-9623	PESAGRO 102		BRAZIL	Indica
907	IRIS 313-10161	BR-IRGA-409		BRAZIL	Indica
908	IRIS 313-11429	MIUDO ROXO		BRAZIL	Indica
909	IRIS 313-10220	EPEAL 102		BRAZIL	Indica
910	IRIS 313-10301	IRGA 959-1-2-2F-4-1-4A-6-CA-6X		BRAZIL	Indica
911	IRIS 313-11411	DONRADAO		BRAZIL	Indica
912	IRIS 313-11912	ESCONDE CACHO		BRAZIL	Indica
913	IRIS 313-10966	HURANG ARISO LUTA		BRAZIL	Indica
914	IRIS 313-15903	IAC 165		Brazil	Indica
915	IRIS 313-10968	IH PEN SHIM MING		BRAZIL	Indica
916	IRIS 313-9574	UNNAMED		BRUNEI DARUSSALAM	Indica
917	IRIS 313-11989	TAMBAS JANGKOK		BRUNEI DARUSSALAM	Indica
918	IRIS 313-7620	GAMBIAKA		Bukina Fasso	Indica
919	IRIS 313-8143	SLAVA		Bulgaria	Indica
920	IRIS 313-8391	MARAGBE		BURKINA FASO	Indica
921	IRIS 313-11938	GNASSOUMADOUGOU		BURKINA FASO	Indica
922	IRIS 313-11939	KAMPTI		BURKINA FASO	Indica
923	IRIS 313-11983	KERIBAREFOR		BURKINA FASO	Indica
924	IRIS 313-11940	MALOBA(DISSI ROUGE)		BURKINA FASO	Indica
925	IRIS 313-11941	MOUI SAMBA		BURKINA FASO	Indica
926	IRIS 313-10114	FACAGRO 64		BURUNDI	Indica
927	IRIS 313-12053	FACAGRO 406		BURUNDI	Indica
928	IRIS 313-11914	IB11		BURUNDI	Indica
929	IRIS 313-9249	KANU DAM		CAMBODIA	Indica
930	IRIS 313-12146	AM BEUS		CAMBODIA	Indica
931	IRIS 313-10898	ANG KANG K.P.		CAMBODIA	Indica
932	IRIS 313-12109	ARITH		CAMBODIA	Indica
933	IRIS 313-12148	Arn'-sar Thngorn'		CAMBODIA	Indica
934	IRIS 313-12147	Arng'-kar Phar-ong		CAMBODIA	Indica
935	IRIS 313-12142	ATT CHHMOUS		CAMBODIA	Indica
936	IRIS 313-12246	BANGKOUY		CAMBODIA	Indica
937	IRIS 313-11997	BARUM		CAMBODIA	Indica
938	IRIS 313-12036	CHAN LEUY		CAMBODIA	Indica
939	IRIS 313-12152	Damm-noeb Thngorn'		CAMBODIA	Indica
940	IRIS 313-11998	DAMNOEUB KAUN KHMOM		CAMBODIA	Indica
941	IRIS 313-10899	DAMNOEUB KHSE SAUT		CAMBODIA	Indica
942	IRIS 313-12151	DAMNOEUB KRACHAK SESS		CAMBODIA	Indica
943	IRIS 313-12247	DAMNOEUB KRAMOUM		CAMBODIA	Indica
944	IRIS 313-10900	DAMNOEUB POR HING		CAMBODIA	Indica
945	IRIS 313-10901	DAMNOEUB THPOIL HING		CAMBODIA	Indica
946	IRIS 313-12249	DAMNOUEB PHDAU PEN		CAMBODIA	Indica
947	IRIS 313-10902	KAMPING POUY		CAMBODIA	Indica
948	IRIS 313-11999	KAUN TREI		CAMBODIA	Indica
949	IRIS 313-12037	KHMAO KDET		CAMBODIA	Indica
950	IRIS 313-11935	KONG KHSACH BANG KATT		CAMBODIA	Indica
951	IRIS 313-10904	KREM KRAHAM		CAMBODIA	Indica
952	IRIS 313-12058	KUL REUSEI		CAMBODIA	Indica
953	IRIS 313-12000	LAANG		CAMBODIA	Indica
954	IRIS 313-10907	MARECH S.V.R.		CAMBODIA	Indica
955	IRIS 313-10908	MOROM		CAMBODIA	Indica
956	IRIS 313-12038	MUOY KUM		CAMBODIA	Indica
957	IRIS 313-12039	NEANG AN		CAMBODIA	Indica
958	IRIS 313-12096	NEANG CHEK		CAMBODIA	Indica
959	IRIS 313-12040	NEANG LAU		CAMBODIA	Indica
960	IRIS 313-11936	NEANG MINH TONN		CAMBODIA	Indica
961	IRIS 313-10912	NEANG SAATH K 45		CAMBODIA	Indica
962	IRIS 313-12041	NOU		CAMBODIA	Indica
963	IRIS 313-12161	Pa Pha-ea		CAMBODIA	Indica
964	IRIS 313-12042	PHCAR KABAS		CAMBODIA	Indica
965	IRIS 313-10915	PHCAR SLA KI		CAMBODIA	Indica
966	IRIS 313-11087	PONG SANG A		CAMBODIA	Indica
967	IRIS 313-10648	PREAH SIHANOUK		CAMBODIA	Indica
968	IRIS 313-12251	RUS RUSSEI		CAMBODIA	Indica
969	IRIS 313-12043	SAMBOK ANGKRANG		CAMBODIA	Indica
970	IRIS 313-12101	SAMRONG 2		CAMBODIA	Indica
971	IRIS 313-12044	SAR SIEM		CAMBODIA	Indica
972	IRIS 313-12102	SOK SOV		CAMBODIA	Indica
973	IRIS 313-12143	Srau Khgnaerng		CAMBODIA	Indica
974	IRIS 313-11088	SRAU KHSAI		CAMBODIA	Indica
975	IRIS 313-11089	SRAU THMOR		CAMBODIA	Indica
976	IRIS 313-12097	NEANG MINH		CAMBODIA	Indica
977	IRIS 313-10557	KONG MARETH 4 T1		CAMBODIA	Indica
978	IRIS 313-10903	KHSAY VENG		CAMBODIA	Indica
979	IRIS 313-10905	KUOL DAUN THNONG		CAMBODIA	Indica
980	IRIS 313-10906	LUA NEP 4416		CAMBODIA	Indica
981	IRIS 313-10909	NEANG CHAN		CAMBODIA	Indica
982	IRIS 313-10910	NEANG MAC		CAMBODIA	Indica
983	IRIS 313-10911	NEANG NARY		CAMBODIA	Indica
984	IRIS 313-10913	PHAT PRORMOL		CAMBODIA	Indica
985	IRIS 313-11084	KABIN		CAMBODIA	Indica
986	IRIS 313-12325	DISSI		CAMEROON	Indica
987	IRIS 313-11763	PJ110		CAMEROON	Indica
988	IRIS 313-9926	TOURBE		CHAD	Indica
989	IRIS 313-8889	LU MAO ZHAN		CHINA	Indica
990	IRIS 313-9065	PAI-CHUEH-CHIU-LIU		CHINA	Indica
991	IRIS 313-8412	FEI GAI 122		CHINA	Indica
992	IRIS 313-9204	CHI-SHENG-TAO		CHINA	Indica
993	IRIS 313-11584	YI SUI QI		CHINA	Indica
994	IRIS 313-10170	MIN ZAO 6		CHINA	Indica
995	IRIS 313-8433	CHANG LE SAN SHU ZAO		CHINA	Indica
996	IRIS 313-9253	YONG JIN ZAO 3		CHINA	Indica
997	IRIS 313-10191	MIN KE ZHAN		CHINA	Indica
998	IRIS 313-10196	GUO DI HEI		CHINA	Indica
999	IRIS 313-10178	GAO JIAO BAI		CHINA	Indica
1000	IRIS 313-9482	E 2024		CHINA	Indica
1001	IRIS 313-11578	LUAN DAO		CHINA	Indica
1002	IRIS 313-10129	SAN SHIH TSI		CHINA	Indica
1003	IRIS 313-9017	PING SHAN TA TSWEN KU		CHINA	Indica
1004	IRIS 313-9111	XIA-ZHI-BAI		CHINA	Indica
1005	IRIS 313-10224	HUA LI ZAO		CHINA	Indica
1006	IRIS 313-9727	NAN TE HAO		CHINA	Indica
1007	IRIS 313-11576	JIANG HUI DAO		CHINA	Indica
1008	IRIS 313-10226	TONG GU HONG		CHINA	Indica
1009	IRIS 313-9723	AI-ZI-HUNG		CHINA	Indica
1010	IRIS 313-10211	BAI HE		CHINA	Indica
1011	IRIS 313-8645	PAI YI PING		CHINA	Indica
1012	IRIS 313-10168	MEI FENG 9		CHINA	Indica
1013	IRIS 313-11726	GUANG QING 334		CHINA	Indica
1014	IRIS 313-8914	E 2040		CHINA	Indica
1015	IRIS 313-10154	HE-GU-TSAO		CHINA	Indica
1016	IRIS 313-11571	BAI MANG AI ZHONG		CHINA	Indica
1017	IRIS 313-8405	JIN JUN DAO		CHINA	Indica
1018	IRIS 313-9730	BA SHI ZAO		CHINA	Indica
1019	IRIS 313-11623	KAO SONG HAI		CHINA	Indica
1020	IRIS 313-11579	SHAN GU		CHINA	Indica
1021	IRIS 313-9324	CHIH SHEN LI		CHINA	Indica
1022	IRIS 313-11572	BAI MI TIE QIU		CHINA	Indica
1023	IRIS 313-8162	RPC 12		China	Indica
1024	IRIS 313-11586	36037-1		CHINA	Indica
1025	IRIS 313-10239	LIU XU		CHINA	Indica
1026	IRIS 313-11729	MEI LIU ZAO 5		CHINA	Indica
1027	IRIS 313-9469	TSAO SHENG LI 1		CHINA	Indica
1028	IRIS 313-10221	BA BAI GU		CHINA	Indica
1029	IRIS 313-11654	PL 3165		CHINA	Indica
1030	IRIS 313-11575	HONG PI NUO		CHINA	Indica
1031	IRIS 313-10179	GUI HUA ZAO		CHINA	Indica
1032	IRIS 313-9372	WI-BIR-SHUN		CHINA	Indica
1033	IRIS 313-8940	FU ZAO XIAN		CHINA	Indica
1034	IRIS 313-11666	LONG GE 33		CHINA	Indica
1035	IRIS 313-9570	NX 3533		CHINA	Indica
1036	IRIS 313-11522	XINTUAN HEI GU		CHINA	Indica
1037	IRIS 313-9184	XI GAN JING REN		CHINA	Indica
1038	IRIS 313-10189	DA NUO(ZHAN)		CHINA	Indica
1039	IRIS 313-11655	SI WAN 14		CHINA	Indica
1040	IRIS 313-10171	YA NONG ZAO 4		CHINA	Indica
1041	IRIS 313-11733	SHUANG BAI AI 2		CHINA	Indica
1042	IRIS 313-11667	LUO AI ZAO 3		CHINA	Indica
1043	IRIS 313-11734	SI CHAO 1		CHINA	Indica
1044	IRIS 313-11732	QING ZAO 3		CHINA	Indica
1045	IRIS 313-10177	DA GANG ZHAN		CHINA	Indica
1046	IRIS 313-11746	E 2070		CHINA	Indica
1047	IRIS 313-11728	LUO SI ZHAN		CHINA	Indica
1048	IRIS 313-11727	HONG YANG ZAO 3		CHINA	Indica
1049	IRIS 313-11744	AI JIAO AO FAN ZI		CHINA	Indica
1050	IRIS 313-11745	AN FU ZHAN		CHINA	Indica
1051	IRIS 313-11730	QING ER XIAO 2		CHINA	Indica
1052	IRIS 313-11731	QING TAI AI		CHINA	Indica
1053	IRIS 313-11664	CUN GU NUO		CHINA	Indica
1054	IRIS 313-11668	RONG DAO 4		CHINA	Indica
1055	IRIS 313-11665	JIN HUA 258		CHINA	Indica
1056	IRIS 313-11669			CHINA	Indica
1057	IRIS 313-11422	13946(GUANG-QIU 15)		CHINA	Indica
1058	IRIS 313-11806	78 XUAN WU		CHINA	Indica
1059	IRIS 313-11876	AI DA		CHINA	Indica
1060	IRIS 313-12057	AI JIAO ZI		CHINA	Indica
1061	IRIS 313-11038	AI-NAN-TSAO 39		CHINA	Indica
1062	IRIS 313-12273	AIJIAONANTE		CHINA	Indica
1063	IRIS 313-11877	AN NAN ZAO		CHINA	Indica
1064	IRIS 313-12234	ANLINGWUBAILI		CHINA	Indica
1065	IRIS 313-11852	BAI MI ZAI 7		CHINA	Indica
1066	IRIS 313-11878	BAI RI XIAN		CHINA	Indica
1067	IRIS 313-11947	BIE LEI		CHINA	Indica
1068	IRIS 313-11853	BU ZHI MING		CHINA	Indica
1069	IRIS 313-10497	CE-IN-TSAN		CHINA	Indica
1070	IRIS 313-10450	CHAN KU		CHINA	Indica
1071	IRIS 313-11854	CHI GU		CHINA	Indica
1072	IRIS 313-10932	CHINA 1039 MUTANT(DWARF)		CHINA	Indica
1073	IRIS 313-9555	CHUA-DAU		CHINA	Indica
1074	IRIS 313-10449			CHINA	Indica
1075	IRIS 313-11795	DA GU AI 7		CHINA	Indica
1076	IRIS 313-11855	DA GUAN YIN ZHAN		CHINA	Indica
1077	IRIS 313-11856	DA HEI GU		CHINA	Indica
1078	IRIS 313-11857	DA LI BAI 63		CHINA	Indica
1079	IRIS 313-11858	DA TIE ZHAN		CHINA	Indica
1080	IRIS 313-11859	DONG DU		CHINA	Indica
1081	IRIS 313-11798	E ZI 100		CHINA	Indica
1082	IRIS 313-11799	E ZI 110		CHINA	Indica
1083	IRIS 313-11797	E ZI 32		CHINA	Indica
1084	IRIS 313-11801	FAN WU		CHINA	Indica
1085	IRIS 313-12033	GAO JIAO HONG		CHINA	Indica
1086	IRIS 313-11748	GAO JIAO YING GAN ZHAN		CHINA	Indica
1087	IRIS 313-11860	GUA PAI GU		CHINA	Indica
1088	IRIS 313-11965	GUANG XUAN LIU HAO		CHINA	Indica
1089	IRIS 313-10503	HA-GOO		CHINA	Indica
1090	IRIS 313-11861	HEI YAN ZHAN		CHINA	Indica
1091	IRIS 313-11862	HENG YE ZAO		CHINA	Indica
1092	IRIS 313-11863	HONG DU BAI		CHINA	Indica
1093	IRIS 313-11909	HONG MI JIU GONG JI		CHINA	Indica
1094	IRIS 313-11948	HOU LU BAI		CHINA	Indica
1095	IRIS 313-10504	HSIEH-DAU		CHINA	Indica
1096	IRIS 313-11865	HUO QING		CHINA	Indica
1097	IRIS 313-12007	JIA GEN		CHINA	Indica
1098	IRIS 313-11866	JIANG ER ZAO		CHINA	Indica
1099	IRIS 313-11867	KE SHU BAI		CHINA	Indica
1100	IRIS 313-11039	KWANG-LU-AI 4		CHINA	Indica
1101	IRIS 313-11750	L 10595		CHINA	Indica
1102	IRIS 313-11751	L 10833		CHINA	Indica
1103	IRIS 313-12236	LAOZAOGU		CHINA	Indica
1104	IRIS 313-11985	LI TOU ZHAN		CHINA	Indica
1105	IRIS 313-11986	LIANG GUANG		CHINA	Indica
1106	IRIS 313-10452	LING TA 150		CHINA	Indica
1107	IRIS 313-11949	LIU HE XI HE		CHINA	Indica
1108	IRIS 313-11868	LIU LI YOU		CHINA	Indica
1109	IRIS 313-11881	LIU TIAO XIAN		CHINA	Indica
1110	IRIS 313-11752	M 6034-1		CHINA	Indica
1111	IRIS 313-11869	MA WEI ZHAN		CHINA	Indica
1112	IRIS 313-12275	MAGU		CHINA	Indica
1113	IRIS 313-11882	MAN TIAN QING		CHINA	Indica
1114	IRIS 313-11803	MAO ZHA NUO		CHINA	Indica
1115	IRIS 313-11950	MI GU		CHINA	Indica
1116	IRIS 313-11951	MIAO ZHAN		CHINA	Indica
1117	IRIS 313-11158	NAN-ERH-AI 5		CHINA	Indica
1118	IRIS 313-11870	NAN JING XIAO DAO		CHINA	Indica
1119	IRIS 313-10561	NAN-TEO 14		CHINA	Indica
1120	IRIS 313-10458	P168		CHINA	Indica
1121	IRIS 313-12009	PO HE		CHINA	Indica
1122	IRIS 313-11966	QI GU		CHINA	Indica
1123	IRIS 313-11952	QI YUE ZHAN		CHINA	Indica
1124	IRIS 313-11804	QUN XUAN ZAO		CHINA	Indica
1125	IRIS 313-10477	RUSTY LATE		CHINA	Indica
1126	IRIS 313-11953	SAN BAO GU		CHINA	Indica
1127	IRIS 313-11871	SAN ZHAO QI		CHINA	Indica
1128	IRIS 313-15897	SANHUANGZHAN NO 2		China	Indica
1129	IRIS 313-10560	TA-PAI-MAUNG		CHINA	Indica
1130	IRIS 313-11967	TANG DU GU		CHINA	Indica
1131	IRIS 313-12232	TE SAN AI 2		CHINA	Indica
1132	IRIS 313-11884	TIAN DAO DAO		CHINA	Indica
1133	IRIS 313-11872	TIE ZHONG		CHINA	Indica
1134	IRIS 313-10502	TON-ROO-SHUN		CHINA	Indica
1135	IRIS 313-12237	WUGU		CHINA	Indica
1136	IRIS 313-11805	XI HONG GU		CHINA	Indica
1137	IRIS 313-11954	XIA HONG GU		CHINA	Indica
1138	IRIS 313-12010	YAN ZHAN		CHINA	Indica
1139	IRIS 313-11885	YANG WAN XIAN		CHINA	Indica
1140	IRIS 313-11955	YE DA GU		CHINA	Indica
1141	IRIS 313-11910	YU HE HONG		CHINA	Indica
1142	IRIS 313-12011	YU TOU ZHONG		CHINA	Indica
1143	IRIS 313-11911	YUN NAN ZHAN		CHINA	Indica
1144	IRIS 313-12012	ZAO LENG SHUI ZHAN		CHINA	Indica
1145	IRIS 313-11968	ZHAO DAN AI		CHINA	Indica
1146	IRIS 313-10399	IRGA 346-111-2-1F		COLOMBIA	Indica
1147	IRIS 313-10401	IRGA 370-42-1-1F-C-1		COLOMBIA	Indica
1148	IRIS 313-10400	IRGA 370-38-1-1F-C4-2		COLOMBIA	Indica
1149	IRIS 313-10398	IRGA 318-11-9-2A		COLOMBIA	Indica
1150	IRIS 313-10402	IRGA 411-1-6-1F-A		COLOMBIA	Indica
1151	IRIS 313-10403	IRGA 659-1-2-2-2		COLOMBIA	Indica
1152	IRIS 313-10300	CT 9506-18-7-1T-2		COLOMBIA	Indica
1153	IRIS 313-10397	IRGA 318-11-6-9-2B		COLOMBIA	Indica
1154	IRIS 313-9966	CICA 9		COLOMBIA	Indica
1155	IRIS 313-10352	CT 9737-6-1-1-2-2P-M		COLOMBIA	Indica
1156	IRIS 313-7665	CT 6510-24-1-2		Colombia	Indica
1157	IRIS 313-15896	FEDEARROZ 50		Colombia	Indica
1158	IRIS 313-11807	R 582		COLOMBIA	Indica
1159	IRIS 313-10247	AMISTAD 82		CUBA	Indica
1160	IRIS 313-11439	NIRA PRIETO		CUBA	Indica
1161	IRIS 313-10271	IA CUBA 17		CUBA	Indica
1162	IRIS 313-10279	JUMA 62		DOMINICAN REPUBLIC	Indica
1163	IRIS 313-10307	INIAP 6		ECUADOR	Indica
1164	IRIS 313-10158	PICO NEGRO		ECUADOR	Indica
1165	IRIS 313-8212	GIZA 178		Egypt	Indica
1166	IRIS 313-12016	EX AUBERGE		EGYPT	Indica
1167	IRIS 313-10010	LALKA(LAL DHAN)		FIJI	Indica
1168	IRIS 313-8167	DELTA		France	Indica
1169	IRIS 313-10045	BANTA TIMA		GAMBIA	Indica
1170	IRIS 313-9294	AUS 78-62		GAMBIA	Indica
1171	IRIS 313-11773	AUS 78-125		GAMBIA	Indica
1172	IRIS 313-11830	KANDEKE YAIGAITI		GAMBIA	Indica
1173	IRIS 313-11783	MAMA TABALI		GAMBIA	Indica
1174	IRIS 313-11786	N'YA NOFF		GAMBIA	Indica
1175	IRIS 313-11787	TANDAKAY FINGO		GAMBIA	Indica
1176	IRIS 313-8514	DAA MANSA		GHANA	Indica
1177	IRIS 313-11739	NAKPUI		GHANA	Indica
1178	IRIS 313-11740	UGAGA		GHANA	Indica
1179	IRIS 313-12017	EX SANDEMA		GHANA	Indica
1180	IRIS 313-8216	ROXANI		Greece	Indica
1181	IRIS 313-10274	ICTA CRISPO 38		GUATEMALA	Indica
1182	IRIS 313-9940	TIKAL 3		GUATEMALA	Indica
1183	IRIS 313-10275	ICTA MOTAGUA		GUATEMALA	Indica
1184	IRIS 313-11540	PATIE ROUGE		GUINEA	Indica
1185	IRIS 313-8681	KOLITONDO		GUINEA	Indica
1186	IRIS 313-11716	SOSSOKA		GUINEA	Indica
1187	IRIS 313-11723	DISSIGBE		GUINEA	Indica
1188	IRIS 313-9986	SOM DIGUIME		GUINEA-BISSAU	Indica
1189	IRIS 313-11714	CHAMPION		GUYANA	Indica
1190	IRIS 313-10318	RUSTIC		GUYANA	Indica
1191	IRIS 313-9935	MEKENZIE SMALL		GUYANA	Indica
1192	IRIS 313-8745	SD120 SELN (CI 12320)		HAITI	Indica
1193	IRIS 313-10614	HAM MOON		HONG KONG	Indica
1194	IRIS 313-8921	PUTTIGE		INDIA	Indica
1195	IRIS 313-8401	ARC 13530		INDIA	Indica
1196	IRIS 313-9347	ARC 13778		INDIA	Indica
1197	IRIS 313-8704	ROPA		INDIA	Indica
1198	IRIS 313-10150	N 22		INDIA	Indica
1199	IRIS 313-10348	CSR-89 IR-15		INDIA	Indica
1200	IRIS 313-10417	UPR 1201-1-20-1		INDIA	Indica
1201	IRIS 313-11595	AMAKOYALI		INDIA	Indica
1202	IRIS 313-8559	KEERIPALA CHILL PADDY		INDIA	Indica
1203	IRIS 313-8731	NIBARI		INDIA	Indica
1204	IRIS 313-8614	RAJHUSAI(ACR12)		INDIA	Indica
1205	IRIS 313-8796	DUDH KADAR		INDIA	Indica
1206	IRIS 313-8382	ARC 13252		INDIA	Indica
1207	IRIS 313-8844	ARC 14060		INDIA	Indica
1208	IRIS 313-8458	ARC 18175		INDIA	Indica
1209	IRIS 313-8647	PERUNEL		INDIA	Indica
1210	IRIS 313-8754	TYPE 50		INDIA	Indica
1211	IRIS 313-8657	CO 19		INDIA	Indica
1212	IRIS 313-9259	G 25		INDIA	Indica
1213	IRIS 313-8900	ARC 14654		INDIA	Indica
1214	IRIS 313-8603	ARC 12884		INDIA	Indica
1215	IRIS 313-8435	UPRH233		INDIA	Indica
1216	IRIS 313-8450	498-2A BR 8		INDIA	Indica
1217	IRIS 313-8757	NIRGUNI		INDIA	Indica
1218	IRIS 313-8631	DUDRE		INDIA	Indica
1219	IRIS 313-8622	XITTO		INDIA	Indica
1220	IRIS 313-8414	ARC 18202		INDIA	Indica
1221	IRIS 313-9360	BHASAMANIK		INDIA	Indica
1222	IRIS 313-9201	ARC 6044		INDIA	Indica
1223	IRIS 313-11445	NCS102		INDIA	Indica
1224	IRIS 313-8946	ARC 11524		INDIA	Indica
1225	IRIS 313-10148	CAUVERY		INDIA	Indica
1226	IRIS 313-9619	ARC 15845		INDIA	Indica
1227	IRIS 313-9484	CHNNOR		INDIA	Indica
1228	IRIS 313-9287	SONAMUKHI		INDIA	Indica
1229	IRIS 313-9258	MAKRO		INDIA	Indica
1230	IRIS 313-8727	T 315		INDIA	Indica
1231	IRIS 313-8315	ARC 11867		INDIA	Indica
1232	IRIS 313-11442	ARC 18502		INDIA	Indica
1233	IRIS 313-9522	RPW9-4(SS1)		INDIA	Indica
1234	IRIS 313-9433	GOKULGANJA		INDIA	Indica
1235	IRIS 313-8621	ARC 11663		INDIA	Indica
1236	IRIS 313-11641	NCS477		INDIA	Indica
1237	IRIS 313-9611	WANGA BARUGULU		INDIA	Indica
1238	IRIS 313-8957	BAM 9		INDIA	Indica
1239	IRIS 313-8306	PULUTHI KARAN(MIXED)		INDIA	Indica
1240	IRIS 313-10349	CSR-90 IR-2		INDIA	Indica
1241	IRIS 313-11446	NAPDAI		INDIA	Indica
1242	IRIS 313-9348	BK26		INDIA	Indica
1243	IRIS 313-11452	LOCAL BHAT		INDIA	Indica
1244	IRIS 313-9557	MULLIKURUVA		INDIA	Indica
1245	IRIS 313-8994	ARC 14064		INDIA	Indica
1246	IRIS 313-9400	NCS964 C		INDIA	Indica
1247	IRIS 313-11506	K 15591-4		INDIA	Indica
1248	IRIS 313-9634	ARC 15873		INDIA	Indica
1249	IRIS 313-8920	PATALASAFED SUNGHAWADO		INDIA	Indica
1250	IRIS 313-11599	JUGRAY		INDIA	Indica
1251	IRIS 313-11492	SIRHANTI		INDIA	Indica
1252	IRIS 313-11448	BARAMANJ		INDIA	Indica
1253	IRIS 313-9609	ARC 10594		INDIA	Indica
1254	IRIS 313-9313	ARC 10799		INDIA	Indica
1255	IRIS 313-9424	ARC 5840		INDIA	Indica
1256	IRIS 313-10404	K 479-2-3		INDIA	Indica
1257	IRIS 313-9492	NCS237		INDIA	Indica
1258	IRIS 313-11639	NCS349		INDIA	Indica
1259	IRIS 313-11505	K 1074		INDIA	Indica
1260	IRIS 313-11479	VANKALI		INDIA	Indica
1261	IRIS 313-9560	ARC 11857		INDIA	Indica
1262	IRIS 313-11462	SALSI		INDIA	Indica
1263	IRIS 313-9604	RPA5929(K 45)		INDIA	Indica
1264	IRIS 313-11636	NCS271 A		INDIA	Indica
1265	IRIS 313-8924	KUTTA		INDIA	Indica
1266	IRIS 313-11621	UPRH265		INDIA	Indica
1267	IRIS 313-8982	ARC 18112		INDIA	Indica
1268	IRIS 313-9547	LABRA		INDIA	Indica
1269	IRIS 313-11447	TUNAGANNAPNANG		INDIA	Indica
1270	IRIS 313-9427	ARC 18092		INDIA	Indica
1271	IRIS 313-9403	BADUIE		INDIA	Indica
1272	IRIS 313-8147	T 757		India	Indica
1273	IRIS 313-11620	UPRH197		INDIA	Indica
1274	IRIS 313-8935	ARC 18061		INDIA	Indica
1275	IRIS 313-8585	ARC 11901		INDIA	Indica
1276	IRIS 313-8967	ARC 12576		INDIA	Indica
1277	IRIS 313-9566	RP9-4		INDIA	Indica
1278	IRIS 313-11598	GODADANI		INDIA	Indica
1279	IRIS 313-11640	NCS458		INDIA	Indica
1280	IRIS 313-11490	ARC 15480		INDIA	Indica
1281	IRIS 313-11712	GORA DHAN 2		INDIA	Indica
1282	IRIS 313-11596	BHAINSA MUNDARIYA		INDIA	Indica
1283	IRIS 313-11638	NCS331		INDIA	Indica
1284	IRIS 313-11477	KANPURI		INDIA	Indica
1285	IRIS 313-9605	NCS194		INDIA	Indica
1286	IRIS 313-8332	ARC 15091		INDIA	Indica
1287	IRIS 313-11443	ARC 18533		INDIA	Indica
1288	IRIS 313-8986	ARC 10754		INDIA	Indica
1289	IRIS 313-8386	ARC 10812		INDIA	Indica
1290	IRIS 313-8988	BANIKAT		INDIA	Indica
1291	IRIS 313-8530	DHANE BURWA		INDIA	Indica
1292	IRIS 313-11647	NCS809 A		INDIA	Indica
1293	IRIS 313-9384	BARIK KUDI		INDIA	Indica
1294	IRIS 313-8568	LARHA MUGAD		INDIA	Indica
1295	IRIS 313-11489	KALU T 139		INDIA	Indica
1296	IRIS 313-11604	SUGARKAND		INDIA	Indica
1297	IRIS 313-11607	HOLDIGANTHI		INDIA	Indica
1298	IRIS 313-8453	ARC 18597		INDIA	Indica
1299	IRIS 313-11460	SELHI		INDIA	Indica
1300	IRIS 313-9023	CR60-10		INDIA	Indica
1301	IRIS 313-8305	URAIBOOL		INDIA	Indica
1302	IRIS 313-11642	NCS599		INDIA	Indica
1303	IRIS 313-11648	NCS830		INDIA	Indica
1304	IRIS 313-11644	NCS745		INDIA	Indica
1305	IRIS 313-11737	CHUNDI		INDIA	Indica
1306	IRIS 313-11645	NCS766		INDIA	Indica
1307	IRIS 313-11643	NCS603 B		INDIA	Indica
1308	IRIS 313-11646	NCS771 A		INDIA	Indica
1309	IRIS 313-11821	19		INDIA	Indica
1310	IRIS 313-11152	AC74		INDIA	Indica
1311	IRIS 313-11252	ADR52		INDIA	Indica
1312	IRIS 313-10527	ADT12		INDIA	Indica
1313	IRIS 313-12052	ADUKKAN		INDIA	Indica
1314	IRIS 313-11403	AEB368 RIP P TYPE ADT		INDIA	Indica
1315	IRIS 313-11292	ARC 10120		INDIA	Indica
1316	IRIS 313-10855	ARC 10159		INDIA	Indica
1317	IRIS 313-10856	ARC 10537		INDIA	Indica
1318	IRIS 313-10671	ARC 10581		INDIA	Indica
1319	IRIS 313-10857	ARC 10825		INDIA	Indica
1320	IRIS 313-10674	ARC 10846		INDIA	Indica
1321	IRIS 313-10858	ARC 10894		INDIA	Indica
1322	IRIS 313-10675	ARC 10905		INDIA	Indica
1323	IRIS 313-10676	ARC 10916		INDIA	Indica
1324	IRIS 313-10859	ARC 10939		INDIA	Indica
1325	IRIS 313-11294	ARC 11245		INDIA	Indica
1326	IRIS 313-10863	ARC 11322		INDIA	Indica
1327	IRIS 313-10880	ARC 12180		INDIA	Indica
1328	IRIS 313-11256	ARC 12411		INDIA	Indica
1329	IRIS 313-10885	ARC 12559		INDIA	Indica
1330	IRIS 313-10887	ARC 12690		INDIA	Indica
1331	IRIS 313-11296	ARC 12800		INDIA	Indica
1332	IRIS 313-10897	ARC 13373		INDIA	Indica
1333	IRIS 313-11260	ARC 13591		INDIA	Indica
1334	IRIS 313-11261	ARC 13785		INDIA	Indica
1335	IRIS 313-11262	ARC 13888 BROWN SPOTS ON STRAW		INDIA	Indica
1336	IRIS 313-11263	ARC 13919		INDIA	Indica
1337	IRIS 313-11264	ARC 13934		INDIA	Indica
1338	IRIS 313-11299	ARC 14299		INDIA	Indica
1339	IRIS 313-11266	ARC 14347		INDIA	Indica
1340	IRIS 313-11267	ARC 14358(GOLD HULL)		INDIA	Indica
1341	IRIS 313-11300	ARC 14709		INDIA	Indica
1342	IRIS 313-11271	ARC 14737		INDIA	Indica
1343	IRIS 313-11273	ARC 14860		INDIA	Indica
1344	IRIS 313-11301	ARC 14868		INDIA	Indica
1345	IRIS 313-11302	ARC 14899		INDIA	Indica
1346	IRIS 313-11275	ARC 14975		INDIA	Indica
1347	IRIS 313-11276	ARC 15063		INDIA	Indica
1348	IRIS 313-11303	ARC 15097		INDIA	Indica
1349	IRIS 313-11304	ARC 15163		INDIA	Indica
1350	IRIS 313-11278	ARC 15319		INDIA	Indica
1351	IRIS 313-11305	ARC 15373		INDIA	Indica
1352	IRIS 313-11306	ARC 15385		INDIA	Indica
1353	IRIS 313-11307	ARC 15387		INDIA	Indica
1354	IRIS 313-11308	ARC 15403		INDIA	Indica
1355	IRIS 313-11279	ARC 15455		INDIA	Indica
1356	IRIS 313-11281	ARC 15505		INDIA	Indica
1357	IRIS 313-11282	ARC 15589		INDIA	Indica
1358	IRIS 313-11283	ARC 15743		INDIA	Indica
1359	IRIS 313-11309	ARC 15862		INDIA	Indica
1360	IRIS 313-11310	ARC 15929		INDIA	Indica
1361	IRIS 313-11284	ARC 18001		INDIA	Indica
1362	IRIS 313-11285	ARC 18064		INDIA	Indica
1363	IRIS 313-11287	ARC 18371		INDIA	Indica
1364	IRIS 313-11288	ARC 18434		INDIA	Indica
1365	IRIS 313-10847	ARC 6015		INDIA	Indica
1366	IRIS 313-10664	ARC 6052		INDIA	Indica
1367	IRIS 313-10666	ARC 6218		INDIA	Indica
1368	IRIS 313-11255	ARC 7056		INDIA	Indica
1369	IRIS 313-9172	ARC 7229		INDIA	Indica
1370	IRIS 313-10667	ARC 7236		INDIA	Indica
1371	IRIS 313-10668	ARC 7255		INDIA	Indica
1372	IRIS 313-11349	BACHHAIKALMA		INDIA	Indica
1373	IRIS 313-11351	BANCHI		INDIA	Indica
1374	IRIS 313-11407	BATCHA BHOG(SCENTED)		INDIA	Indica
1375	IRIS 313-10542	BELLO		INDIA	Indica
1376	IRIS 313-11823	BHU BHUSI		INDIA	Indica
1377	IRIS 313-11200	BR52-87-1		INDIA	Indica
1378	IRIS 313-11354	CAC75		INDIA	Indica
1379	IRIS 313-11408	CHITRAKALI		INDIA	Indica
1380	IRIS 313-11355	CN44-40-7		INDIA	Indica
1381	IRIS 313-10526	CO 2		INDIA	Indica
1382	IRIS 313-10988	CO 36		INDIA	Indica
1383	IRIS 313-8265	CO 39		INDIA	Indica
1384	IRIS 313-11240	CR157-392-4		INDIA	Indica
1385	IRIS 313-11357	CR579-1-3		INDIA	Indica
1386	IRIS 313-11409	CUTTACK 29		INDIA	Indica
1387	IRIS 313-11358	DADKHANI		INDIA	Indica
1388	IRIS 313-11359	DAHARNAGRA		INDIA	Indica
1389	IRIS 313-10756	DAMODAR		INDIA	Indica
1390	IRIS 313-11918	DILBAKSH		INDIA	Indica
1391	IRIS 313-10544	DONGREM		INDIA	Indica
1392	IRIS 313-11167	DUBRAJ		INDIA	Indica
1393	IRIS 313-10833	EDAKKADAN 0-69-27		INDIA	Indica
1394	IRIS 313-10989	GUTTI-AKKULLU		INDIA	Indica
1395	IRIS 313-11826	HIRA NAKHI		INDIA	Indica
1396	IRIS 313-11197	K 17-9-1-1		INDIA	Indica
1397	IRIS 313-11361	KALIKALMA		INDIA	Indica
1398	IRIS 313-11414	KARUNJEERAGA SAMBA		INDIA	Indica
1399	IRIS 313-11040	KAVIVARI SAMBA		INDIA	Indica
1400	IRIS 313-10754	KH998		INDIA	Indica
1401	IRIS 313-11363	KHEJURTHUPI		INDIA	Indica
1402	IRIS 313-10929	KOLONGI BAO		INDIA	Indica
1403	IRIS 313-11416	KONAMANI		INDIA	Indica
1404	IRIS 313-11937	KUNJUKUNJU		INDIA	Indica
1405	IRIS 313-11919	LAKHA KUAR		INDIA	Indica
1406	IRIS 313-11365	LANJALI		INDIA	Indica
1407	IRIS 313-11367	MAKARANDASAIL		INDIA	Indica
1408	IRIS 313-11418	MATALI		INDIA	Indica
1409	IRIS 313-11419	MUTHA SAMBA		INDIA	Indica
1410	IRIS 313-7736	NONA BOKRA		INDIA	Indica
1411	IRIS 313-10628			INDIA	Indica
1412	IRIS 313-11242	OR117-8		INDIA	Indica
1413	IRIS 313-11368	PANIKELASH		INDIA	Indica
1414	IRIS 313-10835	PERUNEL 0-69-18		INDIA	Indica
1415	IRIS 313-11420	PISINI		INDIA	Indica
1416	IRIS 313-11041	POONGAR		INDIA	Indica
1417	IRIS 313-11369	RANACHANDRABHOG		INDIA	Indica
1418	IRIS 313-12013	RAUSRR 4		INDIA	Indica
1419	IRIS 313-11247	RP1153-20-14		INDIA	Indica
1420	IRIS 313-11245	RP20-12		INDIA	Indica
1421	IRIS 313-11370	SACHI		INDIA	Indica
1422	IRIS 313-7780	SONA(IET 1991)		INDIA	Indica
1423	IRIS 313-10640	SR26 B		INDIA	Indica
1424	IRIS 313-11372	SUFALDHULA		INDIA	Indica
1425	IRIS 313-11176	SXC216		INDIA	Indica
1426	IRIS 313-11199	SYNTHETIC SATIVA		INDIA	Indica
1427	IRIS 313-11421	TULASIBAS		INDIA	Indica
1428	IRIS 313-10836	VELLA PERUVAZHA 0-68-12		INDIA	Indica
1429	IRIS 313-11822	BHONDU PAREWA		INDIA	Indica
1430	IRIS 313-11827	KARI GURMATIA		INDIA	Indica
1431	IRIS 313-11969	SHYAMJIRA		INDIA	Indica
1432	IRIS 313-10519	ADT22		INDIA	Indica
1433	IRIS 313-10523	PTB18		INDIA	Indica
1434	IRIS 313-11042	VELLAIKOTTAI		INDIA	Indica
1435	IRIS 313-11244	W 1014-162		INDIA	Indica
1436	IRIS 313-11280	ARC 15486		INDIA	Indica
1437	IRIS 313-11286	ARC 18325		INDIA	Indica
1438	IRIS 313-8457	SARA		INDONESIA	Indica
1439	IRIS 313-8314	BEUREUM MEULIT		INDONESIA	Indica
1440	IRIS 313-10412	RR 272-17-829		INDONESIA	Indica
1441	IRIS 313-10334	B 6136 E-3-TB-0-1-5		INDONESIA	Indica
1442	IRIS 313-8744	REMOL		INDONESIA	Indica
1443	IRIS 313-9251	JANDA LAOR		INDONESIA	Indica
1444	IRIS 313-8846	BAIANG 6		INDONESIA	Indica
1445	IRIS 313-9188	TUMBA		INDONESIA	Indica
1446	IRIS 313-8831	KETAN KUNANG KUNENG		INDONESIA	Indica
1447	IRIS 313-9310	PUTEH KACA		INDONESIA	Indica
1448	IRIS 313-9208	KACIK TARAM		INDONESIA	Indica
1449	IRIS 313-8767	SIDIK		INDONESIA	Indica
1450	IRIS 313-8368	MENTIK TJERE BELUT		INDONESIA	Indica
1451	IRIS 313-9054	BIDAPIK		INDONESIA	Indica
1452	IRIS 313-7641	B 6144-MR-6-0-0		Indonesia	Indica
1453	IRIS 313-11496	BALU PRIA		INDONESIA	Indica
1454	IRIS 313-8608	SI HAO NDURIA		INDONESIA	Indica
1455	IRIS 313-9097	CANTIK PAUN		INDONESIA	Indica
1456	IRIS 313-11499	PADI UDANG		INDONESIA	Indica
1457	IRIS 313-9273	RADEN SAWO 1		INDONESIA	Indica
1458	IRIS 313-8956	RADEN KARAMUNTING		INDONESIA	Indica
1459	IRIS 313-9098	SI MERIA		INDONESIA	Indica
1460	IRIS 313-8713	NELI		INDONESIA	Indica
1461	IRIS 313-9314	KAAKARAN		INDONESIA	Indica
1462	IRIS 313-8291	KEDOT		INDONESIA	Indica
1463	IRIS 313-9533	DUD KUNING		INDONESIA	Indica
1464	IRIS 313-11500	SKK		INDONESIA	Indica
1465	IRIS 313-8833	SIMET 2		INDONESIA	Indica
1466	IRIS 313-9320	SIPULUT HITAM PENDEK		INDONESIA	Indica
1467	IRIS 313-8643	DAJA		INDONESIA	Indica
1468	IRIS 313-8978	IE MATA CICEM		INDONESIA	Indica
1469	IRIS 313-8922	AGAI 1		INDONESIA	Indica
1470	IRIS 313-8536	NG. KARAN DE		INDONESIA	Indica
1471	IRIS 313-10332	B 4414 F-MR-6-3		INDONESIA	Indica
1472	IRIS 313-9005	TJERE SUGI		INDONESIA	Indica
1473	IRIS 313-9117	BAJAR KUNING PAHIT		INDONESIA	Indica
1474	IRIS 313-9590	KETAN SERANG		INDONESIA	Indica
1475	IRIS 313-10333	B 6136-3-TB-0-1-5		INDONESIA	Indica
1476	IRIS 313-8725	PULUT BARAYA		INDONESIA	Indica
1477	IRIS 313-10337	B 6149 F-MR-7		INDONESIA	Indica
1478	IRIS 313-8493	MELABOH		INDONESIA	Indica
1479	IRIS 313-11656	B 3913 B 16-20 ST 28		INDONESIA	Indica
1480	IRIS 313-11717	JATI MANI		INDONESIA	Indica
1481	IRIS 313-10565	221 B-36-1-1-1-1		INDONESIA	Indica
1482	IRIS 313-10550	221 BC4-1-45-10		INDONESIA	Indica
1483	IRIS 313-10566	221 C-391-1-3-3		INDONESIA	Indica
1484	IRIS 313-12027	ACEH(SELECTION)		INDONESIA	Indica
1485	IRIS 313-8791	ARANG		INDONESIA	Indica
1486	IRIS 313-10995	ASE BAKKA LOMPO		INDONESIA	Indica
1487	IRIS 313-11239	B 737G-KN-23-1		INDONESIA	Indica
1488	IRIS 313-10996	BAKASI		INDONESIA	Indica
1489	IRIS 313-10942	BANDANG BUNGKUAKLAN		INDONESIA	Indica
1490	IRIS 313-10525	BANDANG PUTIH 680		INDONESIA	Indica
1491	IRIS 313-10762	BANDI		INDONESIA	Indica
1492	IRIS 313-10935	BRONDOL PUTIH		INDONESIA	Indica
1493	IRIS 313-11182	CEMPO CINA		INDONESIA	Indica
1494	IRIS 313-10997	CEMPO MANGGAR		INDONESIA	Indica
1495	IRIS 313-11902	CEMPO TURI		INDONESIA	Indica
1496	IRIS 313-7668	DANAU LAUT TAWAR		Indonesia	Indica
1497	IRIS 313-11177	DELI POCONG		INDONESIA	Indica
1498	IRIS 313-10768	GADABUNG(GUNDIL)		INDONESIA	Indica
1499	IRIS 313-10769	GAJA BARU		INDONESIA	Indica
1500	IRIS 313-10772	GOJOT		INDONESIA	Indica
1501	IRIS 313-10774	HEGAR MANAH		INDONESIA	Indica
1502	IRIS 313-10824	HOING CANTEL		INDONESIA	Indica
1503	IRIS 313-10775	INDEL		INDONESIA	Indica
1504	IRIS 313-11394			INDONESIA	Indica
1505	IRIS 313-10844			INDONESIA	Indica
1506	IRIS 313-10951	JENDA ABANG		INDONESIA	Indica
1507	IRIS 313-10777	KAMAS		INDONESIA	Indica
1508	IRIS 313-11319	KENCANA RANDAH		INDONESIA	Indica
1509	IRIS 313-10779	KERAN DUKUH		INDONESIA	Indica
1510	IRIS 313-9329	KERITING TINGGI		INDONESIA	Indica
1511	IRIS 313-10782	KETAN NARIS		INDONESIA	Indica
1512	IRIS 313-12046	KUJAM KURIT		INDONESIA	Indica
1513	IRIS 313-10690	LARONDJAWI		INDONESIA	Indica
1514	IRIS 313-12047	LEMAK RUSA		INDONESIA	Indica
1515	IRIS 313-12048	LIMA		INDONESIA	Indica
1516	IRIS 313-10842	LUBUK LINGGAU		INDONESIA	Indica
1517	IRIS 313-11000	MAIRUL		INDONESIA	Indica
1518	IRIS 313-10742	MAMAS		INDONESIA	Indica
1519	IRIS 313-10791	MANGSUR		INDONESIA	Indica
1520	IRIS 313-10792	MATIANG		INDONESIA	Indica
1521	IRIS 313-11320	MAYAS PUTIH		INDONESIA	Indica
1522	IRIS 313-10947	NANE		INDONESIA	Indica
1523	IRIS 313-10797	NARUN		INDONESIA	Indica
1524	IRIS 313-10943	PADI BENOT		INDONESIA	Indica
1525	IRIS 313-10954	PADI GRUNDUL 1		INDONESIA	Indica
1526	IRIS 313-10955	PADI PUYUH		INDONESIA	Indica
1527	IRIS 313-11904	PADI SIRANDAH KUNING		INDONESIA	Indica
1528	IRIS 313-11905	PAYO TINGGI		INDONESIA	Indica
1529	IRIS 313-11315	PENDEK LAYUNG		INDONESIA	Indica
1530	IRIS 313-11960	PORONG		INDONESIA	Indica
1531	IRIS 313-11006	PULU RENNI		INDONESIA	Indica
1532	IRIS 313-12240	PULUT MINYAK		INDONESIA	Indica
1533	IRIS 313-10480	PULUT NANGKA 016		INDONESIA	Indica
1534	IRIS 313-11010	PULUT PUTIH		INDONESIA	Indica
1535	IRIS 313-10692	RANDAH SASAK		INDONESIA	Indica
1536	IRIS 313-11178	RUJAK DANAN		INDONESIA	Indica
1537	IRIS 313-11162	SABRAN		INDONESIA	Indica
1538	IRIS 313-10811	SEMPOR		INDONESIA	Indica
1539	IRIS 313-11179	SI OMPAN LAMA		INDONESIA	Indica
1540	IRIS 313-11317	SI RANTING		INDONESIA	Indica
1541	IRIS 313-10813	SIAM BARABAI		INDONESIA	Indica
1542	IRIS 313-10814	SIBORAS		INDONESIA	Indica
1543	IRIS 313-10938	SIGUPAI		INDONESIA	Indica
1544	IRIS 313-10941	SINTHA		INDONESIA	Indica
1545	IRIS 313-11180	SIPULUIK ARANG		INDONESIA	Indica
1546	IRIS 313-10944	SIPULUT SUBANG		INDONESIA	Indica
1547	IRIS 313-10940	SITANDANG		INDONESIA	Indica
1548	IRIS 313-11011	SUNAR		INDONESIA	Indica
1549	IRIS 313-11181	TAMBA PERAK		INDONESIA	Indica
1550	IRIS 313-10961	TARING PELUNDUK		INDONESIA	Indica
1551	IRIS 313-10962	TERUNG DAUN		INDONESIA	Indica
1552	IRIS 313-10821	TJ. PERAK		INDONESIA	Indica
1553	IRIS 313-10818	TJEMPO PENDEK-UNTUNG		INDONESIA	Indica
1554	IRIS 313-10819	TJERE ENER		INDONESIA	Indica
1555	IRIS 313-10820	TJERE MANGGA		INDONESIA	Indica
1556	IRIS 313-11398	TODULI		INDONESIA	Indica
1557	IRIS 313-11318	TUBU		INDONESIA	Indica
1558	IRIS 313-10822	UNGGAS		INDONESIA	Indica
1559	IRIS 313-10823	UTRI DELI		INDONESIA	Indica
1560	IRIS 313-10760	ATJEH		INDONESIA	Indica
1561	IRIS 313-10778	KENTJANA MAHANG		INDONESIA	Indica
1562	IRIS 313-10786	KETAN URANG		INDONESIA	Indica
1563	IRIS 313-10810	SEGON BENGGALA		INDONESIA	Indica
1564	IRIS 313-10812	SERUNEN		INDONESIA	Indica
1565	IRIS 313-10804	PUAK		INDONESIA	Indica
1566	IRIS 313-10806	RADEN DJAWA(GUNDIL)		INDONESIA	Indica
1567	IRIS 313-10807	RANDA KUNING		INDONESIA	Indica
1568	IRIS 313-10937	PULUT WAJIT		INDONESIA	Indica
1569	IRIS 313-10998	KETAN RASO		INDONESIA	Indica
1570	IRIS 313-11312	PADI HITAM		INDONESIA	Indica
1571	IRIS 313-11316	RANTAT		INDONESIA	Indica
1572	IRIS 313-11395			INDONESIA	Indica
1573	IRIS 313-8184	FRAGRANCE		Italy	Indica
1574	IRIS 313-8185	GLADIO		Italy	Indica
1575	IRIS 313-8037	DORELLA		Italy	Indica
1576	IRIS 313-11524	KOUINONEPOU		IVORY COAST	Indica
1577	IRIS 313-9989	MELEKE		IVORY COAST	Indica
1578	IRIS 313-11527	GOLO		IVORY COAST	Indica
1579	IRIS 313-11435	MONMINEUPLEU		IVORY COAST	Indica
1580	IRIS 313-11528	ZO		IVORY COAST	Indica
1581	IRIS 313-11436	SAKAZELE(538)		IVORY COAST	Indica
1582	IRIS 313-7654	BOUAKE 189		Ivory Coast	Indica
1583	IRIS 313-11759	K 2 C 45		IVORY COAST	Indica
1584	IRIS 313-11761	NS199		IVORY COAST	Indica
1585	IRIS 313-10075	SANGOKU		JAPAN	Indica
1586	IRIS 313-11725	ZUIHOU		JAPAN	Indica
1587	IRIS 313-11812	ASFALA		KENYA	Indica
1588	IRIS 313-11814	KIKUBA		KENYA	Indica
1589	IRIS 313-11809	MHARAKA		KENYA	Indica
1590	IRIS 313-11811	MOSHI		KENYA	Indica
1591	IRIS 313-11815	MOSHI		KENYA	Indica
1592	IRIS 313-11932	SINDANO3		KENYA	Indica
1593	IRIS 313-11813	ZERO		KENYA	Indica
1594	IRIS 313-10336	B 6144-MR-6-0-0		LAOS	Indica
1595	IRIS 313-8638	Na souan		LAOS	Indica
1596	IRIS 313-9198	Khao pong aev		LAOS	Indica
1597	IRIS 313-12185	AE NOUA		LAOS	Indica
1598	IRIS 313-12186	BAO DAM		LAOS	Indica
1599	IRIS 313-12121	CHA LIENG		LAOS	Indica
1600	IRIS 313-12187	CHAM LEK		LAOS	Indica
1601	IRIS 313-12028	Chao bong		LAOS	Indica
1602	IRIS 313-12329	CHAO DO		LAOS	Indica
1603	IRIS 313-12188	CHAO DO		LAOS	Indica
1604	IRIS 313-11071	Chao hai		LAOS	Indica
1605	IRIS 313-12190	Chao khaw nyao		LAOS	Indica
1606	IRIS 313-12220	Chao khie khouay		LAOS	Indica
1607	IRIS 313-11992	Chao lao soung		LAOS	Indica
1608	IRIS 313-11072	Chao lep nok		LAOS	Indica
1609	IRIS 313-10652	Chao peuak deng		LAOS	Indica
1610	IRIS 313-11991	CHON		LAOS	Indica
1611	IRIS 313-12334	Do khaw		LAOS	Indica
1612	IRIS 313-12193	Do Nouan		LAOS	Indica
1613	IRIS 313-11082	Ea dam hang dok		LAOS	Indica
1614	IRIS 313-10655	Ea houm		LAOS	Indica
1615	IRIS 313-12260	Ea khaw ngan		LAOS	Indica
1616	IRIS 313-12221	EA LOUY		LAOS	Indica
1617	IRIS 313-12259	Ea nouan		LAOS	Indica
1618	IRIS 313-12194	EA POUAK		LAOS	Indica
1619	IRIS 313-11083	Ea tia		LAOS	Indica
1620	IRIS 313-12261	Ea tom		LAOS	Indica
1621	IRIS 313-12128	Hma gneng		LAOS	Indica
1622	IRIS 313-12127	INPONG		LAOS	Indica
1623	IRIS 313-10654	Ka saen		LAOS	Indica
1624	IRIS 313-11090	Keo lai		LAOS	Indica
1625	IRIS 313-10681	Khan thai do		LAOS	Indica
1626	IRIS 313-11085	Khao hae		LAOS	Indica
1627	IRIS 313-11091	Khao non		LAOS	Indica
1628	IRIS 313-12130	Khao pa		LAOS	Indica
1629	IRIS 313-10921	Khao phae hom		LAOS	Indica
1630	IRIS 313-11086	KHAO THAMA		LAOS	Indica
1631	IRIS 313-12263	KHIE TOM		LAOS	Indica
1632	IRIS 313-11076	Lai nok kha		LAOS	Indica
1633	IRIS 313-12222	Lam Boun		LAOS	Indica
1634	IRIS 313-12301	Ngon		LAOS	Indica
1635	IRIS 313-12302			LAOS	Indica
1636	IRIS 313-12303			LAOS	Indica
1637	IRIS 313-12131			LAOS	Indica
1638	IRIS 313-10659	LONG MA		LAOS	Indica
1639	IRIS 313-12297	LOUK PASOM		LAOS	Indica
1640	IRIS 313-12049	Mae hang		LAOS	Indica
1641	IRIS 313-10680	Mak nam		LAOS	Indica
1642	IRIS 313-12354	Nasaeng		LAOS	Indica
1643	IRIS 313-12355	Nasaeng		LAOS	Indica
1644	IRIS 313-12300	NGAM KON DAM		LAOS	Indica
1645	IRIS 313-10683	Ngan tia		LAOS	Indica
1646	IRIS 313-11078	Non hai		LAOS	Indica
1647	IRIS 313-12224	NOON SOUNG		LAOS	Indica
1648	IRIS 313-12305	Pa kheng khaw		LAOS	Indica
1649	IRIS 313-10682	PA KHENG		LAOS	Indica
1650	IRIS 313-12225	Pa lat ngan		LAOS	Indica
1651	IRIS 313-11080	Phae meun lan		LAOS	Indica
1652	IRIS 313-11079	Phan phae		LAOS	Indica
1653	IRIS 313-10651	Phou sao leum nyang		LAOS	Indica
1654	IRIS 313-12207	SALA		LAOS	Indica
1655	IRIS 313-12308	SAM SI		LAOS	Indica
1656	IRIS 313-12309	Sanpatong nyay		LAOS	Indica
1657	IRIS 313-12229	TAM		LAOS	Indica
1658	IRIS 313-12133	Tap khouay		LAOS	Indica
1659	IRIS 313-11081	THAO LOUANG		LAOS	Indica
1660	IRIS 313-12231	TOUN		LAOS	Indica
1661	IRIS 313-11074	KHAO MAK KHAM		LAOS	Indica
1662	IRIS 313-11108			LIBERIA	Indica
1663	IRIS 313-11160			LIBERIA	Indica
1664	IRIS 313-11974	NKUMBAN NDINGO		LIBERIA	Indica
1665	IRIS 313-11101			LIBERIA	Indica
1666	IRIS 313-9740	ROJOFOTSY		MADAGASCAR	Indica
1667	IRIS 313-9732	MAMORIAKA		MADAGASCAR	Indica
1668	IRIS 313-9388	VARY MALADY MENA		MADAGASCAR	Indica
1669	IRIS 313-9709	MAKALIOKA		MADAGASCAR	Indica
1670	IRIS 313-10035	RIZ TYPE SORGHO		MADAGASCAR	Indica
1671	IRIS 313-10102	KELIRENY		MADAGASCAR	Indica
1672	IRIS 313-10041	BOTOHAVANA MENA		MADAGASCAR	Indica
1673	IRIS 313-10032	NS1576		MADAGASCAR	Indica
1674	IRIS 313-10050	TSIMATAHOPAOSA		MADAGASCAR	Indica
1675	IRIS 313-8288	AVO		MADAGASCAR	Indica
1676	IRIS 313-9551	BENGALY MORIMO		MADAGASCAR	Indica
1677	IRIS 313-10030	NS252		MADAGASCAR	Indica
1678	IRIS 313-10026	KITRANA 1007		MADAGASCAR	Indica
1679	IRIS 313-8595	MAKALIOKA STANDARD		MADAGASCAR	Indica
1680	IRIS 313-7638	ANGIFOTSY 685		Madagascar	Indica
1681	IRIS 313-11756	BENGALI VAKAHANA 1448		MADAGASCAR	Indica
1682	IRIS 313-7850	BODA 148-3		Madagascar	Indica
1683	IRIS 313-11757	BORIZINA 640		MADAGASCAR	Indica
1684	IRIS 313-7650	BOTOHAVANA 139		Madagascar	Indica
1685	IRIS 313-7651	BOTRA MAITSO		Madagascar	Indica
1686	IRIS 313-11793	KOMALIOKO		MADAGASCAR	Indica
1687	IRIS 313-7720	LAITRA		Madagascar	Indica
1688	IRIS 313-7722	LATSIBOZAKA 112-1		Madagascar	Indica
1689	IRIS 313-10678	MAKALIOKA		MADAGASCAR	Indica
1690	IRIS 313-12280	MAKALIOKA		MADAGASCAR	Indica
1691	IRIS 313-7728	MAMORIAKA 114		Madagascar	Indica
1692	IRIS 313-11977	MAMORIAKA		MADAGASCAR	Indica
1693	IRIS 313-12082	MAVOLATSIKA		MADAGASCAR	Indica
1694	IRIS 313-11760	MENAHARA 505		MADAGASCAR	Indica
1695	IRIS 313-11762	NS1515		MADAGASCAR	Indica
1696	IRIS 313-12118	OVIBENAMPOTAKA + OVIBE + MAKALIOKA		MADAGASCAR	Indica
1697	IRIS 313-7758	ROJOKELY		Madagascar	Indica
1698	IRIS 313-11772	ROJON'NY NTAOLO		MADAGASCAR	Indica
1699	IRIS 313-12083	SARIN-TSIPALA		MADAGASCAR	Indica
1700	IRIS 313-11766	TSIMIAKABIJA		MADAGASCAR	Indica
1701	IRIS 313-7792	TSIPALA 1231		Madagascar	Indica
1702	IRIS 313-7793	TSIPALA B160		Madagascar	Indica
1703	IRIS 313-12282	TSY MILA RO		MADAGASCAR	Indica
1704	IRIS 313-11790	VARIRANGAHY		MADAGASCAR	Indica
1705	IRIS 313-12283	VARY 5000 FOTSY		MADAGASCAR	Indica
1706	IRIS 313-12284	VARY GONY		MADAGASCAR	Indica
1707	IRIS 313-11791	VARY LAHY		MADAGASCAR	Indica
1708	IRIS 313-11767	VARY LAVA DE BOLOGNE		MADAGASCAR	Indica
1709	IRIS 313-7799	VARY LAVA DE MAROVATO		Madagascar	Indica
1710	IRIS 313-11792	VONBOANGY		MADAGASCAR	Indica
1711	IRIS 313-12278	MENALAVA		MADAGASCAR	Indica
1712	IRIS 313-9791	LEAD		MALAWI	Indica
1713	IRIS 313-8723	KUTAI PAYA		MALAYSIA	Indica
1714	IRIS 313-8811	KATUNG		MALAYSIA	Indica
1715	IRIS 313-9070	KONTOL 86		MALAYSIA	Indica
1716	IRIS 313-8492	KUNENG		MALAYSIA	Indica
1717	IRIS 313-8468	LEONG ORN 4135		MALAYSIA	Indica
1718	IRIS 313-8781	TAPANG		MALAYSIA	Indica
1719	IRIS 313-9694	UNGGUL		MALAYSIA	Indica
1720	IRIS 313-8316	RADIN PAHANG		MALAYSIA	Indica
1721	IRIS 313-9699	Seraup 27		MALAYSIA	Indica
1722	IRIS 313-9582	SADOK		MALAYSIA	Indica
1723	IRIS 313-9102	MANUS		MALAYSIA	Indica
1724	IRIS 313-9210	KUATEK		MALAYSIA	Indica
1725	IRIS 313-8591	SIAM ER 32		MALAYSIA	Indica
1726	IRIS 313-11591	PULUT MERAH 2		MALAYSIA	Indica
1727	IRIS 313-8407	NACHIN ER 12		MALAYSIA	Indica
1728	IRIS 313-9409	GUMPANGAR		MALAYSIA	Indica
1729	IRIS 313-8557	SERENDAH SUNGAI DUA 25		MALAYSIA	Indica
1730	IRIS 313-8312	BATU		MALAYSIA	Indica
1731	IRIS 313-12005	CHE MAH		MALAYSIA	Indica
1732	IRIS 313-10694	HAJI HARUN 38		MALAYSIA	Indica
1733	IRIS 313-12135	PERUBAK LUEY		MALAYSIA	Indica
1734	IRIS 313-11848	PULUT BURUNG		MALAYSIA	Indica
1735	IRIS 313-11849	PULUT SELEMYAM		MALAYSIA	Indica
1736	IRIS 313-10698	RADIN GOI		MALAYSIA	Indica
1737	IRIS 313-11850	SESAT JADI		MALAYSIA	Indica
1738	IRIS 313-10697	SIAM ER 16		MALAYSIA	Indica
1739	IRIS 313-10695	TOLIL 14		MALAYSIA	Indica
1740	IRIS 313-10428	SERAUP 50		MALAYSIA	Indica
1741	IRIS 313-10684	BONGOLON		MALAYSIA	Indica
1742	IRIS 313-10687	PADI PULUT		MALAYSIA	Indica
1743	IRIS 313-10688	PADI TIMBUN		MALAYSIA	Indica
1744	IRIS 313-10699	BUJANG		MALAYSIA	Indica
1745	IRIS 313-10700	CHANTEK 145		MALAYSIA	Indica
1746	IRIS 313-10701	RADIN EBOS 35		MALAYSIA	Indica
1747	IRIS 313-10702	JAROM EMAS		MALAYSIA	Indica
1748	IRIS 313-10706	ANAK CHINA		MALAYSIA	Indica
1749	IRIS 313-10707	ANAK DIDEK		MALAYSIA	Indica
1750	IRIS 313-11043	BENGKA KERSEK		MALAYSIA	Indica
1751	IRIS 313-7636	ADNY 11		Mali	Indica
1752	IRIS 313-7681	H15-23-DA		Mali	Indica
1753	IRIS 313-7770	SAMBALA MALO		Mali	Indica
1754	IRIS 313-7773	SEBERANG MR77		Mali	Indica
1755	IRIS 313-10573	SOSSOKA OULE		MALI	Indica
1756	IRIS 313-10263	CUYAMEL 3820		MEXICO	Indica
1757	IRIS 313-9953	BAMOA A75		MEXICO	Indica
1758	IRIS 313-10113	EX FOILAEIN(NAPUTO)		MOZAMBIQUE	Indica
1759	IRIS 313-8793	KHAO THI RATE		MYANMAR	Indica
1760	IRIS 313-9285	PALEPYU		MYANMAR	Indica
1761	IRIS 313-11549	TAUNGYA SABA		MYANMAR	Indica
1762	IRIS 313-8697	YEBAWYIN		MYANMAR	Indica
1763	IRIS 313-11545	MOE GAUNG PYU		MYANMAR	Indica
1764	IRIS 313-11542	KHAO KUM PAR		MYANMAR	Indica
1765	IRIS 313-11544	LINPAN CHAW		MYANMAR	Indica
1766	IRIS 313-11548	TAUNG LWIN		MYANMAR	Indica
1767	IRIS 313-11543	KYUN TAW SEIN		MYANMAR	Indica
1768	IRIS 313-11546	NGA CHAN HMWE		MYANMAR	Indica
1769	IRIS 313-9182	KHAO MON		MYANMAR	Indica
1770	IRIS 313-8751	HNANWA		MYANMAR	Indica
1771	IRIS 313-8659	YA THAY SAN		MYANMAR	Indica
1772	IRIS 313-11547	SHWE SABA		MYANMAR	Indica
1773	IRIS 313-11406	A 28-6		MYANMAR	Indica
1774	IRIS 313-11126	ANBAW		MYANMAR	Indica
1775	IRIS 313-11405	APYO-DAW-GYI		MYANMAR	Indica
1776	IRIS 313-11410	C 28-16		MYANMAR	Indica
1777	IRIS 313-10547	C 34-13		MYANMAR	Indica
1778	IRIS 313-11151			MYANMAR	Indica
1779	IRIS 313-12286	EKAYIN SAW		MYANMAR	Indica
1780	IRIS 313-12292	EMAHTAKYAN		MYANMAR	Indica
1781	IRIS 313-11128	GOKAUNG		MYANMAR	Indica
1782	IRIS 313-11129	HAORU		MYANMAR	Indica
1783	IRIS 313-11130	HTAWPATT		MYANMAR	Indica
1784	IRIS 313-12290	JON JAN		MYANMAR	Indica
1785	IRIS 313-11131	KALAI		MYANMAR	Indica
1786	IRIS 313-11132	KALALAN		MYANMAR	Indica
1787	IRIS 313-11816	KARILETYONE		MYANMAR	Indica
1788	IRIS 313-12287	KAUK HNYINGWA		MYANMAR	Indica
1789	IRIS 313-10575	KAYANGYA D 402		MYANMAR	Indica
1790	IRIS 313-11817	KHAOSAING		MYANMAR	Indica
1791	IRIS 313-10518	KHAYANGYA D 34-181		MYANMAR	Indica
1792	IRIS 313-11818	LETYONE		MYANMAR	Indica
1793	IRIS 313-11993	LIM MA NO MA KHIN NYUNT		MYANMAR	Indica
1794	IRIS 313-11133	LWANKHAN		MYANMAR	Indica
1795	IRIS 313-11135	MAUNG NYO		MYANMAR	Indica
1796	IRIS 313-12268	MAYATAUNG		MYANMAR	Indica
1797	IRIS 313-12291	NGA CHEKH FAT		MYANMAR	Indica
1798	IRIS 313-11137	NGALONGYI		MYANMAR	Indica
1799	IRIS 313-11138	NGASEIN THEEDAT(C 30)		MYANMAR	Indica
1800	IRIS 313-12288	NGWE-TOE-KYE		MYANMAR	Indica
1801	IRIS 313-11139	NWACHI MANINE		MYANMAR	Indica
1802	IRIS 313-11140	PADAN		MYANMAR	Indica
1803	IRIS 313-11819	PADINTHUMA		MYANMAR	Indica
1804	IRIS 313-11820	PAKISTANHMWE		MYANMAR	Indica
1805	IRIS 313-12296	SABALINE		MYANMAR	Indica
1806	IRIS 313-12050	SHAN KAUK HNYIN		MYANMAR	Indica
1807	IRIS 313-11141	SHWENI		MYANMAR	Indica
1808	IRIS 313-11142	SHWEPULAY		MYANMAR	Indica
1809	IRIS 313-12269	SHWEWARHNAN		MYANMAR	Indica
1810	IRIS 313-11143	TANBAUNG		MYANMAR	Indica
1811	IRIS 313-11144	TAUNGDI		MYANMAR	Indica
1812	IRIS 313-11145	THAKADE THEEDAT		MYANMAR	Indica
1813	IRIS 313-11146	THEEDAT NGASEIN		MYANMAR	Indica
1814	IRIS 313-12270	TOAM JUM		MYANMAR	Indica
1815	IRIS 313-11147	TYB11		MYANMAR	Indica
1816	IRIS 313-11148	YEBAW		MYANMAR	Indica
1817	IRIS 313-11149	YODAYA		MYANMAR	Indica
1818	IRIS 313-11150	ZEINGYI		MYANMAR	Indica
1819	IRIS 313-12072	KYAUK KYI(LEAVES DROOPING)		MYANMAR	Indica
1820	IRIS 313-10520	NATURAL HYBRID C33-8		MYANMAR	Indica
1821	IRIS 313-11134	MANSAT-3		MYANMAR	Indica
1822	IRIS 313-11564	HALIDA		NEPAL	Indica
1823	IRIS 313-10007	GARURA		NEPAL	Indica
1824	IRIS 313-11632	SETO JHINUWA		NEPAL	Indica
1825	IRIS 313-11568	SATHIYA		NEPAL	Indica
1826	IRIS 313-11561	BANGLA		NEPAL	Indica
1827	IRIS 313-11565	KUSUM KATIKI		NEPAL	Indica
1828	IRIS 313-11567	RATO BASMATI		NEPAL	Indica
1829	IRIS 313-11624	ANADI WHITE		NEPAL	Indica
1830	IRIS 313-10924	ATH HAGARI JARAHAN PADDY		NEPAL	Indica
1831	IRIS 313-10731	BARKHE TAULI		NEPAL	Indica
1832	IRIS 313-11943	I 41		NEPAL	Indica
1833	IRIS 313-11944	I 814		NEPAL	Indica
1834	IRIS 313-12180	JHINUWA DHAN		NEPAL	Indica
1835	IRIS 313-12093	KARUEL		NEPAL	Indica
1836	IRIS 313-10733	MOTANGE PAHELLO LAULE		NEPAL	Indica
1837	IRIS 313-12182	NYAULI		NEPAL	Indica
1838	IRIS 313-10257	ALTAMIRA 9		NICARAGUA	Indica
1839	IRIS 313-10034	RIZ INDETERMINE		NIGER	Indica
1840	IRIS 313-10047	EX MARABA-GURUKU		NIGERIA	Indica
1841	IRIS 313-10109	EX EBOKOZURU		NIGERIA	Indica
1842	IRIS 313-12014	ADANKARU		NIGERIA	Indica
1843	IRIS 313-12015	DOGON IRI		NIGERIA	Indica
1844	IRIS 313-11930	ITA 117		NIGERIA	Indica
1845	IRIS 313-10572	KOTHMALLI KARUPPAN		NIGERIA	Indica
1846	IRIS 313-10295	PDR 34-2-1-2		PAKISTAN	Indica
1847	IRIS 313-9695	SOLAY GHAT		PAKISTAN	Indica
1848	IRIS 313-12079	KASHMIRI		PAKISTAN	Indica
1849	IRIS 313-11829	MUNJI		PAKISTAN	Indica
1850	IRIS 313-11889	MURGI BRINJ		PAKISTAN	Indica
1851	IRIS 313-10054	TOC-5430		PANAMA	Indica
1852	IRIS 313-10260	CEA 3		PARAGUAY	Indica
1853	IRIS 313-10287	UQUIHUA		PERU	Indica
1854	IRIS 313-10285	SICAN		PERU	Indica
1855	IRIS 313-10374	IR 69502-6-SRN-3-UBN-1-B		PHILIPPINES	Indica
1856	IRIS 313-10360	IR 57514-PMI 5-B-1-2		PHILIPPINES	Indica
1857	IRIS 313-8383	GENE		PHILIPPINES	Indica
1858	IRIS 313-15898	IR 4630-22-2-5-1-3		Philippines	Indica
1859	IRIS 313-15899	IR 45427-2B-2-2B-1-1		Philippines	Indica
1860	IRIS 313-10375	IR 70027-8-2-2-3-2		PHILIPPINES	Indica
1861	IRIS 313-15902	IR 77186-122-2-2-3		Philippines	Indica
1862	IRIS 313-15906	IR 73571-3B-11-3-K2		Philippines	Indica
1863	IRIS 313-8903	BPI 76 NON-SENSITIVE(GREEN)		PHILIPPINES	Indica
1864	IRIS 313-10294	IR 21015-72-3-3-3-1		PHILIPPINES	Indica
1865	IRIS 313-15901	IR 77298-14-1-2-10		Philippines	Indica
1866	IRIS 313-8392	IR 2003-P7-7-4-2		PHILIPPINES	Indica
1867	IRIS 313-10396	IR 80340-23-B-12-6-B		PHILIPPINES	Indica
1868	IRIS 313-10385	IR 75870-5-8-5-B-1		PHILIPPINES	Indica
1869	IRIS 313-10357	IR 52718-B-B-6-B-B-1-1		PHILIPPINES	Indica
1870	IRIS 313-10355	IR 31142-14-1-1-3-1-1-2		PHILIPPINES	Indica
1871	IRIS 313-8567	SINERBESA		PHILIPPINES	Indica
1872	IRIS 313-10238	PSBRC88		PHILIPPINES	Indica
1873	IRIS 313-11441	NALA		PHILIPPINES	Indica
1874	IRIS 313-11517	IR 4432-28-5		PHILIPPINES	Indica
1875	IRIS 313-10361	IR 63295-AC 209-7		PHILIPPINES	Indica
1876	IRIS 313-11465	DINORADO		PHILIPPINES	Indica
1877	IRIS 313-11532	MARIA GAKIT		PHILIPPINES	Indica
1878	IRIS 313-9505	KORASISI		PHILIPPINES	Indica
1879	IRIS 313-10167	IR 56		PHILIPPINES	Indica
1880	IRIS 313-11471	CULALANSI		PHILIPPINES	Indica
1881	IRIS 313-10366	IR 65483-111-5-9-2-11		PHILIPPINES	Indica
1882	IRIS 313-10371	IR 67518-B-11-1-B		PHILIPPINES	Indica
1883	IRIS 313-11511	WAGASAN(RED)		PHILIPPINES	Indica
1884	IRIS 313-9044	IR 42		PHILIPPINES	Indica
1885	IRIS 313-11537	J 6 IR438(WC694)		PHILIPPINES	Indica
1886	IRIS 313-10234	PSBRC50		PHILIPPINES	Indica
1887	IRIS 313-8616	IR 5494 (BPH 1)		PHILIPPINES	Indica
1888	IRIS 313-11485	RAMINAD(GERMAN)		PHILIPPINES	Indica
1889	IRIS 313-15900	IR 84196-12-32(SAMBHA MAHSURI + SUB1)		Philippines	Indica
1890	IRIS 313-11431	C 166-135		PHILIPPINES	Indica
1891	IRIS 313-10394	IR 80310-12-B-1-3-B		PHILIPPINES	Indica
1892	IRIS 313-10237	PSBRC86		PHILIPPINES	Indica
1893	IRIS 313-10392	IR 77390-1-6-4-19-1-B		PHILIPPINES	Indica
1894	IRIS 313-8172	FIDJI		Philippines	Indica
1895	IRIS 313-11516	IR 3839-1		PHILIPPINES	Indica
1896	IRIS 313-8948	BUCAYAB		PHILIPPINES	Indica
1897	IRIS 313-10235	PSBRC68		PHILIPPINES	Indica
1898	IRIS 313-11673	BURI-BURING		PHILIPPINES	Indica
1899	IRIS 313-12081			PHILIPPINES	Indica
1900	IRIS 313-12067			PHILIPPINES	Indica
1901	IRIS 313-11330	ALAMINOS		PHILIPPINES	Indica
1902	IRIS 313-11377	AMARILLO		PHILIPPINES	Indica
1903	IRIS 313-11331	AMPIPIT		PHILIPPINES	Indica
1904	IRIS 313-10990	BALIBUD		PHILIPPINES	Indica
1905	IRIS 313-10448	BINOLAYANGUN		PHILIPPINES	Indica
1906	IRIS 313-11423	C 1016-1		PHILIPPINES	Indica
1907	IRIS 313-10514	CAMPENA		PHILIPPINES	Indica
1908	IRIS 313-11788	CANLUBANG		PHILIPPINES	Indica
1909	IRIS 313-10441	CASIBON		PHILIPPINES	Indica
1910	IRIS 313-11196	DICULA		PHILIPPINES	Indica
1911	IRIS 313-11851	DUNA-AL		PHILIPPINES	Indica
1912	IRIS 313-11987	IR 10120-7-2-1-4		PHILIPPINES	Indica
1913	IRIS 313-7684	IR 1561-228-3-3		Philippines	Indica
1914	IRIS 313-11122	IR 1813-694-2		PHILIPPINES	Indica
1915	IRIS 313-11887	IR 19058-107-1		PHILIPPINES	Indica
1916	IRIS 313-11979	IR 19661-364-1-2-3		PHILIPPINES	Indica
1917	IRIS 313-7685	IR 19746-28-2-2		Philippines	Indica
1918	IRIS 313-7689	IR 2307-247-2-2-3		Philippines	Indica
1919	IRIS 313-7690	IR 2344-P1 PB-9-3-2B		PHILIPPINES	Indica
1920	IRIS 313-7691	IR 28		Philippines	Indica
1921	IRIS 313-11251	IR 4500-5-1-1		PHILIPPINES	Indica
1922	IRIS 313-11249	IR 4535-PP 23-6-8-1		PHILIPPINES	Indica
1923	IRIS 313-11886	IR 4683-54-2		PHILIPPINES	Indica
1924	IRIS 313-7696	IR 55411-50		Philippines	Indica
1925	IRIS 313-11978	IR 5657-33-2		PHILIPPINES	Indica
1926	IRIS 313-7698	IR 57920-AC-25-2-B		Philippines	Indica
1927	IRIS 313-8232	IR 62266-42-6-2		PHILIPPINES	Indica
1928	IRIS 313-11250	IR 9560-2-6-3		PHILIPPINES	Indica
1929	IRIS 313-11385	IR 9747 SEL		PHILIPPINES	Indica
1930	IRIS 313-12080	KA GIL		PHILIPPINES	Indica
1931	IRIS 313-11097	KALAGNON		PHILIPPINES	Indica
1932	IRIS 313-11934	KANATO		PHILIPPINES	Indica
1933	IRIS 313-11234	LIGUNGTUNG		PHILIPPINES	Indica
1934	IRIS 313-11381	LINANGAN		PHILIPPINES	Indica
1935	IRIS 313-11338	LOBANG(WHITE)		PHILIPPINES	Indica
1936	IRIS 313-9243	MACAN BINUNDOK		PHILIPPINES	Indica
1937	IRIS 313-10511	MACAN SAPAC		PHILIPPINES	Indica
1938	IRIS 313-10510	MAGSIING		PHILIPPINES	Indica
1939	IRIS 313-12066	MARAMAY		PHILIPPINES	Indica
1940	IRIS 313-11339	MILAGROSA		PHILIPPINES	Indica
1941	IRIS 313-11341	MINDANAO		PHILIPPINES	Indica
1942	IRIS 313-11235	PINILING DANIEL		PHILIPPINES	Indica
1943	IRIS 313-12319	PSBRC18		PHILIPPINES	Indica
1944	IRIS 313-11343	PURTOK(MALAGKIT)		PHILIPPINES	Indica
1945	IRIS 313-7769	SALUMPIKIT		Philippines	Indica
1946	IRIS 313-11344	SAMON		PHILIPPINES	Indica
1947	IRIS 313-10517	SIPOT		PHILIPPINES	Indica
1948	IRIS 313-10917	T.Q.QI. HAYUQBABA		PHILIPPINES	Indica
1949	IRIS 313-10433	TP MIL 53		PHILIPPINES	Indica
1950	IRIS 313-11996	TUI(KIDAYAN)		PHILIPPINES	Indica
1951	IRIS 313-11346	WAGWAG PUTI		PHILIPPINES	Indica
1952	IRIS 313-11347	WAGWAG RAOIS		PHILIPPINES	Indica
1953	IRIS 313-11345	WAGWAG		PHILIPPINES	Indica
1954	IRIS 313-11959	KAGIOS PUTI		PHILIPPINES	Indica
1955	IRIS 313-11325	BLM70		PHILIPPINES	Indica
1956	IRIS 313-11334	DINGRAS		PHILIPPINES	Indica
1957	IRIS 313-11335	INANUPAN		PHILIPPINES	Indica
1958	IRIS 313-11342	PODAO		PHILIPPINES	Indica
1959	IRIS 313-9898	QUERO ASSAN		PORTUGAL	Indica
1960	IRIS 313-8137	SAGRES		Portugal	Indica
1961	IRIS 313-9461	KARANTABA 1		SENEGAL	Indica
1962	IRIS 313-8293	SAGNADE		SENEGAL	Indica
1963	IRIS 313-10725	ERNEST		SENEGAL	Indica
1964	IRIS 313-10723	MOND-BA		SENEGAL	Indica
1965	IRIS 313-10728	OUSSANTHIABA		SENEGAL	Indica
1966	IRIS 313-10726	POTO BALA		SENEGAL	Indica
1967	IRIS 313-7766	SAHEL 108		Senegal	Indica
1968	IRIS 313-7807	WAS 170-B-B-1-1		Senegal	Indica
1969	IRIS 313-7808	WAS 173-B-B-6-2-2		Senegal	Indica
1970	IRIS 313-7809	WAS 174-B-3-5		Senegal	Indica
1971	IRIS 313-7815	WAS 198-B-3-1-3		Senegal	Indica
1972	IRIS 313-7816	WAS 199-B-1-2-1		Senegal	Indica
1973	IRIS 313-7819	WAS 203-B-B-2-4-1		Senegal	Indica
1974	IRIS 313-7820	WAS 206-B-B-2-2-1		Senegal	Indica
1975	IRIS 313-7824	WAS 21-B-B-20-4-3-3		Senegal	Indica
1976	IRIS 313-7826	WAS 33-B-B-15-1-4-5		Senegal	Indica
1977	IRIS 313-7832	WAS 63-22-5-9-10-1		Senegal	Indica
1978	IRIS 313-10724	MOUSOIR		SENEGAL	Indica
1979	IRIS 313-10727	KOUPENEDOU KOUBOURY		SENEGAL	Indica
1980	IRIS 313-10422	WAR 87-7-A10-2-B-B-B-1		SIERRA LEONE	Indica
1981	IRIS 313-11551	FELEGBASEH		SIERRA LEONE	Indica
1982	IRIS 313-9687	PA KABAKIE		SIERRA LEONE	Indica
1983	IRIS 313-10421	WAR 72-2-1-1		SIERRA LEONE	Indica
1984	IRIS 313-9402	PA FADAYA		SIERRA LEONE	Indica
1985	IRIS 313-11554	PA RABICHINA		SIERRA LEONE	Indica
1986	IRIS 313-11555	PA WOON		SIERRA LEONE	Indica
1987	IRIS 313-10576	BAANYALOJOPOIHUN		SIERRA LEONE	Indica
1988	IRIS 313-10574	KAILUNDO		SIERRA LEONE	Indica
1989	IRIS 313-11784	MBEIMBEIHUN		SIERRA LEONE	Indica
1990	IRIS 313-11975	PA LOSSES 3		SIERRA LEONE	Indica
1991	IRIS 313-11976	PA MATIS		SIERRA LEONE	Indica
1992	IRIS 313-11099	PECALO		SIERRA LEONE	Indica
1993	IRIS 313-11988	POTOQOIN		SIERRA LEONE	Indica
1994	IRIS 313-11098	KOLUBA		SIERRA LEONE	Indica
1995	IRIS 313-9944	SOLOMON RED RICE		SOLOMON ISLANDS	Indica
1996	IRIS 313-10040	MILYANG 77		SOUTH KOREA	Indica
1997	IRIS 313-10103	DALSUNG 41		SOUTH KOREA	Indica
1998	IRIS 313-10353	HP 3319-2WX-6-4-1-B		SOUTH KOREA	Indica
[truncated: 1,002 more rows]
